# Supplementary material for: Using redescription mining to relate clinical and biological characteristics of cognitively impaired and Alzheimer’s disease patients
Source: PLoS One. 2017 Oct 31;12(10):e0187364. doi: 10.1371/journal.pone.0187364 (PMC5663625; doi:10.1371/journal.pone.0187364)
Supplement: S1 File — (TXT) [file pone.0187364.s001.txt]

Attributes contained in dataset D1

1	ID
2	APOE4 (b)
3	FDG (b)
4	AV45 (b)
5	CDRSB (c)
6	ADAS11 (c)
7	ADAS13 (c)
8	MMSE (c)
9	RAVLT.immediate (c)
10	RAVLT.learning (c)
11	RAVLT.forgetting (c)
12	RAVLT.perc.forgetting (c)
13	FAQ (c)
14	Ventricles (b)
15	Hippocampus (b)
16	WholeBrain (b)
17	Entorhinal (b)
18	Fusiform (b)
19	MidTemp (b)
20	ICV (b)
-----------------
adnimerge
-----------------

21	CTWHITE (b)
22	CTRED (b)
23	PROTEIN (b)
24	GLUCOSE (b)

-----------------
loclab
-----------------

25	AXT117 (b)
26	BAT126 (b)
27	HMT10 (b)
28	HMT100 (b)
29	HMT102 (b)
30	HMT11 (b)
31	HMT12 (b)
32	HMT13 (b)
33	HMT15 (b)
34	HMT16 (b)
35	HMT17 (b)
36	HMT18 (b)
37	HMT19 (b)
38	HMT2 (b)
39	HMT3 (b)
40	HMT4 (b)
41	HMT40 (b)
42	HMT7 (b)
43	HMT8 (b)
44	HMT9 (b)
45	RCT1 (b)
46	RCT11 (b)
47	RCT12 (b)
48	RCT13(b)
49	RCT14 (b)
50	RCT1407 (b)
51	RCT1408 (b)
52	RCT183 (b)
53	RCT19 (b)
54	RCT20 (b)
55	RCT29 (b)
56	RCT3 (b)
57	RCT392 (b)
58	RCT4 (b)
59	RCT5 (b)
60	RCT6 (b)
61	RCT8 (b)
62	RCT9 (b)
---------------
labdata
---------------

63	CDMEMORY (c)
64	CDORIENT (c)
65	CDJUDGE (c)
66	CDCOMMUN (c)
67	CDHOME (c)
68	CDCARE (c)
69	CDGLOBAL (c)
---------------
cdr
---------------

70	GDSATIS (c)
71	GDDROP (c)
72	GDEMPTY (c)
73	GDBORED (c)
74	GDSPIRIT (c)
75	GDAFRAID (c)
76	GDHAPPY (c)
77	GDHELP (c)
78	GDHOME (c)
79	GDMEMORY (c)
80	GDALIVE (c)
81	GDWORTH (c)
82	GDENERGY (c)
83	GDHOPE (c)
84	GDBETTER (c)
85	GDTOTAL (c)
---------------
gdscale
---------------

86  BCNAUSEA (c)
87	BCVOMIT (c)
88	BCDIARRH (c)
89	BCCONSTP (c)
90	BCABDOMN (c)
91	BCSWEATN (c)
92	BCDIZZY (c)
93	BCENERGY (c)
94	BCDROWSY (c)
95	BCVISION (c)
96	BCHDACHE (c)
97	BCDRYMTH (c)
98	BCBREATH (c)
99	BCCOUGH (c)
100	BCPALPIT (c)
101	BCCHEST (c)
102	BCURNDIS (c)
103	BCURNFRQ (c)
104	BCANKLE (c)
105	BCMUSCLE (c)
106	BCRASH (c)
107	BCINSOMN (c)
108	BCDPMOOD (c)
109	BCCRYING (c)
110	BCELMOOD (c)
111	BCWANDER (c)
112	BCFALL (c)
113	BCOTHER (c)
--------------
blscheck
--------------

114	NXVISUAL (c)
115	NXAUDITO (c)
116	NXTREMOR (c)
117	NXCONSCI (c)
118	NXNERVE (c)
119	NXMOTOR (c)
120	NXFINGER (c)
121	NXHEEL (c)
122	NXSENSOR (c)
123	NXTENDON (c)
124	NXPLANTA (c)
125	NXGAIT (c)
126	NXOTHER (c)
--------------
neuroexm
--------------

127	Q1SCORE (c)
128	Q2SCORE (c)
129	Q3SCORE (c)
130	Q4SCORE (c)
131	Q5SCORE (c)
132	Q6SCORE (c)
133	Q7SCORE (c)
134	Q8SCORE (c)
135	Q9SCORE (c)
136	Q10SCORE (c)
137	Q11SCORE (c)
138	Q12SCORE (c)
139	TOTSCORE (c)
140	Q13SCORE (c)
141	TOTAL13 (c)
---------------
adas
---------------

142	MMDATE (c)
143	MMYEAR (c)
144	MMMONTH (c)
145	MMDAY (c)
146	MMSEASON (c)
147	MMHOSPIT (c)
148	MMFLOOR (c)
149	MMCITY (c)
150	MMAREA (c)
151	MMSTATE (c)
152	MMBALL (c)
153	MMFLAG (c)
154	MMTREE (c)
155	MMD (c)
156	MML (c)
157	MMR (c)
158	MMO (c)
159	MMW (c)
160	MMBALLDL (c)
161	MMFLAGDL (c)
162	MMTREEDL (c)
163	MMWATCH (c)
164	MMPENCIL (c)
165	MMREPEAT (c)
166	MMHAND (c)
167	MMFOLD (c)
168	MMONFLR (c)
169	MMREAD (c)
170	MMWRITE (c)
171	MMDRAW (c) 
172	MMSCORE (c)
--------------
mmse
--------------

b - biological view
c - clinical view

417 - CN (1)
106 - SMC (2)
310 - EMCI (3)
562 - LMCI (4)
342 - AD (5)

Total: 1737 patients
