# Supplementary material for: Using redescription mining to relate clinical and biological characteristics of cognitively impaired and Alzheimer’s disease patients
Source: PLoS One. 2017 Oct 31;12(10):e0187364. doi: 10.1371/journal.pone.0187364 (PMC5663625; doi:10.1371/journal.pone.0187364)
Supplement: S2 File — (TXT) [file pone.0187364.s002.txt]

Attributes contained in dataset D2

1	ID
2	APOE4 (b)
3	FDG (b)
4	AV45 (b)
5	CDRSB (c)
6	ADAS11 (c)
7	ADAS13 (c)
8	MMSE (c)
9	RAVLT.immediate (c)
10	RAVLT.learning (c)
11	RAVLT.forgetting (c)
12	RAVLT.perc.forgetting (c)
13	FAQ (c)
14	MOCA (c)
15	EcogPtMem (c)
16	EcogPtLang (c)
17	EcogPtVisspat (c)
18	EcogPtPlan (c)
19	EcogPtOrgan (c)
20	EcogPtDivatt (c)
21	EcogPtTotal (c)
22	EcogSPMem (c)
23	EcogSPLang (c)
24	EcogSPVisspat (c)
25	EcogSPPlan (c)
26	EcogSPOrgan (c)
27	EcogSPDivatt (c)
28	EcogSPTotal (c)
29	Ventricles (b)
30	Hippocampus (b)
31	WholeBrain (b)
32	Entorhinal (b)
33	Fusiform (b)
34	MidTemp (b)
35	ICV (b)
-----------------
adnimerge
-----------------

36	CTWHITE (b)
37	CTRED (b)
38	PROTEIN (b)
39	GLUCOSE (b)
-----------------
loclab
-----------------

40	BAT126 (b)
41	HMT10 (b)
42	HMT100 (b)
43	HMT102 (b)
44	HMT11 (b)
45	HMT12 (b)
46	HMT13 (b)
47	HMT15(b)
48	HMT16 (b)
49	HMT17 (b)
50	HMT18 (b)
51	HMT19 (b)
52	HMT2 (b)
53	HMT3 (b)
54	HMT4 (b)
55	HMT40 (b)
56	HMT7 (b)
57	HMT8 (b)
58	HMT9 (b)
59	RCT1 (b)
60	RCT11 (b)
61	RCT12 (b)
62	RCT13 (b)
63	RCT14 (b)
64	RCT1407 (b)
65	RCT1408 (b)
66	RCT183 (b)
67	RCT19 (b)
68	RCT20 (b)
69	RCT29 (b)
70	RCT3 (b)
71	RCT392 (b)
72	RCT4 (b)
73	RCT5 (b)
74	RCT6 (b)
75	RCT8 (b)
76	RCT9 (b)
---------------
labdata
---------------

77	TAU (b)
78	PTAU (b)
---------------
upennbiomk5
---------------

79	CDMEMORY (c)
80	CDORIENT (c)
81	CDJUDGE (c)
82	CDCOMMUN (c)
83	CDHOME (c)
84	CDCARE (c)
85	CDGLOBAL (c)
---------------
cdr
---------------

86  GDSATIS (c)
87	GDDROP (c)
88	GDEMPTY (c)
89	GDBORED (c)
90	GDSPIRIT (c)
91	GDAFRAID (c)
92	GDHAPPY (c)
93	GDHELP (c)
94	GDHOME (c)
95	GDMEMORY (c)
96	GDALIVE (c)
97	GDWORTH (c)
98	GDENERGY (c)
99	GDHOPE (c)
100	GDBETTER (c)
101	GDTOTAL (c)
---------------
gdscale
---------------

102	BRAINVOL (b)
----------------
bsi
----------------

103	BCNAUSEA (c)
104	BCVOMIT (c)
105	BCDIARRH (c)
106	BCCONSTP (c)
107	BCABDOMN (c)
108	BCSWEATN (c)
109	BCDIZZY (c)
110	BCENERGY (c)
111	BCDROWSY (c)
112	BCVISION (c)
113	BCHDACHE (c)
114	BCDRYMTH (c)
115	BCBREATH (c)
116	BCCOUGH (c)
117	BCPALPIT (c)
118	BCCHEST (c)
119	BCURNDIS (c)
120	BCURNFRQ (c)
121	BCANKLE (c)
122	BCMUSCLE (c)
123	BCRASH (c)
124	BCINSOMN (c)
125	BCDPMOOD (c)
126	BCCRYING (c)
127	BCELMOOD (c)
128	BCWANDER (c)
129	BCFALL (c)
130	BCOTHER (c)
--------------
blscheck
--------------

131	NXVISUAL (c)
132	NXAUDITO (c)
133	NXTREMOR (c)
134	NXCONSCI (c)
135	NXNERVE (c)
136	NXMOTOR (c)
137	NXFINGER (c)
138	NXHEEL (c)
139	NXSENSOR (c)
140	NXTENDON (c)
141	NXPLANTA (c)
142	NXGAIT (c)
143	NXOTHER (c)
--------------
neuroexm
--------------

144	TRAILS (c)
145	CUBE (c)
146	CLOCKCON (c)
147	CLOCKNO (c)
148	CLOCKHAN (c)
149	LION (c)
150	RHINO (c)
151	CAMEL (c)
152	IMMT1W1 (c)
153	IMMT1W2 (c)
154	IMMT1W3 (c)
155	IMMT1W4 (c)
156	IMMT1W5 (c)
157	IMMT2W1 (c)
158	IMMT2W2 (c)
159	IMMT2W3 (c)
160	IMMT2W4 (c)
161	IMMT2W5 (c)
162	DIGFOR (c)
163	DIGBACK (c)
164	LETTERS (c)
165	SERIAL1 (c)
166	SERIAL2 (c)
167	SERIAL3 (c)
168	SERIAL4 (c)
169	SERIAL5 (c)
170	REPEAT1 (c)
171	REPEAT2 (c)
172	FFLUENCY (c)
173	ABSTRAN (c)
174	ABSMEAS (c)
175	DELW1 (c)
176	DELW2 (c)
177	DELW3 (c)
178	DELW4 (c)
179	DELW5 (c)
180	DATE (c)
181	MONTH (c)
182	YEAR (c)
183	DAY (c)
184	PLACE (c)
185	CITY (c)
--------------
moca
--------------

186	Q1SCORE (c)
187	Q2SCORE (c)
188	Q3SCORE (c)
189	Q4SCORE (c)
190	Q5SCORE (c)
191	Q6SCORE (c)
192	Q7SCORE (c)
193	Q8SCORE (c)
194	Q9SCORE (c)
195	Q10SCORE (c)
196	Q11SCORE (c)
197	Q12SCORE (c)
198	TOTSCORE (c)
199	Q13SCORE (c)
200	TOTAL13 (c)
---------------
adas
---------------

201	MMDATE (c)
202	MMYEAR (c)
203	MMMONTH (c)
204	MMDAY (c)
205	MMSEASON (c)
206	MMHOSPIT (c)
207	MMFLOOR (c)
208	MMCITY (c)
209	MMAREA (c)
210	MMSTATE (c)
211	MMBALL (c)
212	MMFLAG (c)
213	MMTREE (c)
214	MMD (c)
215	MML (c)
216	MMR (c)
217	MMO (c)
218	MMW (c)
219	MMBALLDL (c)
220	MMFLAGDL (c)
221	MMTREEDL (c)
222	MMWATCH (c)
223	MMPENCIL (c)
224	MMREPEAT (c)
225	MMHAND (c)
226	MMFOLD (c)
227	MMONFLR (c)
228	MMREAD (c)
229	MMWRITE (c)
230	MMDRAW (c)
231	MMSCORE (c)
--------------
mmse
--------------

b - biological view
c - clinical view

188 - CN (1)
106 - SMC (2)
310 - EMCI (3)
164 - LMCI (4)
150 - AD (5)

Total: 918 patients
