# Supplementary material for: Using redescription mining to relate clinical and biological characteristics of cognitively impaired and Alzheimer’s disease patients
Source: PLoS One. 2017 Oct 31;12(10):e0187364. doi: 10.1371/journal.pone.0187364 (PMC5663625; doi:10.1371/journal.pone.0187364)
Supplement: S3 File — (TXT) [file pone.0187364.s003.txt]

Attributes contained in dataset D3
1	ID
2	APOE4 (b)
3	CDRSB (c)
4	ADAS11 (c)
5	ADAS13 (c)
6	MMSE (c)
7	RAVLT.immediate (c)
8	RAVLT.learning (c)
9	RAVLT.forgetting (c)
10	RAVLT.perc.forgetting (c)
11	FAQ (c)
12	Ventricles (b)
13	Hippocampus (b)
14	WholeBrain (b)
15	Entorhinal (b)
16	Fusiform (b)
17	MidTemp (b)
18	ICV (b)
-----------------
adnimerge
-----------------
19	AXT117 (b)
20	BAT126 (b)
21	HMT10 (b)
22	HMT100 (b)
23	HMT102 (b)
24	HMT11 (b)
25	HMT12 (b)
26	HMT13 (b)
27	HMT15 (b)
28	HMT16 (b)
29	HMT17 (b)
30	HMT18 (b)
31	HMT19 (b)
32	HMT2 (b)
33	HMT3 (b)
34	HMT4 (b)
35	HMT40 (b)
36	HMT7 (b)
37	HMT8 (b)
38	HMT9 (b)
39	RCT1 (b)
40	RCT11 (b)
41	RCT12 (b)
42	RCT13 (b)
43	RCT14 (b)
44	RCT1407 (b)
45	RCT1408 (b)
46	RCT183 (b)
47	RCT19 (b)
48	RCT20 (b)
49	RCT29 (b)
50	RCT3 (b)
51	RCT392 (b)
52	RCT4 (b)
53	RCT5 (b)
54	RCT6 (b)
55	RCT8 (b)
56	RCT9 (b)
---------------
labdata
---------------
57 A1MICRO (b)
58	A2MACRO (b)
59	AACT (b)
60	AAT (b)
61	ACE (b)
62	ADIPNCTN (b)
63	AFP (b)
64	AGRP (b)
65	ANG2 (b)
66	ANGTNSNG (b)
67	APOAI (b)
68	APOAII (b)
69	APOAIV (b)
70	APOB (b)
71	APOCI (b)
72	APOCIII (b)
73	APOD (b)
74	APOE (b)
75	APOH (b)
76	AXL (b)
77	B2M (b)
78	BDNF (b)
79	BLC (b)
80	BMP6 (b)
81	BNP (b)
82	BTC (b)
83	C3 (b)
84	CA199 (b)
85	CALCITNN (b)
86	CD40 (b)
87	CD40L (b)
88	CD5L (b)
89	CEA (b)
90	CGA (b)
91	CKMB (b)
92	CLU (b)
93	CNTF (b)
94	CMPLMNFH (b)
95	CORTISOL (b)
96	CPEPTIDE (b)
97	CRP (b)
98	CYSTATNC (b)
99	EGF (b)
100	EGFR (b)
101	EPTHLDNA (b)
102	EOTAXIN1 (b)
103	EOTAXIN3 (b)
104	ESELECTN (b)
105	FABP (b)
106	FACTRVII (b)
107	FAS (b)
108	FASL (b)
109	FETUINA (b)
110	FGF4 (b)
111	FIBRINGN (b)
112	FRTN (b)
113	FSH (b)
114	GH (b)
115	GROALPH (b)
116	GSTALP (b)
117	HAPTGLBN (b)
118	HBEGFGF (b)
119	HCC4 (b)
120	HGF (b)
121	I3 (b)
122	ICAM (b)
123	IGA (b)
124	IGE (b)
125	INSLGFBP (b)
126	IL13 (b)
127	IL16 (b)
128	IL18 (b)
129	IL3 (b)
130	IL6R (b)
131	IL8 (b)
132	INSULIN (b)
133	IP (b)
134	KIM1 (b)
135	LEPTIN (b)
136	LH (b)
137	A (b)
138	MCP1 (b)
139	MCP2(b)
140	MCP3 (b)
141	MCP4 (b)
142	MCLNSF1 (b)
143	MDC (b)
144	MCRPHMIF (b)
145	MI (b)
146	MCRPHIP1 (b)
147	MIPRT1B (b)
148	MCRPHIP3 (b)
149	MMP1 (b)
150	MMP10 (b)
151	MMP2 (b)
152	MMP7 (b)
153	MMP9 (b)
154	MM9T (b)
155	MYLDPIF1 (b)
156	MPO (b)
157	MYOGLOBN (b)
158	NTRPHGAL (b)
159	NGFBETA (b)
160	NRCAM (b)
161	OSTEPNTN (b)
162	PAI1 (b)
163	PAP (b)
164	P (b)
165	PLMNRARC (b)
166	PDGF (b)
167	PLGF (b)
168	PPP (b)
169	PRL (b)
170	PROGSTRN (b)
171	PRNSLNIN (b)
172	PRNSLNTT (b)
173	PSAF (b)
174	PYY (b)
175	RCPTRFRD (b)
176	RANTES (b)
177	RESISTIN (b)
178	S100B (b)
179	SAP (b)
180	SCF (b)
181	SECRETIN (b)
182	SRMGLTOT (b)
183	SHBG (b)
184	SOD1 (b)
185	SORTILIN (b)
186	TBG (b)
187	TECK (b)
188	TSTSTRNT (b)
189	TF (b)
190	TFF3 (b)
191	TGFAL (b)
192	TGFB (b)
193	THP (b)
194	THRMBSP1 (b)
195	TSSINHM1 (b)
196	TM (b)
197	TNC (b)
198	TNFALPHA (b)
199	TNFBETA (b)
200	T (b)
201	THRMBPTN (b)
202	TNFRAILR (b)
203	TRNSFRRN (b)
204	TSH (b)
205	TTR (b)
206	VCAM (b)
207	VEGF (b)
208	VITRNCTN (b)
209	VKDPS (b)
210	VWF (b)
211	IGM (b)
----------------
rbmqc
----------------
212	T2TCV (b)
-----------------
tcv
-----------------
213	AB40 (b)
214	AB42 (b)
-----------------
upennplasma
-----------------
215	SPARE_AD (b) -upennspare_ad
-----------------
216	CDMEMORY (c)
217	CDORIENT (c)
218	CDJUDGE (c)
219	CDCOMMUN (c)
220	CDHOME (c)
221	CDCARE (c)
222	CDGLOBAL (c)
---------------
cdr
---------------
223	GDSATIS (c)
224	GDDROP (c)
225	GDEMPTY (c)
226	GDBORED (c)
227	GDSPIRIT (c)
228	GDAFRAID (c)
229	GDHAPPY (c)
230	GDHELP (c)
231	GDHOME (c)
232	GDMEMORY (c)
233	GDALIVE (c)
234	GDWORTH (c)
235	GDENERGY (c)
236	GDHOPE (c)
237	GDBETTER (c)
238	GDTOTAL (c)
---------------
gdscale
---------------
239	BRAINVOL (b)
---------------
bsi
---------------
240	BCNAUSEA (c)
241	BCVOMIT (c)
242	BCDIARRH (c)
243	BCCONSTP (c)
244	BCABDOMN (c)
245	BCSWEATN (c)
246	BCDIZZY (c)
247	BCENERGY (c)
248	BCDROWSY (c)
249	BCVISION (c)
250	BCHDACHE (c)
251	BCDRYMTH (c)
252	BCBREATH (c)
253	BCCOUGH (c)
254	BCPALPIT (c)
255	BCCHEST (c)
256	BCURNDIS (c)
257	BCURNFRQ (c)
258	BCANKLE (c)
259	BCMUSCLE (c)
260	BCRASH (c)
261	BCINSOMN (c)
262	BCDPMOOD (c)
263	BCCRYING (c)
264	BCELMOOD (c)
265	BCWANDER (c)
266	BCFALL (c)
267	BCOTHER (c)
--------------
blscheck
--------------
268	NXVISUAL (c)
269	NXAUDITO (c)
270	NXTREMOR (c)
271	NXCONSCI (c)
272	NXNERVE (c)
273	NXMOTOR (c)
274	NXFINGER (c)
275	NXHEEL (c)
276	NXSENSOR (c)
277	NXTENDON (c)
278	NXPLANTA (c)
279	NXGAIT (c)
280	NXOTHER (c)
--------------
neuroexm
--------------
281	COT1SCOR (c)
282	COT2SCOR (c)
283	COT3SCOR (c)
284	COT4TOTL (c)
285	CO8NURSE (c)
286	CO8MAGAZ (c)
287	CO8WIZRD (c)
288	CO8VAN (c)
289	CO8LEPRD (c)
290	CO8SALE (c)
291	CO8SEA (c)
292	CO8TRAIN (c)
293	CO8COIN (c)
294	CO8SHIP (c)
295	CO8INST (c)
296	CO8MAP (c)
297	CO8AXE (c)
298	CO8BOARD (c)
299	CO8CARRT (c)
300	CO8MILK (c)
301	CO8VOL (c)
302	CO8FORST (c)
303	CO8ANCHR (c)
304	CO8GEM (c)
305	CO8CAT (c)
306	CO8FUND (c)
307	CO8EDGE (c)
308	CO8CAKE (c)
309	CONMCXLA (c)
310	CONMCXLB (c)
311	CONMCXLC (c)
312	Q1SCORE (c)
313	Q2SCORE (c)
314	Q3SCORE (c)
315	Q4SCORE (c)
316	Q5SCORE (c)
317	Q6SCORE (c)
318	Q7SCORE (c)
319	Q8SCORE (c)
320	Q9SCORE (c)
321	Q10SCORE (c)
322	Q11SCORE (c)
323	Q12SCORE (c)
324	TOTSCORE (c)
325	Q13SCORE (c)
326	TOTAL13 (c)
---------------
adas
---------------
327	MMDATE (c)
328	MMYEAR (c)
329	MMMONTH (c)
330	MMDAY (c)
331	MMSEASON (c)
332	MMHOSPIT (c)
333	MMFLOOR (c)
334	MMCITY (c)
335	MMAREA (c)
336	MMSTATE (c)
337	MMBALL (c)
338	MMFLAG (c)
339	MMTREE (c)
340	MMD (c)
341	MML (c)
342	MMR (c)
343	MMO (c)
344	MMW (c)
345	MMBALLDL (c)
346	MMFLAGDL (c)
347	MMTREEDL (c)
348	MMWATCH (c)
349	MMPENCIL (c)
350	MMREPEAT (c)
351	MMHAND (c)
352	MMFOLD (c)
353	MMONFLR (c)
354	MMREAD (c)
355	MMWRITE (c)
356	MMDRAW (c)
357	MMSCORE (c)
--------------
mmse
--------------
b - biological view
c - clinical view
229 - CN (1)
0 - SMC (2)
1 - EMCI (3)
398 - LMCI (4)
192 - AD (5)
Total: 820 patients
