# Supplementary material for: Using redescription mining to relate clinical and biological characteristics of cognitively impaired and Alzheimer’s disease patients
Source: PLoS One. 2017 Oct 31;12(10):e0187364. doi: 10.1371/journal.pone.0187364 (PMC5663625; doi:10.1371/journal.pone.0187364)
Supplement: S4 File — (TXT) [file pone.0187364.s004.txt]

Redescriptions obtained on dataset D1 describing [5,10] subjects. 
Target variable distribution is in order [CN, SMC, EMCI, LMCI, AD].

Redescription R1 Rules: 

Dist: 0 0 0 0 5
W1R: MMW >= 1.0 <= 1.0 AND ADAS13 >= 47.67 <= 51.0 AND MMYEAR >= 0.0 <= 0.0 
W2R: RCT20 >= 200.0 <= 287.0 AND Hippocampus >= 4167.0 <= 5700.0 AND RCT6 >= 18.0 <= 22.0 AND FDG >= 3.7639 <= 4.31402 
JS: 1.0
p-value :1.2101430968414206E-14
Support intersection: 5
Support union: 5

Covered examples (intersection): 
"1560" "1559" "1398" "785" "783" 
Union elements: 
"1560" "1559" "1398" "785" "783" 

Redescription R2 Rules: 

Dist: 0 0 0 0 5
W1R: MMW >= 1.0 <= 1.0 AND Q2SCORE >= 1.0 <= 2.0 AND GDMEMORY >= 1.0 <= 1.0 AND ADAS11 >= 28.0 <= 36.0 AND MMSEASON >= 1.0 <= 1.0 
W2R: FDG >= 3.7639 <= 4.84578 AND RCT1408 >= 154.0 <= 195.0 AND ICV >= 1267028.964101 <= 1668859.138036 AND Fusiform >= 10184.0 <= 13524.0 AND HMT17 >= 5.5 <= 8.6 
JS: 0.8333333333333334
p-value :3.597122599785507E-14
Support intersection: 5
Support union: 6

Covered examples (intersection): 
"1599" "1560" "1413" "785" "594" 
Union elements: 
"1664" "1599" "1560" "1413" "785" "594" 

Redescription R3 Rules: 

Dist: 0 0 0 0 6
W1R: MMW >= 0.0 <= 0.0 AND GDTOTAL >= 2.0 <= 4.0 AND ADAS13 >= 42.33 <= 51.0 
W2R: HMT10 >= 0.33 <= 0.47 AND HMT40 >= 13.9 <= 15.7 AND Entorhinal >= 3025.0 <= 3857.0 AND RCT8 >= 2.7 <= 4.8 AND FDG >= 3.82564 <= 5.00657 
JS: 0.6666666666666666
p-value :6.8833827526759706E-15
Support intersection: 6
Support union: 9

Covered examples (intersection): 
"1597" "1568" "1036" "790" "722" "93" 
Union elements: 
"1597" "1568" "1567" "1036" "790" "722" "374" "93" "89" 

Redescription R4 Rules: 

Dist: 0 0 0 0 5
W1R: ADAS13 >= 21.67 <= 30.0 AND RAVLTImmediate >= 24.0 <= 29.0 AND NXGAIT >= 0.0 <= 0.0 AND MMHOSPIT >= 0.0 <= 0.0 AND CDRSB >= 5.0 <= 7.0 
W2R: RCT1407 >= 74.0 <= 126.0 AND PROTEIN >= 30.0 <= 86.0 AND Entorhinal >= 1789.0 <= 2428.0 AND FDG >= 5.11417 <= 5.84686 
JS: 0.5555555555555556
p-value :5.988542994828094E-13
Support intersection: 5
Support union: 9

Covered examples (intersection): 
"1396" "635" "605" "479" "285" 
Union elements: 
"1396" "1129" "635" "605" "479" "336" "330" "285" "2" 

Redescription R5 Rules: 

Dist: 0 0 0 0 5
W1R: Q6SCORE >= 1.0 <= 1.0 AND ADAS11 >= 36.0 <= 38.0 
W2R: FDG >= 3.7639 <= 4.30561 AND RCT20 >= 209.0 <= 287.0 AND Entorhinal >= 1958.0 <= 3025.0 
JS: 0.8333333333333334
p-value :3.597122599785507E-14
Support intersection: 5
Support union: 6

Covered examples (intersection): 
"1568" "1560" "1559" "1398" "785" 
Union elements: 
"1568" "1560" "1559" "1398" "1036" "785" 

Redescription R6 Rules: 

Dist: 0 0 0 1 8
W1R: Q8SCORE >= 12.0 <= 12.0 AND Q7SCORE >= 0.0 <= 3.0 AND FAQ >= 13.0 <= 27.0 
W2R: FDG >= 4.2521 <= 5.35939 AND HMT40 >= 13.7 <= 16.2 AND Entorhinal >= 1443.0 <= 2468.0 AND HMT17 >= 5.1 <= 10.3 
JS: 0.5
p-value :0.0
Support intersection: 9
Support union: 18

Covered examples (intersection): 
"1625" "1572" "1567" "1413" "1186" "1106" "662" "331" "199" 
Union elements: 
"1625" "1572" "1567" "1559" "1519" "1454" "1415" "1413" "1186" "1146" "1106" "688" "671" "662" "531" "331" "199" "93" 

Redescription R7 Rules: 

Dist: 0 0 0 0 5
W1R: ADAS13 >= 48.0 <= 51.0 AND MMYEAR >= 0.0 <= 0.0 
W2R: CTRED >= 10.0 <= 1670.0 AND Fusiform >= 10184.0 <= 13421.0 AND FDG >= 3.7639 <= 4.75758 
JS: 0.7142857142857143
p-value :9.059419880941277E-14
Support intersection: 5
Support union: 7

Covered examples (intersection): 
"1678" "1560" "1559" "785" "93" 
Union elements: 
"1678" "1568" "1560" "1559" "1398" "785" "93" 

Redescription R8 Rules: 

Dist: 0 0 0 0 5
W1R: Q7SCORE >= 2.0 <= 4.0 AND GDTOTAL >= 0.0 <= 0.0 AND ADAS11 >= 26.0 <= 28.0 AND NXNERVE >= 1.0 <= 1.0 
W2R: PROTEIN >= 0.0 <= 65.0 AND Hippocampus >= 4739.0 <= 5948.0 AND AV45 >= 1.128631 <= 1.608218 AND FDG >= 3.92478 <= 4.72154 AND RCT3 >= 11.0 <= 31.0 
JS: 0.4166666666666667
p-value :2.2709611968707577E-12
Support intersection: 5
Support union: 12

Covered examples (intersection): 
"1625" "1586" "1571" "1519" "1476" 
Union elements: 
"1625" "1599" "1586" "1571" "1566" "1560" "1519" "1476" "1400" "1276" "1065" "1045" 

Redescription R9 Rules: 

Dist: 0 0 0 0 5
W1R: RAVLTForgetting >= 4.0 <= 5.0 AND Q2SCORE >= 1.0 <= 2.0 AND RAVLTImmediate >= 12.0 <= 20.0 AND ADAS13 >= 40.0 <= 48.0 
W2R: FDG >= 3.92478 <= 4.84578 AND RCT20 >= 168.0 <= 269.0 AND Fusiform >= 10887.0 <= 13524.0 AND Entorhinal >= 1443.0 <= 2959.0 AND HMT17 >= 5.4 <= 8.6 
JS: 0.625
p-value :2.69562150378988E-13
Support intersection: 5
Support union: 8

Covered examples (intersection): 
"1560" "1519" "1413" "594" "313" 
Union elements: 
"1664" "1599" "1560" "1519" "1413" "783" "594" "313" 

Redescription R10 Rules: 

Dist: 0 0 0 0 5
W1R: MMBALLDL >= 0.0 <= 0.0 AND GDTOTAL >= 0.0 <= 2.0 AND ADAS13 >= 47.67 <= 52.0 
W2R: Ventricles >= 44748.0 <= 98633.0 AND FDG >= 3.7639 <= 4.36841 AND RCT6 >= 17.0 <= 22.0 
JS: 0.625
p-value :2.69562150378988E-13
Support intersection: 5
Support union: 8

Covered examples (intersection): 
"1560" "1398" "1036" "785" "783" 
Union elements: 
"1571" "1560" "1398" "1186" "1090" "1036" "785" "783" 

Redescription R11 Rules: 

Dist: 0 0 0 0 7
W1R: CDMEMORY >= 1.0 <= 1.0 AND Q5SCORE >= 0.0 <= 1.0 AND GDTOTAL >= 2.0 <= 4.0 AND ADAS13 >= 42.33 <= 51.0 AND GDHOME >= 0.0 <= 0.0 
W2R: Hippocampus >= 6118.0 <= 8364.0 AND RCT19 >= 56.0 <= 149.0 AND HMT3 >= 3.9 <= 5.3 AND RCT8 >= 2.7 <= 4.8 AND FDG >= 3.82564 <= 5.08713 AND RCT392 >= 0.8 <= 1.5 
JS: 0.5
p-value :3.774758283725532E-15
Support intersection: 7
Support union: 14

Covered examples (intersection): 
"1597" "1568" "1090" "1036" "790" "722" "93" 
Union elements: 
"1610" "1609" "1597" "1568" "1567" "1447" "1090" "1036" "798" "790" "722" "603" "594" "93" 

Redescription R12 Rules: 

Dist: 0 0 0 0 8
W1R: CDHOME >= 0.0 <= 1.0 AND ADAS13 >= 36.0 <= 51.0 AND Q2SCORE >= 0.0 <= 2.0 AND BCANKLE >= 0.0 <= 0.0 AND MMSE >= 20.0 <= 23.0 AND MMFLOOR >= 1.0 <= 1.0 AND ADAS11 >= 28.0 <= 38.0 AND GDHELP >= 0.0 <= 0.0 
W2R: Ventricles >= 43741.0 <= 98633.0 AND RCT6 >= 17.0 <= 22.0 AND FDG >= 3.7639 <= 4.36841 
JS: 0.5333333333333333
p-value :1.1102230246251565E-16
Support intersection: 8
Support union: 15

Covered examples (intersection): 
"1586" "1571" "1560" "1398" "1090" "1036" "785" "783" 
Union elements: 
"1678" "1597" "1586" "1571" "1560" "1421" "1413" "1398" "1328" "1090" "1036" "785" "783" "722" "594" 

Redescription R13 Rules: 

Dist: 0 0 0 0 5
W1R: MMW >= 0.0 <= 0.0 AND Q6SCORE >= 0.0 <= 1.0 AND GDTOTAL >= 2.0 <= 4.0 AND ADAS13 >= 42.33 <= 51.0 
W2R: HMT10 >= 0.33 <= 0.47 AND HMT40 >= 13.9 <= 15.7 AND Entorhinal >= 3025.0 <= 3857.0 AND RCT8 >= 2.7 <= 4.8 AND FDG >= 3.82564 <= 5.00657 
JS: 0.625
p-value :2.013944566670034E-13
Support intersection: 5
Support union: 8

Covered examples (intersection): 
"1568" "1036" "790" "722" "93" 
Union elements: 
"1597" "1568" "1036" "790" "722" "374" "93" "89" 

Redescription R14 Rules: 

Dist: 0 0 0 0 6
W1R: MMW >= 1.0 <= 1.0 AND GDMEMORY >= 1.0 <= 1.0 AND ADAS11 >= 28.0 <= 42.67 AND MMSEASON >= 1.0 <= 1.0 
W2R: FDG >= 3.7639 <= 4.84578 AND ICV >= 1267028.964101 <= 1668859.138036 AND Fusiform >= 10012.0 <= 13524.0 AND HMT17 >= 5.5 <= 8.6 
JS: 0.6
p-value :1.5654144647214707E-14
Support intersection: 6
Support union: 10

Covered examples (intersection): 
"1599" "1560" "1559" "1413" "785" "594" 
Union elements: 
"1664" "1599" "1560" "1559" "1413" "1408" "1398" "785" "594" "395" 

Redescription R15 Rules: 

Dist: 0 0 0 0 6
W1R: CDCARE >= 0.0 <= 0.0 AND FAQ >= 22.0 <= 26.0 AND ADAS13 >= 40.0 <= 52.0 
W2R: RCT9 >= 3.3 <= 4.2 AND AV45 >= 1.461317 <= 1.608492 AND FDG >= 3.92478 <= 4.81144 
JS: 0.5
p-value :6.339373470609644E-14
Support intersection: 6
Support union: 12

Covered examples (intersection): 
"1568" "1560" "1559" "1519" "1413" "1186" 
Union elements: 
"1599" "1586" "1581" "1568" "1560" "1559" "1519" "1413" "1276" "1186" "1045" "329" 

Redescription R16 Rules: 

Dist: 0 0 4 2 0
W1R: CDMEMORY >= 0.5 <= 0.5 AND GDENERGY >= 0.0 <= 0.0 AND BCMUSCLE >= 0.0 <= 0.0 AND RAVLTImmediate >= 50.0 <= 68.0 AND MMSE >= 28.0 <= 30.0 AND BCHDACHE >= 1.0 <= 1.0 
W2R: Hippocampus >= 6383.0 <= 9902.0 AND RCT20 >= 195.0 <= 300.0 AND HMT7 >= 3.76 <= 6.45 AND RCT8 >= 2.2 <= 4.2 AND FDG >= 6.2976 <= 8.06171 AND APOE4 >= 0.0 <= 0.0 
JS: 0.3157894736842105
p-value :9.71001057337162E-13
Support intersection: 6
Support union: 19

Covered examples (intersection): 
"1412" "1411" "1057" "990" "860" "846" 
Union elements: 
"1564" "1441" "1412" "1411" "1334" "1212" "1118" "1087" "1057" "1022" "990" "980" "860" "846" "841" "802" "535" "409" "186" 

Redescription R17 Rules: 

Dist: 0 0 0 3 3
W1R: RAVLTForgetting >= 5.0 <= 8.0 AND ADAS13 >= 31.0 <= 32.0 AND ADAS11 >= 18.0 <= 20.0 AND MMYEAR >= 1.0 <= 1.0 
W2R: WholeBrain >= 946556.676737 <= 1256341.171203 AND RCT14 >= 42.0 <= 106.0 AND Entorhinal >= 1781.0 <= 3058.0 AND RCT9 >= 3.6 <= 4.4 AND AV45 >= 1.274843 <= 1.664913 AND FDG >= 5.00671 <= 5.92504 
JS: 0.375
p-value :2.942091015256665E-13
Support intersection: 6
Support union: 16

Covered examples (intersection): 
"1450" "1415" "1099" "1077" "1037" "981" 
Union elements: 
"1619" "1609" "1555" "1536" "1454" "1450" "1415" "1319" "1293" "1230" "1210" "1099" "1077" "1037" "1002" "981" 

Redescription R18 Rules: 

Dist: 0 0 0 1 5
W1R: Q8SCORE >= 12.0 <= 12.0 AND Q7SCORE >= 0.0 <= 3.0 AND FAQ >= 13.0 <= 27.0 
W2R: RCT20 >= 228.0 <= 270.0 AND HMT40 >= 13.7 <= 15.0 AND Entorhinal >= 1558.0 <= 2468.0 AND FDG >= 4.71341 <= 5.33968 
JS: 0.42857142857142855
p-value :1.162403506782539E-13
Support intersection: 6
Support union: 14

Covered examples (intersection): 
"1625" "1567" "1413" "1186" "1106" "331" 
Union elements: 
"1625" "1572" "1567" "1454" "1415" "1413" "1186" "1106" "688" "671" "662" "331" "199" "93" 

Redescription R19 Rules: 

Dist: 0 0 0 0 9
W1R: Q12SCORE >= 1.0 <= 3.0 AND ADAS11 >= 33.0 <= 38.0 AND BCDROWSY >= 0.0 <= 0.0 
W2R: Ventricles >= 29408.0 <= 134953.0 AND HMT11 >= 0.01 <= 0.19 AND FDG >= 3.48632 <= 4.93586 AND RCT12 >= 6.4 <= 7.1 AND HMT4 >= 65.0 <= 98.0 AND RCT6 >= 12.0 <= 22.0 
JS: 0.391304347826087
p-value :2.220446049250313E-16
Support intersection: 9
Support union: 23

Covered examples (intersection): 
"1597" "1568" "1560" "1559" "1408" "805" "783" "426" "93" 
Union elements: 
"1599" "1597" "1596" "1586" "1568" "1560" "1559" "1506" "1476" "1417" "1408" "1400" "1328" "1186" "1090" "1027" "805" "798" "783" "660" "426" "93" "33" 

Redescription R20 Rules: 

Dist: 0 0 0 0 8
W1R: MML >= 1.0 <= 1.0 AND GDTOTAL >= 0.0 <= 0.0 AND ADAS11 >= 25.0 <= 38.0 AND MMMONTH >= 1.0 <= 1.0 
W2R: RCT183 >= 9.4 <= 10.0 AND Entorhinal >= 1443.0 <= 2968.0 AND Hippocampus >= 4167.0 <= 6025.0 AND FDG >= 3.7639 <= 4.88791 
JS: 0.4
p-value :2.1094237467877974E-15
Support intersection: 8
Support union: 20

Covered examples (intersection): 
"1625" "1586" "1519" "1476" "1398" "1186" "1065" "313" 
Union elements: 
"1625" "1599" "1586" "1559" "1519" "1476" "1437" "1413" "1398" "1186" "1065" "785" "783" "748" "662" "537" "435" "389" "313" "33" 

Redescription R21 Rules: 

Dist: 0 0 0 0 5
W1R: Q9SCORE >= 0.0 <= 4.0 AND FAQ >= 22.0 <= 27.0 AND ADAS13 >= 42.0 <= 52.0 AND GDBORED >= 0.0 <= 0.0 
W2R: FDG >= 3.7639 <= 4.84578 AND Fusiform >= 10012.0 <= 13524.0 AND RCT6 >= 18.0 <= 23.0 AND HMT17 >= 5.2 <= 8.6 
JS: 0.5555555555555556
p-value :5.988542994828094E-13
Support intersection: 5
Support union: 9

Covered examples (intersection): 
"1560" "1559" "1413" "1186" "785" 
Union elements: 
"1560" "1559" "1413" "1398" "1186" "785" "783" "594" "426" 

Redescription R22 Rules: 

Dist: 0 0 0 2 6
W1R: Q6SCORE >= 0.0 <= 0.0 AND FAQ >= 1.0 <= 21.0 AND Q1SCORE >= 8.0 <= 9.0 AND ADAS13 >= 27.0 <= 39.0 AND CDRSB >= 2.5 <= 6.0 AND Q13SCORE >= 0.0 <= 1.0 
W2R: RCT183 >= 9.2 <= 10.5 AND HMT8 >= 3.21 <= 9.32 AND Entorhinal >= 1438.0 <= 3154.0 AND Hippocampus >= 4065.0 <= 6534.0 AND AV45 >= 1.24835 <= 1.676392 AND FDG >= 4.95654 <= 5.69741 
JS: 0.32
p-value :4.707345624410664E-14
Support intersection: 8
Support union: 25

Covered examples (intersection): 
"1584" "1572" "1536" "1275" "1230" "1146" "1002" "995" 
Union elements: 
"1619" "1609" "1599" "1584" "1572" "1555" "1552" "1536" "1514" "1450" "1439" "1386" "1380" "1286" "1275" "1230" "1210" "1146" "1106" "1037" "1002" "995" "963" "949" "251" 

Redescription R23 Rules: 

Dist: 0 0 0 0 6
W1R: MMW >= 1.0 <= 1.0 AND Q2SCORE >= 1.0 <= 2.0 AND ADAS11 >= 29.33 <= 38.0 AND GDBORED >= 0.0 <= 0.0 
W2R: FDG >= 3.7639 <= 4.72154 AND Fusiform >= 10012.0 <= 13533.0 AND HMT17 >= 5.4 <= 8.6 
JS: 0.5
p-value :6.339373470609644E-14
Support intersection: 6
Support union: 12

Covered examples (intersection): 
"1560" "1413" "1398" "785" "783" "313" 
Union elements: 
"1625" "1599" "1560" "1559" "1519" "1413" "1398" "805" "785" "783" "426" "313" 

Redescription R24 Rules: 

Dist: 0 0 0 0 6
W1R: FAQ >= 16.0 <= 23.0 AND Q5SCORE >= 0.0 <= 1.0 AND GDTOTAL >= 2.0 <= 4.0 AND ADAS13 >= 42.33 <= 51.0 AND GDHOME >= 0.0 <= 0.0 
W2R: Hippocampus >= 6118.0 <= 8364.0 AND RCT19 >= 56.0 <= 149.0 AND HMT3 >= 3.9 <= 5.3 AND RCT8 >= 2.7 <= 4.8 AND FDG >= 3.82564 <= 5.08713 AND RCT392 >= 0.8 <= 1.5 
JS: 0.46153846153846156
p-value :6.938893903907228E-14
Support intersection: 6
Support union: 13

Covered examples (intersection): 
"1568" "1090" "1036" "790" "722" "93" 
Union elements: 
"1610" "1609" "1597" "1568" "1447" "1090" "1036" "798" "790" "722" "603" "594" "93" 

Redescription R25 Rules: 

Dist: 0 0 0 0 6
W1R: CDHOME >= 0.0 <= 1.0 AND CDMEMORY >= 2.0 <= 3.0 AND ADAS11 >= 24.67 <= 38.0 
W2R: ICV >= 1267028.964101 <= 1564450.017648 AND WholeBrain >= 805281.0 <= 976203.443228 AND Hippocampus >= 4167.0 <= 6025.0 AND FDG >= 4.2521 <= 4.77441 AND HMT15 >= 42.6 <= 77.5 
JS: 0.3333333333333333
p-value :3.1379343568005424E-12
Support intersection: 6
Support union: 18

Covered examples (intersection): 
"1571" "1559" "1407" "1398" "1328" "779" 
Union elements: 
"1599" "1571" "1566" "1559" "1529" "1476" "1437" "1413" "1407" "1398" "1328" "1065" "785" "783" "779" "748" "662" "33" 

Redescription R26 Rules: 

Dist: 0 0 0 1 6
W1R: CDCARE >= 0.0 <= 0.0 AND Q8SCORE >= 12.0 <= 12.0 AND ADAS13 >= 30.67 <= 49.33 AND BCCHEST >= 0.0 <= 0.0 
W2R: Entorhinal >= 1558.0 <= 3080.0 AND RCT8 >= 3.6 <= 5.2 AND Ventricles >= 78940.0 <= 132663.0 AND FDG >= 4.71341 <= 5.76561 
JS: 0.35
p-value :4.0523140398818214E-14
Support intersection: 7
Support union: 20

Covered examples (intersection): 
"1619" "1555" "1415" "1413" "722" "331" "199" 
Union elements: 
"1664" "1653" "1625" "1619" "1599" "1572" "1555" "1536" "1535" "1454" "1415" "1413" "1106" "1101" "725" "722" "433" "331" "199" "93" 

Redescription R27 Rules: 

Dist: 0 0 2 2 1
W1R: Q8SCORE >= 2.0 <= 4.0 AND BCINSOMN >= 0.0 <= 0.0 AND ADAS13 >= 17.33 <= 30.0 AND GDAFRAID >= 1.0 <= 1.0 
W2R: HMT13 >= 325.0 <= 362.0 AND RCT9 >= 2.6 <= 3.3 AND FDG >= 5.20825 <= 5.81768 
JS: 0.2777777777777778
p-value :2.548927735546158E-11
Support intersection: 5
Support union: 18

Covered examples (intersection): 
"1602" "1547" "1235" "296" "141" 
Union elements: 
"1602" "1575" "1547" "1458" "1338" "1235" "1075" "704" "666" "657" "600" "595" "571" "511" "449" "415" "296" "141" 

Redescription R28 Rules: 

Dist: 0 0 0 0 7
W1R: MML >= 1.0 <= 1.0 AND Q6SCORE >= 0.0 <= 1.0 AND GDTOTAL >= 0.0 <= 0.0 AND ADAS11 >= 25.0 <= 38.0 AND MMMONTH >= 1.0 <= 1.0 
W2R: RCT183 >= 9.4 <= 10.0 AND RCT13 >= 3.7 <= 4.3 AND Entorhinal >= 1443.0 <= 2968.0 AND Hippocampus >= 4167.0 <= 6025.0 AND FDG >= 3.7639 <= 4.88791 
JS: 0.3888888888888889
p-value :1.7541523789077473E-14
Support intersection: 7
Support union: 18

Covered examples (intersection): 
"1625" "1586" "1519" "1476" "1398" "1065" "313" 
Union elements: 
"1625" "1599" "1586" "1559" "1519" "1476" "1437" "1413" "1398" "1065" "785" "783" "748" "662" "537" "389" "313" "33" 

Redescription R29 Rules: 

Dist: 0 0 0 0 7
W1R: CDHOME >= 0.0 <= 1.0 AND ADAS13 >= 36.0 <= 51.0 AND Q2SCORE >= 0.0 <= 2.0 AND BCANKLE >= 0.0 <= 0.0 AND MMSE >= 20.0 <= 23.0 AND MMFLOOR >= 1.0 <= 1.0 AND ADAS11 >= 28.0 <= 38.0 AND GDHELP >= 0.0 <= 0.0 
W2R: Ventricles >= 44748.0 <= 98633.0 AND FDG >= 3.7639 <= 4.36841 AND RCT6 >= 17.0 <= 22.0 
JS: 0.4666666666666667
p-value :4.107825191113079E-15
Support intersection: 7
Support union: 15

Covered examples (intersection): 
"1571" "1560" "1398" "1090" "1036" "785" "783" 
Union elements: 
"1678" "1597" "1586" "1571" "1560" "1421" "1413" "1398" "1328" "1090" "1036" "785" "783" "722" "594" 

Redescription R30 Rules: 

Dist: 0 0 0 0 9
W1R: Q9SCORE >= 0.0 <= 4.0 AND ADAS13 >= 42.0 <= 52.0 AND GDBORED >= 0.0 <= 0.0 
W2R: FDG >= 3.7639 <= 4.84578 AND Fusiform >= 10012.0 <= 13524.0 AND Entorhinal >= 1443.0 <= 2959.0 AND HMT17 >= 5.2 <= 8.6 
JS: 0.47368421052631576
p-value :0.0
Support intersection: 9
Support union: 19

Covered examples (intersection): 
"1560" "1559" "1413" "1398" "1186" "785" "783" "594" "313" 
Union elements: 
"1678" "1619" "1599" "1567" "1560" "1559" "1555" "1519" "1413" "1408" "1398" "1380" "1186" "785" "783" "722" "594" "426" "313" 

Redescription R31 Rules: 

Dist: 0 0 4 3 0
W1R: CDMEMORY >= 0.5 <= 0.5 AND BCMUSCLE >= 0.0 <= 0.0 AND RAVLTImmediate >= 50.0 <= 68.0 AND BCHDACHE >= 1.0 <= 1.0 
W2R: Hippocampus >= 6383.0 <= 9902.0 AND RCT20 >= 195.0 <= 300.0 AND HMT7 >= 3.76 <= 6.45 AND RCT8 >= 2.2 <= 4.2 AND FDG >= 6.2976 <= 8.06171 AND APOE4 >= 0.0 <= 0.0 
JS: 0.30434782608695654
p-value :9.63895629979561E-13
Support intersection: 7
Support union: 23

Covered examples (intersection): 
"1412" "1411" "1057" "990" "860" "846" "802" 
Union elements: 
"1564" "1441" "1412" "1411" "1343" "1334" "1308" "1212" "1204" "1118" "1087" "1057" "1048" "1022" "990" "980" "860" "846" "841" "802" "535" "409" "186" 

Redescription R32 Rules: 

Dist: 0 0 0 0 8
W1R: Q12SCORE >= 1.0 <= 3.0 AND RAVLTForgetting >= 2.0 <= 4.0 AND ADAS11 >= 33.0 <= 38.0 AND BCDROWSY >= 0.0 <= 0.0 
W2R: Ventricles >= 29408.0 <= 134953.0 AND HMT11 >= 0.01 <= 0.19 AND FDG >= 3.48632 <= 4.93586 AND RCT12 >= 6.4 <= 7.1 AND HMT4 >= 65.0 <= 98.0 AND RCT6 >= 12.0 <= 22.0 
JS: 0.36363636363636365
p-value :2.7755575615628914E-15
Support intersection: 8
Support union: 22

Covered examples (intersection): 
"1597" "1568" "1560" "1559" "1408" "805" "426" "93" 
Union elements: 
"1599" "1597" "1596" "1586" "1568" "1560" "1559" "1506" "1476" "1417" "1408" "1400" "1328" "1090" "1027" "805" "798" "783" "660" "426" "93" "33" 

Redescription R33 Rules: 

Dist: 0 0 0 0 7
W1R: Q8SCORE >= 3.0 <= 9.0 AND Q7SCORE >= 0.0 <= 5.0 AND GDBETTER >= 0.0 <= 0.0 AND ADAS11 >= 19.0 <= 35.33 AND Q13SCORE >= 3.0 <= 5.0 
W2R: Hippocampus >= 6118.0 <= 7389.0 AND FDG >= 3.82564 <= 5.08713 AND RCT1408 >= 168.0 <= 202.0 AND RCT8 >= 3.0 <= 4.8 AND RCT4 >= 20.0 <= 48.0 
JS: 0.2916666666666667
p-value :1.7152945730458669E-13
Support intersection: 7
Support union: 24

Covered examples (intersection): 
"1609" "1597" "798" "790" "603" "594" "374" 
Union elements: 
"1610" "1609" "1597" "1577" "1534" "1520" "1262" "1090" "963" "798" "790" "672" "619" "603" "594" "561" "460" "374" "362" "272" "121" "61" "16" "6" 

Redescription R34 Rules: 

Dist: 0 0 0 0 8
W1R: MMW >= 1.0 <= 1.0 AND ADAS13 >= 42.0 <= 54.67 
W2R: FDG >= 3.7639 <= 4.84578 AND RCT11 >= 71.0 <= 97.0 AND Fusiform >= 10012.0 <= 13524.0 AND HMT17 >= 5.4 <= 8.6 
JS: 0.47058823529411764
p-value :4.440892098500626E-16
Support intersection: 8
Support union: 17

Covered examples (intersection): 
"1560" "1559" "1413" "1398" "785" "783" "594" "313" 
Union elements: 
"1599" "1594" "1565" "1560" "1559" "1555" "1413" "1408" "1398" "1090" "785" "783" "594" "563" "426" "395" "313" 

Redescription R35 Rules: 

Dist: 0 0 0 1 8
W1R: BCFALL >= 0.0 <= 0.0 AND Q3SCORE >= 1.0 <= 3.0 AND Q1SCORE >= 8.0 <= 10.0 AND ADAS13 >= 27.0 <= 50.33 AND ADAS11 >= 15.0 <= 35.33 AND BCCOUGH >= 0.0 <= 0.0 
W2R: RCT1407 >= 33.0 <= 70.0 AND BAT126 >= 184.0 <= 347.0 AND RCT11 >= 90.0 <= 102.0 AND FDG >= 4.31989 <= 4.88791 
JS: 0.2571428571428571
p-value :8.770761894538737E-15
Support intersection: 9
Support union: 35

Covered examples (intersection): 
"1610" "1599" "1519" "1437" "1417" "1413" "748" "389" "163" 
Union elements: 
"1619" "1610" "1599" "1572" "1555" "1552" "1519" "1476" "1437" "1434" "1421" "1417" "1413" "1408" "1380" "1306" "1230" "1146" "798" "783" "748" "725" "619" "594" "563" "480" "426" "389" "362" "282" "251" "214" "163" "53" "16" 

Redescription R36 Rules: 

Dist: 0 0 0 0 6
W1R: Q6SCORE >= 1.0 <= 1.0 AND ADAS11 >= 36.0 <= 38.0 
W2R: RCT14 >= 52.0 <= 209.0 AND GLUCOSE >= 41.0 <= 64.0 AND HMT40 >= 12.4 <= 14.9 AND Entorhinal >= 1958.0 <= 3120.0 AND FDG >= 3.7639 <= 4.62282 
JS: 0.46153846153846156
p-value :6.938893903907228E-14
Support intersection: 6
Support union: 13

Covered examples (intersection): 
"1568" "1560" "1559" "1398" "1036" "785" 
Union elements: 
"1610" "1599" "1586" "1581" "1568" "1566" "1560" "1559" "1476" "1398" "1036" "785" "349" 

Redescription R37 Rules: 

Dist: 0 0 0 0 5
W1R: Q8SCORE >= 12.0 <= 12.0 AND Q7SCORE >= 0.0 <= 3.0 AND FAQ >= 13.0 <= 27.0 
W2R: Entorhinal >= 1944.0 <= 2468.0 AND HMT3 >= 4.2 <= 4.5 AND FDG >= 4.71341 <= 5.33968 
JS: 0.35714285714285715
p-value :5.698441718493541E-12
Support intersection: 5
Support union: 14

Covered examples (intersection): 
"1625" "1567" "1413" "1186" "1106" 
Union elements: 
"1625" "1572" "1567" "1454" "1415" "1413" "1186" "1106" "688" "671" "662" "331" "199" "93" 

Redescription R38 Rules: 

Dist: 0 0 0 0 8
W1R: Q9SCORE >= 0.0 <= 4.0 AND ADAS13 >= 42.0 <= 52.0 AND GDBORED >= 0.0 <= 0.0 
W2R: FDG >= 3.7639 <= 4.84578 AND Fusiform >= 10012.0 <= 13524.0 AND RCT6 >= 18.0 <= 23.0 AND HMT17 >= 5.2 <= 8.6 
JS: 0.47058823529411764
p-value :3.3306690738754696E-16
Support intersection: 8
Support union: 17

Covered examples (intersection): 
"1560" "1559" "1413" "1398" "1186" "785" "783" "594" 
Union elements: 
"1678" "1619" "1567" "1560" "1559" "1555" "1413" "1408" "1398" "1380" "1186" "785" "783" "722" "594" "426" "313" 

Redescription R39 Rules: 

Dist: 0 0 0 1 4
W1R: ADAS11 >= 20.33 <= 28.0 AND FAQ >= 1.0 <= 14.0 AND RAVLTImmediate >= 14.0 <= 29.0 AND ADAS13 >= 29.33 <= 42.0 AND MMREPEAT >= 0.0 <= 0.0 
W2R: RCT1408 >= 130.0 <= 154.0 AND PROTEIN >= 42.0 <= 94.0 AND FDG >= 4.54262 <= 4.89375 
JS: 0.3125
p-value :2.548927735546158E-11
Support intersection: 5
Support union: 16

Covered examples (intersection): 
"1574" "1131" "1065" "537" "163" 
Union elements: 
"1574" "1521" "1437" "1413" "1275" "1131" "1065" "1050" "1002" "698" "594" "537" "393" "389" "163" "94" 

Redescription R40 Rules: 

Dist: 0 0 0 0 8
W1R: CDMEMORY >= 1.0 <= 1.0 AND Q5SCORE >= 0.0 <= 1.0 AND ADAS13 >= 42.0 <= 54.67 
W2R: Hippocampus >= 6118.0 <= 8364.0 AND RCT19 >= 56.0 <= 149.0 AND HMT3 >= 3.9 <= 5.3 AND RCT8 >= 2.7 <= 4.8 AND FDG >= 3.82564 <= 5.08713 AND RCT392 >= 0.8 <= 1.5 
JS: 0.36363636363636365
p-value :2.1094237467877974E-14
Support intersection: 8
Support union: 22

Covered examples (intersection): 
"1597" "1568" "1090" "1036" "790" "722" "594" "93" 
Union elements: 
"1678" "1610" "1609" "1597" "1568" "1567" "1565" "1560" "1555" "1447" "1090" "1036" "798" "790" "722" "671" "603" "594" "426" "395" "313" "93" 

Redescription R41 Rules: 

Dist: 0 0 0 0 9
W1R: GDTOTAL >= 0.0 <= 0.0 AND ADAS11 >= 25.0 <= 38.0 AND MMMONTH >= 1.0 <= 1.0 
W2R: RCT183 >= 9.1 <= 10.1 AND Hippocampus >= 4167.0 <= 6025.0 AND FDG >= 3.7639 <= 4.88791 
JS: 0.32142857142857145
p-value :3.4416913763379853E-15
Support intersection: 9
Support union: 28

Covered examples (intersection): 
"1625" "1586" "1571" "1519" "1476" "1398" "1186" "1065" "313" 
Union elements: 
"1625" "1599" "1586" "1571" "1559" "1519" "1506" "1476" "1437" "1413" "1407" "1400" "1398" "1328" "1276" "1186" "1065" "805" "785" "783" "748" "662" "619" "537" "435" "389" "313" "33" 

Redescription R42 Rules: 

Dist: 0 0 4 2 0
W1R: CDCOMMUN >= 0.5 <= 0.5 AND MMSE >= 24.0 <= 27.0 AND ADAS13 >= 4.0 <= 14.0 
W2R: WholeBrain >= 1139621.0 <= 1278258.269932 AND HMT8 >= 2.4 <= 5.17 AND Hippocampus >= 7436.0 <= 9544.0 AND RCT4 >= 30.0 <= 93.0 AND APOE4 >= 1.0 <= 2.0 
JS: 0.21428571428571427
p-value :1.6708867622838852E-10
Support intersection: 6
Support union: 28

Covered examples (intersection): 
"1336" "1258" "966" "930" "835" "522" 
Union elements: 
"1626" "1549" "1546" "1541" "1507" "1478" "1336" "1316" "1258" "1053" "966" "930" "835" "829" "804" "802" "640" "597" "587" "564" "554" "522" "380" "349" "333" "288" "253" "119" 

Redescription R43 Rules: 

Dist: 0 0 0 0 6
W1R: Q8SCORE >= 11.0 <= 12.0 AND CDMEMORY >= 2.0 <= 2.0 
W2R: RCT183 >= 9.2 <= 9.9 AND WholeBrain >= 798453.0 <= 976203.443228 AND Hippocampus >= 4167.0 <= 5948.0 AND FDG >= 3.7639 <= 4.72154 
JS: 0.35294117647058826
p-value :1.3862244685469705E-12
Support intersection: 6
Support union: 17

Covered examples (intersection): 
"1625" "1571" "1559" "1398" "1328" "785" 
Union elements: 
"1700" "1625" "1599" "1571" "1559" "1519" "1437" "1413" "1407" "1398" "1328" "1065" "785" "783" "662" "563" "33" 

Redescription R44 Rules: 

Dist: 0 0 0 1 9
W1R: Q8SCORE >= 12.0 <= 12.0 AND CDRSB >= 2.5 <= 9.0 
W2R: FDG >= 4.2521 <= 5.35939 AND HMT40 >= 13.7 <= 16.2 AND Entorhinal >= 1443.0 <= 2468.0 AND HMT17 >= 5.1 <= 10.3 
JS: 0.2857142857142857
p-value :2.886579864025407E-15
Support intersection: 10
Support union: 35

Covered examples (intersection): 
"1625" "1572" "1567" "1559" "1413" "1186" "1106" "662" "331" "199" 
Union elements: 
"1678" "1664" "1653" "1625" "1619" "1599" "1572" "1568" "1567" "1559" "1555" "1536" "1535" "1519" "1459" "1454" "1415" "1413" "1186" "1146" "1106" "785" "725" "722" "671" "662" "652" "563" "531" "433" "361" "331" "199" "138" "93" 

Redescription R45 Rules: 

Dist: 0 0 1 1 7
W1R: Q4SCORE >= 5.0 <= 8.0 AND BCINSOMN >= 0.0 <= 0.0 AND Q1SCORE >= 7.0 <= 8.33 AND ADAS13 >= 20.0 <= 37.0 
W2R: HMT9 >= 1.3 <= 2.64 AND WholeBrain >= 814665.0 <= 1215768.278232 AND RCT8 >= 5.1 <= 7.9 AND FDG >= 3.48632 <= 4.89375 
JS: 0.23076923076923078
p-value :1.7100765248301286E-12
Support intersection: 9
Support union: 39

Covered examples (intersection): 
"1574" "1569" "1417" "1172" "1071" "1027" "801" "748" "661" 
Union elements: 
"1653" "1580" "1574" "1569" "1558" "1530" "1476" "1439" "1437" "1417" "1337" "1333" "1181" "1172" "1131" "1101" "1071" "1049" "1027" "995" "970" "801" "794" "791" "751" "748" "739" "662" "661" "389" "357" "266" "259" "211" "195" "128" "114" "50" "49" 

Redescription R46 Rules: 

Dist: 0 0 0 0 5
W1R: GDTOTAL >= 0.0 <= 2.0 AND Q4SCORE >= 10.0 <= 10.0 AND ADAS11 >= 36.0 <= 38.0 
W2R: FDG >= 3.7639 <= 4.81144 AND BAT126 >= 299.0 <= 1439.0 AND Fusiform >= 9610.0 <= 13352.0 AND Entorhinal >= 1443.0 <= 2486.0 AND RCT4 >= 10.0 <= 25.0 
JS: 0.45454545454545453
p-value :1.3506973317589654E-12
Support intersection: 5
Support union: 11

Covered examples (intersection): 
"1560" "1559" "1398" "1186" "785" 
Union elements: 
"1581" "1566" "1560" "1559" "1519" "1413" "1398" "1186" "785" "660" "33" 

Redescription R47 Rules: 

Dist: 0 0 0 2 5
W1R: RAVLTImmediate >= 15.0 <= 24.0 AND Q6SCORE >= 0.0 <= 0.0 AND FAQ >= 1.0 <= 21.0 AND Q1SCORE >= 8.0 <= 9.0 AND ADAS13 >= 27.0 <= 39.0 AND CDRSB >= 2.5 <= 6.0 AND Q13SCORE >= 0.0 <= 1.0 
W2R: RCT183 >= 9.2 <= 10.5 AND HMT8 >= 3.21 <= 9.32 AND Entorhinal >= 1438.0 <= 3154.0 AND Hippocampus >= 4065.0 <= 6534.0 AND AV45 >= 1.24835 <= 1.676392 AND FDG >= 4.95654 <= 5.69741 
JS: 0.2916666666666667
p-value :6.289413434501512E-13
Support intersection: 7
Support union: 24

Covered examples (intersection): 
"1584" "1536" "1275" "1230" "1146" "1002" "995" 
Union elements: 
"1619" "1609" "1584" "1572" "1555" "1552" "1536" "1514" "1450" "1439" "1386" "1380" "1286" "1275" "1230" "1210" "1146" "1106" "1037" "1002" "995" "963" "949" "251" 

Redescription R48 Rules: 

Dist: 0 0 0 0 5
W1R: MMFLAGDL >= 0.0 <= 0.0 AND MMW >= 1.0 <= 1.0 AND Q2SCORE >= 1.0 <= 2.0 AND ADAS11 >= 31.0 <= 38.0 AND GDBORED >= 0.0 <= 0.0 
W2R: FDG >= 3.7639 <= 4.72154 AND Fusiform >= 10012.0 <= 13533.0 AND HMT17 >= 5.4 <= 8.6 
JS: 0.45454545454545453
p-value :1.3506973317589654E-12
Support intersection: 5
Support union: 11

Covered examples (intersection): 
"1560" "1413" "1398" "785" "783" 
Union elements: 
"1625" "1599" "1560" "1559" "1519" "1413" "1398" "805" "785" "783" "313" 

Redescription R49 Rules: 

Dist: 0 0 0 0 5
W1R: CDHOME >= 0.0 <= 1.0 AND CDMEMORY >= 2.0 <= 3.0 AND ADAS11 >= 27.0 <= 38.0 
W2R: RCT183 >= 9.4 <= 10.5 AND CTRED >= 0.0 <= 78.0 AND Hippocampus >= 4167.0 <= 5948.0 AND FDG >= 3.7639 <= 4.6676 
JS: 0.38461538461538464
p-value :1.0060507982245781E-11
Support intersection: 5
Support union: 13

Covered examples (intersection): 
"1559" "1476" "1398" "1328" "785" 
Union elements: 
"1599" "1586" "1571" "1559" "1529" "1519" "1476" "1437" "1398" "1328" "1065" "1045" "785" 

Redescription R50 Rules: 

Dist: 0 0 0 0 7
W1R: CDCARE >= 0.0 <= 0.0 AND CDJUDGE >= 1.0 <= 2.0 AND MMDRAW >= 0.0 <= 0.0 AND ADAS13 >= 42.0 <= 52.0 
W2R: FDG >= 3.7639 <= 4.88994 AND HMT40 >= 13.6 <= 16.1 AND Entorhinal >= 1944.0 <= 3120.0 AND RCT4 >= 10.0 <= 26.0 
JS: 0.35
p-value :4.0523140398818214E-14
Support intersection: 7
Support union: 20

Covered examples (intersection): 
"1568" "1560" "1559" "1413" "1186" "722" "313" 
Union elements: 
"1625" "1610" "1586" "1581" "1568" "1560" "1559" "1437" "1413" "1186" "1065" "1045" "1036" "798" "785" "748" "722" "662" "603" "313" 

Redescription R51 Rules: 

Dist: 0 0 0 0 5
W1R: ADAS13 >= 42.0 <= 51.0 AND ADAS11 >= 31.0 <= 38.0 AND BCENERGY >= 1.0 <= 1.0 
W2R: FDG >= 3.7639 <= 4.85983 AND PROTEIN >= 24.0 <= 94.0 AND RCT8 >= 2.7 <= 6.1 AND RCT4 >= 10.0 <= 15.0 AND RCT3 >= 13.0 <= 33.0 
JS: 0.38461538461538464
p-value :1.2635004154049057E-11
Support intersection: 5
Support union: 13

Covered examples (intersection): 
"1413" "1090" "1036" "785" "93" 
Union elements: 
"1581" "1568" "1519" "1413" "1408" "1131" "1090" "1036" "785" "783" "563" "537" "93" 

Redescription R52 Rules: 

Dist: 0 0 0 0 5
W1R: Q11SCORE >= 3.0 <= 4.0 AND ADAS11 >= 20.0 <= 42.67 
W2R: HMT13 >= 154.0 <= 186.0 AND HMT19 >= 0.7 <= 2.1 AND FDG >= 3.48632 <= 4.58635 
JS: 0.2777777777777778
p-value :5.369604760829816E-11
Support intersection: 5
Support union: 18

Covered examples (intersection): 
"1560" "1476" "1417" "1027" "805" 
Union elements: 
"1664" "1594" "1581" "1560" "1529" "1526" "1476" "1417" "1398" "1186" "1027" "805" "790" "517" "414" "395" "242" "93" 

Redescription R53 Rules: 

Dist: 0 0 0 0 7
W1R: MMW >= 1.0 <= 1.0 AND ADAS11 >= 29.33 <= 42.67 AND GDBORED >= 0.0 <= 0.0 
W2R: FDG >= 3.7639 <= 4.72154 AND Fusiform >= 10012.0 <= 13533.0 AND HMT17 >= 5.4 <= 8.6 
JS: 0.4375
p-value :2.5424107263916085E-14
Support intersection: 7
Support union: 16

Covered examples (intersection): 
"1560" "1559" "1413" "1398" "785" "783" "313" 
Union elements: 
"1625" "1599" "1565" "1560" "1559" "1555" "1519" "1413" "1408" "1398" "805" "785" "783" "426" "395" "313" 

Redescription R54 Rules: 

Dist: 0 0 0 2 7
W1R: FAQ >= 1.0 <= 26.0 AND Q1SCORE >= 8.0 <= 9.0 AND ADAS13 >= 27.0 <= 43.0 AND CDRSB >= 2.5 <= 10.0 AND Q13SCORE >= 0.0 <= 1.0 
W2R: RCT183 >= 9.2 <= 10.5 AND HMT8 >= 3.21 <= 9.32 AND Entorhinal >= 1438.0 <= 3154.0 AND Hippocampus >= 4065.0 <= 6534.0 AND AV45 >= 1.24835 <= 1.676392 AND FDG >= 4.95654 <= 5.69741 
JS: 0.2727272727272727
p-value :2.3236967905404526E-13
Support intersection: 9
Support union: 33

Covered examples (intersection): 
"1584" "1572" "1536" "1380" "1275" "1230" "1146" "1002" "995" 
Union elements: 
"1619" "1609" "1599" "1598" "1584" "1572" "1555" "1552" "1536" "1529" "1514" "1453" "1450" "1439" "1437" "1417" "1386" "1380" "1286" "1275" "1230" "1210" "1146" "1106" "1037" "1007" "1002" "995" "963" "949" "568" "251" "53" 

Redescription R55 Rules: 

Dist: 0 0 0 1 7
W1R: BCFALL >= 0.0 <= 0.0 AND Q3SCORE >= 1.0 <= 3.0 AND Q1SCORE >= 8.0 <= 10.0 AND ADAS13 >= 27.0 <= 50.33 AND ADAS11 >= 15.0 <= 35.33 AND BCCOUGH >= 0.0 <= 0.0 AND BCHDACHE >= 0.0 <= 0.0 
W2R: RCT1407 >= 33.0 <= 70.0 AND BAT126 >= 184.0 <= 347.0 AND RCT11 >= 90.0 <= 102.0 AND FDG >= 4.31989 <= 4.88791 
JS: 0.24242424242424243
p-value :2.2037927038809357E-13
Support intersection: 8
Support union: 33

Covered examples (intersection): 
"1610" "1519" "1437" "1417" "1413" "748" "389" "163" 
Union elements: 
"1619" "1610" "1599" "1572" "1555" "1552" "1519" "1476" "1437" "1434" "1421" "1417" "1413" "1408" "1380" "1306" "1230" "1146" "748" "725" "619" "594" "563" "480" "426" "389" "362" "282" "251" "214" "163" "53" "16" 

Redescription R56 Rules: 

Dist: 0 0 0 0 9
W1R: BCANKLE >= 0.0 <= 0.0 AND MMSE >= 20.0 <= 23.0 AND ADAS13 >= 36.0 <= 52.0 AND ADAS11 >= 28.0 <= 40.0 AND GDHELP >= 0.0 <= 0.0 
W2R: Ventricles >= 43741.0 <= 134953.0 AND RCT6 >= 17.0 <= 22.0 AND FDG >= 3.48632 <= 4.36841 
JS: 0.3103448275862069
p-value :2.7755575615628914E-15
Support intersection: 9
Support union: 29

Covered examples (intersection): 
"1586" "1571" "1560" "1398" "1090" "1036" "785" "783" "426" 
Union elements: 
"1678" "1619" "1597" "1594" "1586" "1571" "1567" "1560" "1559" "1555" "1421" "1413" "1398" "1380" "1328" "1186" "1090" "1036" "1027" "785" "783" "725" "722" "671" "619" "594" "563" "426" "138" 

Redescription R57 Rules: 

Dist: 0 0 6 4 0
W1R: CDMEMORY >= 0.5 <= 1.0 AND RAVLTImmediate >= 50.0 <= 68.0 AND ADAS13 >= 3.0 <= 9.0 AND BCHDACHE >= 1.0 <= 1.0 
W2R: Hippocampus >= 6383.0 <= 9902.0 AND RCT20 >= 191.0 <= 358.0 AND HMT3 >= 3.9 <= 4.6 AND RCT8 >= 2.2 <= 4.4 AND FDG >= 6.00616 <= 8.06171 AND APOE4 >= 0.0 <= 0.0 
JS: 0.23809523809523808
p-value :2.369215934550084E-13
Support intersection: 10
Support union: 42

Covered examples (intersection): 
"1436" "1412" "1411" "1177" "1057" "1022" "990" "860" "846" "802" 
Union elements: 
"1564" "1473" "1441" "1436" "1412" "1411" "1343" "1339" "1334" "1308" "1291" "1283" "1212" "1204" "1187" "1177" "1175" "1174" "1130" "1118" "1087" "1057" "1048" "1022" "1009" "1004" "993" "990" "986" "980" "951" "882" "868" "860" "846" "828" "802" "681" "644" "409" "186" "9" 

Redescription R58 Rules: 

Dist: 0 0 0 1 8
W1R: NXAUDITO >= 0.0 <= 0.0 AND Q8SCORE >= 12.0 <= 12.0 AND GDBETTER >= 0.0 <= 0.0 AND ADAS13 >= 29.33 <= 52.0 
W2R: FDG >= 3.7639 <= 5.33968 AND RCT20 >= 228.0 <= 287.0 AND Entorhinal >= 1558.0 <= 2486.0 AND HMT17 >= 5.1 <= 10.3 
JS: 0.2903225806451613
p-value :5.440092820663267E-15
Support intersection: 9
Support union: 31

Covered examples (intersection): 
"1625" "1599" "1567" "1559" "1413" "1186" "1106" "785" "331" 
Union elements: 
"1678" "1664" "1653" "1625" "1619" "1599" "1572" "1567" "1559" "1555" "1536" "1535" "1454" "1415" "1413" "1398" "1186" "1106" "785" "725" "688" "671" "662" "652" "563" "433" "361" "331" "199" "138" "93" 

Redescription R59 Rules: 

Dist: 0 0 0 1 5
W1R: Q3SCORE >= 1.0 <= 1.0 AND ADAS13 >= 31.0 <= 36.0 AND ADAS11 >= 20.0 <= 25.0 AND MMMONTH >= 0.0 <= 0.0 AND MMREPEAT >= 1.0 <= 1.0 
W2R: HMT40 >= 13.5 <= 16.3 AND Entorhinal >= 1558.0 <= 2468.0 AND RCT9 >= 3.5 <= 4.3 AND Hippocampus >= 4224.0 <= 5649.0 AND FDG >= 5.14813 <= 5.76561 
JS: 0.3
p-value :1.4265810754920949E-11
Support intersection: 6
Support union: 20

Covered examples (intersection): 
"1106" "1037" "331" "323" "133" "2" 
Union elements: 
"1589" "1579" "1572" "1567" "1536" "1487" "1415" "1407" "1380" "1230" "1106" "1037" "744" "485" "436" "331" "323" "133" "16" "2" 

Redescription R60 Rules: 

Dist: 0 0 0 0 6
W1R: ADAS13 >= 21.67 <= 30.0 AND RAVLTImmediate >= 24.0 <= 29.0 AND NXGAIT >= 0.0 <= 0.0 AND MMHOSPIT >= 0.0 <= 0.0 AND CDRSB >= 5.0 <= 7.0 
W2R: BAT126 >= 240.0 <= 1846.0 AND PROTEIN >= 29.0 <= 86.0 AND Entorhinal >= 1438.0 <= 2428.0 AND Hippocampus >= 3281.0 <= 5715.0 AND FDG >= 4.71341 <= 5.93704 
JS: 0.25
p-value :4.907851902657967E-12
Support intersection: 6
Support union: 24

Covered examples (intersection): 
"1396" "1129" "635" "605" "479" "285" 
Union elements: 
"1587" "1572" "1567" "1536" "1415" "1413" "1396" "1286" "1275" "1129" "1073" "1037" "799" "635" "605" "532" "479" "336" "331" "330" "285" "135" "133" "2" 

Redescription R61 Rules: 

Dist: 0 0 0 2 8
W1R: Q12SCORE >= 0.0 <= 0.0 AND Q11SCORE >= 0.0 <= 1.0 AND FAQ >= 0.0 <= 17.0 AND ADAS13 >= 31.33 <= 49.0 AND BCHDACHE >= 0.0 <= 0.0 AND BCENERGY >= 0.0 <= 0.0 
W2R: FDG >= 4.37369 <= 5.33968 AND BAT126 >= 253.0 <= 935.0 AND Entorhinal >= 1443.0 <= 3143.0 AND Ventricles >= 52359.0 <= 107503.0 AND HMT17 >= 4.4 <= 10.1 
JS: 0.2222222222222222
p-value :9.452438831658583E-13
Support intersection: 10
Support union: 45

Covered examples (intersection): 
"1619" "1609" "1589" "1437" "1146" "698" "603" "537" "428" "331" 
Union elements: 
"1683" "1678" "1619" "1610" "1609" "1601" "1589" "1534" "1521" "1519" "1437" "1421" "1413" "1306" "1146" "1106" "1065" "1002" "981" "748" "722" "698" "616" "603" "568" "561" "537" "506" "480" "436" "433" "429" "428" "393" "361" "349" "341" "331" "314" "268" "214" "205" "199" "133" "16" 

Redescription R62 Rules: 

Dist: 0 0 0 0 10
W1R: RAVLTImmediate >= 10.0 <= 24.0 AND Q1SCORE >= 7.0 <= 9.0 AND ADAS13 >= 42.0 <= 51.0 AND CDRSB >= 5.0 <= 10.0 AND BCDROWSY >= 0.0 <= 0.0 
W2R: GLUCOSE >= 46.0 <= 88.0 AND PROTEIN >= 27.0 <= 94.0 AND CTWHITE >= 0.0 <= 3.0 AND ICV >= 1287538.139199 <= 1934844.694227 AND FDG >= 3.65581 <= 4.93586 
JS: 0.25
p-value :3.9968028886505635E-15
Support intersection: 10
Support union: 40

Covered examples (intersection): 
"1678" "1597" "1568" "1565" "1560" "1559" "1413" "1408" "1398" "785" 
Union elements: 
"1678" "1666" "1610" "1597" "1596" "1586" "1574" "1568" "1566" "1565" "1560" "1559" "1520" "1497" "1476" "1448" "1422" "1417" "1413" "1408" "1400" "1398" "1380" "1337" "1333" "1328" "1172" "1131" "1045" "973" "801" "785" "748" "661" "537" "413" "349" "275" "163" "128" 

Redescription R63 Rules: 

Dist: 0 0 5 3 0
W1R: CDMEMORY >= 0.5 <= 1.0 AND RAVLTImmediate >= 50.0 <= 68.0 AND ADAS13 >= 3.0 <= 9.0 AND BCHDACHE >= 1.0 <= 1.0 
W2R: Hippocampus >= 6383.0 <= 9902.0 AND RCT20 >= 195.0 <= 300.0 AND HMT7 >= 3.76 <= 6.45 AND RCT8 >= 2.2 <= 4.2 AND FDG >= 6.2976 <= 8.06171 AND APOE4 >= 0.0 <= 0.0 
JS: 0.26666666666666666
p-value :1.621258682860116E-12
Support intersection: 8
Support union: 30

Covered examples (intersection): 
"1412" "1411" "1057" "1022" "990" "860" "846" "802" 
Union elements: 
"1564" "1441" "1436" "1412" "1411" "1343" "1334" "1308" "1212" "1204" "1177" "1174" "1118" "1087" "1057" "1048" "1022" "990" "986" "980" "951" "882" "860" "846" "841" "828" "802" "535" "409" "186" 

Redescription R64 Rules: 

Dist: 0 0 0 0 6
W1R: Q8SCORE >= 3.0 <= 9.0 AND Q7SCORE >= 0.0 <= 5.0 AND GDBETTER >= 0.0 <= 0.0 AND Q1SCORE >= 4.0 <= 8.33 AND ADAS11 >= 19.0 <= 35.33 AND Q13SCORE >= 3.0 <= 5.0 
W2R: Hippocampus >= 6118.0 <= 7389.0 AND FDG >= 3.82564 <= 5.08713 AND RCT1408 >= 168.0 <= 202.0 AND RCT8 >= 3.0 <= 4.8 AND RCT4 >= 20.0 <= 48.0 
JS: 0.2608695652173913
p-value :7.813083513497077E-12
Support intersection: 6
Support union: 23

Covered examples (intersection): 
"1609" "1597" "798" "790" "603" "374" 
Union elements: 
"1609" "1597" "1577" "1534" "1520" "1262" "1090" "963" "798" "790" "672" "619" "603" "594" "561" "460" "374" "362" "272" "121" "61" "16" "6" 

Redescription R65 Rules: 

Dist: 0 0 0 0 8
W1R: CDJUDGE >= 1.0 <= 2.0 AND Q7SCORE >= 2.0 <= 7.0 AND MMDRAW >= 0.0 <= 0.0 AND ADAS13 >= 42.0 <= 54.67 
W2R: FDG >= 3.7639 <= 4.88994 AND HMT40 >= 13.6 <= 16.1 AND Entorhinal >= 1944.0 <= 3120.0 AND RCT4 >= 10.0 <= 26.0 
JS: 0.32
p-value :8.903988657493755E-14
Support intersection: 8
Support union: 25

Covered examples (intersection): 
"1568" "1560" "1559" "1413" "1186" "1036" "722" "313" 
Union elements: 
"1678" "1625" "1610" "1586" "1581" "1568" "1560" "1559" "1437" "1413" "1186" "1065" "1045" "1036" "798" "790" "785" "748" "722" "662" "603" "563" "426" "395" "313" 

Redescription R66 Rules: 

Dist: 0 0 0 0 10
W1R: BCANKLE >= 0.0 <= 0.0 AND MMSE >= 20.0 <= 23.0 AND ADAS13 >= 36.0 <= 52.0 AND ADAS11 >= 28.0 <= 40.0 AND GDHELP >= 0.0 <= 0.0 
W2R: RCT6 >= 17.0 <= 27.0 AND FDG >= 3.48632 <= 4.36841 
JS: 0.29411764705882354
p-value :6.439293542825908E-15
Support intersection: 10
Support union: 34

Covered examples (intersection): 
"1586" "1571" "1560" "1559" "1398" "1090" "1036" "785" "783" "426" 
Union elements: 
"1678" "1619" "1597" "1594" "1586" "1571" "1567" "1566" "1560" "1559" "1555" "1526" "1421" "1413" "1398" "1380" "1328" "1186" "1172" "1090" "1036" "1027" "798" "785" "783" "725" "722" "671" "662" "619" "594" "563" "426" "138" 

Redescription R67 Rules: 

Dist: 0 0 0 0 5
W1R: ADAS11 >= 21.0 <= 34.67 AND MMHAND >= 1.0 <= 1.0 AND BCHDACHE >= 1.0 <= 1.0 
W2R: AXT117 >= 1.08 <= 5.73 AND FDG >= 3.49076 <= 4.84925 
JS: 0.23809523809523808
p-value :1.4112011559319626E-10
Support intersection: 5
Support union: 21

Covered examples (intersection): 
"798" "783" "662" "661" "374" 
Union elements: 
"1599" "801" "798" "790" "785" "783" "779" "751" "748" "739" "662" "661" "660" "603" "419" "374" "349" "329" "313" "128" "33" 

Redescription R68 Rules: 

Dist: 0 0 0 0 5
W1R: Q8SCORE >= 9.0 <= 12.0 AND FAQ >= 20.0 <= 27.0 AND ADAS11 >= 27.0 <= 42.67 
W2R: RCT14 >= 126.0 <= 229.0 AND RCT8 >= 2.3 <= 4.0 AND FDG >= 4.2521 <= 4.75758 
JS: 0.3125
p-value :4.232059147568634E-11
Support intersection: 5
Support union: 16

Covered examples (intersection): 
"1571" "1568" "1559" "1328" "93" 
Union elements: 
"1625" "1571" "1568" "1559" "1552" "1419" "1413" "1328" "1186" "1090" "785" "779" "426" "395" "138" "93" 

Redescription R69 Rules: 

Dist: 0 0 0 0 5
W1R: Q12SCORE >= 0.0 <= 2.0 AND GDBETTER >= 0.0 <= 0.0 AND ADAS13 >= 47.67 <= 54.67 
W2R: HMT13 >= 235.0 <= 340.0 AND Fusiform >= 9610.0 <= 13307.0 AND Hippocampus >= 4167.0 <= 5699.0 AND FDG >= 3.7639 <= 4.81144 
JS: 0.38461538461538464
p-value :1.3606005211386218E-11
Support intersection: 5
Support union: 13

Covered examples (intersection): 
"1559" "1398" "1186" "785" "783" 
Union elements: 
"1678" "1599" "1567" "1566" "1559" "1398" "1186" "785" "783" "779" "660" "426" "395" 

Redescription R70 Rules: 

Dist: 0 0 0 0 6
W1R: Q12SCORE >= 1.0 <= 3.0 AND RAVLTForgetting >= 2.0 <= 4.0 AND MMDRAW >= 0.0 <= 0.0 AND ADAS11 >= 33.0 <= 38.0 
W2R: Ventricles >= 29408.0 <= 134953.0 AND HMT11 >= 0.01 <= 0.19 AND FDG >= 3.48632 <= 4.93586 AND RCT12 >= 6.4 <= 7.1 AND HMT4 >= 65.0 <= 98.0 AND RCT6 >= 12.0 <= 22.0 
JS: 0.2727272727272727
p-value :2.685296429660866E-12
Support intersection: 6
Support union: 22

Covered examples (intersection): 
"1597" "1568" "1560" "1559" "805" "426" 
Union elements: 
"1599" "1597" "1596" "1586" "1568" "1560" "1559" "1506" "1476" "1417" "1408" "1400" "1328" "1090" "1027" "805" "798" "783" "660" "426" "93" "33" 

Redescription R71 Rules: 

Dist: 0 0 0 0 9
W1R: Q12SCORE >= 0.0 <= 2.0 AND CDJUDGE >= 0.5 <= 3.0 AND Q3SCORE >= 0.0 <= 2.0 AND RAVLTImmediate >= 3.0 <= 16.0 AND MMSE >= 20.0 <= 26.0 AND ADAS11 >= 23.0 <= 42.67 
W2R: FDG >= 3.7639 <= 4.71341 AND CTRED >= 0.0 <= 78.0 AND Entorhinal >= 1443.0 <= 2711.0 AND HMT17 >= 5.3 <= 7.9 
JS: 0.23684210526315788
p-value :1.965094753586527E-14
Support intersection: 9
Support union: 38

Covered examples (intersection): 
"1610" "1599" "1586" "1559" "1519" "1476" "1413" "1398" "785" 
Union elements: 
"1664" "1610" "1599" "1594" "1586" "1572" "1571" "1567" "1559" "1555" "1554" "1538" "1536" "1519" "1476" "1421" "1413" "1408" "1398" "1380" "1186" "1036" "798" "785" "783" "725" "698" "671" "651" "619" "602" "563" "395" "362" "341" "329" "205" "57" 

Redescription R72 Rules: 

Dist: 0 0 0 0 7
W1R: CDCARE >= 0.0 <= 0.0 AND Q2SCORE >= 1.0 <= 4.0 AND ADAS13 >= 42.0 <= 52.0 
W2R: RCT19 >= 58.0 <= 187.0 AND Fusiform >= 9610.0 <= 13533.0 AND FDG >= 3.92478 <= 4.84578 
JS: 0.30434782608695654
p-value :4.355404925604489E-13
Support intersection: 7
Support union: 23

Covered examples (intersection): 
"1560" "1413" "1398" "1186" "783" "594" "313" 
Union elements: 
"1625" "1599" "1594" "1581" "1566" "1560" "1559" "1519" "1413" "1398" "1186" "1090" "805" "798" "783" "779" "660" "603" "594" "374" "313" "93" "33" 

Redescription R73 Rules: 

Dist: 0 0 0 0 5
W1R: CDCOMMUN >= 1.0 <= 2.0 AND ADAS13 >= 20.0 <= 36.0 AND NXTREMOR >= 1.0 <= 1.0 
W2R: FDG >= 4.99839 <= 5.4169 AND HMT4 >= 84.0 <= 89.0 AND RCT4 >= 12.0 <= 22.0 AND RCT3 >= 26.0 <= 51.0 
JS: 0.23809523809523808
p-value :4.164449896038036E-10
Support intersection: 5
Support union: 21

Covered examples (intersection): 
"698" "596" "479" "449" "323" 
Union elements: 
"1681" "1609" "1516" "1515" "1487" "1447" "1417" "1353" "1161" "793" "719" "698" "618" "596" "531" "479" "449" "428" "389" "323" "232" 

Redescription R74 Rules: 

Dist: 0 0 0 1 5
W1R: GDMEMORY >= 1.0 <= 1.0 AND Q3SCORE >= 2.0 <= 2.0 AND MMDRAW >= 0.0 <= 0.0 
W2R: Hippocampus >= 6288.0 <= 8364.0 AND RCT1407 >= 33.0 <= 76.0 AND HMT40 >= 12.1 <= 14.8 AND Entorhinal >= 2709.0 <= 4421.0 AND FDG >= 3.83692 <= 5.07996 
JS: 0.25
p-value :8.088441028064608E-11
Support intersection: 6
Support union: 24

Covered examples (intersection): 
"1568" "1417" "1172" "603" "594" "295" 
Union elements: 
"1613" "1610" "1568" "1526" "1516" "1458" "1417" "1413" "1337" "1294" "1172" "1131" "1090" "962" "920" "865" "779" "603" "594" "520" "393" "295" "287" "128" 

Redescription R75 Rules: 

Dist: 0 0 3 2 1
W1R: FAQ >= 1.0 <= 3.0 AND BCINSOMN >= 1.0 <= 1.0 AND Q3SCORE >= 0.0 <= 1.0 AND RAVLTLearning >= 1.0 <= 3.0 AND ADAS13 >= 18.0 <= 23.0 
W2R: HMT4 >= 84.0 <= 98.0 AND Hippocampus >= 3914.0 <= 6030.0 AND AV45 >= 0.838537 <= 1.653679 AND FDG >= 5.35015 <= 6.27505 AND APOE4 >= 0.0 <= 0.0 
JS: 0.2222222222222222
p-value :4.757505500663228E-11
Support intersection: 6
Support union: 27

Covered examples (intersection): 
"1492" "1440" "1202" "1079" "894" "850" 
Union elements: 
"1601" "1590" "1588" "1587" "1492" "1466" "1444" "1440" "1414" "1379" "1353" "1347" "1338" "1272" "1202" "1150" "1133" "1101" "1079" "1030" "1011" "954" "949" "944" "894" "850" "845" 

Redescription R76 Rules: 

Dist: 0 0 0 1 7
W1R: NXAUDITO >= 0.0 <= 0.0 AND Q8SCORE >= 12.0 <= 12.0 AND GDBETTER >= 0.0 <= 0.0 AND ADAS13 >= 29.33 <= 52.0 AND MMREPEAT >= 1.0 <= 1.0 
W2R: FDG >= 3.7639 <= 5.33968 AND RCT20 >= 228.0 <= 287.0 AND Entorhinal >= 1558.0 <= 2486.0 AND HMT17 >= 5.1 <= 10.3 
JS: 0.27586206896551724
p-value :1.2445600106048005E-13
Support intersection: 8
Support union: 29

Covered examples (intersection): 
"1625" "1567" "1559" "1413" "1186" "1106" "785" "331" 
Union elements: 
"1678" "1664" "1653" "1625" "1619" "1599" "1572" "1567" "1559" "1555" "1536" "1535" "1413" "1398" "1186" "1106" "785" "725" "688" "671" "662" "652" "563" "433" "361" "331" "199" "138" "93" 

Redescription R77 Rules: 

Dist: 0 0 0 0 5
W1R: CDHOME >= 0.0 <= 1.0 AND ADAS13 >= 36.0 <= 51.0 AND Q2SCORE >= 0.0 <= 2.0 AND BCANKLE >= 0.0 <= 0.0 AND MMSE >= 20.0 <= 23.0 AND MMFLOOR >= 1.0 <= 1.0 AND ADAS11 >= 28.0 <= 38.0 AND GDHELP >= 0.0 <= 0.0 
W2R: Ventricles >= 45375.0 <= 98633.0 AND FDG >= 3.92478 <= 4.36841 AND RCT4 >= 13.0 <= 18.0 
JS: 0.3333333333333333
p-value :8.599454481839075E-12
Support intersection: 5
Support union: 15

Covered examples (intersection): 
"1571" "1560" "1398" "1090" "1036" 
Union elements: 
"1678" "1597" "1586" "1571" "1560" "1421" "1413" "1398" "1328" "1090" "1036" "785" "783" "722" "594" 

Redescription R78 Rules: 

Dist: 0 0 0 0 7
W1R: CDJUDGE >= 1.0 <= 1.0 AND GDTOTAL >= 0.0 <= 0.0 AND ADAS11 >= 25.0 <= 38.0 AND MMMONTH >= 1.0 <= 1.0 
W2R: AV45 >= 1.128631 <= 1.761581 AND Hippocampus >= 4167.0 <= 6388.0 AND HMT18 >= 0.2 <= 4.8 AND FDG >= 3.48632 <= 4.93586 AND RCT3 >= 10.0 <= 35.0 
JS: 0.25
p-value :2.350009076224069E-12
Support intersection: 7
Support union: 28

Covered examples (intersection): 
"1625" "1586" "1571" "1519" "1398" "1186" "1065" 
Union elements: 
"1625" "1610" "1599" "1597" "1586" "1581" "1571" "1569" "1566" "1560" "1559" "1520" "1519" "1506" "1497" "1476" "1437" "1413" "1400" "1398" "1276" "1186" "1065" "1045" "1027" "865" "619" "313" 

Redescription R79 Rules: 

Dist: 0 0 6 3 0
W1R: RAVLTImmediate >= 46.0 <= 68.0 AND CDMEMORY >= 0.5 <= 0.5 AND FAQ >= 0.0 <= 4.0 AND BCANKLE >= 0.0 <= 0.0 AND ADAS13 >= 3.0 <= 11.0 AND BCHDACHE >= 1.0 <= 1.0 
W2R: Hippocampus >= 6383.0 <= 9902.0 AND RCT20 >= 191.0 <= 358.0 AND HMT3 >= 3.9 <= 4.6 AND RCT8 >= 2.2 <= 4.4 AND FDG >= 6.00616 <= 8.06171 AND APOE4 >= 0.0 <= 0.0 
JS: 0.225
p-value :1.3744561044859438E-12
Support intersection: 9
Support union: 40

Covered examples (intersection): 
"1412" "1411" "1283" "1177" "1057" "990" "860" "846" "802" 
Union elements: 
"1564" "1473" "1441" "1436" "1412" "1411" "1343" "1339" "1334" "1308" "1291" "1283" "1212" "1187" "1177" "1175" "1174" "1130" "1121" "1118" "1087" "1057" "1022" "1009" "1004" "993" "990" "980" "951" "882" "868" "860" "846" "836" "802" "681" "644" "409" "186" "9" 

Redescription R80 Rules: 

Dist: 0 0 0 0 9
W1R: Q8SCORE >= 12.0 <= 12.0 AND CDRSB >= 2.5 <= 9.0 
W2R: RCT19 >= 62.0 <= 206.0 AND RCT13 >= 3.2 <= 4.1 AND Entorhinal >= 1438.0 <= 2580.0 AND AV45 >= 1.228354 <= 1.761581 AND FDG >= 4.2521 <= 5.92504 AND APOE4 >= 1.0 <= 2.0 
JS: 0.21428571428571427
p-value :5.4046767061777246E-12
Support intersection: 9
Support union: 42

Covered examples (intersection): 
"1599" "1572" "1567" "1559" "1555" "1454" "1415" "1413" "1106" 
Union elements: 
"1678" "1664" "1653" "1625" "1619" "1599" "1581" "1577" "1572" "1568" "1567" "1559" "1555" "1536" "1535" "1459" "1454" "1415" "1413" "1398" "1396" "1380" "1300" "1275" "1186" "1146" "1106" "1008" "1002" "785" "725" "722" "671" "662" "652" "563" "433" "361" "331" "199" "138" "93" 

Redescription R81 Rules: 

Dist: 0 0 0 0 5
W1R: Q11SCORE >= 0.0 <= 2.0 AND RAVLTLearning >= 2.0 <= 4.0 AND MMCITY >= 0.0 <= 0.0 AND ADAS11 >= 18.33 <= 33.0 
W2R: BAT126 >= 258.0 <= 772.0 AND RCT14 >= 59.0 <= 106.0 AND HMT40 >= 13.5 <= 15.9 AND Entorhinal >= 1954.0 <= 2961.0 AND RCT9 >= 2.7 <= 3.7 AND FDG >= 4.54262 <= 5.35348 
JS: 0.25
p-value :4.164449896038036E-10
Support intersection: 5
Support union: 20

Covered examples (intersection): 
"1439" "1146" "1065" "424" "133" 
Union elements: 
"1679" "1625" "1579" "1447" "1439" "1408" "1386" "1380" "1230" "1146" "1106" "1065" "1045" "748" "531" "506" "436" "428" "424" "133" 

Redescription R82 Rules: 

Dist: 0 0 0 1 7
W1R: Q8SCORE >= 12.0 <= 12.0 AND ADAS13 >= 25.0 <= 50.0 AND CDRSB >= 2.5 <= 9.0 AND MMREPEAT >= 1.0 <= 1.0 
W2R: FDG >= 4.2521 <= 5.35939 AND HMT40 >= 13.7 <= 16.2 AND Entorhinal >= 1443.0 <= 2468.0 AND HMT17 >= 5.1 <= 10.3 
JS: 0.25
p-value :1.265543225770216E-12
Support intersection: 8
Support union: 32

Covered examples (intersection): 
"1625" "1572" "1567" "1413" "1106" "662" "331" "199" 
Union elements: 
"1678" "1664" "1653" "1625" "1619" "1572" "1568" "1567" "1559" "1555" "1536" "1535" "1519" "1459" "1413" "1186" "1146" "1106" "785" "725" "722" "671" "662" "652" "563" "531" "433" "361" "331" "199" "138" "93" 

Redescription R83 Rules: 

Dist: 0 0 0 0 6
W1R: CDMEMORY >= 2.0 <= 3.0 AND ADAS11 >= 25.0 <= 38.0 
W2R: ICV >= 1242818.410441 <= 1778051.94012 AND Hippocampus >= 4739.0 <= 5948.0 AND AV45 >= 1.128631 <= 1.608492 AND FDG >= 3.92478 <= 4.72154 
JS: 0.2727272727272727
p-value :2.991495939852484E-11
Support intersection: 6
Support union: 22

Covered examples (intersection): 
"1625" "1571" "1559" "1476" "1407" "1328" 
Union elements: 
"1625" "1599" "1586" "1571" "1566" "1565" "1560" "1559" "1529" "1476" "1437" "1413" "1407" "1400" "1398" "1380" "1328" "1276" "1065" "1045" "785" "563" 

Redescription R84 Rules: 

Dist: 0 0 0 0 5
W1R: FAQ >= 21.0 <= 27.0 AND Q1SCORE >= 7.0 <= 9.33 AND ADAS11 >= 26.0 <= 38.0 AND NXHEEL >= 1.0 <= 1.0 AND BCDROWSY >= 0.0 <= 0.0 
W2R: RCT11 >= 94.0 <= 123.0 AND Hippocampus >= 4773.0 <= 6353.0 AND FDG >= 4.30365 <= 4.72154 
JS: 0.29411764705882354
p-value :1.4825196625878334E-10
Support intersection: 5
Support union: 17

Covered examples (intersection): 
"1571" "1519" "1413" "1328" "1090" 
Union elements: 
"1625" "1599" "1571" "1568" "1560" "1559" "1519" "1413" "1407" "1400" "1328" "1186" "1090" "1065" "785" "426" "313" 

Redescription R85 Rules: 

Dist: 0 0 0 0 9
W1R: CDJUDGE >= 1.0 <= 3.0 AND Q7SCORE >= 2.0 <= 7.0 AND Q5SCORE >= 0.0 <= 2.0 AND ADAS13 >= 42.0 <= 54.67 
W2R: FDG >= 3.7639 <= 4.88994 AND HMT40 >= 13.6 <= 16.1 AND Entorhinal >= 1944.0 <= 3120.0 AND RCT4 >= 10.0 <= 26.0 
JS: 0.28125
p-value :1.474376176702208E-13
Support intersection: 9
Support union: 32

Covered examples (intersection): 
"1568" "1560" "1559" "1413" "1186" "1036" "785" "722" "313" 
Union elements: 
"1678" "1625" "1619" "1610" "1586" "1581" "1568" "1567" "1565" "1560" "1559" "1555" "1437" "1413" "1408" "1380" "1186" "1065" "1045" "1036" "798" "790" "785" "748" "722" "671" "662" "603" "563" "426" "395" "313" 

Redescription R86 Rules: 

Dist: 0 0 0 0 5
W1R: CDCARE >= 0.0 <= 0.0 AND Q8SCORE >= 12.0 <= 12.0 AND ADAS13 >= 30.67 <= 49.33 AND BCCHEST >= 0.0 <= 0.0 
W2R: Entorhinal >= 1965.0 <= 3080.0 AND RCT8 >= 3.6 <= 5.2 AND Ventricles >= 78940.0 <= 132663.0 AND FDG >= 4.88994 <= 5.76561 
JS: 0.25
p-value :4.772748862791332E-11
Support intersection: 5
Support union: 20

Covered examples (intersection): 
"1619" "1555" "1415" "722" "199" 
Union elements: 
"1664" "1653" "1625" "1619" "1599" "1572" "1555" "1536" "1535" "1454" "1415" "1413" "1106" "1101" "725" "722" "433" "331" "199" "93" 

Redescription R87 Rules: 

Dist: 0 0 0 0 5
W1R: ADAS13 >= 47.67 <= 51.0 AND MMYEAR >= 0.0 <= 0.0 
W2R: Fusiform >= 10012.0 <= 13352.0 AND HMT3 >= 4.4 <= 4.9 AND FDG >= 3.92478 <= 4.75758 
JS: 0.3333333333333333
p-value :3.74325015428667E-11
Support intersection: 5
Support union: 15

Covered examples (intersection): 
"1560" "1559" "1398" "783" "93" 
Union elements: 
"1678" "1599" "1568" "1560" "1559" "1519" "1413" "1398" "798" "785" "783" "779" "374" "313" "93" 

Redescription R88 Rules: 

Dist: 0 0 0 0 6
W1R: CDJUDGE >= 1.0 <= 1.0 AND ADAS11 >= 20.0 <= 34.67 AND BCHDACHE >= 1.0 <= 1.0 
W2R: HMT13 >= 188.0 <= 485.0 AND RCT11 >= 76.0 <= 135.0 AND Fusiform >= 11071.0 <= 20253.0 AND FDG >= 3.49076 <= 4.74584 
JS: 0.2
p-value :5.272160485958466E-11
Support intersection: 6
Support union: 30

Covered examples (intersection): 
"1599" "1400" "798" "783" "662" "374" 
Union elements: 
"1654" "1625" "1610" "1599" "1586" "1581" "1568" "1566" "1559" "1437" "1413" "1400" "1337" "1276" "1172" "1065" "1045" "1036" "798" "790" "783" "779" "751" "739" "662" "374" "349" "313" "128" "33" 

Redescription R89 Rules: 

Dist: 0 0 0 0 5
W1R: ADAS13 >= 48.0 <= 51.0 AND MMYEAR >= 0.0 <= 0.0 
W2R: AV45 >= 1.306593 <= 1.761581 AND FDG >= 3.65581 <= 4.31989 
JS: 0.3125
p-value :4.232059147568634E-11
Support intersection: 5
Support union: 16

Covered examples (intersection): 
"1678" "1568" "1560" "1559" "1398" 
Union elements: 
"1678" "1610" "1586" "1568" "1566" "1560" "1559" "1526" "1520" "1398" "1172" "1071" "1036" "973" "785" "93" 

Redescription R90 Rules: 

Dist: 0 0 0 1 7
W1R: Q11SCORE >= 1.0 <= 3.0 AND FAQ >= 19.0 <= 26.0 AND Q3SCORE >= 0.0 <= 2.0 AND ADAS13 >= 22.33 <= 35.0 
W2R: CTRED >= 0.0 <= 327.0 AND HMT9 >= 0.97 <= 2.98 AND Entorhinal >= 1438.0 <= 2564.0 AND FDG >= 4.91656 <= 5.93704 
JS: 0.2
p-value :4.482292315088898E-11
Support intersection: 8
Support union: 40

Covered examples (intersection): 
"1577" "1300" "1129" "605" "479" "336" "285" "133" 
Union elements: 
"1654" "1587" "1577" "1572" "1567" "1536" "1513" "1454" "1447" "1417" "1415" "1300" "1286" "1275" "1230" "1129" "1106" "1073" "1037" "1027" "1008" "839" "799" "793" "745" "737" "698" "635" "605" "506" "504" "479" "456" "406" "336" "331" "330" "314" "285" "133" 

Redescription R91 Rules: 

Dist: 0 0 0 0 5
W1R: CDJUDGE >= 1.0 <= 3.0 AND Q2SCORE >= 1.0 <= 3.0 AND GDMEMORY >= 1.0 <= 1.0 AND ADAS13 >= 42.0 <= 50.0 AND Q13SCORE >= 2.0 <= 4.0 
W2R: FDG >= 3.7639 <= 5.35348 AND CTWHITE >= 0.0 <= 4.0 AND Hippocampus >= 4167.0 <= 6386.0 AND HMT17 >= 7.5 <= 10.3 
JS: 0.29411764705882354
p-value :1.8133494705807607E-11
Support intersection: 5
Support union: 17

Covered examples (intersection): 
"1597" "1567" "1560" "1413" "785" 
Union elements: 
"1619" "1610" "1609" "1597" "1589" "1567" "1560" "1533" "1487" "1439" "1437" "1413" "1398" "1386" "1230" "1106" "785" 

Redescription R92 Rules: 

Dist: 0 0 2 3 0
W1R: BCCONSTP >= 1.0 <= 1.0 AND Q8SCORE >= 5.0 <= 11.0 AND Q7SCORE >= 0.0 <= 1.0 AND ADAS13 >= 20.0 <= 31.0 AND ADAS11 >= 11.0 <= 19.0 AND NXNERVE >= 1.0 <= 1.0 
W2R: AV45 >= 1.502177 <= 1.645075 AND Hippocampus >= 5341.0 <= 5943.0 AND RCT5 >= 26.0 <= 30.0 AND FDG >= 5.89219 <= 6.50844 
JS: 0.22727272727272727
p-value :8.413769680970518E-11
Support intersection: 5
Support union: 22

Covered examples (intersection): 
"1518" "1388" "1202" "1099" "946" 
Union elements: 
"1722" "1518" "1403" "1388" "1202" "1135" "1127" "1102" "1099" "1083" "1062" "1029" "946" "940" "800" "781" "473" "321" "275" "240" "154" "19" 

Redescription R93 Rules: 

Dist: 0 0 0 0 6
W1R: CDJUDGE >= 1.0 <= 1.0 AND GDTOTAL >= 0.0 <= 0.0 AND ADAS11 >= 25.0 <= 38.0 AND MMMONTH >= 1.0 <= 1.0 
W2R: AV45 >= 1.128631 <= 1.761581 AND Hippocampus >= 4167.0 <= 6386.0 AND Ventricles >= 16539.0 <= 72132.0 AND FDG >= 3.92478 <= 4.93586 AND RCT3 >= 11.0 <= 35.0 
JS: 0.25
p-value :3.219546851340738E-11
Support intersection: 6
Support union: 24

Covered examples (intersection): 
"1625" "1586" "1519" "1398" "1186" "1065" 
Union elements: 
"1625" "1610" "1599" "1597" "1586" "1581" "1571" "1569" "1560" "1559" "1519" "1506" "1497" "1476" "1437" "1400" "1398" "1276" "1186" "1065" "1045" "865" "619" "313" 

Redescription R94 Rules: 

Dist: 0 0 0 0 5
W1R: MMO >= 1.0 <= 1.0 AND GDTOTAL >= 1.0 <= 4.0 AND ADAS13 >= 42.0 <= 51.0 AND GDBORED >= 0.0 <= 0.0 
W2R: FDG >= 3.7639 <= 4.84578 AND Fusiform >= 10012.0 <= 13533.0 AND Entorhinal >= 1443.0 <= 2959.0 AND HMT17 >= 5.2 <= 8.2 
JS: 0.3333333333333333
p-value :4.495648298075139E-11
Support intersection: 5
Support union: 15

Covered examples (intersection): 
"1559" "1413" "785" "783" "594" 
Union elements: 
"1625" "1599" "1565" "1559" "1555" "1519" "1413" "1408" "1398" "1186" "785" "783" "594" "426" "313" 

Redescription R95 Rules: 

Dist: 0 0 0 1 6
W1R: Q8SCORE >= 12.0 <= 12.0 AND ADAS13 >= 25.0 <= 50.0 AND GDHOME >= 0.0 <= 0.0 AND CDRSB >= 2.5 <= 9.0 AND MMREPEAT >= 1.0 <= 1.0 
W2R: FDG >= 4.2521 <= 5.35939 AND HMT40 >= 13.7 <= 16.2 AND Entorhinal >= 1443.0 <= 2468.0 AND HMT17 >= 5.1 <= 10.3 
JS: 0.23333333333333334
p-value :2.256062003880288E-11
Support intersection: 7
Support union: 30

Covered examples (intersection): 
"1625" "1572" "1567" "1106" "662" "331" "199" 
Union elements: 
"1678" "1664" "1653" "1625" "1619" "1572" "1568" "1567" "1559" "1536" "1535" "1519" "1459" "1413" "1186" "1146" "1106" "785" "725" "722" "671" "662" "652" "531" "433" "361" "331" "199" "138" "93" 

Redescription R96 Rules: 

Dist: 0 0 7 0 0
W1R: BCCONSTP >= 0.0 <= 0.0 AND FAQ >= 0.0 <= 0.0 AND ADAS13 >= 3.0 <= 9.0 AND CDRSB >= 1.5 <= 2.5 
W2R: HMT102 >= 34.0 <= 36.0 AND RCT13 >= 4.1 <= 4.8 AND RCT11 >= 81.0 <= 113.0 AND ICV >= 1410144.577092 <= 1600654.44634 AND WholeBrain >= 1099816.919972 <= 1260487.961066 AND Hippocampus >= 6653.0 <= 9229.0 AND FDG >= 6.04598 <= 8.08201 
JS: 0.2
p-value :3.1360114505218917E-10
Support intersection: 7
Support union: 35

Covered examples (intersection): 
"1537" "1462" "1426" "1193" "1177" "864" "860" 
Union elements: 
"1583" "1537" "1483" "1477" "1462" "1426" "1423" "1411" "1368" "1238" "1229" "1193" "1177" "1174" "1149" "1123" "1078" "986" "951" "909" "903" "882" "870" "867" "864" "860" "859" "849" "840" "833" "824" "820" "624" "216" "76" 

Redescription R97 Rules: 

Dist: 0 0 0 0 5
W1R: ADAS11 >= 20.0 <= 34.67 AND BCHDACHE >= 1.0 <= 1.0 
W2R: HMT13 >= 193.0 <= 302.0 AND HMT11 >= 0.03 <= 0.15 AND RCT11 >= 84.0 <= 135.0 AND Fusiform >= 11071.0 <= 19798.0 AND FDG >= 3.93766 <= 4.74584 
JS: 0.22727272727272727
p-value :1.36658140359458E-9
Support intersection: 5
Support union: 22

Covered examples (intersection): 
"1599" "1400" "798" "783" "374" 
Union elements: 
"1654" "1610" "1599" "1586" "1568" "1559" "1437" "1400" "1172" "1077" "1065" "1036" "798" "783" "662" "661" "374" "349" "313" "272" "225" "128" 

Redescription R98 Rules: 

Dist: 0 0 0 0 5
W1R: Q1SCORE >= 9.0 <= 10.0 AND MMYEAR >= 0.0 <= 0.0 
W2R: RCT14 >= 52.0 <= 160.0 AND Fusiform >= 9610.0 <= 13533.0 AND FDG >= 3.7639 <= 4.84578 
JS: 0.22727272727272727
p-value :3.523741298749883E-10
Support intersection: 5
Support union: 22

Covered examples (intersection): 
"1398" "785" "783" "594" "93" 
Union elements: 
"1625" "1599" "1581" "1566" "1560" "1559" "1519" "1421" "1413" "1398" "1186" "805" "785" "783" "779" "660" "603" "594" "563" "313" "93" "33" 

Redescription R99 Rules: 

Dist: 0 0 0 1 6
W1R: Q12SCORE >= 0.0 <= 2.0 AND ADAS13 >= 25.33 <= 52.0 AND Q3SCORE >= 2.0 <= 2.0 AND MMDRAW >= 0.0 <= 0.0 
W2R: Hippocampus >= 6288.0 <= 8364.0 AND RCT1407 >= 33.0 <= 76.0 AND HMT40 >= 12.1 <= 14.9 AND FDG >= 3.83692 <= 5.07996 
JS: 0.2
p-value :3.3073921379411786E-10
Support intersection: 7
Support union: 35

Covered examples (intersection): 
"1610" "1568" "1417" "1172" "603" "594" "295" 
Union elements: 
"1613" "1610" "1568" "1554" "1526" "1516" "1484" "1458" "1417" "1413" "1337" "1294" "1230" "1186" "1172" "1131" "1090" "962" "920" "865" "818" "779" "603" "594" "566" "520" "393" "362" "336" "295" "287" "237" "128" "121" "6" 

Redescription R100 Rules: 

Dist: 0 0 0 0 6
W1R: Q10SCORE >= 1.0 <= 3.0 AND Q9SCORE >= 0.0 <= 3.0 AND RAVLTLearning >= 1.0 <= 5.0 AND NXTENDON >= 1.0 <= 1.0 AND Q1SCORE >= 8.0 <= 10.0 AND MMSEASON >= 1.0 <= 1.0 AND BCCOUGH >= 0.0 <= 0.0 
W2R: BAT126 >= 209.0 <= 1846.0 AND HMT9 >= 0.74 <= 1.55 AND Entorhinal >= 1497.0 <= 3364.0 AND Hippocampus >= 4224.0 <= 5883.0 AND AV45 >= 1.205325 <= 1.736146 AND FDG >= 4.57932 <= 5.93704 
JS: 0.20689655172413793
p-value :7.731629780849403E-10
Support intersection: 6
Support union: 29

Covered examples (intersection): 
"1619" "1599" "1567" "1413" "1380" "1146" 
Union elements: 
"1619" "1599" "1598" "1589" "1587" "1567" "1550" "1538" "1506" "1463" "1415" "1413" "1408" "1398" "1380" "1286" "1272" "1270" "1230" "1218" "1146" "1099" "1073" "1007" "886" "805" "419" "362" "163" 
