# Supplementary material for: Using redescription mining to relate clinical and biological characteristics of cognitively impaired and Alzheimer’s disease patients
Source: PLoS One. 2017 Oct 31;12(10):e0187364. doi: 10.1371/journal.pone.0187364 (PMC5663625; doi:10.1371/journal.pone.0187364)
Supplement: S5 File — (TXT) [file pone.0187364.s005.txt]

Redescriptions obtained on dataset D1 describing [11,39] subjects. 
Target variable distribution is in order [CN, SMC, EMCI, LMCI, AD].

Redescription R1 Rules: 

Dist: 0 0 16 0 0
W1R: Q8SCORE >= 0.0 <= 2.0 AND CDMEMORY >= 0.5 <= 1.0 AND FAQ >= 0.0 <= 1.0 AND RAVLTForgetting >= 3.0 <= 9.0 AND ADAS13 >= 3.0 <= 10.0 AND Q13SCORE >= 0.0 <= 0.0 
W2R: BAT126 >= 408.0 <= 2028.0 AND RCT13 >= 4.1 <= 4.8 AND ICV >= 1488059.082057 <= 1591650.820326 AND HMT7 >= 3.98 <= 7.63 AND WholeBrain >= 1099816.919972 <= 1260487.961066 AND FDG >= 6.04598 <= 8.08201 
JS: 0.2962962962962963
p-value :0.0
Support intersection: 16
Support union: 54

Covered examples (intersection): 
"1537" "1468" "1462" "1193" "1190" "1149" "1123" "915" "910" "909" "903" "867" "864" "859" "840" "820" 
Union elements: 
"1537" "1477" "1468" "1462" "1452" "1412" "1411" "1336" "1263" "1251" "1242" "1234" "1231" "1213" "1193" "1191" "1190" "1174" "1149" "1141" "1123" "1087" "1085" "1080" "1069" "1025" "985" "951" "942" "915" "910" "909" "904" "903" "900" "899" "897" "882" "867" "864" "860" "859" "844" "840" "826" "823" "820" "730" "670" "634" "409" "320" "277" "71" 

Redescription R2 Rules: 

Dist: 0 0 0 0 13
W1R: MMW >= 1.0 <= 1.0 AND ADAS11 >= 27.0 <= 42.67 
W2R: HMT4 >= 83.0 <= 102.0 AND Hippocampus >= 4167.0 <= 6655.0 AND FDG >= 3.48632 <= 4.74584 AND RCT392 >= 0.5 <= 1.1 
JS: 0.2708333333333333
p-value :1.1102230246251565E-15
Support intersection: 13
Support union: 48

Covered examples (intersection): 
"1625" "1599" "1586" "1560" "1559" "1476" "1413" "1398" "1328" "1090" "785" "783" "313" 
Union elements: 
"1664" "1653" "1625" "1610" "1599" "1594" "1586" "1581" "1572" "1566" "1565" "1560" "1559" "1555" "1536" "1534" "1529" "1520" "1519" "1476" "1421" "1413" "1408" "1400" "1398" "1328" "1276" "1090" "1065" "1045" "1027" "805" "798" "785" "783" "751" "660" "603" "594" "563" "426" "395" "374" "361" "313" "138" "33" "6" 

Redescription R3 Rules: 

Dist: 0 0 0 1 10
W1R: Q8SCORE >= 7.0 <= 12.0 AND Q4SCORE >= 10.0 <= 10.0 AND MMMONTH >= 0.0 <= 0.0 
W2R: AXT117 >= 1.24 <= 9.2 AND Fusiform >= 13638.0 <= 19565.0 AND Entorhinal >= 1558.0 <= 2558.0 AND Hippocampus >= 3091.0 <= 5890.0 
JS: 0.21153846153846154
p-value :1.3378187446733136E-12
Support intersection: 11
Support union: 52

Covered examples (intersection): 
"744" "698" "569" "563" "479" "458" "433" "331" "323" "199" "133" 
Union elements: 
"1589" "1588" "1579" "1572" "1487" "1437" "1408" "1407" "1403" "1360" "1077" "1037" "819" "785" "745" "744" "737" "726" "698" "685" "662" "657" "646" "616" "612" "605" "569" "563" "504" "503" "479" "458" "436" "433" "426" "331" "330" "323" "272" "257" "225" "199" "154" "147" "140" "135" "133" "86" "48" "16" "5" "2" 

Redescription R4 Rules: 

Dist: 1 0 8 4 0
W1R: MMFLAGDL >= 1.0 <= 1.0 AND RAVLTPercForgetting >= -15.384615 <= 20.0 AND RAVLTImmediate >= 54.0 <= 70.0 AND ADAS13 >= 2.0 <= 9.0 AND CDRSB >= 0.5 <= 3.5 AND BCVISION >= 0.0 <= 0.0 
W2R: RCT20 >= 195.0 <= 309.0 AND ICV >= 1185733.75129 <= 1585785.710358 AND HMT3 >= 3.4 <= 4.6 AND Hippocampus >= 6948.0 <= 9130.0 AND AV45 >= 0.923707 <= 1.12904 AND FDG >= 6.01223 <= 8.06171 AND RCT3 >= 10.0 <= 16.0 
JS: 0.24528301886792453
p-value :5.662137425588298E-15
Support intersection: 13
Support union: 53

Covered examples (intersection): 
"1493" "1473" "1436" "1426" "1412" "1411" "1397" "1277" "1177" "1057" "1022" "860" "828" 
Union elements: 
"1632" "1624" "1618" "1608" "1606" "1591" "1553" "1537" "1493" "1473" "1461" "1446" "1441" "1436" "1426" "1412" "1411" "1397" "1362" "1308" "1277" "1225" "1207" "1204" "1198" "1177" "1174" "1125" "1118" "1093" "1081" "1057" "1048" "1022" "1021" "986" "976" "891" "884" "880" "870" "860" "852" "838" "833" "830" "828" "825" "824" "804" "802" "325" "126" 

Redescription R5 Rules: 

Dist: 0 0 0 1 12
W1R: FAQ >= 12.0 <= 17.0 AND MMSE >= 20.0 <= 28.0 AND ADAS13 >= 32.0 <= 49.0 AND BCENERGY >= 0.0 <= 0.0 
W2R: HMT13 >= 141.0 <= 312.0 AND RCT11 >= 63.0 <= 160.0 AND Entorhinal >= 1558.0 <= 3080.0 AND WholeBrain >= 854411.127617 <= 1164235.000994 AND FDG >= 3.83692 <= 5.28231 
JS: 0.24528301886792453
p-value :3.1086244689504383E-15
Support intersection: 13
Support union: 53

Covered examples (intersection): 
"1619" "1609" "1589" "1580" "1567" "1146" "1077" "1065" "722" "603" "594" "436" "331" 
Union elements: 
"1678" "1619" "1610" "1609" "1601" "1589" "1586" "1581" "1580" "1568" "1567" "1566" "1560" "1559" "1533" "1529" "1526" "1476" "1439" "1438" "1437" "1413" "1386" "1276" "1262" "1146" "1077" "1071" "1065" "1045" "967" "798" "722" "698" "651" "616" "603" "594" "568" "531" "506" "460" "452" "449" "436" "428" "389" "362" "349" "331" "268" "205" "199" 

Redescription R6 Rules: 

Dist: 0 0 0 0 12
W1R: Q11SCORE >= 0.0 <= 1.0 AND BCDPMOOD >= 0.0 <= 0.0 AND ADAS13 >= 31.0 <= 50.33 AND ADAS11 >= 23.0 <= 37.0 
W2R: FDG >= 3.65581 <= 4.87669 AND RCT14 >= 36.0 <= 102.0 AND HMT17 >= 6.2 <= 10.1 AND HMT16 >= 12.1 <= 39.4 
JS: 0.21818181818181817
p-value :1.432187701766452E-14
Support intersection: 12
Support union: 55

Covered examples (intersection): 
"1625" "1610" "1599" "1519" "1437" "1413" "1408" "1407" "1131" "785" "426" "329" 
Union elements: 
"1700" "1683" "1678" "1625" "1619" "1610" "1599" "1598" "1589" "1586" "1572" "1569" "1554" "1520" "1519" "1506" "1487" "1454" "1437" "1421" "1413" "1408" "1407" "1398" "1337" "1306" "1131" "1065" "949" "818" "798" "785" "779" "751" "725" "722" "698" "671" "651" "616" "602" "563" "537" "436" "435" "426" "362" "361" "341" "329" "323" "205" "195" "138" "133" 

Redescription R7 Rules: 

Dist: 0 0 20 2 0
W1R: Q11SCORE >= 0.0 <= 0.0 AND CDORIENT >= 0.0 <= 0.5 AND CDMEMORY >= 0.5 <= 1.0 AND RAVLTImmediate >= 45.0 <= 68.0 AND ADAS13 >= 3.0 <= 17.0 AND Q13SCORE >= 0.0 <= 0.0 
W2R: AV45 >= 0.975006 <= 1.433664 AND RCT11 >= 77.0 <= 142.0 AND WholeBrain >= 939272.04829 <= 1181227.923784 AND Hippocampus >= 7917.0 <= 9902.0 AND Ventricles >= 5650.0 <= 19938.0 AND HMT18 >= 1.5 <= 6.4 
JS: 0.23655913978494625
p-value :0.0
Support intersection: 22
Support union: 93

Covered examples (intersection): 
"1564" "1493" "1461" "1446" "1426" "1334" "1253" "1220" "1177" "1174" "1148" "1118" "980" "971" "913" "906" "900" "884" "852" "826" "823" "820" 
Union elements: 
"1633" "1591" "1578" "1564" "1539" "1493" "1477" "1473" "1468" "1462" "1461" "1446" "1441" "1426" "1425" "1423" "1412" "1411" "1397" "1367" "1351" "1343" "1334" "1326" "1322" "1320" "1308" "1302" "1301" "1253" "1243" "1220" "1208" "1191" "1190" "1177" "1174" "1169" "1164" "1159" "1158" "1149" "1148" "1130" "1118" "1093" "1088" "1080" "1074" "1057" "1048" "1041" "1026" "999" "990" "985" "980" "975" "971" "956" "951" "925" "922" "921" "913" "906" "901" "900" "884" "882" "880" "878" "870" "868" "863" "860" "852" "846" "845" "836" "833" "826" "823" "820" "804" "802" "752" "427" "409" "348" "338" "158" "71" 

Redescription R8 Rules: 

Dist: 0 0 0 5 14
W1R: Q8SCORE >= 3.0 <= 9.0 AND Q7SCORE >= 2.0 <= 7.0 AND RAVLTImmediate >= 7.0 <= 24.0 AND MMFLOOR >= 1.0 <= 1.0 AND ADAS13 >= 27.33 <= 48.0 
W2R: BAT126 >= 219.0 <= 1266.0 AND RCT14 >= 36.0 <= 269.0 AND ICV >= 1391594.838519 <= 1777088.075422 AND Entorhinal >= 1608.0 <= 3143.0 AND Hippocampus >= 4224.0 <= 6696.0 AND Ventricles >= 18408.0 <= 73216.0 AND FDG >= 3.92478 <= 5.35348 
JS: 0.3275862068965517
p-value :0.0
Support intersection: 19
Support union: 58

Covered examples (intersection): 
"1610" "1609" "1581" "1560" "1437" "1396" "1230" "1024" "798" "783" "748" "603" "596" "594" "537" "479" "429" "424" "133" 
Union elements: 
"1666" "1654" "1610" "1609" "1581" "1560" "1554" "1534" "1529" "1520" "1453" "1439" "1438" "1437" "1416" "1396" "1386" "1360" "1230" "1106" "1065" "1045" "1036" "1024" "967" "798" "783" "773" "748" "698" "619" "603" "596" "594" "568" "537" "531" "506" "479" "460" "452" "449" "436" "429" "428" "424" "389" "362" "314" "313" "268" "242" "163" "133" "56" "33" "23" "6" 

Redescription R9 Rules: 

Dist: 0 0 0 0 21
W1R: Q1SCORE >= 5.0 <= 9.0 AND ADAS13 >= 35.33 <= 54.67 AND GDBORED >= 0.0 <= 0.0 
W2R: RCT8 >= 2.3 <= 5.1 AND FDG >= 3.7639 <= 4.81144 
JS: 0.2441860465116279
p-value :0.0
Support intersection: 21
Support union: 86

Covered examples (intersection): 
"1625" "1610" "1599" "1586" "1571" "1568" "1560" "1559" "1519" "1476" "1413" "1408" "1407" "1398" "1186" "1065" "1036" "798" "785" "419" "313" 
Union elements: 
"1678" "1666" "1664" "1653" "1625" "1619" "1610" "1599" "1597" "1586" "1581" "1572" "1571" "1568" "1566" "1565" "1560" "1559" "1555" "1552" "1538" "1536" "1535" "1534" "1519" "1487" "1476" "1421" "1419" "1413" "1408" "1407" "1400" "1398" "1380" "1328" "1306" "1276" "1262" "1186" "1181" "1090" "1071" "1065" "1050" "1045" "1036" "949" "798" "790" "785" "779" "725" "722" "698" "671" "660" "651" "619" "616" "603" "602" "594" "569" "561" "517" "466" "435" "419" "395" "374" "362" "361" "349" "341" "329" "313" "242" "225" "138" "93" "62" "61" "57" "33" "6" 

Redescription R10 Rules: 

Dist: 0 0 0 8 13
W1R: ADAS13 >= 27.0 <= 51.0 AND BCMUSCLE >= 1.0 <= 1.0 AND RAVLTImmediate >= 8.0 <= 35.0 AND MMDRAW >= 1.0 <= 1.0 AND BCCOUGH >= 0.0 <= 0.0 AND BCHDACHE >= 0.0 <= 0.0 
W2R: RCT183 >= 8.4 <= 9.9 AND GLUCOSE >= 47.0 <= 146.0 AND Entorhinal >= 1438.0 <= 3120.0 AND FDG >= 4.59533 <= 5.926 
JS: 0.21212121212121213
p-value :6.661338147750939E-16
Support intersection: 21
Support union: 99

Covered examples (intersection): 
"1625" "1580" "1577" "1555" "1536" "1454" "1450" "1437" "1300" "1275" "1210" "1129" "1099" "1024" "1002" "995" "982" "748" "506" "479" "2" 
Union elements: 
"1694" "1679" "1664" "1625" "1619" "1601" "1594" "1589" "1588" "1580" "1577" "1567" "1555" "1538" "1536" "1519" "1515" "1510" "1454" "1450" "1440" "1439" "1437" "1434" "1421" "1415" "1413" "1398" "1396" "1386" "1380" "1328" "1303" "1300" "1293" "1286" "1280" "1275" "1272" "1270" "1260" "1250" "1248" "1230" "1218" "1210" "1129" "1111" "1099" "1077" "1062" "1024" "1008" "1002" "995" "982" "981" "967" "963" "851" "799" "793" "748" "745" "744" "737" "686" "654" "607" "601" "596" "574" "537" "517" "512" "506" "479" "477" "466" "436" "434" "419" "347" "339" "336" "331" "330" "314" "310" "285" "282" "229" "201" "185" "154" "135" "86" "33" "2" 

Redescription R11 Rules: 

Dist: 0 0 8 3 0
W1R: CDMEMORY >= 0.5 <= 0.5 AND RAVLTPercForgetting >= -15.384615 <= 61.538462 AND RAVLTLearning >= 6.0 <= 12.0 AND ADAS13 >= 2.0 <= 7.0 AND BCDRYMTH >= 0.0 <= 0.0 
W2R: ICV >= 1346269.994521 <= 1547648.06369 AND Hippocampus >= 7462.0 <= 9902.0 AND Ventricles >= 14315.0 <= 16095.0 AND FDG >= 6.19932 <= 7.34783 AND RCT392 >= 0.6 <= 1.0 
JS: 0.2619047619047619
p-value :1.4432899320127035E-15
Support intersection: 11
Support union: 42

Covered examples (intersection): 
"1564" "1498" "1493" "1334" "1220" "1174" "900" "830" "828" "823" "802" 
Union elements: 
"1564" "1556" "1553" "1537" "1498" "1493" "1446" "1426" "1362" "1359" "1343" "1334" "1322" "1308" "1251" "1220" "1188" "1174" "1158" "1093" "1088" "1085" "1057" "1048" "986" "900" "891" "880" "878" "873" "870" "838" "830" "828" "826" "824" "823" "820" "804" "802" "338" "71" 

Redescription R12 Rules: 

Dist: 0 0 0 2 36
W1R: ADAS11 >= 20.33 <= 42.67 AND BCPALPIT >= 0.0 <= 0.0 AND Q13SCORE >= 2.0 <= 5.0 
W2R: ICV >= 1310098.191156 <= 1993734.930712 AND FDG >= 3.48632 <= 5.07665 
JS: 0.2289156626506024
p-value :0.0
Support intersection: 38
Support union: 166

Covered examples (intersection): 
"1666" "1664" "1619" "1610" "1597" "1589" "1586" "1580" "1568" "1565" "1560" "1559" "1534" "1520" "1447" "1413" "1408" "1398" "1131" "1090" "1065" "1036" "1027" "798" "790" "788" "785" "783" "722" "603" "594" "537" "426" "419" "389" "329" "163" "93" 
Union elements: 
"1707" "1682" "1679" "1678" "1666" "1664" "1625" "1619" "1613" "1610" "1609" "1597" "1596" "1594" "1589" "1586" "1581" "1580" "1577" "1574" "1571" "1569" "1568" "1567" "1566" "1565" "1560" "1559" "1555" "1554" "1538" "1535" "1534" "1533" "1529" "1526" "1520" "1519" "1516" "1506" "1497" "1487" "1484" "1476" "1458" "1448" "1447" "1438" "1437" "1422" "1421" "1417" "1413" "1408" "1407" "1400" "1398" "1386" "1377" "1337" "1333" "1328" "1306" "1300" "1294" "1276" "1262" "1186" "1181" "1172" "1146" "1131" "1106" "1090" "1071" "1065" "1050" "1045" "1036" "1027" "973" "969" "949" "945" "920" "886" "865" "851" "805" "801" "798" "797" "793" "790" "788" "785" "783" "782" "779" "773" "751" "748" "739" "737" "725" "722" "698" "691" "672" "671" "662" "661" "660" "619" "603" "602" "594" "575" "569" "563" "561" "544" "537" "536" "531" "520" "519" "456" "452" "435" "433" "426" "419" "413" "410" "395" "393" "389" "374" "362" "361" "349" "341" "329" "313" "295" "275" "272" "268" "242" "227" "225" "214" "205" "163" "148" "128" "121" "93" "89" "62" "61" "57" "33" "16" "6" 

Redescription R13 Rules: 

Dist: 0 0 0 1 11
W1R: MMFLAGDL >= 0.0 <= 0.0 AND RAVLTPercForgetting >= 100.0 <= 100.0 AND Q7SCORE >= 2.0 <= 7.0 AND Q1SCORE >= 7.0 <= 10.0 AND MMDRAW >= 0.0 <= 0.0 AND ADAS13 >= 25.33 <= 51.0 
W2R: RCT12 >= 6.6 <= 7.8 AND PROTEIN >= 27.0 <= 79.0 AND HMT40 >= 13.5 <= 15.9 AND Entorhinal >= 1443.0 <= 3120.0 AND HMT3 >= 4.0 <= 5.4 AND FDG >= 3.92478 <= 5.38366 
JS: 0.2608695652173913
p-value :3.6637359812630166E-15
Support intersection: 12
Support union: 46

Covered examples (intersection): 
"1610" "1572" "1568" "1560" "1559" "1476" "1413" "1230" "1065" "1036" "698" "133" 
Union elements: 
"1678" "1619" "1610" "1609" "1589" "1586" "1581" "1580" "1572" "1568" "1567" "1560" "1559" "1554" "1519" "1476" "1439" "1413" "1386" "1380" "1260" "1248" "1230" "1106" "1077" "1065" "1049" "1045" "1036" "851" "799" "748" "722" "698" "672" "594" "591" "563" "506" "393" "331" "225" "200" "154" "133" "62" 

Redescription R14 Rules: 

Dist: 0 0 0 0 16
W1R: CDHOME >= 0.5 <= 2.0 AND BCELMOOD >= 0.0 <= 0.0 AND FAQ >= 16.0 <= 26.0 AND RAVLTImmediate >= 1.0 <= 25.0 AND ADAS13 >= 28.0 <= 54.67 AND NXHEEL >= 1.0 <= 1.0 
W2R: FDG >= 3.7639 <= 4.91594 AND HMT100 >= 29.0 <= 34.0 AND RCT11 >= 77.0 <= 103.0 AND Ventricles >= 32354.0 <= 132663.0 AND RCT4 >= 10.0 <= 16.0 
JS: 0.2222222222222222
p-value :0.0
Support intersection: 16
Support union: 72

Covered examples (intersection): 
"1581" "1560" "1519" "1516" "1417" "1413" "1408" "1328" "1186" "1090" "1036" "722" "662" "426" "419" "93" 
Union elements: 
"1678" "1666" "1654" "1625" "1588" "1581" "1580" "1579" "1577" "1572" "1569" "1568" "1565" "1560" "1559" "1555" "1554" "1520" "1519" "1516" "1487" "1454" "1447" "1417" "1416" "1413" "1408" "1407" "1396" "1380" "1328" "1300" "1262" "1186" "1146" "1090" "1036" "1007" "973" "805" "793" "790" "788" "785" "783" "722" "714" "684" "672" "671" "662" "619" "618" "602" "568" "536" "479" "456" "435" "426" "419" "414" "395" "354" "336" "329" "225" "205" "138" "93" "61" "6" 

Redescription R15 Rules: 

Dist: 0 0 14 2 0
W1R: CDMEMORY >= 0.5 <= 0.5 AND ADAS13 >= 2.0 <= 7.0 AND BCENERGY >= 0.0 <= 0.0 
W2R: WholeBrain >= 1100979.408545 <= 1260487.961066 AND HMT11 >= 0.05 <= 0.18 AND FDG >= 6.04598 <= 8.08201 AND ICV >= 1382565.937011 <= 1595595.338049 AND HMT3 >= 4.1 <= 5.3 AND Hippocampus >= 6934.0 <= 9405.0 AND HMT17 >= 3.9 <= 7.8 
JS: 0.24615384615384617
p-value :1.1102230246251565E-16
Support intersection: 16
Support union: 65

Covered examples (intersection): 
"1564" "1537" "1468" "1426" "1367" "1342" "1190" "1177" "1174" "1149" "1047" "915" "867" "860" "840" "820" 
Union elements: 
"1564" "1556" "1553" "1537" "1493" "1468" "1426" "1397" "1368" "1367" "1362" "1359" "1351" "1343" "1342" "1334" "1308" "1304" "1287" "1251" "1242" "1231" "1222" "1193" "1190" "1182" "1177" "1174" "1169" "1149" "1088" "1085" "1057" "1047" "1032" "986" "956" "935" "915" "910" "909" "906" "903" "900" "891" "884" "880" "878" "874" "870" "867" "862" "860" "859" "852" "840" "830" "826" "823" "820" "752" "409" "338" "126" "71" 

Redescription R16 Rules: 

Dist: 0 0 0 1 34
W1R: FAQ >= 1.0 <= 30.0 AND ADAS11 >= 23.0 <= 42.67 AND NXSENSOR >= 1.0 <= 1.0 
W2R: RCT12 >= 6.2 <= 7.8 AND FDG >= 3.48632 <= 5.11975 
JS: 0.21341463414634146
p-value :0.0
Support intersection: 35
Support union: 164

Covered examples (intersection): 
"1625" "1619" "1599" "1589" "1580" "1571" "1568" "1566" "1554" "1529" "1447" "1437" "1413" "1408" "1407" "1398" "1328" "1186" "1146" "1036" "1027" "805" "798" "790" "785" "783" "722" "594" "537" "426" "419" "329" "313" "287" "93" 
Union elements: 
"1683" "1678" "1666" "1664" "1654" "1653" "1625" "1619" "1613" "1610" "1609" "1599" "1598" "1597" "1596" "1594" "1589" "1586" "1581" "1580" "1574" "1571" "1569" "1568" "1567" "1566" "1560" "1559" "1554" "1552" "1536" "1535" "1534" "1533" "1529" "1526" "1520" "1519" "1516" "1506" "1497" "1487" "1484" "1476" "1458" "1454" "1448" "1447" "1439" "1438" "1437" "1422" "1421" "1419" "1417" "1413" "1408" "1407" "1400" "1398" "1396" "1386" "1380" "1377" "1337" "1333" "1328" "1306" "1294" "1276" "1262" "1186" "1181" "1172" "1146" "1131" "1090" "1071" "1065" "1050" "1045" "1036" "1027" "1024" "1011" "969" "949" "920" "886" "865" "851" "818" "805" "801" "798" "790" "788" "785" "783" "782" "779" "751" "748" "739" "737" "725" "722" "698" "672" "671" "662" "661" "660" "651" "637" "619" "616" "603" "602" "596" "594" "582" "575" "569" "563" "537" "531" "517" "466" "436" "435" "429" "426" "419" "414" "413" "395" "389" "361" "349" "341" "329" "323" "313" "295" "287" "275" "268" "242" "227" "225" "205" "195" "163" "148" "138" "133" "128" "121" "93" "89" "57" "33" "6" 

Redescription R17 Rules: 

Dist: 0 0 0 2 17
W1R: GDTOTAL >= 0.0 <= 1.0 AND RAVLTImmediate >= 9.0 <= 25.0 AND ADAS13 >= 28.0 <= 42.0 AND Q13SCORE >= 0.0 <= 2.0 
W2R: RCT20 >= 137.0 <= 224.0 AND RCT13 >= 3.4 <= 4.2 AND RCT1 >= 0.4 <= 0.8 AND Hippocampus >= 4224.0 <= 5981.0 AND FDG >= 4.13917 <= 5.35939 
JS: 0.20652173913043478
p-value :0.0
Support intersection: 19
Support union: 92

Covered examples (intersection): 
"1619" "1589" "1586" "1572" "1571" "1439" "1437" "1407" "1400" "1396" "1386" "1303" "1230" "1181" "1146" "660" "479" "424" "389" 
Union elements: 
"1694" "1683" "1653" "1629" "1625" "1619" "1601" "1599" "1589" "1586" "1580" "1579" "1572" "1571" "1554" "1519" "1516" "1512" "1506" "1476" "1454" "1453" "1447" "1439" "1437" "1417" "1407" "1400" "1396" "1386" "1328" "1303" "1275" "1230" "1181" "1146" "1111" "1065" "1037" "1024" "1007" "818" "805" "783" "771" "754" "744" "714" "662" "660" "651" "602" "582" "569" "537" "536" "531" "525" "503" "485" "484" "480" "479" "458" "456" "452" "436" "435" "424" "414" "389" "365" "361" "341" "336" "331" "268" "266" "251" "237" "225" "205" "199" "168" "148" "138" "133" "86" "57" "56" "53" "2" 

Redescription R18 Rules: 

Dist: 0 0 32 5 0
W1R: Q10SCORE >= 0.0 <= 0.0 AND CDMEMORY >= 0.5 <= 1.0 AND BCPALPIT >= 0.0 <= 0.0 AND RAVLTImmediate >= 45.0 <= 67.0 AND ADAS13 >= 2.0 <= 17.0 AND NXTENDON >= 1.0 <= 1.0 AND MMFOLD >= 1.0 <= 1.0 AND NXTREMOR >= 0.0 <= 0.0 
W2R: RCT19 >= 35.0 <= 426.0 AND Hippocampus >= 6208.0 <= 9929.0 AND Ventricles >= 5650.0 <= 23127.0 AND AV45 >= 0.901511 <= 1.221435 AND FDG >= 6.03291 <= 8.08731 
JS: 0.22424242424242424
p-value :0.0
Support intersection: 37
Support union: 165

Covered examples (intersection): 
"1493" "1468" "1461" "1446" "1436" "1426" "1425" "1412" "1301" "1283" "1253" "1177" "1174" "1148" "1118" "1109" "1093" "1088" "1057" "986" "985" "980" "966" "922" "921" "913" "906" "902" "901" "900" "882" "852" "846" "833" "830" "823" "820" 
Union elements: 
"1633" "1621" "1616" "1612" "1591" "1564" "1563" "1557" "1553" "1549" "1544" "1537" "1498" "1496" "1493" "1477" "1473" "1468" "1462" "1461" "1455" "1449" "1446" "1436" "1428" "1426" "1425" "1412" "1399" "1376" "1373" "1358" "1352" "1343" "1339" "1336" "1334" "1326" "1322" "1320" "1312" "1302" "1301" "1299" "1291" "1289" "1283" "1257" "1253" "1243" "1241" "1240" "1238" "1225" "1220" "1209" "1207" "1206" "1205" "1200" "1192" "1188" "1185" "1183" "1182" "1177" "1175" "1174" "1169" "1163" "1156" "1151" "1149" "1148" "1130" "1121" "1118" "1112" "1109" "1105" "1093" "1088" "1078" "1074" "1069" "1060" "1057" "1051" "1047" "1034" "1032" "1029" "1009" "1006" "999" "990" "986" "985" "980" "971" "968" "966" "965" "960" "956" "951" "935" "929" "928" "925" "924" "922" "921" "915" "913" "909" "906" "904" "902" "901" "900" "891" "890" "884" "882" "880" "878" "873" "863" "859" "853" "852" "846" "844" "841" "838" "836" "834" "833" "830" "828" "826" "823" "821" "820" "810" "802" "762" "752" "697" "669" "664" "612" "514" "454" "441" "409" "348" "338" "258" "162" "158" "126" "119" "76" 

Redescription R19 Rules: 

Dist: 0 0 0 0 19
W1R: MMBALLDL >= 0.0 <= 0.0 AND GDWORTH >= 0.0 <= 0.0 AND GDALIVE >= 0.0 <= 0.0 AND ADAS13 >= 32.33 <= 52.0 AND BCCOUGH >= 0.0 <= 0.0 
W2R: RCT20 >= 179.0 <= 330.0 AND Fusiform >= 10012.0 <= 16650.0 AND Entorhinal >= 1443.0 <= 3080.0 AND FDG >= 3.7639 <= 5.08713 
JS: 0.23170731707317074
p-value :0.0
Support intersection: 19
Support union: 82

Covered examples (intersection): 
"1625" "1619" "1609" "1599" "1568" "1560" "1519" "1476" "1413" "1398" "1186" "1065" "783" "779" "722" "662" "603" "389" "313" 
Union elements: 
"1683" "1664" "1654" "1625" "1619" "1609" "1599" "1581" "1580" "1577" "1572" "1571" "1568" "1567" "1560" "1559" "1555" "1536" "1535" "1519" "1487" "1476" "1454" "1447" "1438" "1437" "1421" "1413" "1408" "1407" "1398" "1386" "1328" "1306" "1186" "1106" "1071" "1065" "1050" "1036" "969" "785" "783" "779" "725" "722" "698" "672" "662" "651" "619" "618" "616" "603" "602" "563" "561" "466" "460" "456" "452" "435" "433" "419" "414" "393" "389" "362" "361" "349" "331" "329" "323" "313" "272" "225" "214" "138" "133" "121" "62" "61" 

Redescription R20 Rules: 

Dist: 0 0 0 5 14
W1R: Q11SCORE >= 0.0 <= 2.0 AND RAVLTPercForgetting >= 100.0 <= 100.0 AND MMSE >= 19.0 <= 25.0 AND ADAS13 >= 26.33 <= 33.0 AND Q13SCORE >= 1.0 <= 5.0 
W2R: RCT183 >= 9.2 <= 9.9 AND HMT40 >= 11.4 <= 15.4 AND Entorhinal >= 1438.0 <= 3120.0 AND FDG >= 4.93995 <= 5.69741 
JS: 0.20212765957446807
p-value :6.661338147750939E-15
Support intersection: 19
Support union: 94

Covered examples (intersection): 
"1603" "1580" "1450" "1439" "1386" "1230" "1210" "1146" "1077" "1002" "995" "963" "799" "596" "506" "479" "336" "310" "2" 
Union elements: 
"1699" "1690" "1679" "1670" "1603" "1601" "1589" "1584" "1580" "1567" "1555" "1533" "1521" "1516" "1512" "1453" "1450" "1439" "1419" "1416" "1415" "1396" "1386" "1382" "1347" "1303" "1286" "1275" "1260" "1250" "1248" "1230" "1210" "1189" "1146" "1111" "1077" "1024" "1007" "1002" "995" "981" "973" "967" "963" "851" "818" "799" "771" "745" "714" "688" "686" "678" "661" "657" "654" "649" "596" "544" "531" "512" "506" "485" "479" "460" "433" "432" "424" "394" "393" "365" "354" "347" "336" "323" "314" "310" "294" "282" "266" "265" "255" "251" "236" "192" "168" "154" "140" "94" "86" "85" "50" "2" 

Redescription R21 Rules: 

Dist: 0 0 0 0 13
W1R: Q6SCORE >= 0.0 <= 1.0 AND BCDPMOOD >= 0.0 <= 0.0 AND GDBETTER >= 0.0 <= 0.0 AND ADAS11 >= 27.0 <= 38.0 
W2R: RCT1408 >= 130.0 <= 213.0 AND ICV >= 1230813.705097 <= 1955552.202119 AND Entorhinal >= 1608.0 <= 3143.0 AND Hippocampus >= 4167.0 <= 6501.0 AND Ventricles >= 21396.0 <= 132663.0 AND FDG >= 3.7639 <= 5.12356 
JS: 0.2708333333333333
p-value :5.551115123125783E-16
Support intersection: 13
Support union: 48

Covered examples (intersection): 
"1625" "1619" "1599" "1586" "1560" "1559" "1476" "1398" "785" "783" "722" "594" "313" 
Union elements: 
"1664" "1625" "1619" "1609" "1599" "1589" "1586" "1581" "1572" "1565" "1560" "1559" "1555" "1536" "1533" "1529" "1476" "1439" "1438" "1437" "1413" "1398" "1386" "1380" "1146" "1045" "969" "785" "783" "779" "748" "725" "722" "671" "662" "660" "619" "596" "594" "537" "531" "506" "429" "426" "389" "313" "268" "33" 

Redescription R22 Rules: 

Dist: 0 0 13 0 0
W1R: Q8SCORE >= 0.0 <= 2.0 AND CDMEMORY >= 0.5 <= 1.0 AND FAQ >= 0.0 <= 1.0 AND RAVLTForgetting >= 3.0 <= 9.0 AND ADAS13 >= 3.0 <= 10.0 AND Q13SCORE >= 0.0 <= 0.0 
W2R: BAT126 >= 408.0 <= 2028.0 AND RCT13 >= 4.1 <= 4.8 AND CTWHITE >= 0.0 <= 2.0 AND ICV >= 1488059.082057 <= 1591650.820326 AND HMT7 >= 3.98 <= 7.63 AND WholeBrain >= 1099816.919972 <= 1260487.961066 AND FDG >= 6.04598 <= 8.08201 
JS: 0.24528301886792453
p-value :1.1102230246251565E-16
Support intersection: 13
Support union: 53

Covered examples (intersection): 
"1537" "1468" "1462" "1149" "1123" "915" "910" "909" "903" "864" "859" "840" "820" 
Union elements: 
"1537" "1477" "1468" "1462" "1452" "1412" "1411" "1336" "1263" "1251" "1242" "1234" "1231" "1213" "1193" "1191" "1190" "1174" "1149" "1141" "1123" "1087" "1085" "1080" "1025" "985" "951" "942" "915" "910" "909" "904" "903" "900" "899" "897" "882" "867" "864" "860" "859" "844" "840" "826" "823" "820" "730" "670" "634" "409" "320" "277" "71" 

Redescription R23 Rules: 

Dist: 0 0 19 3 0
W1R: ADAS13 >= 2.0 <= 16.0 AND CDMEMORY >= 0.5 <= 1.0 AND FAQ >= 0.0 <= 1.0 AND RAVLTLearning >= 5.0 <= 8.0 AND RAVLTImmediate >= 45.0 <= 67.0 AND BCURNDIS >= 0.0 <= 0.0 AND MMREAD >= 1.0 <= 1.0 
W2R: FDG >= 6.09746 <= 8.08731 AND RCT20 >= 180.0 <= 301.0 AND WholeBrain >= 955872.687024 <= 1305022.29835 AND Hippocampus >= 6208.0 <= 9543.0 AND Ventricles >= 5650.0 <= 20212.0 AND AV45 >= 0.964688 <= 1.211115 AND RCT4 >= 11.0 <= 41.0 
JS: 0.25
p-value :0.0
Support intersection: 22
Support union: 88

Covered examples (intersection): 
"1564" "1493" "1446" "1426" "1412" "1283" "1177" "1148" "1118" "1093" "985" "922" "921" "913" "906" "900" "884" "882" "852" "833" "830" "828" 
Union elements: 
"1633" "1612" "1564" "1553" "1493" "1477" "1462" "1461" "1449" "1446" "1436" "1426" "1425" "1412" "1404" "1385" "1378" "1368" "1362" "1348" "1336" "1322" "1308" "1299" "1289" "1283" "1253" "1243" "1241" "1207" "1204" "1191" "1190" "1183" "1177" "1163" "1148" "1130" "1118" "1109" "1093" "1060" "1057" "1051" "1048" "1032" "1009" "999" "986" "985" "980" "971" "966" "960" "951" "922" "921" "918" "915" "913" "906" "904" "902" "900" "891" "884" "882" "880" "878" "873" "868" "852" "846" "844" "841" "833" "830" "828" "824" "820" "752" "669" "664" "454" "409" "325" "292" "126" 

Redescription R24 Rules: 

Dist: 0 0 0 0 18
W1R: ADAS11 >= 24.67 <= 42.67 
W2R: HMT11 >= 0.03 <= 0.24 AND Hippocampus >= 4295.0 <= 6041.0 AND FDG >= 3.92478 <= 4.87669 
JS: 0.21951219512195122
p-value :0.0
Support intersection: 18
Support union: 82

Covered examples (intersection): 
"1625" "1599" "1586" "1571" "1566" "1560" "1559" "1519" "1476" "1413" "1407" "1328" "1186" "1065" "805" "783" "779" "313" 
Union elements: 
"1683" "1678" "1666" "1664" "1654" "1653" "1625" "1619" "1599" "1597" "1594" "1586" "1572" "1571" "1569" "1568" "1567" "1566" "1565" "1560" "1559" "1555" "1552" "1538" "1536" "1534" "1529" "1519" "1506" "1476" "1437" "1421" "1413" "1408" "1407" "1400" "1398" "1380" "1328" "1276" "1186" "1181" "1090" "1065" "1050" "1036" "1024" "805" "790" "785" "783" "779" "725" "722" "672" "671" "662" "660" "651" "619" "616" "602" "594" "569" "563" "537" "517" "466" "435" "426" "419" "395" "361" "329" "313" "242" "138" "93" "62" "57" "33" "6" 

Redescription R25 Rules: 

Dist: 0 0 0 2 27
W1R: Q8SCORE >= 4.0 <= 12.0 AND RAVLTPercForgetting >= 0.0 <= 100.0 AND ADAS11 >= 19.67 <= 42.67 AND Q13SCORE >= 2.0 <= 5.0 
W2R: HMT9 >= 1.05 <= 3.46 AND Entorhinal >= 1443.0 <= 3857.0 AND RCT8 >= 2.3 <= 5.2 AND FDG >= 3.48632 <= 5.08713 
JS: 0.24166666666666667
p-value :0.0
Support intersection: 29
Support union: 120

Covered examples (intersection): 
"1625" "1619" "1610" "1609" "1597" "1586" "1580" "1568" "1560" "1559" "1519" "1413" "1398" "1090" "1065" "1036" "1027" "798" "790" "785" "779" "722" "603" "594" "537" "374" "313" "93" "33" 
Union elements: 
"1694" "1679" "1678" "1666" "1664" "1625" "1619" "1610" "1609" "1599" "1597" "1594" "1589" "1586" "1581" "1580" "1577" "1568" "1567" "1566" "1565" "1560" "1559" "1555" "1554" "1538" "1535" "1520" "1519" "1516" "1506" "1497" "1487" "1476" "1447" "1421" "1415" "1413" "1408" "1398" "1386" "1306" "1300" "1276" "1262" "1186" "1131" "1106" "1090" "1077" "1071" "1065" "1050" "1045" "1036" "1027" "886" "851" "805" "798" "797" "793" "790" "788" "785" "783" "782" "779" "773" "722" "698" "684" "672" "671" "662" "661" "660" "619" "603" "602" "594" "569" "563" "561" "544" "537" "536" "531" "520" "477" "456" "452" "435" "433" "426" "419" "410" "395" "393" "389" "374" "361" "349" "341" "329" "313" "272" "242" "225" "205" "163" "121" "93" "89" "62" "61" "57" "33" "16" "6" 

Redescription R26 Rules: 

Dist: 0 0 27 5 0
W1R: CDMEMORY >= 0.5 <= 1.0 AND RAVLTImmediate >= 45.0 <= 68.0 AND Q13SCORE >= 0.0 <= 0.0 
W2R: RCT14 >= 40.0 <= 513.0 AND Hippocampus >= 6615.0 <= 9902.0 AND Ventricles >= 5650.0 <= 18339.0 AND AV45 >= 0.972009 <= 1.715537 AND FDG >= 6.04598 <= 8.08731 AND HMT16 >= 18.2 <= 50.3 
JS: 0.2222222222222222
p-value :0.0
Support intersection: 32
Support union: 144

Covered examples (intersection): 
"1564" "1493" "1477" "1461" "1446" "1426" "1425" "1412" "1334" "1301" "1253" "1220" "1217" "1177" "1174" "1148" "1118" "1093" "986" "980" "971" "940" "922" "921" "913" "906" "900" "884" "882" "852" "823" "820" 
Union elements: 
"1621" "1616" "1591" "1578" "1564" "1544" "1539" "1537" "1505" "1498" "1493" "1490" "1477" "1473" "1468" "1462" "1461" "1455" "1446" "1441" "1435" "1426" "1425" "1423" "1412" "1411" "1397" "1385" "1367" "1362" "1351" "1343" "1336" "1334" "1326" "1322" "1320" "1308" "1301" "1291" "1289" "1284" "1283" "1263" "1253" "1243" "1241" "1225" "1220" "1217" "1213" "1205" "1204" "1200" "1192" "1191" "1190" "1183" "1182" "1177" "1174" "1169" "1164" "1163" "1159" "1158" "1149" "1148" "1133" "1130" "1121" "1118" "1109" "1093" "1088" "1080" "1078" "1074" "1060" "1057" "1052" "1051" "1048" "1041" "1032" "1026" "1009" "1006" "999" "990" "986" "985" "980" "975" "971" "968" "965" "956" "951" "940" "928" "925" "922" "921" "913" "906" "904" "901" "900" "890" "884" "882" "880" "878" "873" "872" "870" "868" "863" "860" "853" "852" "846" "845" "844" "836" "834" "833" "828" "826" "823" "820" "804" "802" "752" "441" "427" "409" "348" "338" "292" "158" "126" "71" 

Redescription R27 Rules: 

Dist: 0 0 0 1 30
W1R: CDCOMMUN >= 0.0 <= 1.0 AND Q1SCORE >= 6.33 <= 10.0 AND ADAS13 >= 30.0 <= 49.0 AND ADAS11 >= 22.0 <= 37.0 
W2R: RCT1408 >= 135.0 <= 257.0 AND RCT8 >= 3.9 <= 8.6 AND FDG >= 3.48632 <= 5.12356 AND RCT3 >= 9.0 <= 70.0 
JS: 0.2152777777777778
p-value :0.0
Support intersection: 31
Support union: 144

Covered examples (intersection): 
"1619" "1599" "1597" "1589" "1586" "1580" "1574" "1571" "1560" "1554" "1529" "1476" "1437" "1417" "1413" "1408" "1181" "1146" "1131" "1090" "1065" "1027" "790" "788" "783" "662" "594" "419" "329" "313" "163" 
Union elements: 
"1683" "1678" "1664" "1654" "1653" "1619" "1613" "1610" "1599" "1598" "1597" "1589" "1586" "1581" "1580" "1579" "1574" "1572" "1571" "1569" "1567" "1566" "1565" "1560" "1555" "1554" "1552" "1538" "1536" "1535" "1534" "1533" "1529" "1526" "1521" "1516" "1506" "1487" "1476" "1458" "1454" "1448" "1447" "1439" "1438" "1437" "1422" "1421" "1417" "1413" "1408" "1400" "1398" "1386" "1377" "1337" "1333" "1328" "1306" "1300" "1294" "1276" "1275" "1186" "1181" "1172" "1146" "1131" "1106" "1101" "1090" "1071" "1065" "1045" "1027" "969" "886" "865" "851" "805" "801" "798" "790" "788" "785" "783" "751" "748" "739" "737" "725" "722" "698" "672" "671" "662" "661" "660" "651" "637" "619" "616" "603" "602" "596" "594" "575" "569" "568" "561" "531" "520" "506" "466" "456" "436" "429" "426" "419" "414" "389" "362" "361" "341" "329" "323" "313" "287" "268" "242" "227" "225" "205" "195" "165" "163" "148" "133" "128" "89" "62" "61" "57" "6" 

Redescription R28 Rules: 

Dist: 0 0 0 4 12
W1R: Q8SCORE >= 4.0 <= 9.0 AND Q7SCORE >= 2.0 <= 6.0 AND RAVLTImmediate >= 7.0 <= 24.0 AND MMFLOOR >= 1.0 <= 1.0 AND MMSEASON >= 1.0 <= 1.0 AND ADAS13 >= 27.33 <= 48.0 AND GDDROP >= 0.0 <= 0.0 
W2R: BAT126 >= 219.0 <= 1266.0 AND ICV >= 1280311.925524 <= 1777088.075422 AND Entorhinal >= 1608.0 <= 3143.0 AND Ventricles >= 16539.0 <= 77848.0 AND FDG >= 3.83692 <= 5.35348 
JS: 0.24242424242424243
p-value :0.0
Support intersection: 16
Support union: 66

Covered examples (intersection): 
"1609" "1581" "1560" "1437" "1396" "1230" "798" "783" "748" "603" "596" "594" "537" "479" "429" "424" 
Union elements: 
"1654" "1610" "1609" "1581" "1580" "1568" "1560" "1533" "1526" "1476" "1453" "1439" "1438" "1437" "1398" "1396" "1386" "1380" "1276" "1230" "1106" "1077" "1071" "1065" "1049" "1045" "1036" "1024" "969" "967" "851" "798" "797" "783" "779" "748" "737" "698" "662" "660" "619" "603" "596" "594" "591" "584" "537" "531" "506" "479" "460" "452" "449" "436" "429" "428" "424" "389" "349" "340" "314" "313" "268" "133" "115" "33" 

Redescription R29 Rules: 

Dist: 0 0 0 3 18
W1R: GDBETTER >= 0.0 <= 0.0 AND ADAS11 >= 23.0 <= 37.0 AND CDRSB >= 1.0 <= 8.0 AND Q13SCORE >= 0.0 <= 2.0 
W2R: RCT12 >= 6.2 <= 7.3 AND WholeBrain >= 810592.0 <= 1164235.000994 AND Hippocampus >= 4224.0 <= 5948.0 AND FDG >= 3.92478 <= 5.35939 
JS: 0.23076923076923078
p-value :0.0
Support intersection: 21
Support union: 91

Covered examples (intersection): 
"1625" "1619" "1599" "1589" "1586" "1572" "1571" "1567" "1560" "1476" "1437" "1413" "1407" "1328" "1181" "1146" "1065" "1024" "537" "436" "133" 
Union elements: 
"1700" "1683" "1666" "1654" "1653" "1625" "1619" "1599" "1598" "1589" "1586" "1580" "1572" "1571" "1567" "1560" "1559" "1555" "1554" "1552" "1536" "1529" "1506" "1476" "1454" "1447" "1439" "1437" "1421" "1417" "1414" "1413" "1408" "1407" "1400" "1396" "1386" "1328" "1276" "1230" "1181" "1146" "1131" "1065" "1045" "1027" "1024" "1011" "969" "886" "818" "805" "722" "660" "651" "616" "602" "582" "569" "537" "531" "517" "479" "478" "466" "449" "436" "435" "424" "419" "414" "389" "361" "341" "340" "331" "323" "314" "242" "225" "205" "200" "199" "195" "189" "148" "138" "133" "115" "62" "33" 

Redescription R30 Rules: 

Dist: 0 0 0 0 19
W1R: FAQ >= 2.0 <= 29.0 AND ADAS13 >= 35.33 <= 54.67 AND ADAS11 >= 23.0 <= 42.67 AND NXTENDON >= 1.0 <= 1.0 AND NXHEEL >= 1.0 <= 1.0 AND BCHDACHE >= 0.0 <= 0.0 
W2R: RCT8 >= 2.3 <= 5.1 AND FDG >= 3.7639 <= 4.81144 
JS: 0.24050632911392406
p-value :0.0
Support intersection: 19
Support union: 79

Covered examples (intersection): 
"1571" "1568" "1560" "1559" "1413" "1408" "1407" "1398" "1328" "1186" "1090" "1065" "1036" "790" "785" "779" "419" "313" "93" 
Union elements: 
"1678" "1666" "1664" "1653" "1625" "1619" "1610" "1599" "1597" "1586" "1581" "1572" "1571" "1568" "1567" "1566" "1565" "1560" "1559" "1555" "1538" "1535" "1529" "1519" "1476" "1421" "1419" "1413" "1408" "1407" "1400" "1398" "1380" "1328" "1306" "1276" "1262" "1186" "1090" "1071" "1065" "1050" "1045" "1036" "949" "798" "790" "785" "779" "725" "722" "698" "672" "660" "651" "619" "616" "603" "602" "569" "563" "517" "466" "435" "426" "419" "395" "374" "362" "361" "349" "329" "313" "242" "138" "93" "57" "33" "6" 

Redescription R31 Rules: 

Dist: 0 0 17 0 0
W1R: Q8SCORE >= 0.0 <= 2.0 AND CDMEMORY >= 0.5 <= 1.0 AND FAQ >= 0.0 <= 1.0 AND RAVLTForgetting >= 3.0 <= 9.0 AND ADAS13 >= 3.0 <= 10.0 AND Q13SCORE >= 0.0 <= 0.0 
W2R: RCT13 >= 4.1 <= 4.8 AND ICV >= 1410144.577092 <= 1600654.44634 AND HMT7 >= 3.98 <= 7.63 AND WholeBrain >= 1099816.919972 <= 1260487.961066 AND Hippocampus >= 6491.0 <= 9292.0 AND FDG >= 6.04598 <= 8.08201 
JS: 0.265625
p-value :0.0
Support intersection: 17
Support union: 64

Covered examples (intersection): 
"1537" "1468" "1462" "1336" "1193" "1190" "1149" "1123" "915" "910" "909" "903" "867" "864" "859" "840" "820" 
Union elements: 
"1537" "1477" "1468" "1462" "1452" "1426" "1412" "1411" "1336" "1280" "1263" "1251" "1242" "1238" "1234" "1231" "1229" "1213" "1193" "1191" "1190" "1182" "1177" "1174" "1149" "1141" "1123" "1087" "1085" "1080" "1078" "1069" "1025" "985" "960" "951" "942" "915" "910" "909" "904" "903" "900" "899" "897" "882" "867" "864" "862" "860" "859" "849" "844" "840" "826" "823" "820" "730" "670" "634" "409" "320" "277" "71" 

Redescription R32 Rules: 

Dist: 0 0 0 0 36
W1R: Q9SCORE >= 0.0 <= 4.0 AND MMSE >= 19.0 <= 22.0 AND ADAS13 >= 21.67 <= 52.0 AND BCBREATH >= 0.0 <= 0.0 
W2R: HMT13 >= 141.0 <= 326.0 AND RCT19 >= 56.0 <= 402.0 AND RCT1407 >= 22.0 <= 107.0 AND Fusiform >= 9610.0 <= 18609.0 AND Entorhinal >= 1438.0 <= 3154.0 AND Hippocampus >= 3281.0 <= 6544.0 AND FDG >= 3.7639 <= 5.69902 
JS: 0.22085889570552147
p-value :0.0
Support intersection: 36
Support union: 163

Covered examples (intersection): 
"1619" "1610" "1584" "1581" "1572" "1567" "1560" "1559" "1550" "1476" "1437" "1413" "1386" "1275" "1186" "1146" "1106" "1065" "1037" "949" "785" "783" "779" "722" "662" "660" "635" "594" "556" "506" "479" "424" "323" "133" "115" "2" 
Union elements: 
"1700" "1699" "1683" "1679" "1678" "1670" "1625" "1619" "1610" "1609" "1603" "1599" "1594" "1584" "1581" "1579" "1572" "1571" "1567" "1566" "1560" "1559" "1555" "1554" "1550" "1536" "1529" "1521" "1520" "1519" "1514" "1506" "1476" "1453" "1439" "1438" "1437" "1421" "1416" "1415" "1413" "1408" "1407" "1400" "1398" "1386" "1380" "1360" "1347" "1306" "1293" "1286" "1275" "1274" "1262" "1260" "1230" "1210" "1186" "1146" "1106" "1065" "1037" "1024" "1007" "1002" "995" "973" "967" "963" "949" "839" "819" "799" "785" "783" "779" "745" "744" "727" "725" "722" "719" "698" "687" "678" "672" "662" "660" "654" "649" "636" "635" "620" "619" "616" "602" "594" "584" "569" "563" "556" "544" "540" "532" "531" "520" "506" "479" "477" "466" "460" "458" "456" "449" "443" "435" "429" "428" "426" "424" "414" "393" "389" "384" "374" "362" "354" "340" "336" "331" "323" "314" "313" "310" "299" "282" "272" "236" "232" "225" "201" "200" "199" "195" "154" "140" "138" "137" "133" "115" "94" "86" "85" "62" "57" "53" "33" "32" "16" "8" "6" "2" 

Redescription R33 Rules: 

Dist: 1 3 24 8 0
W1R: CDHOME >= 0.0 <= 0.5 AND RAVLTPercForgetting >= -18.181818 <= 42.857143 AND RAVLTLearning >= 2.0 <= 8.0 AND RAVLTImmediate >= 45.0 <= 70.0 AND GDALIVE >= 0.0 <= 0.0 AND ADAS13 >= 2.0 <= 16.0 AND CDRSB >= 0.5 <= 3.5 
W2R: RCT19 >= 40.0 <= 613.0 AND ICV >= 1147283.460224 <= 1512709.923275 AND HMT3 >= 3.4 <= 5.2 AND Hippocampus >= 7291.0 <= 9405.0 AND HMT18 >= 0.0 <= 6.1 AND FDG >= 6.00421 <= 8.08731 
JS: 0.20224719101123595
p-value :0.0
Support intersection: 36
Support union: 178

Covered examples (intersection): 
"1632" "1624" "1621" "1564" "1493" "1473" "1461" "1446" "1426" "1425" "1412" "1362" "1277" "1253" "1220" "1191" "1177" "1148" "1130" "1118" "1093" "1088" "1057" "1022" "980" "971" "921" "913" "901" "900" "891" "828" "820" "802" "787" "258" 
Union elements: 
"1687" "1673" "1633" "1632" "1630" "1624" "1621" "1612" "1608" "1606" "1591" "1564" "1553" "1544" "1539" "1517" "1498" "1496" "1493" "1491" "1490" "1475" "1473" "1461" "1446" "1432" "1426" "1425" "1412" "1411" "1399" "1397" "1378" "1374" "1373" "1362" "1352" "1349" "1342" "1339" "1336" "1334" "1332" "1326" "1322" "1320" "1312" "1309" "1308" "1301" "1298" "1291" "1285" "1277" "1273" "1265" "1263" "1257" "1253" "1246" "1243" "1241" "1238" "1225" "1222" "1220" "1212" "1209" "1208" "1207" "1191" "1185" "1182" "1178" "1177" "1175" "1169" "1159" "1153" "1152" "1148" "1137" "1134" "1133" "1130" "1119" "1118" "1112" "1109" "1093" "1088" "1081" "1080" "1070" "1057" "1052" "1048" "1046" "1022" "1015" "1009" "991" "990" "988" "985" "980" "975" "971" "956" "953" "944" "940" "924" "922" "921" "919" "913" "906" "904" "903" "902" "901" "900" "891" "884" "880" "878" "873" "872" "871" "868" "863" "860" "852" "847" "846" "844" "838" "836" "833" "830" "828" "826" "825" "824" "823" "821" "820" "804" "802" "787" "762" "752" "664" "644" "550" "514" "497" "462" "454" "441" "427" "420" "409" "382" "353" "338" "325" "316" "292" "258" "244" "238" "176" "162" "126" "63" "13" 

Redescription R34 Rules: 

Dist: 0 0 0 0 14
W1R: Q8SCORE >= 10.0 <= 12.0 AND FAQ >= 20.0 <= 28.0 AND ADAS11 >= 25.0 <= 42.67 AND NXHEEL >= 1.0 <= 1.0 
W2R: HMT9 >= 0.73 <= 2.77 AND HMT4 >= 65.0 <= 99.0 AND HMT3 >= 4.1 <= 6.6 AND FDG >= 3.48632 <= 4.93586 
JS: 0.2
p-value :6.661338147750939E-16
Support intersection: 14
Support union: 70

Covered examples (intersection): 
"1625" "1571" "1568" "1559" "1519" "1413" "1407" "1328" "1186" "785" "426" "419" "329" "93" 
Union elements: 
"1625" "1610" "1599" "1597" "1596" "1586" "1574" "1571" "1569" "1568" "1566" "1560" "1559" "1526" "1520" "1519" "1516" "1506" "1497" "1476" "1448" "1437" "1422" "1419" "1417" "1413" "1407" "1400" "1398" "1337" "1333" "1328" "1276" "1186" "1181" "1172" "1131" "1065" "1045" "1027" "865" "805" "801" "798" "790" "785" "779" "751" "748" "739" "662" "661" "660" "603" "594" "537" "426" "419" "395" "389" "374" "349" "329" "313" "275" "138" "128" "93" "62" "33" 

Redescription R35 Rules: 

Dist: 0 0 29 5 1
W1R: CDMEMORY >= 0.5 <= 1.0 AND RAVLTImmediate >= 45.0 <= 68.0 AND ADAS13 >= 3.0 <= 17.0 AND MMWRITE >= 1.0 <= 1.0 AND BCPALPIT >= 0.0 <= 0.0 AND GDAFRAID >= 0.0 <= 0.0 AND Q13SCORE >= 0.0 <= 0.0 
W2R: RCT1408 >= 84.0 <= 259.0 AND Entorhinal >= 3141.0 <= 5355.0 AND WholeBrain >= 862889.459321 <= 1278258.269932 AND Ventricles >= 5650.0 <= 23127.0 AND AV45 >= 0.901511 <= 1.364706 AND FDG >= 5.98823 <= 8.08731 
JS: 0.2229299363057325
p-value :0.0
Support intersection: 35
Support union: 157

Covered examples (intersection): 
"1578" "1468" "1461" "1455" "1446" "1412" "1334" "1301" "1253" "1220" "1177" "1174" "1148" "1118" "1109" "1093" "1088" "1057" "1048" "990" "986" "985" "980" "971" "921" "913" "901" "884" "882" "878" "846" "833" "826" "823" "820" 
Union elements: 
"1633" "1621" "1616" "1612" "1591" "1578" "1549" "1544" "1543" "1539" "1537" "1517" "1498" "1496" "1493" "1473" "1468" "1461" "1455" "1446" "1441" "1434" "1431" "1428" "1426" "1425" "1412" "1411" "1399" "1397" "1387" "1385" "1376" "1375" "1373" "1362" "1358" "1351" "1350" "1346" "1343" "1336" "1334" "1320" "1317" "1302" "1301" "1299" "1291" "1257" "1253" "1243" "1241" "1236" "1234" "1225" "1220" "1209" "1207" "1206" "1205" "1200" "1191" "1190" "1188" "1185" "1183" "1182" "1177" "1175" "1174" "1169" "1163" "1159" "1156" "1151" "1149" "1148" "1130" "1121" "1118" "1109" "1105" "1093" "1088" "1080" "1078" "1074" "1070" "1069" "1064" "1057" "1048" "1047" "1034" "1031" "1015" "1009" "999" "990" "986" "985" "980" "975" "971" "968" "966" "965" "960" "956" "951" "935" "931" "928" "925" "921" "915" "913" "909" "906" "904" "902" "901" "900" "890" "884" "882" "880" "878" "873" "870" "863" "859" "853" "852" "846" "845" "841" "834" "833" "830" "828" "826" "823" "821" "820" "802" "752" "441" "427" "409" "348" "338" "292" "158" "126" "71" 

Redescription R36 Rules: 

Dist: 0 0 0 6 15
W1R: Q8SCORE >= 3.0 <= 9.0 AND Q7SCORE >= 2.0 <= 7.0 AND MMFLOOR >= 1.0 <= 1.0 AND ADAS13 >= 27.33 <= 48.0 
W2R: BAT126 >= 219.0 <= 1266.0 AND RCT14 >= 36.0 <= 269.0 AND ICV >= 1391594.838519 <= 1777088.075422 AND Entorhinal >= 1608.0 <= 3143.0 AND Hippocampus >= 4224.0 <= 6696.0 AND Ventricles >= 18408.0 <= 73216.0 AND FDG >= 3.92478 <= 5.35348 
JS: 0.27631578947368424
p-value :0.0
Support intersection: 21
Support union: 76

Covered examples (intersection): 
"1610" "1609" "1581" "1560" "1437" "1396" "1230" "1024" "798" "783" "748" "603" "596" "594" "537" "506" "479" "429" "424" "133" "33" 
Union elements: 
"1681" "1666" "1654" "1610" "1609" "1581" "1560" "1554" "1534" "1529" "1520" "1497" "1453" "1439" "1438" "1437" "1416" "1396" "1386" "1360" "1300" "1230" "1106" "1065" "1045" "1036" "1027" "1024" "1007" "967" "817" "798" "797" "792" "790" "783" "773" "748" "698" "619" "603" "596" "594" "568" "537" "531" "506" "482" "479" "471" "460" "452" "449" "436" "435" "432" "429" "428" "424" "389" "374" "362" "314" "313" "310" "285" "268" "265" "242" "163" "133" "94" "56" "33" "23" "6" 

Redescription R37 Rules: 

Dist: 0 0 1 2 35
W1R: ADAS13 >= 19.0 <= 54.67 AND GDWORTH >= 0.0 <= 0.0 AND Q1SCORE >= 7.0 <= 10.0 AND BCURNDIS >= 0.0 <= 0.0 
W2R: FDG >= 3.48632 <= 4.89375 AND RCT11 >= 83.0 <= 156.0 AND RCT4 >= 11.0 <= 48.0 
JS: 0.20540540540540542
p-value :0.0
Support intersection: 38
Support union: 185

Covered examples (intersection): 
"1610" "1599" "1586" "1574" "1571" "1569" "1568" "1560" "1559" "1519" "1476" "1437" "1417" "1413" "1408" "1400" "1328" "1186" "1181" "1172" "1090" "1071" "1065" "1036" "1027" "801" "785" "783" "779" "748" "722" "661" "594" "426" "419" "389" "313" "163" 
Union elements: 
"1694" "1690" "1683" "1678" "1664" "1654" "1653" "1638" "1625" "1619" "1610" "1601" "1599" "1598" "1597" "1596" "1589" "1586" "1584" "1580" "1579" "1574" "1572" "1571" "1569" "1568" "1567" "1566" "1565" "1560" "1559" "1558" "1555" "1554" "1552" "1547" "1538" "1536" "1535" "1534" "1529" "1526" "1521" "1519" "1506" "1476" "1469" "1454" "1453" "1450" "1448" "1447" "1439" "1437" "1421" "1417" "1416" "1413" "1408" "1400" "1398" "1380" "1379" "1337" "1333" "1328" "1306" "1303" "1300" "1276" "1275" "1230" "1226" "1186" "1181" "1172" "1146" "1131" "1111" "1106" "1099" "1090" "1077" "1071" "1065" "1049" "1045" "1036" "1027" "1008" "1007" "1002" "995" "983" "981" "970" "920" "865" "805" "801" "798" "794" "791" "790" "788" "785" "783" "779" "773" "751" "748" "746" "739" "738" "725" "722" "698" "684" "672" "671" "662" "661" "654" "651" "643" "619" "602" "594" "568" "563" "561" "544" "537" "520" "480" "479" "460" "456" "452" "436" "432" "428" "426" "419" "395" "393" "389" "374" "362" "361" "354" "349" "347" "331" "323" "313" "294" "282" "275" "266" "259" "251" "242" "237" "225" "214" "211" "205" "200" "185" "163" "157" "133" "128" "114" "93" "62" "61" "57" "53" "50" "49" "23" "16" "6" 

Redescription R38 Rules: 

Dist: 0 0 0 8 10
W1R: ADAS13 >= 27.0 <= 51.0 AND BCMUSCLE >= 1.0 <= 1.0 AND RAVLTImmediate >= 8.0 <= 35.0 AND MMDRAW >= 1.0 <= 1.0 AND BCCOUGH >= 0.0 <= 0.0 AND BCHDACHE >= 0.0 <= 0.0 
W2R: RCT183 >= 9.0 <= 9.9 AND GLUCOSE >= 47.0 <= 102.0 AND ICV >= 1100686.621835 <= 1562112.631153 AND Entorhinal >= 1438.0 <= 3059.0 AND FDG >= 4.59533 <= 5.926 
JS: 0.21951219512195122
p-value :1.887379141862766E-15
Support intersection: 18
Support union: 82

Covered examples (intersection): 
"1625" "1580" "1577" "1536" "1454" "1450" "1437" "1300" "1275" "1210" "1099" "1024" "1002" "995" "982" "748" "506" "479" 
Union elements: 
"1694" "1679" "1664" "1625" "1601" "1594" "1588" "1580" "1577" "1555" "1538" "1536" "1519" "1515" "1454" "1450" "1440" "1439" "1437" "1434" "1421" "1413" "1398" "1386" "1380" "1328" "1303" "1300" "1293" "1280" "1275" "1272" "1270" "1260" "1248" "1230" "1218" "1210" "1129" "1111" "1099" "1077" "1062" "1024" "1008" "1002" "995" "982" "967" "963" "851" "799" "793" "748" "745" "744" "737" "686" "607" "601" "517" "512" "506" "479" "477" "466" "436" "419" "347" "339" "336" "331" "330" "314" "285" "282" "201" "185" "135" "86" "33" "2" 

Redescription R39 Rules: 

Dist: 0 0 20 1 0
W1R: CDHOME >= 0.0 <= 0.5 AND Q8SCORE >= 0.0 <= 2.0 AND CDMEMORY >= 0.5 <= 1.0 AND FAQ >= 0.0 <= 1.0 AND GDALIVE >= 0.0 <= 0.0 AND ADAS13 >= 2.0 <= 10.0 AND MMREAD >= 1.0 <= 1.0 
W2R: HMT11 >= 0.05 <= 0.24 AND RCT14 >= 85.0 <= 513.0 AND RCT13 >= 4.0 <= 4.8 AND ICV >= 1382565.937011 <= 1597300.736066 AND HMT7 >= 3.6 <= 7.63 AND Entorhinal >= 3332.0 <= 5896.0 AND WholeBrain >= 1099816.919972 <= 1260487.961066 AND FDG >= 6.04598 <= 8.08201 
JS: 0.2079207920792079
p-value :0.0
Support intersection: 21
Support union: 101

Covered examples (intersection): 
"1537" "1468" "1462" "1342" "1336" "1238" "1193" "1177" "1174" "1149" "1123" "1048" "942" "915" "909" "903" "878" "867" "864" "860" "820" 
Union elements: 
"1583" "1553" "1537" "1503" "1493" "1477" "1468" "1462" "1452" "1433" "1426" "1423" "1412" "1411" "1397" "1378" "1370" "1368" "1367" "1362" "1359" "1343" "1342" "1336" "1310" "1308" "1298" "1283" "1263" "1251" "1242" "1238" "1234" "1231" "1213" "1193" "1191" "1190" "1182" "1177" "1174" "1149" "1141" "1123" "1112" "1088" "1087" "1085" "1069" "1057" "1048" "990" "985" "977" "960" "956" "942" "939" "927" "915" "910" "909" "904" "903" "902" "900" "899" "891" "883" "882" "880" "878" "870" "867" "864" "860" "859" "849" "840" "834" "833" "830" "828" "824" "823" "820" "752" "730" "670" "669" "644" "634" "624" "409" "320" "277" "258" "126" "89" "76" "71" 

Redescription R40 Rules: 

Dist: 0 0 21 2 0
W1R: CDORIENT >= 0.0 <= 0.5 AND CDMEMORY >= 0.5 <= 1.0 AND RAVLTImmediate >= 45.0 <= 68.0 AND ADAS13 >= 3.0 <= 17.0 AND Q13SCORE >= 0.0 <= 0.0 
W2R: AV45 >= 0.975006 <= 1.433664 AND RCT11 >= 77.0 <= 142.0 AND WholeBrain >= 939272.04829 <= 1181227.923784 AND Hippocampus >= 7917.0 <= 9902.0 AND Ventricles >= 5650.0 <= 19938.0 AND HMT18 >= 1.5 <= 6.4 
JS: 0.21296296296296297
p-value :0.0
Support intersection: 23
Support union: 108

Covered examples (intersection): 
"1564" "1493" "1461" "1446" "1426" "1334" "1253" "1220" "1177" "1174" "1148" "1118" "1093" "980" "971" "913" "906" "900" "884" "852" "826" "823" "820" 
Union elements: 
"1633" "1591" "1578" "1564" "1539" "1537" "1493" "1490" "1477" "1473" "1468" "1462" "1461" "1455" "1446" "1441" "1426" "1425" "1423" "1412" "1411" "1397" "1385" "1367" "1362" "1351" "1343" "1334" "1326" "1322" "1320" "1308" "1302" "1301" "1291" "1253" "1243" "1220" "1208" "1204" "1191" "1190" "1177" "1174" "1169" "1164" "1159" "1158" "1149" "1148" "1130" "1121" "1118" "1109" "1093" "1088" "1080" "1074" "1057" "1048" "1041" "1026" "999" "990" "986" "985" "980" "975" "971" "956" "951" "925" "922" "921" "913" "906" "901" "900" "884" "882" "880" "878" "870" "868" "863" "860" "853" "852" "846" "845" "836" "834" "833" "826" "823" "820" "804" "802" "752" "441" "427" "409" "348" "338" "292" "158" "126" "71" 

Redescription R41 Rules: 

Dist: 0 0 0 2 22
W1R: Q12SCORE >= 0.0 <= 2.0 AND FAQ >= 0.0 <= 17.0 AND ADAS13 >= 31.33 <= 47.67 
W2R: HMT13 >= 141.0 <= 326.0 AND Entorhinal >= 1443.0 <= 3143.0 AND Ventricles >= 18408.0 <= 132663.0 AND FDG >= 3.7639 <= 5.23128 
JS: 0.21621621621621623
p-value :0.0
Support intersection: 24
Support union: 111

Covered examples (intersection): 
"1619" "1610" "1609" "1599" "1589" "1580" "1476" "1437" "1146" "1077" "1065" "798" "783" "722" "698" "662" "603" "594" "436" "428" "389" "331" "313" "33" 
Union elements: 
"1683" "1679" "1664" "1653" "1625" "1619" "1610" "1609" "1601" "1599" "1598" "1597" "1589" "1586" "1581" "1580" "1568" "1560" "1559" "1558" "1538" "1536" "1535" "1534" "1533" "1529" "1526" "1521" "1519" "1476" "1439" "1438" "1437" "1421" "1415" "1413" "1386" "1306" "1275" "1262" "1186" "1181" "1146" "1131" "1077" "1071" "1065" "1050" "1045" "1036" "1024" "1002" "981" "967" "818" "798" "797" "785" "783" "782" "779" "773" "744" "725" "722" "698" "662" "660" "651" "618" "616" "603" "594" "584" "582" "568" "563" "561" "544" "537" "531" "520" "517" "506" "480" "460" "452" "436" "433" "429" "428" "393" "389" "362" "361" "349" "341" "331" "313" "272" "268" "225" "214" "205" "199" "163" "121" "86" "33" "16" "6" 

Redescription R42 Rules: 

Dist: 0 0 0 8 31
W1R: CDCOMMUN >= 0.0 <= 1.0 AND RAVLTImmediate >= 8.0 <= 26.0 AND ADAS13 >= 28.0 <= 49.0 AND Q13SCORE >= 0.0 <= 2.0 
W2R: HMT11 >= 0.03 <= 0.45 AND RCT183 >= 9.1 <= 10.8 AND RCT1407 >= 22.0 <= 118.0 AND Fusiform >= 12777.0 <= 20519.0 AND Hippocampus >= 4065.0 <= 6041.0 AND RCT5 >= 11.0 <= 48.0 AND FDG >= 3.92478 <= 5.72389 
JS: 0.21428571428571427
p-value :0.0
Support intersection: 39
Support union: 182

Covered examples (intersection): 
"1625" "1619" "1599" "1589" "1586" "1572" "1567" "1560" "1536" "1506" "1497" "1476" "1439" "1437" "1400" "1386" "1303" "1275" "1230" "1210" "1181" "1146" "1065" "1037" "1024" "1002" "995" "662" "537" "479" "436" "428" "424" "389" "331" "199" "133" "33" "2" 
Union elements: 
"1694" "1683" "1679" "1666" "1654" "1653" "1625" "1619" "1601" "1599" "1589" "1588" "1586" "1581" "1580" "1579" "1574" "1572" "1571" "1569" "1567" "1560" "1559" "1555" "1554" "1552" "1536" "1529" "1521" "1516" "1514" "1512" "1506" "1497" "1476" "1463" "1454" "1453" "1439" "1438" "1437" "1422" "1421" "1417" "1416" "1413" "1408" "1407" "1400" "1396" "1386" "1360" "1347" "1338" "1328" "1303" "1300" "1295" "1286" "1276" "1275" "1260" "1230" "1210" "1181" "1146" "1131" "1111" "1106" "1079" "1065" "1045" "1037" "1024" "1008" "1007" "1002" "995" "920" "886" "839" "818" "805" "793" "771" "766" "754" "748" "745" "744" "737" "726" "722" "714" "709" "706" "698" "687" "684" "662" "661" "660" "651" "618" "605" "602" "587" "582" "572" "569" "568" "561" "556" "544" "537" "536" "532" "531" "525" "520" "503" "485" "484" "480" "479" "478" "466" "458" "456" "452" "449" "436" "435" "433" "428" "424" "419" "414" "394" "393" "389" "384" "365" "361" "341" "340" "339" "336" "331" "323" "314" "310" "268" "266" "251" "242" "237" "236" "225" "205" "201" "200" "199" "195" "168" "154" "148" "140" "138" "133" "115" "86" "74" "62" "57" "56" "53" "33" "26" "23" "8" "2" 

Redescription R43 Rules: 

Dist: 0 0 0 0 21
W1R: FAQ >= 2.0 <= 29.0 AND ADAS13 >= 35.33 <= 54.67 AND ADAS11 >= 23.0 <= 42.67 AND NXTENDON >= 1.0 <= 1.0 
W2R: RCT8 >= 2.3 <= 5.1 AND FDG >= 3.7639 <= 4.81144 
JS: 0.25301204819277107
p-value :0.0
Support intersection: 21
Support union: 83

Covered examples (intersection): 
"1599" "1571" "1568" "1560" "1559" "1413" "1408" "1407" "1398" "1328" "1186" "1090" "1065" "1036" "798" "790" "785" "779" "419" "313" "93" 
Union elements: 
"1678" "1666" "1664" "1653" "1625" "1619" "1610" "1599" "1597" "1586" "1581" "1572" "1571" "1568" "1567" "1566" "1565" "1560" "1559" "1555" "1552" "1538" "1535" "1534" "1529" "1519" "1476" "1421" "1419" "1413" "1408" "1407" "1400" "1398" "1380" "1328" "1306" "1276" "1262" "1186" "1090" "1071" "1065" "1050" "1045" "1036" "949" "798" "790" "785" "783" "779" "725" "722" "698" "672" "660" "651" "619" "616" "603" "602" "569" "563" "517" "466" "435" "426" "419" "395" "374" "362" "361" "349" "329" "313" "242" "225" "138" "93" "57" "33" "6" 

Redescription R44 Rules: 

Dist: 0 0 28 6 0
W1R: Q11SCORE >= 0.0 <= 0.0 AND Q9SCORE >= 0.0 <= 0.0 AND CDMEMORY >= 0.5 <= 1.0 AND GDBETTER >= 0.0 <= 0.0 AND RAVLTImmediate >= 44.0 <= 68.0 AND ADAS13 >= 2.0 <= 16.0 AND Q13SCORE >= 0.0 <= 1.0 AND MMTREEDL >= 1.0 <= 1.0 
W2R: RCT14 >= 39.0 <= 250.0 AND HMT7 >= 3.76 <= 7.2 AND Hippocampus >= 7368.0 <= 9929.0 AND Ventricles >= 7696.0 <= 23127.0 AND FDG >= 6.01197 <= 8.08731 
JS: 0.23129251700680273
p-value :0.0
Support intersection: 34
Support union: 147

Covered examples (intersection): 
"1564" "1493" "1468" "1446" "1426" "1425" "1412" "1367" "1334" "1253" "1220" "1177" "1174" "1148" "1118" "1088" "1069" "1057" "990" "980" "971" "966" "922" "913" "906" "901" "900" "884" "846" "828" "826" "823" "802" "162" 
Union elements: 
"1633" "1591" "1564" "1563" "1557" "1556" "1544" "1539" "1517" "1498" "1493" "1477" "1468" "1462" "1461" "1446" "1441" "1435" "1426" "1425" "1423" "1412" "1411" "1404" "1399" "1397" "1390" "1387" "1373" "1367" "1358" "1352" "1351" "1343" "1334" "1322" "1320" "1308" "1302" "1301" "1298" "1289" "1258" "1253" "1243" "1242" "1240" "1238" "1225" "1220" "1209" "1208" "1207" "1191" "1190" "1185" "1182" "1178" "1177" "1174" "1169" "1164" "1158" "1149" "1148" "1130" "1118" "1088" "1080" "1078" "1074" "1069" "1060" "1057" "1052" "1048" "1041" "1026" "1022" "999" "990" "988" "985" "980" "971" "966" "960" "956" "951" "940" "935" "925" "924" "922" "913" "909" "906" "904" "902" "901" "900" "898" "891" "884" "880" "878" "870" "868" "864" "863" "860" "846" "838" "833" "830" "828" "826" "825" "823" "820" "817" "810" "804" "802" "762" "697" "664" "507" "462" "427" "420" "386" "382" "348" "338" "325" "319" "258" "245" "238" "186" "162" "158" "76" "71" "63" "13" 

Redescription R45 Rules: 

Dist: 0 0 0 0 17
W1R: BCELMOOD >= 0.0 <= 0.0 AND FAQ >= 16.0 <= 30.0 AND RAVLTImmediate >= 1.0 <= 25.0 AND ADAS13 >= 28.0 <= 54.67 AND NXHEEL >= 1.0 <= 1.0 
W2R: FDG >= 3.7639 <= 4.91594 AND HMT100 >= 29.0 <= 34.0 AND RCT11 >= 77.0 <= 103.0 AND Ventricles >= 32354.0 <= 132663.0 AND RCT4 >= 10.0 <= 16.0 
JS: 0.21518987341772153
p-value :0.0
Support intersection: 17
Support union: 79

Covered examples (intersection): 
"1581" "1560" "1519" "1516" "1417" "1413" "1408" "1328" "1186" "1090" "1036" "785" "722" "662" "426" "419" "93" 
Union elements: 
"1678" "1666" "1654" "1625" "1588" "1581" "1580" "1579" "1577" "1572" "1569" "1568" "1565" "1560" "1559" "1555" "1554" "1520" "1519" "1516" "1487" "1454" "1447" "1417" "1416" "1413" "1408" "1407" "1396" "1380" "1328" "1300" "1262" "1186" "1146" "1106" "1090" "1036" "1007" "973" "805" "793" "790" "788" "785" "783" "722" "714" "684" "672" "671" "662" "619" "618" "602" "569" "568" "536" "479" "466" "456" "435" "426" "419" "414" "395" "365" "354" "336" "329" "225" "205" "195" "138" "93" "62" "61" "57" "6" 

Redescription R46 Rules: 

Dist: 0 0 0 1 21
W1R: Q12SCORE >= 0.0 <= 2.0 AND Q7SCORE >= 3.0 <= 7.0 AND Q1SCORE >= 7.0 <= 10.0 AND ADAS13 >= 24.0 <= 54.67 
W2R: GLUCOSE >= 3.0 <= 72.0 AND HMT40 >= 11.4 <= 16.1 AND Entorhinal >= 1443.0 <= 3120.0 AND FDG >= 3.7639 <= 5.36889 
JS: 0.21568627450980393
p-value :2.220446049250313E-16
Support intersection: 22
Support union: 102

Covered examples (intersection): 
"1619" "1610" "1589" "1586" "1568" "1567" "1559" "1519" "1476" "1437" "1398" "1380" "1230" "1077" "1071" "1065" "1036" "785" "698" "594" "479" "133" 
Union elements: 
"1683" "1678" "1654" "1653" "1625" "1619" "1610" "1609" "1599" "1594" "1589" "1586" "1581" "1580" "1579" "1572" "1571" "1568" "1567" "1566" "1565" "1560" "1559" "1558" "1555" "1554" "1552" "1536" "1533" "1524" "1521" "1519" "1476" "1453" "1439" "1437" "1413" "1408" "1398" "1386" "1380" "1328" "1276" "1275" "1248" "1230" "1186" "1106" "1077" "1071" "1065" "1049" "1045" "1036" "1024" "1007" "967" "801" "799" "788" "785" "783" "779" "748" "746" "737" "722" "698" "672" "651" "602" "596" "594" "591" "563" "506" "479" "456" "436" "432" "426" "395" "393" "362" "361" "354" "349" "347" "331" "323" "314" "313" "251" "225" "215" "205" "195" "154" "133" "62" "61" "6" 

Redescription R47 Rules: 

Dist: 0 0 31 7 0
W1R: CDMEMORY >= 0.5 <= 1.0 AND FAQ >= 0.0 <= 1.0 AND RAVLTLearning >= 3.0 <= 12.0 AND RAVLTImmediate >= 45.0 <= 68.0 AND ADAS13 >= 2.0 <= 17.0 AND MMREAD >= 1.0 <= 1.0 AND BCVISION >= 0.0 <= 0.0 
W2R: ICV >= 1147283.460224 <= 1562059.325214 AND HMT3 >= 3.4 <= 4.6 AND Hippocampus >= 6596.0 <= 9405.0 AND AV45 >= 0.850872 <= 1.215729 AND FDG >= 5.98823 <= 8.08201 
JS: 0.2087912087912088
p-value :0.0
Support intersection: 38
Support union: 182

Covered examples (intersection): 
"1564" "1493" "1446" "1436" "1426" "1425" "1412" "1411" "1397" "1362" "1348" "1301" "1298" "1283" "1238" "1191" "1177" "1174" "1149" "1130" "1118" "1109" "1093" "1088" "1057" "1041" "922" "906" "900" "868" "860" "852" "846" "838" "828" "825" "824" "823" 
Union elements: 
"1630" "1624" "1616" "1608" "1607" "1605" "1604" "1591" "1578" "1564" "1557" "1553" "1544" "1537" "1498" "1496" "1493" "1490" "1489" "1477" "1474" "1473" "1468" "1465" "1462" "1461" "1446" "1441" "1436" "1432" "1426" "1425" "1412" "1411" "1404" "1399" "1397" "1385" "1378" "1374" "1373" "1372" "1370" "1368" "1362" "1358" "1352" "1351" "1348" "1343" "1336" "1326" "1322" "1318" "1312" "1308" "1301" "1298" "1288" "1284" "1283" "1277" "1273" "1257" "1254" "1253" "1252" "1243" "1241" "1240" "1238" "1225" "1222" "1209" "1207" "1206" "1204" "1200" "1197" "1192" "1191" "1190" "1187" "1185" "1182" "1177" "1175" "1174" "1169" "1156" "1153" "1152" "1149" "1148" "1137" "1134" "1130" "1125" "1119" "1118" "1109" "1096" "1093" "1088" "1081" "1074" "1070" "1057" "1051" "1048" "1041" "1032" "1022" "1021" "1017" "1014" "1009" "1006" "999" "996" "993" "990" "986" "985" "980" "965" "956" "951" "944" "938" "922" "921" "918" "913" "909" "906" "903" "902" "901" "900" "897" "893" "891" "890" "884" "880" "879" "873" "871" "870" "868" "861" "860" "853" "852" "846" "844" "838" "834" "833" "830" "828" "825" "824" "823" "821" "820" "762" "752" "697" "669" "664" "612" "454" "409" "348" "325" "292" "258" "126" "76" "71" 

Redescription R48 Rules: 

Dist: 0 0 0 2 32
W1R: CDCOMMUN >= 0.0 <= 1.0 AND Q1SCORE >= 6.33 <= 10.0 AND ADAS13 >= 30.0 <= 49.0 AND ADAS11 >= 22.0 <= 37.0 
W2R: RCT8 >= 3.9 <= 9.1 AND FDG >= 3.48632 <= 5.12356 
JS: 0.2251655629139073
p-value :0.0
Support intersection: 34
Support union: 151

Covered examples (intersection): 
"1619" "1610" "1599" "1597" "1589" "1586" "1580" "1574" "1571" "1560" "1554" "1534" "1529" "1476" "1437" "1417" "1413" "1408" "1328" "1181" "1146" "1131" "1090" "1065" "1027" "790" "788" "783" "662" "594" "419" "329" "313" "163" 
Union elements: 
"1683" "1678" "1664" "1654" "1653" "1619" "1613" "1610" "1599" "1598" "1597" "1596" "1589" "1586" "1581" "1580" "1579" "1574" "1572" "1571" "1569" "1567" "1566" "1565" "1560" "1555" "1554" "1552" "1538" "1536" "1535" "1534" "1533" "1529" "1526" "1521" "1520" "1516" "1506" "1487" "1484" "1476" "1458" "1454" "1448" "1447" "1439" "1438" "1437" "1422" "1421" "1417" "1413" "1408" "1407" "1400" "1398" "1396" "1386" "1377" "1337" "1333" "1328" "1306" "1300" "1294" "1276" "1275" "1186" "1181" "1172" "1146" "1131" "1106" "1101" "1090" "1071" "1065" "1045" "1027" "969" "886" "865" "851" "805" "801" "798" "790" "788" "785" "783" "751" "748" "739" "737" "725" "722" "698" "672" "671" "662" "661" "660" "651" "637" "619" "616" "603" "602" "596" "594" "575" "569" "568" "561" "531" "520" "506" "466" "456" "436" "429" "426" "419" "414" "413" "389" "362" "361" "341" "329" "323" "313" "295" "287" "268" "242" "227" "225" "205" "195" "165" "163" "148" "133" "128" "89" "62" "61" "57" "6" 

Redescription R49 Rules: 

Dist: 0 0 0 0 38
W1R: Q9SCORE >= 0.0 <= 4.0 AND MMSE >= 19.0 <= 22.0 AND ADAS13 >= 21.67 <= 52.0 AND BCBREATH >= 0.0 <= 0.0 
W2R: RCT19 >= 56.0 <= 500.0 AND RCT1407 >= 22.0 <= 107.0 AND Fusiform >= 9610.0 <= 18609.0 AND Entorhinal >= 1438.0 <= 3154.0 AND Hippocampus >= 3281.0 <= 6544.0 AND FDG >= 3.7639 <= 5.69902 
JS: 0.21965317919075145
p-value :0.0
Support intersection: 38
Support union: 173

Covered examples (intersection): 
"1619" "1610" "1584" "1581" "1572" "1567" "1560" "1559" "1550" "1476" "1437" "1413" "1398" "1386" "1380" "1275" "1186" "1146" "1106" "1065" "1037" "949" "785" "783" "779" "722" "662" "660" "635" "594" "556" "506" "479" "424" "323" "133" "115" "2" 
Union elements: 
"1700" "1699" "1683" "1679" "1678" "1670" "1625" "1619" "1610" "1609" "1603" "1599" "1594" "1584" "1581" "1579" "1572" "1571" "1567" "1566" "1560" "1559" "1555" "1554" "1550" "1536" "1529" "1521" "1520" "1519" "1514" "1506" "1476" "1453" "1439" "1438" "1437" "1421" "1416" "1415" "1413" "1408" "1407" "1400" "1398" "1396" "1386" "1380" "1360" "1347" "1306" "1293" "1286" "1275" "1274" "1262" "1260" "1230" "1210" "1186" "1154" "1146" "1106" "1065" "1037" "1024" "1007" "1002" "995" "973" "967" "963" "949" "839" "819" "799" "785" "783" "779" "748" "745" "744" "737" "727" "725" "722" "719" "706" "698" "687" "678" "672" "662" "660" "654" "649" "636" "635" "620" "619" "616" "602" "596" "594" "584" "569" "563" "561" "556" "544" "540" "537" "532" "531" "520" "506" "479" "477" "466" "460" "458" "456" "449" "447" "443" "435" "429" "428" "426" "424" "414" "393" "389" "384" "374" "362" "354" "340" "336" "331" "323" "314" "313" "310" "299" "282" "272" "236" "232" "225" "201" "200" "199" "195" "154" "140" "138" "137" "135" "133" "115" "94" "86" "85" "62" "57" "53" "33" "32" "16" "8" "6" "2" 

Redescription R50 Rules: 

Dist: 0 0 18 0 0
W1R: Q8SCORE >= 0.0 <= 2.0 AND CDMEMORY >= 0.5 <= 1.0 AND FAQ >= 0.0 <= 1.0 AND ADAS13 >= 3.0 <= 10.0 AND Q13SCORE >= 0.0 <= 0.0 
W2R: BAT126 >= 408.0 <= 2028.0 AND RCT13 >= 4.1 <= 4.8 AND ICV >= 1488059.082057 <= 1591650.820326 AND HMT7 >= 3.98 <= 7.63 AND WholeBrain >= 1099816.919972 <= 1260487.961066 AND FDG >= 6.04598 <= 8.08201 
JS: 0.2222222222222222
p-value :0.0
Support intersection: 18
Support union: 81

Covered examples (intersection): 
"1537" "1468" "1462" "1193" "1190" "1174" "1149" "1123" "915" "910" "909" "903" "867" "864" "860" "859" "840" "820" 
Union elements: 
"1537" "1493" "1477" "1468" "1462" "1452" "1433" "1426" "1423" "1412" "1411" "1397" "1362" "1359" "1343" "1336" "1308" "1263" "1251" "1242" "1234" "1231" "1213" "1204" "1193" "1191" "1190" "1177" "1174" "1149" "1141" "1123" "1088" "1087" "1085" "1080" "1069" "1057" "1048" "1025" "990" "985" "956" "951" "942" "927" "915" "910" "909" "904" "903" "900" "899" "897" "883" "882" "880" "878" "870" "867" "864" "860" "859" "852" "844" "840" "834" "833" "826" "823" "820" "752" "730" "670" "634" "624" "409" "320" "277" "126" "71" 

Redescription R51 Rules: 

Dist: 0 0 0 2 26
W1R: FAQ >= 1.0 <= 30.0 AND ADAS11 >= 23.0 <= 42.67 
W2R: RCT12 >= 6.2 <= 7.8 AND AV45 >= 1.202826 <= 1.810077 AND FDG >= 3.48632 <= 5.11975 
JS: 0.2028985507246377
p-value :1.1102230246251565E-16
Support intersection: 28
Support union: 138

Covered examples (intersection): 
"1625" "1619" "1599" "1597" "1589" "1580" "1571" "1568" "1566" "1560" "1559" "1554" "1534" "1519" "1487" "1437" "1413" "1408" "1407" "1398" "1328" "1186" "1181" "1146" "1131" "1065" "1036" "1027" 
Union elements: 
"1700" "1683" "1678" "1666" "1664" "1654" "1653" "1625" "1619" "1613" "1610" "1609" "1599" "1598" "1597" "1596" "1594" "1589" "1586" "1581" "1580" "1574" "1572" "1571" "1569" "1568" "1567" "1566" "1565" "1560" "1559" "1555" "1554" "1552" "1538" "1536" "1535" "1534" "1533" "1529" "1526" "1520" "1519" "1516" "1506" "1497" "1487" "1484" "1476" "1454" "1448" "1447" "1439" "1437" "1421" "1417" "1413" "1408" "1407" "1398" "1396" "1386" "1380" "1337" "1333" "1328" "1306" "1294" "1276" "1262" "1186" "1181" "1172" "1146" "1131" "1090" "1071" "1065" "1050" "1045" "1036" "1027" "1024" "1011" "969" "949" "920" "886" "865" "851" "818" "805" "798" "790" "785" "783" "782" "779" "725" "722" "698" "672" "671" "651" "619" "616" "602" "594" "582" "569" "563" "537" "517" "466" "436" "435" "426" "419" "414" "395" "362" "361" "341" "329" "323" "313" "287" "242" "225" "205" "195" "138" "133" "121" "93" "62" "57" "6" 

Redescription R52 Rules: 

Dist: 0 0 0 4 13
W1R: Q8SCORE >= 3.0 <= 9.0 AND Q7SCORE >= 2.0 <= 6.0 AND RAVLTImmediate >= 7.0 <= 24.0 AND MMFLOOR >= 1.0 <= 1.0 AND ADAS13 >= 27.33 <= 48.0 AND GDDROP >= 0.0 <= 0.0 
W2R: BAT126 >= 219.0 <= 1266.0 AND ICV >= 1280311.925524 <= 1777088.075422 AND Entorhinal >= 1608.0 <= 3143.0 AND Ventricles >= 16539.0 <= 77848.0 AND FDG >= 3.83692 <= 5.35348 
JS: 0.23943661971830985
p-value :0.0
Support intersection: 17
Support union: 71

Covered examples (intersection): 
"1609" "1581" "1560" "1437" "1396" "1230" "798" "783" "748" "603" "596" "594" "537" "479" "429" "424" "133" 
Union elements: 
"1654" "1610" "1609" "1581" "1580" "1568" "1560" "1554" "1533" "1529" "1526" "1520" "1476" "1453" "1439" "1438" "1437" "1398" "1396" "1386" "1380" "1276" "1230" "1106" "1077" "1071" "1065" "1049" "1045" "1036" "1024" "969" "967" "851" "798" "797" "783" "779" "773" "748" "737" "698" "662" "660" "619" "603" "596" "594" "591" "584" "568" "537" "531" "506" "479" "460" "452" "449" "436" "429" "428" "424" "389" "349" "340" "314" "313" "268" "133" "115" "33" 

Redescription R53 Rules: 

Dist: 0 0 22 4 0
W1R: CDMEMORY >= 0.5 <= 1.0 AND RAVLTImmediate >= 44.0 <= 68.0 AND ADAS13 >= 3.0 <= 19.0 AND MMHOSPIT >= 1.0 <= 1.0 AND NXTENDON >= 1.0 <= 1.0 AND GDBORED >= 0.0 <= 0.0 AND Q13SCORE >= 0.0 <= 0.0 
W2R: RCT19 >= 35.0 <= 280.0 AND GLUCOSE >= 0.0 <= 74.0 AND Hippocampus >= 6981.0 <= 9902.0 AND Ventricles >= 5650.0 <= 18339.0 AND HMT18 >= 0.3 <= 6.9 AND FDG >= 6.04444 <= 8.08731 AND RCT3 >= 11.0 <= 94.0 
JS: 0.21666666666666667
p-value :0.0
Support intersection: 26
Support union: 120

Covered examples (intersection): 
"1564" "1493" "1461" "1426" "1425" "1412" "1334" "1301" "1220" "1213" "1177" "1174" "1148" "1118" "1093" "986" "971" "922" "921" "913" "906" "900" "882" "852" "823" "820" 
Union elements: 
"1621" "1591" "1564" "1544" "1539" "1537" "1493" "1490" "1477" "1473" "1462" "1461" "1455" "1435" "1426" "1425" "1423" "1412" "1399" "1385" "1367" "1351" "1336" "1334" "1322" "1320" "1308" "1301" "1283" "1263" "1253" "1242" "1225" "1220" "1213" "1205" "1204" "1193" "1192" "1182" "1177" "1175" "1174" "1169" "1166" "1163" "1159" "1156" "1149" "1148" "1133" "1130" "1121" "1118" "1109" "1093" "1088" "1078" "1074" "1060" "1057" "1041" "1032" "1026" "986" "985" "975" "971" "956" "951" "929" "928" "925" "922" "921" "915" "913" "906" "904" "900" "890" "884" "882" "880" "878" "873" "872" "870" "868" "863" "860" "853" "852" "836" "834" "833" "828" "826" "823" "820" "804" "802" "752" "507" "462" "441" "427" "420" "409" "382" "348" "338" "292" "221" "162" "158" "126" "80" "63" "11" 

Redescription R54 Rules: 

Dist: 0 0 0 5 30
W1R: ADAS13 >= 30.67 <= 54.67 AND BCCOUGH >= 0.0 <= 0.0 
W2R: HMT11 >= 0.05 <= 0.42 AND Entorhinal >= 1443.0 <= 3120.0 AND FDG >= 4.30561 <= 5.38366 AND HMT16 >= 15.2 <= 51.8 
JS: 0.20114942528735633
p-value :0.0
Support intersection: 35
Support union: 174

Covered examples (intersection): 
"1625" "1619" "1610" "1609" "1599" "1589" "1580" "1572" "1567" "1519" "1437" "1413" "1398" "1230" "1186" "1146" "1106" "1077" "1065" "1024" "783" "779" "722" "698" "662" "594" "537" "436" "428" "389" "331" "313" "199" "133" "33" 
Union elements: 
"1694" "1683" "1679" "1678" "1664" "1654" "1653" "1625" "1619" "1610" "1609" "1601" "1599" "1598" "1597" "1594" "1589" "1581" "1580" "1579" "1577" "1572" "1571" "1568" "1567" "1565" "1560" "1559" "1558" "1555" "1552" "1538" "1536" "1535" "1533" "1524" "1520" "1519" "1487" "1476" "1454" "1453" "1450" "1447" "1439" "1438" "1437" "1421" "1417" "1416" "1415" "1413" "1408" "1407" "1400" "1398" "1386" "1382" "1380" "1328" "1306" "1300" "1276" "1275" "1260" "1248" "1230" "1186" "1146" "1131" "1106" "1099" "1077" "1065" "1050" "1049" "1045" "1037" "1036" "1027" "1024" "1002" "981" "967" "963" "949" "851" "818" "799" "798" "797" "788" "783" "782" "779" "748" "744" "737" "726" "725" "722" "706" "698" "684" "672" "662" "661" "651" "619" "618" "616" "603" "602" "596" "594" "591" "584" "582" "569" "568" "563" "561" "537" "531" "520" "517" "506" "480" "479" "466" "460" "456" "452" "449" "436" "435" "433" "428" "426" "424" "419" "414" "395" "394" "393" "389" "362" "361" "349" "341" "331" "329" "323" "314" "313" "272" "268" "242" "225" "215" "214" "205" "199" "163" "138" "133" "121" "86" "62" "61" "57" "33" "16" "2" 

Redescription R55 Rules: 

Dist: 0 0 25 4 0
W1R: CDMEMORY >= 0.5 <= 0.5 AND RAVLTImmediate >= 45.0 <= 68.0 AND MMSE >= 29.0 <= 30.0 AND ADAS13 >= 3.0 <= 17.0 AND BCPALPIT >= 0.0 <= 0.0 AND GDAFRAID >= 0.0 <= 0.0 AND Q13SCORE >= 0.0 <= 0.0 
W2R: RCT1408 >= 84.0 <= 259.0 AND Entorhinal >= 3141.0 <= 5355.0 AND WholeBrain >= 862889.459321 <= 1278258.269932 AND Ventricles >= 5650.0 <= 23127.0 AND AV45 >= 0.901511 <= 1.364706 AND FDG >= 5.98823 <= 8.08731 
JS: 0.21323529411764705
p-value :0.0
Support intersection: 29
Support union: 136

Covered examples (intersection): 
"1468" "1461" "1455" "1446" "1412" "1301" "1220" "1177" "1118" "1109" "1093" "1088" "1057" "1048" "990" "986" "985" "980" "971" "921" "913" "901" "884" "882" "878" "846" "833" "826" "823" 
Union elements: 
"1633" "1621" "1616" "1612" "1591" "1578" "1549" "1544" "1543" "1539" "1537" "1517" "1498" "1496" "1493" "1468" "1461" "1455" "1446" "1441" "1434" "1431" "1428" "1412" "1399" "1397" "1387" "1385" "1376" "1375" "1373" "1362" "1358" "1350" "1346" "1336" "1334" "1320" "1317" "1302" "1301" "1299" "1257" "1253" "1243" "1241" "1236" "1234" "1225" "1220" "1209" "1207" "1206" "1205" "1200" "1190" "1188" "1185" "1183" "1182" "1177" "1175" "1174" "1169" "1163" "1159" "1156" "1151" "1149" "1148" "1121" "1118" "1109" "1105" "1093" "1088" "1080" "1078" "1074" "1070" "1069" "1064" "1057" "1048" "1047" "1034" "1031" "1015" "1009" "999" "990" "986" "985" "980" "975" "971" "968" "966" "965" "960" "956" "951" "935" "931" "928" "925" "921" "915" "913" "909" "904" "902" "901" "900" "890" "884" "882" "878" "873" "859" "853" "846" "845" "841" "833" "830" "828" "826" "823" "821" "820" "427" "348" "338" "158" "126" 

Redescription R56 Rules: 

Dist: 0 0 0 2 35
W1R: ADAS13 >= 20.0 <= 54.67 AND GDWORTH >= 0.0 <= 0.0 AND Q4SCORE >= 6.0 <= 10.0 AND Q1SCORE >= 7.0 <= 10.0 AND BCURNDIS >= 0.0 <= 0.0 
W2R: FDG >= 3.48632 <= 4.89375 AND RCT11 >= 83.0 <= 156.0 AND RCT4 >= 11.0 <= 48.0 
JS: 0.20108695652173914
p-value :0.0
Support intersection: 37
Support union: 184

Covered examples (intersection): 
"1610" "1599" "1586" "1574" "1571" "1568" "1560" "1559" "1519" "1476" "1437" "1417" "1413" "1408" "1400" "1328" "1186" "1181" "1172" "1090" "1071" "1065" "1036" "1027" "801" "785" "783" "779" "748" "722" "661" "594" "426" "419" "389" "313" "163" 
Union elements: 
"1694" "1690" "1683" "1678" "1664" "1654" "1653" "1638" "1625" "1619" "1610" "1601" "1599" "1598" "1597" "1596" "1589" "1586" "1584" "1580" "1579" "1574" "1572" "1571" "1569" "1568" "1567" "1566" "1565" "1560" "1559" "1558" "1555" "1554" "1552" "1538" "1536" "1535" "1534" "1529" "1526" "1521" "1519" "1506" "1476" "1469" "1454" "1453" "1450" "1448" "1447" "1439" "1437" "1421" "1417" "1416" "1413" "1408" "1400" "1398" "1380" "1379" "1337" "1333" "1328" "1306" "1303" "1300" "1276" "1275" "1230" "1226" "1186" "1181" "1172" "1146" "1131" "1111" "1106" "1099" "1090" "1077" "1071" "1065" "1049" "1045" "1036" "1027" "1008" "1007" "1002" "995" "983" "981" "970" "920" "865" "805" "801" "798" "794" "791" "790" "788" "785" "783" "779" "773" "751" "748" "746" "739" "738" "725" "722" "698" "684" "672" "671" "662" "661" "654" "651" "643" "619" "602" "594" "568" "563" "561" "544" "537" "520" "480" "479" "460" "456" "452" "436" "432" "428" "426" "419" "395" "393" "389" "374" "362" "361" "354" "349" "347" "331" "323" "313" "294" "282" "275" "266" "259" "251" "242" "237" "225" "214" "211" "205" "200" "185" "163" "157" "133" "128" "114" "93" "62" "61" "57" "53" "50" "49" "23" "16" "6" 

Redescription R57 Rules: 

Dist: 0 0 22 1 0
W1R: CDHOME >= 0.0 <= 0.5 AND Q8SCORE >= 0.0 <= 2.0 AND CDMEMORY >= 0.5 <= 1.0 AND FAQ >= 0.0 <= 1.0 AND GDALIVE >= 0.0 <= 0.0 AND ADAS13 >= 2.0 <= 10.0 AND MMREAD >= 1.0 <= 1.0 
W2R: RCT13 >= 4.0 <= 4.8 AND ICV >= 1382565.937011 <= 1600654.44634 AND HMT7 >= 3.6 <= 7.63 AND Entorhinal >= 3165.0 <= 5896.0 AND WholeBrain >= 1099816.919972 <= 1260487.961066 AND FDG >= 6.04598 <= 8.08201 
JS: 0.21296296296296297
p-value :0.0
Support intersection: 23
Support union: 108

Covered examples (intersection): 
"1537" "1468" "1462" "1342" "1336" "1238" "1193" "1177" "1174" "1149" "1123" "1048" "942" "915" "909" "903" "878" "867" "864" "860" "859" "840" "820" 
Union elements: 
"1583" "1553" "1537" "1503" "1493" "1477" "1468" "1462" "1452" "1433" "1426" "1423" "1412" "1411" "1397" "1387" "1378" "1370" "1368" "1367" "1362" "1359" "1343" "1342" "1340" "1336" "1310" "1308" "1298" "1283" "1263" "1251" "1242" "1238" "1234" "1231" "1229" "1213" "1193" "1191" "1190" "1182" "1177" "1174" "1149" "1141" "1123" "1112" "1088" "1087" "1085" "1078" "1069" "1057" "1048" "1017" "990" "985" "977" "960" "956" "942" "939" "927" "915" "910" "909" "904" "903" "902" "900" "899" "897" "891" "883" "882" "880" "878" "870" "867" "864" "862" "860" "859" "849" "840" "834" "833" "830" "828" "824" "823" "820" "752" "730" "670" "669" "644" "634" "624" "409" "320" "277" "258" "126" "89" "76" "71" 

Redescription R58 Rules: 

Dist: 0 0 0 5 34
W1R: Q9SCORE >= 0.0 <= 4.0 AND Q4SCORE >= 7.0 <= 10.0 AND ADAS13 >= 30.0 <= 52.0 AND ADAS11 >= 22.0 <= 40.0 
W2R: RCT20 >= 134.0 <= 330.0 AND Hippocampus >= 3281.0 <= 6093.0 AND FDG >= 3.7639 <= 5.59407 AND HMT16 >= 8.9 <= 45.4 
JS: 0.21787709497206703
p-value :0.0
Support intersection: 39
Support union: 179

Covered examples (intersection): 
"1625" "1619" "1599" "1589" "1586" "1572" "1571" "1567" "1560" "1559" "1555" "1519" "1487" "1476" "1437" "1413" "1407" "1398" "1380" "1275" "1186" "1181" "1146" "1106" "1101" "1065" "1024" "949" "785" "783" "779" "698" "662" "561" "537" "436" "323" "133" "2" 
Union elements: 
"1700" "1683" "1678" "1666" "1664" "1654" "1653" "1629" "1625" "1619" "1610" "1609" "1599" "1598" "1594" "1589" "1586" "1580" "1579" "1577" "1574" "1572" "1571" "1569" "1567" "1566" "1560" "1559" "1555" "1554" "1552" "1538" "1536" "1535" "1533" "1529" "1521" "1519" "1514" "1506" "1497" "1487" "1476" "1454" "1447" "1439" "1438" "1437" "1422" "1421" "1417" "1414" "1413" "1408" "1407" "1400" "1398" "1386" "1380" "1353" "1338" "1328" "1306" "1303" "1300" "1286" "1276" "1275" "1262" "1260" "1230" "1186" "1181" "1154" "1146" "1131" "1106" "1101" "1090" "1065" "1063" "1050" "1045" "1037" "1024" "995" "949" "886" "839" "818" "805" "799" "798" "788" "785" "783" "779" "748" "744" "737" "725" "722" "706" "698" "687" "672" "662" "660" "651" "649" "635" "619" "618" "616" "605" "602" "594" "587" "584" "582" "569" "568" "563" "561" "537" "531" "520" "517" "506" "485" "479" "478" "466" "456" "449" "436" "435" "428" "426" "424" "419" "414" "389" "384" "362" "361" "341" "340" "331" "329" "323" "314" "313" "310" "268" "242" "236" "225" "205" "200" "199" "195" "189" "163" "154" "148" "140" "138" "133" "121" "115" "93" "62" "61" "57" "33" "8" "6" "2" 

Redescription R59 Rules: 

Dist: 0 0 0 3 13
W1R: Q8SCORE >= 4.0 <= 10.0 AND BCELMOOD >= 0.0 <= 0.0 AND FAQ >= 0.0 <= 15.0 AND RAVLTImmediate >= 8.0 <= 25.0 AND ADAS13 >= 27.33 <= 51.0 AND Q13SCORE >= 0.0 <= 2.0 
W2R: RCT183 >= 9.1 <= 10.1 AND Fusiform >= 11537.0 <= 20519.0 AND Entorhinal >= 2513.0 <= 4070.0 AND Hippocampus >= 4644.0 <= 6025.0 AND RCT5 >= 11.0 <= 28.0 AND FDG >= 4.07091 <= 5.32894 AND RCT3 >= 10.0 <= 35.0 
JS: 0.22857142857142856
p-value :1.1102230246251565E-16
Support intersection: 16
Support union: 70

Covered examples (intersection): 
"1589" "1506" "1497" "1476" "1439" "1437" "1400" "1386" "1303" "1065" "1024" "748" "537" "428" "424" "389" 
Union elements: 
"1694" "1683" "1679" "1619" "1594" "1589" "1586" "1574" "1529" "1512" "1506" "1497" "1487" "1476" "1453" "1439" "1437" "1421" "1400" "1386" "1360" "1303" "1275" "1230" "1131" "1065" "1037" "1024" "1008" "1002" "995" "818" "805" "771" "766" "754" "748" "744" "737" "698" "661" "651" "582" "537" "525" "503" "485" "484" "480" "458" "452" "429" "428" "424" "398" "394" "393" "389" "313" "266" "251" "242" "237" "200" "86" "74" "56" "53" "23" "2" 

Redescription R60 Rules: 

Dist: 0 0 17 1 0
W1R: CDMEMORY >= 0.5 <= 1.0 AND Q4SCORE >= 1.0 <= 10.0 AND RAVLTImmediate >= 45.0 <= 67.0 AND MMSE >= 26.0 <= 30.0 AND ADAS13 >= 3.0 <= 20.0 AND MMFOLD >= 1.0 <= 1.0 AND Q13SCORE >= 0.0 <= 0.0 
W2R: HMT18 >= 1.6 <= 5.7 AND RCT1407 >= 72.0 <= 126.0 AND Hippocampus >= 7917.0 <= 9130.0 AND Ventricles >= 5650.0 <= 18338.0 AND FDG >= 6.27595 <= 8.08731 
JS: 0.2
p-value :0.0
Support intersection: 18
Support union: 90

Covered examples (intersection): 
"1564" "1461" "1446" "1253" "1220" "1177" "1148" "1118" "1093" "980" "971" "913" "906" "900" "884" "882" "852" "823" 
Union elements: 
"1578" "1564" "1539" "1537" "1490" "1477" "1473" "1468" "1462" "1461" "1455" "1446" "1441" "1435" "1423" "1412" "1411" "1385" "1343" "1334" "1326" "1320" "1308" "1301" "1291" "1253" "1243" "1220" "1217" "1191" "1190" "1177" "1174" "1164" "1159" "1158" "1149" "1148" "1130" "1121" "1118" "1109" "1093" "1088" "1080" "1074" "1057" "1048" "1041" "1026" "999" "990" "985" "980" "971" "956" "951" "925" "922" "921" "913" "906" "901" "900" "884" "882" "880" "878" "868" "863" "853" "852" "846" "845" "836" "834" "833" "826" "823" "820" "802" "752" "441" "427" "409" "348" "338" "292" "158" "71" 

Redescription R61 Rules: 

Dist: 0 0 0 1 31
W1R: CDCOMMUN >= 0.0 <= 1.0 AND Q1SCORE >= 6.33 <= 10.0 AND ADAS13 >= 30.0 <= 49.0 AND ADAS11 >= 22.0 <= 37.0 
W2R: RCT1408 >= 135.0 <= 257.0 AND RCT8 >= 3.9 <= 8.6 AND FDG >= 3.48632 <= 5.12356 
JS: 0.2206896551724138
p-value :0.0
Support intersection: 32
Support union: 145

Covered examples (intersection): 
"1619" "1599" "1597" "1589" "1586" "1580" "1574" "1571" "1560" "1554" "1529" "1476" "1437" "1417" "1413" "1408" "1328" "1181" "1146" "1131" "1090" "1065" "1027" "790" "788" "783" "662" "594" "419" "329" "313" "163" 
Union elements: 
"1683" "1678" "1664" "1654" "1653" "1619" "1613" "1610" "1599" "1598" "1597" "1589" "1586" "1581" "1580" "1579" "1574" "1572" "1571" "1569" "1567" "1566" "1565" "1560" "1555" "1554" "1552" "1538" "1536" "1535" "1534" "1533" "1529" "1526" "1521" "1516" "1506" "1487" "1476" "1458" "1454" "1448" "1447" "1439" "1438" "1437" "1422" "1421" "1417" "1413" "1408" "1407" "1400" "1398" "1386" "1377" "1337" "1333" "1328" "1306" "1300" "1294" "1276" "1275" "1186" "1181" "1172" "1146" "1131" "1106" "1101" "1090" "1071" "1065" "1045" "1027" "969" "886" "865" "851" "805" "801" "798" "790" "788" "785" "783" "751" "748" "739" "737" "725" "722" "698" "672" "671" "662" "661" "660" "651" "637" "619" "616" "603" "602" "596" "594" "575" "569" "568" "561" "531" "520" "506" "466" "456" "436" "429" "426" "419" "414" "389" "362" "361" "341" "329" "323" "313" "287" "268" "242" "227" "225" "205" "195" "165" "163" "148" "133" "128" "89" "62" "61" "57" "6" 

Redescription R62 Rules: 

Dist: 0 0 0 2 30
W1R: Q5SCORE >= 0.0 <= 2.0 AND ADAS13 >= 32.33 <= 54.67 AND ADAS11 >= 21.0 <= 42.67 
W2R: Entorhinal >= 1443.0 <= 3120.0 AND RCT11 >= 63.0 <= 148.0 AND HMT7 >= 3.22 <= 10.73 AND HMT40 >= 13.5 <= 16.2 AND HMT4 >= 81.0 <= 102.0 AND FDG >= 3.7639 <= 5.38366 
JS: 0.22535211267605634
p-value :0.0
Support intersection: 32
Support union: 142

Covered examples (intersection): 
"1625" "1619" "1610" "1609" "1589" "1586" "1580" "1572" "1568" "1567" "1560" "1559" "1519" "1476" "1437" "1413" "1380" "1186" "1146" "1106" "1065" "1036" "1024" "798" "785" "698" "662" "603" "436" "331" "313" "133" 
Union elements: 
"1700" "1683" "1678" "1666" "1664" "1654" "1653" "1625" "1619" "1610" "1609" "1599" "1598" "1597" "1589" "1586" "1581" "1580" "1577" "1572" "1571" "1568" "1567" "1565" "1560" "1559" "1555" "1554" "1552" "1538" "1536" "1535" "1534" "1529" "1526" "1521" "1520" "1519" "1487" "1476" "1454" "1447" "1439" "1438" "1437" "1421" "1417" "1413" "1408" "1407" "1386" "1380" "1328" "1306" "1300" "1276" "1262" "1260" "1248" "1230" "1186" "1181" "1146" "1131" "1106" "1090" "1077" "1071" "1065" "1050" "1049" "1045" "1036" "1024" "949" "799" "798" "797" "790" "788" "785" "783" "773" "748" "725" "722" "698" "672" "671" "662" "660" "651" "619" "618" "616" "603" "602" "594" "591" "582" "569" "563" "561" "536" "520" "517" "506" "456" "452" "449" "436" "435" "428" "426" "424" "419" "414" "410" "395" "362" "361" "341" "331" "329" "323" "313" "272" "268" "242" "225" "214" "205" "199" "163" "138" "133" "121" "93" "62" "61" "57" "16" 

Redescription R63 Rules: 

Dist: 0 0 29 8 1
W1R: Q10SCORE >= 0.0 <= 0.0 AND Q9SCORE >= 0.0 <= 0.0 AND CDMEMORY >= 0.5 <= 1.0 AND FAQ >= 0.0 <= 5.0 AND RAVLTForgetting >= -2.0 <= 10.0 AND RAVLTImmediate >= 45.0 <= 68.0 AND ADAS13 >= 2.0 <= 17.0 
W2R: HMT3 >= 3.6 <= 4.6 AND Hippocampus >= 6289.0 <= 9700.0 AND Ventricles >= 5650.0 <= 26067.0 AND AV45 >= 0.901511 <= 1.207518 AND FDG >= 5.98823 <= 7.91989 
JS: 0.2111111111111111
p-value :0.0
Support intersection: 38
Support union: 180

Covered examples (intersection): 
"1578" "1564" "1493" "1446" "1436" "1426" "1425" "1412" "1411" "1348" "1301" "1283" "1253" "1191" "1177" "1174" "1118" "1109" "1093" "1088" "1057" "1022" "990" "985" "980" "966" "922" "906" "902" "901" "900" "884" "882" "860" "852" "846" "828" "823" 
Union elements: 
"1618" "1616" "1608" "1591" "1578" "1564" "1557" "1553" "1549" "1544" "1537" "1498" "1496" "1493" "1490" "1477" "1473" "1468" "1462" "1461" "1455" "1446" "1441" "1436" "1435" "1426" "1425" "1423" "1412" "1411" "1404" "1399" "1385" "1378" "1376" "1373" "1368" "1358" "1352" "1348" "1343" "1336" "1334" "1326" "1322" "1320" "1318" "1312" "1308" "1302" "1301" "1299" "1291" "1289" "1288" "1283" "1267" "1257" "1253" "1252" "1243" "1241" "1240" "1238" "1225" "1221" "1220" "1209" "1207" "1206" "1200" "1192" "1191" "1190" "1188" "1185" "1182" "1177" "1175" "1174" "1169" "1158" "1157" "1156" "1149" "1148" "1137" "1134" "1130" "1125" "1118" "1112" "1109" "1093" "1088" "1080" "1074" "1070" "1057" "1051" "1048" "1032" "1029" "1026" "1022" "1009" "1006" "999" "990" "986" "985" "980" "971" "966" "965" "956" "951" "938" "924" "922" "921" "918" "916" "913" "909" "906" "902" "901" "900" "898" "893" "891" "890" "884" "882" "880" "878" "873" "870" "868" "863" "860" "853" "852" "846" "844" "838" "836" "834" "833" "830" "828" "826" "825" "824" "823" "821" "820" "810" "804" "802" "762" "752" "697" "669" "664" "612" "454" "441" "427" "349" "348" "338" "325" "292" "258" "162" "126" "76" "71" 

Redescription R64 Rules: 

Dist: 0 0 0 3 32
W1R: MMBALLDL >= 0.0 <= 0.0 AND CDORIENT >= 1.0 <= 2.0 AND RAVLTImmediate >= 5.0 <= 31.0 AND ADAS13 >= 25.0 <= 51.0 
W2R: HMT13 >= 162.0 <= 456.0 AND Entorhinal >= 1443.0 <= 3120.0 AND WholeBrain >= 669364.0 <= 1129834.0 AND FDG >= 3.7639 <= 5.45395 
JS: 0.2147239263803681
p-value :0.0
Support intersection: 35
Support union: 163

Covered examples (intersection): 
"1625" "1619" "1609" "1580" "1572" "1568" "1567" "1560" "1519" "1437" "1413" "1398" "1248" "1106" "1065" "1036" "1024" "798" "785" "783" "779" "722" "662" "660" "603" "506" "479" "449" "424" "389" "331" "323" "313" "133" "2" 
Union elements: 
"1707" "1666" "1664" "1654" "1625" "1619" "1610" "1609" "1603" "1601" "1599" "1588" "1584" "1581" "1580" "1579" "1577" "1572" "1571" "1568" "1567" "1566" "1560" "1559" "1558" "1555" "1554" "1536" "1535" "1533" "1529" "1526" "1521" "1519" "1516" "1487" "1476" "1463" "1454" "1447" "1439" "1438" "1437" "1416" "1415" "1413" "1408" "1407" "1398" "1396" "1386" "1380" "1360" "1328" "1300" "1295" "1276" "1274" "1270" "1262" "1260" "1248" "1230" "1210" "1186" "1106" "1077" "1071" "1065" "1050" "1049" "1045" "1037" "1036" "1024" "1007" "973" "967" "963" "851" "839" "799" "798" "792" "785" "783" "779" "773" "771" "754" "748" "745" "744" "737" "725" "722" "719" "714" "706" "698" "684" "678" "672" "662" "660" "619" "618" "616" "605" "603" "602" "596" "594" "591" "584" "563" "556" "544" "537" "531" "512" "506" "479" "466" "460" "456" "449" "443" "436" "435" "433" "428" "424" "419" "406" "389" "362" "354" "349" "347" "340" "331" "329" "323" "314" "313" "310" "296" "282" "272" "268" "225" "215" "195" "154" "138" "133" "86" "62" "61" "33" "6" "2" 

Redescription R65 Rules: 

Dist: 0 0 21 3 0
W1R: ADAS13 >= 2.0 <= 16.0 AND CDMEMORY >= 0.5 <= 1.0 AND FAQ >= 0.0 <= 1.0 AND RAVLTLearning >= 5.0 <= 8.0 AND RAVLTImmediate >= 45.0 <= 67.0 AND BCURNDIS >= 0.0 <= 0.0 AND MMREAD >= 1.0 <= 1.0 
W2R: FDG >= 5.8655 <= 8.08731 AND WholeBrain >= 955872.687024 <= 1308354.701941 AND Hippocampus >= 6208.0 <= 9822.0 AND Ventricles >= 5650.0 <= 20212.0 AND AV45 >= 0.901511 <= 1.221435 AND RCT4 >= 11.0 <= 41.0 
JS: 0.22641509433962265
p-value :0.0
Support intersection: 24
Support union: 106

Covered examples (intersection): 
"1564" "1493" "1461" "1446" "1426" "1412" "1283" "1177" "1148" "1118" "1093" "985" "922" "921" "913" "906" "902" "900" "884" "882" "852" "833" "830" "828" 
Union elements: 
"1633" "1621" "1612" "1564" "1553" "1498" "1493" "1477" "1462" "1461" "1449" "1446" "1436" "1426" "1425" "1412" "1404" "1399" "1385" "1378" "1368" "1362" "1348" "1336" "1326" "1322" "1308" "1302" "1301" "1299" "1289" "1283" "1253" "1243" "1241" "1240" "1209" "1207" "1204" "1191" "1190" "1183" "1182" "1177" "1174" "1169" "1163" "1148" "1130" "1118" "1109" "1095" "1093" "1078" "1060" "1057" "1051" "1048" "1032" "1009" "999" "986" "985" "980" "971" "966" "965" "960" "951" "929" "928" "922" "921" "918" "915" "913" "909" "906" "904" "902" "900" "891" "890" "884" "882" "880" "878" "873" "868" "852" "846" "844" "841" "833" "830" "828" "824" "820" "752" "669" "664" "454" "409" "325" "292" "126" 

Redescription R66 Rules: 

Dist: 0 0 0 2 27
W1R: BCDPMOOD >= 0.0 <= 0.0 AND ADAS13 >= 31.33 <= 54.67 AND BCPALPIT >= 0.0 <= 0.0 
W2R: Entorhinal >= 1443.0 <= 2968.0 AND HMT4 >= 81.0 <= 100.0 AND WholeBrain >= 805281.0 <= 1164235.000994 AND HMT18 >= 0.6 <= 4.9 AND FDG >= 3.83692 <= 5.33968 
JS: 0.2013888888888889
p-value :0.0
Support intersection: 29
Support union: 144

Covered examples (intersection): 
"1625" "1619" "1610" "1609" "1599" "1586" "1580" "1567" "1560" "1559" "1519" "1476" "1437" "1413" "1398" "1380" "1106" "1077" "1065" "798" "783" "779" "698" "537" "436" "428" "389" "331" "133" 
Union elements: 
"1700" "1683" "1679" "1678" "1664" "1654" "1625" "1619" "1610" "1609" "1601" "1599" "1598" "1597" "1594" "1589" "1586" "1580" "1579" "1577" "1572" "1568" "1567" "1566" "1565" "1560" "1559" "1555" "1554" "1536" "1535" "1533" "1529" "1526" "1521" "1520" "1519" "1487" "1476" "1454" "1447" "1439" "1438" "1437" "1421" "1417" "1415" "1413" "1408" "1407" "1398" "1386" "1380" "1306" "1300" "1275" "1181" "1146" "1131" "1106" "1077" "1071" "1065" "1050" "1049" "1045" "1036" "1024" "1002" "981" "967" "949" "818" "798" "797" "788" "785" "783" "779" "773" "748" "744" "737" "725" "722" "706" "698" "671" "662" "660" "651" "619" "616" "603" "602" "594" "584" "582" "568" "563" "561" "537" "536" "531" "520" "517" "506" "480" "479" "456" "452" "449" "436" "435" "428" "426" "424" "419" "410" "395" "393" "389" "362" "361" "341" "340" "331" "329" "323" "314" "313" "268" "242" "215" "214" "205" "199" "163" "138" "133" "121" "86" "33" "16" 

Redescription R67 Rules: 

Dist: 0 0 21 0 0
W1R: Q8SCORE >= 0.0 <= 2.0 AND CDMEMORY >= 0.5 <= 1.0 AND FAQ >= 0.0 <= 1.0 AND ADAS13 >= 3.0 <= 10.0 AND Q13SCORE >= 0.0 <= 0.0 
W2R: RCT13 >= 4.1 <= 4.8 AND ICV >= 1410144.577092 <= 1600654.44634 AND HMT7 >= 3.98 <= 7.63 AND WholeBrain >= 1099816.919972 <= 1260487.961066 AND Hippocampus >= 6491.0 <= 9292.0 AND FDG >= 6.04598 <= 8.08201 
JS: 0.23595505617977527
p-value :0.0
Support intersection: 21
Support union: 89

Covered examples (intersection): 
"1537" "1468" "1462" "1426" "1336" "1193" "1190" "1177" "1174" "1149" "1123" "915" "910" "909" "903" "867" "864" "860" "859" "840" "820" 
Union elements: 
"1537" "1493" "1477" "1468" "1462" "1452" "1433" "1426" "1423" "1412" "1411" "1397" "1362" "1359" "1343" "1336" "1308" "1280" "1263" "1251" "1242" "1238" "1234" "1231" "1229" "1213" "1204" "1193" "1191" "1190" "1182" "1177" "1174" "1149" "1141" "1123" "1088" "1087" "1085" "1080" "1078" "1069" "1057" "1048" "1025" "990" "985" "960" "956" "951" "942" "927" "915" "910" "909" "904" "903" "900" "899" "897" "883" "882" "880" "878" "870" "867" "864" "862" "860" "859" "852" "849" "844" "840" "834" "833" "826" "823" "820" "752" "730" "670" "634" "624" "409" "320" "277" "126" "71" 

Redescription R68 Rules: 

Dist: 0 0 0 2 25
W1R: FAQ >= 1.0 <= 30.0 AND ADAS11 >= 23.0 <= 42.67 
W2R: RCT183 >= 8.4 <= 10.3 AND AV45 >= 1.202826 <= 1.810077 AND FDG >= 3.48632 <= 5.11975 
JS: 0.20149253731343283
p-value :1.1102230246251565E-16
Support intersection: 27
Support union: 134

Covered examples (intersection): 
"1625" "1619" "1599" "1597" "1589" "1580" "1571" "1568" "1560" "1559" "1554" "1534" "1519" "1487" "1437" "1413" "1408" "1407" "1398" "1328" "1186" "1181" "1146" "1131" "1065" "1036" "1027" 
Union elements: 
"1700" "1683" "1678" "1666" "1664" "1654" "1653" "1625" "1619" "1613" "1610" "1609" "1599" "1598" "1597" "1596" "1594" "1589" "1586" "1581" "1580" "1574" "1572" "1571" "1569" "1568" "1567" "1566" "1565" "1560" "1559" "1555" "1554" "1552" "1538" "1536" "1535" "1534" "1533" "1529" "1526" "1520" "1519" "1516" "1506" "1497" "1487" "1484" "1476" "1454" "1448" "1447" "1439" "1437" "1421" "1417" "1413" "1408" "1407" "1398" "1396" "1386" "1380" "1337" "1333" "1328" "1306" "1294" "1276" "1262" "1186" "1181" "1146" "1131" "1090" "1071" "1065" "1050" "1036" "1027" "1024" "1011" "949" "920" "865" "851" "818" "805" "798" "790" "785" "783" "782" "779" "725" "722" "698" "672" "671" "651" "619" "616" "602" "594" "582" "569" "563" "537" "517" "466" "436" "435" "426" "419" "414" "395" "362" "361" "341" "329" "323" "313" "287" "242" "225" "205" "195" "138" "133" "121" "93" "62" "57" "6" 

Redescription R69 Rules: 

Dist: 0 0 28 6 1
W1R: CDMEMORY >= 0.5 <= 1.0 AND RAVLTImmediate >= 45.0 <= 68.0 AND ADAS13 >= 2.0 <= 18.0 AND MMTREEDL >= 1.0 <= 1.0 
W2R: RCT19 >= 35.0 <= 241.0 AND Fusiform >= 16541.0 <= 26540.0 AND Hippocampus >= 6208.0 <= 9929.0 AND Ventricles >= 6621.0 <= 23127.0 AND AV45 >= 0.901511 <= 1.211115 AND FDG >= 5.98823 <= 8.08731 
JS: 0.20588235294117646
p-value :0.0
Support intersection: 35
Support union: 170

Covered examples (intersection): 
"1578" "1564" "1468" "1446" "1436" "1412" "1301" "1253" "1177" "1174" "1148" "1118" "1109" "1088" "1057" "990" "986" "985" "980" "971" "966" "922" "921" "913" "906" "902" "901" "900" "884" "846" "833" "830" "828" "823" "820" 
Union elements: 
"1633" "1612" "1600" "1591" "1578" "1564" "1563" "1557" "1553" "1544" "1537" "1498" "1496" "1493" "1490" "1477" "1468" "1462" "1461" "1455" "1446" "1441" "1436" "1435" "1428" "1426" "1425" "1423" "1412" "1411" "1404" "1399" "1397" "1376" "1373" "1352" "1351" "1343" "1339" "1336" "1334" "1326" "1322" "1320" "1308" "1302" "1301" "1299" "1298" "1291" "1257" "1253" "1243" "1241" "1238" "1225" "1221" "1220" "1209" "1206" "1204" "1191" "1190" "1188" "1185" "1183" "1182" "1177" "1175" "1174" "1163" "1158" "1151" "1149" "1148" "1130" "1121" "1118" "1112" "1109" "1093" "1088" "1080" "1078" "1074" "1069" "1057" "1051" "1048" "1041" "1034" "1032" "1029" "1026" "1022" "999" "990" "986" "985" "980" "971" "966" "965" "960" "956" "951" "935" "928" "925" "924" "922" "921" "915" "913" "909" "906" "904" "902" "901" "900" "898" "891" "890" "884" "882" "880" "878" "873" "870" "868" "863" "860" "859" "853" "852" "846" "845" "841" "838" "834" "833" "830" "828" "826" "825" "823" "821" "820" "810" "804" "802" "762" "697" "664" "514" "454" "441" "427" "349" "348" "338" "325" "314" "292" "162" "158" "126" "89" "76" "71" 

Redescription R70 Rules: 

Dist: 0 0 0 0 14
W1R: Q11SCORE >= 0.0 <= 3.0 AND CDHOME >= 0.5 <= 1.0 AND ADAS13 >= 42.0 <= 52.0 AND GDHOME >= 0.0 <= 0.0 AND GDHELP >= 0.0 <= 0.0 AND GDAFRAID >= 0.0 <= 0.0 
W2R: Fusiform >= 9610.0 <= 18518.0 AND WholeBrain >= 746617.0 <= 1156432.0 AND Hippocampus >= 4167.0 <= 6696.0 AND FDG >= 3.7639 <= 5.11975 
JS: 0.20588235294117646
p-value :4.440892098500626E-16
Support intersection: 14
Support union: 68

Covered examples (intersection): 
"1678" "1619" "1565" "1560" "1559" "1398" "1186" "1090" "1036" "785" "783" "722" "594" "313" 
Union elements: 
"1690" "1678" "1664" "1625" "1619" "1610" "1609" "1599" "1597" "1581" "1569" "1566" "1565" "1560" "1559" "1558" "1533" "1519" "1506" "1497" "1487" "1476" "1438" "1437" "1422" "1413" "1398" "1396" "1386" "1186" "1146" "1090" "1065" "1036" "973" "969" "920" "886" "865" "805" "798" "785" "783" "779" "751" "748" "737" "722" "691" "671" "662" "660" "603" "596" "594" "537" "531" "429" "426" "413" "406" "389" "374" "313" "295" "148" "89" "33" 

Redescription R71 Rules: 

Dist: 0 0 28 7 0
W1R: Q11SCORE >= 0.0 <= 0.0 AND Q9SCORE >= 0.0 <= 0.0 AND CDMEMORY >= 0.5 <= 1.0 AND GDBETTER >= 0.0 <= 0.0 AND RAVLTImmediate >= 44.0 <= 68.0 AND ADAS13 >= 2.0 <= 16.0 AND Q13SCORE >= 0.0 <= 1.0 
W2R: RCT14 >= 39.0 <= 250.0 AND HMT7 >= 3.76 <= 7.2 AND Hippocampus >= 7368.0 <= 9929.0 AND Ventricles >= 7696.0 <= 23127.0 AND FDG >= 6.01197 <= 8.08731 
JS: 0.21875
p-value :0.0
Support intersection: 35
Support union: 160

Covered examples (intersection): 
"1564" "1493" "1468" "1446" "1426" "1425" "1412" "1367" "1334" "1253" "1220" "1177" "1174" "1148" "1118" "1088" "1069" "1057" "990" "980" "971" "966" "922" "913" "906" "901" "900" "884" "846" "828" "826" "823" "802" "258" "162" 
Union elements: 
"1633" "1591" "1564" "1563" "1557" "1556" "1544" "1539" "1517" "1498" "1493" "1477" "1473" "1468" "1462" "1461" "1446" "1441" "1435" "1426" "1425" "1423" "1412" "1411" "1404" "1399" "1397" "1390" "1387" "1378" "1373" "1367" "1358" "1352" "1351" "1343" "1334" "1322" "1320" "1308" "1302" "1301" "1298" "1289" "1258" "1253" "1243" "1242" "1240" "1238" "1225" "1220" "1213" "1209" "1208" "1207" "1191" "1190" "1185" "1182" "1178" "1177" "1174" "1169" "1164" "1158" "1157" "1149" "1148" "1130" "1118" "1088" "1080" "1078" "1074" "1069" "1060" "1057" "1052" "1048" "1041" "1026" "1022" "999" "990" "988" "985" "980" "971" "966" "960" "956" "951" "940" "939" "935" "925" "924" "922" "918" "913" "909" "906" "904" "902" "901" "900" "898" "891" "884" "882" "880" "878" "870" "868" "864" "863" "860" "852" "846" "838" "836" "833" "830" "828" "826" "825" "824" "823" "820" "817" "810" "804" "802" "762" "752" "697" "669" "664" "612" "507" "462" "427" "420" "386" "382" "348" "338" "325" "319" "258" "245" "238" "186" "162" "158" "76" "71" "63" "13" 

Redescription R72 Rules: 

Dist: 0 0 22 0 0
W1R: CDHOME >= 0.0 <= 0.5 AND Q8SCORE >= 0.0 <= 2.0 AND CDMEMORY >= 0.5 <= 1.0 AND FAQ >= 0.0 <= 1.0 AND GDALIVE >= 0.0 <= 0.0 AND ADAS13 >= 2.0 <= 10.0 AND MMREAD >= 1.0 <= 1.0 
W2R: RCT13 >= 4.1 <= 4.8 AND ICV >= 1410144.577092 <= 1600654.44634 AND HMT7 >= 3.98 <= 7.63 AND WholeBrain >= 1099816.919972 <= 1260487.961066 AND Hippocampus >= 6491.0 <= 9292.0 AND FDG >= 6.04598 <= 8.08201 
JS: 0.21153846153846154
p-value :0.0
Support intersection: 22
Support union: 104

Covered examples (intersection): 
"1537" "1468" "1462" "1426" "1336" "1238" "1193" "1190" "1177" "1174" "1149" "1123" "915" "910" "909" "903" "867" "864" "860" "859" "840" "820" 
Union elements: 
"1583" "1553" "1537" "1503" "1493" "1477" "1468" "1462" "1452" "1433" "1426" "1423" "1412" "1411" "1397" "1378" "1368" "1367" "1362" "1359" "1343" "1342" "1336" "1310" "1308" "1298" "1283" "1280" "1263" "1251" "1242" "1238" "1234" "1231" "1229" "1213" "1193" "1191" "1190" "1182" "1177" "1174" "1149" "1141" "1123" "1112" "1088" "1087" "1085" "1078" "1069" "1057" "1048" "990" "985" "960" "956" "942" "939" "927" "915" "910" "909" "904" "903" "902" "900" "899" "897" "891" "883" "882" "880" "878" "870" "867" "864" "862" "860" "859" "849" "840" "834" "833" "830" "828" "824" "823" "820" "752" "730" "670" "669" "644" "634" "624" "409" "320" "277" "258" "126" "89" "76" "71" 

Redescription R73 Rules: 

Dist: 0 0 0 0 16
W1R: ADAS11 >= 24.67 <= 42.67 
W2R: Hippocampus >= 4300.0 <= 5948.0 AND HMT11 >= 0.03 <= 0.24 AND RCT8 >= 2.3 <= 5.1 AND FDG >= 3.92478 <= 4.87669 
JS: 0.20253164556962025
p-value :3.3306690738754696E-16
Support intersection: 16
Support union: 79

Covered examples (intersection): 
"1625" "1599" "1586" "1571" "1566" "1560" "1559" "1519" "1476" "1413" "1407" "1328" "1186" "1065" "779" "313" 
Union elements: 
"1683" "1678" "1666" "1664" "1654" "1653" "1625" "1619" "1599" "1597" "1594" "1586" "1572" "1571" "1568" "1567" "1566" "1565" "1560" "1559" "1555" "1552" "1538" "1536" "1534" "1529" "1519" "1506" "1476" "1421" "1413" "1408" "1407" "1400" "1398" "1380" "1328" "1276" "1186" "1181" "1090" "1065" "1050" "1036" "1024" "805" "790" "785" "783" "779" "725" "722" "672" "671" "660" "651" "619" "616" "602" "594" "569" "563" "537" "517" "466" "435" "426" "419" "395" "361" "329" "313" "242" "138" "93" "62" "57" "33" "6" 

Redescription R74 Rules: 

Dist: 0 0 0 6 18
W1R: Q8SCORE >= 3.0 <= 9.0 AND MMFLOOR >= 1.0 <= 1.0 AND ADAS13 >= 27.33 <= 48.0 
W2R: BAT126 >= 219.0 <= 1266.0 AND RCT14 >= 36.0 <= 269.0 AND ICV >= 1391594.838519 <= 1777088.075422 AND Entorhinal >= 1608.0 <= 3143.0 AND Hippocampus >= 4224.0 <= 6696.0 AND Ventricles >= 18408.0 <= 73216.0 AND FDG >= 3.92478 <= 5.35348 
JS: 0.21238938053097345
p-value :0.0
Support intersection: 24
Support union: 113

Covered examples (intersection): 
"1610" "1609" "1581" "1560" "1439" "1437" "1396" "1386" "1230" "1024" "798" "783" "748" "603" "596" "594" "537" "506" "479" "429" "424" "389" "133" "33" 
Union elements: 
"1681" "1666" "1654" "1610" "1609" "1597" "1581" "1580" "1560" "1554" "1534" "1529" "1520" "1497" "1453" "1439" "1438" "1437" "1417" "1416" "1400" "1396" "1386" "1360" "1300" "1230" "1106" "1103" "1090" "1065" "1045" "1036" "1027" "1024" "1008" "1007" "1002" "995" "981" "973" "967" "920" "817" "798" "797" "792" "790" "783" "781" "773" "771" "754" "748" "698" "661" "654" "619" "603" "599" "596" "594" "568" "566" "537" "531" "525" "519" "517" "506" "484" "482" "480" "479" "471" "460" "452" "449" "436" "435" "432" "429" "428" "424" "398" "389" "374" "362" "339" "314" "313" "310" "285" "282" "268" "266" "265" "255" "242" "237" "234" "214" "192" "185" "163" "133" "121" "94" "57" "56" "33" "23" "16" "6" 

Redescription R75 Rules: 

Dist: 0 0 0 5 34
W1R: Q4SCORE >= 7.0 <= 10.0 AND ADAS13 >= 30.67 <= 54.67 AND ADAS11 >= 19.33 <= 42.67 
W2R: RCT20 >= 139.0 <= 269.0 AND Entorhinal >= 1443.0 <= 3080.0 AND RCT5 >= 11.0 <= 42.0 AND FDG >= 3.7639 <= 5.35939 
JS: 0.20634920634920634
p-value :0.0
Support intersection: 39
Support union: 189

Covered examples (intersection): 
"1625" "1619" "1610" "1609" "1599" "1589" "1586" "1580" "1572" "1567" "1560" "1519" "1437" "1413" "1398" "1380" "1230" "1146" "1106" "1077" "1065" "1024" "798" "785" "783" "779" "722" "698" "662" "603" "537" "436" "428" "389" "331" "313" "199" "133" "33" 
Union elements: 
"1700" "1694" "1683" "1679" "1678" "1666" "1664" "1654" "1653" "1625" "1619" "1610" "1609" "1601" "1599" "1598" "1597" "1594" "1589" "1586" "1581" "1580" "1579" "1577" "1572" "1571" "1568" "1567" "1566" "1565" "1560" "1559" "1555" "1554" "1552" "1538" "1536" "1535" "1533" "1529" "1526" "1524" "1521" "1520" "1519" "1487" "1476" "1454" "1453" "1447" "1439" "1438" "1437" "1421" "1417" "1416" "1415" "1413" "1408" "1407" "1400" "1398" "1396" "1386" "1380" "1328" "1306" "1300" "1276" "1275" "1262" "1248" "1230" "1186" "1181" "1146" "1131" "1106" "1101" "1090" "1077" "1071" "1065" "1050" "1049" "1045" "1037" "1036" "1024" "1002" "969" "967" "949" "851" "818" "799" "798" "797" "788" "785" "783" "779" "773" "748" "744" "737" "726" "725" "722" "706" "698" "684" "672" "671" "662" "661" "660" "651" "619" "618" "616" "603" "602" "594" "591" "584" "582" "569" "568" "563" "561" "544" "537" "536" "531" "520" "517" "506" "480" "479" "466" "460" "456" "452" "449" "436" "435" "433" "428" "426" "424" "419" "414" "410" "395" "394" "393" "389" "362" "361" "349" "341" "340" "331" "329" "323" "314" "313" "272" "268" "242" "225" "214" "205" "199" "195" "163" "138" "133" "121" "93" "86" "62" "61" "57" "33" "16" "6" "2" 

Redescription R76 Rules: 

Dist: 0 0 0 6 28
W1R: CDCOMMUN >= 0.0 <= 1.0 AND RAVLTImmediate >= 8.0 <= 26.0 AND ADAS13 >= 28.0 <= 49.0 AND Q13SCORE >= 0.0 <= 2.0 
W2R: RCT12 >= 6.2 <= 7.3 AND WholeBrain >= 810592.0 <= 1164235.000994 AND Hippocampus >= 4224.0 <= 5948.0 AND FDG >= 3.92478 <= 5.35939 
JS: 0.2251655629139073
p-value :0.0
Support intersection: 34
Support union: 151

Covered examples (intersection): 
"1625" "1619" "1599" "1589" "1586" "1572" "1571" "1567" "1560" "1506" "1476" "1439" "1437" "1413" "1407" "1400" "1396" "1386" "1328" "1230" "1181" "1146" "1065" "1024" "660" "537" "479" "436" "424" "389" "331" "199" "133" "33" 
Union elements: 
"1694" "1683" "1679" "1666" "1654" "1653" "1625" "1619" "1601" "1599" "1589" "1588" "1586" "1581" "1580" "1579" "1574" "1572" "1571" "1567" "1560" "1559" "1555" "1554" "1552" "1536" "1529" "1521" "1516" "1512" "1506" "1497" "1476" "1454" "1453" "1439" "1437" "1421" "1417" "1416" "1414" "1413" "1408" "1407" "1400" "1396" "1386" "1360" "1328" "1303" "1300" "1295" "1276" "1275" "1230" "1210" "1181" "1146" "1131" "1111" "1065" "1045" "1037" "1024" "1008" "1007" "1002" "995" "969" "920" "886" "818" "805" "793" "771" "766" "754" "744" "726" "722" "714" "684" "662" "661" "660" "651" "618" "602" "582" "569" "568" "544" "537" "536" "531" "525" "520" "503" "485" "484" "480" "479" "478" "466" "458" "456" "452" "449" "436" "435" "433" "428" "424" "419" "414" "394" "393" "389" "365" "361" "341" "340" "339" "336" "331" "314" "266" "251" "242" "237" "225" "205" "200" "199" "195" "189" "168" "148" "138" "133" "115" "86" "74" "62" "57" "56" "53" "33" "26" "23" "2" 

Redescription R77 Rules: 

Dist: 1 2 25 8 0
W1R: CDHOME >= 0.0 <= 0.5 AND RAVLTPercForgetting >= -18.181818 <= 42.857143 AND RAVLTImmediate >= 45.0 <= 70.0 AND GDALIVE >= 0.0 <= 0.0 AND ADAS13 >= 2.0 <= 19.0 AND CDRSB >= 0.5 <= 3.5 
W2R: RCT19 >= 42.0 <= 600.0 AND RCT1407 >= 42.0 <= 89.0 AND ICV >= 1147283.460224 <= 1511336.395834 AND HMT3 >= 3.4 <= 5.2 AND Hippocampus >= 7291.0 <= 9405.0 AND HMT18 >= 0.8 <= 6.1 AND FDG >= 6.00421 <= 8.08731 
JS: 0.20224719101123595
p-value :2.220446049250313E-16
Support intersection: 36
Support union: 178

Covered examples (intersection): 
"1624" "1621" "1564" "1493" "1473" "1461" "1446" "1426" "1425" "1412" "1411" "1362" "1339" "1277" "1253" "1238" "1191" "1177" "1148" "1130" "1118" "1088" "1057" "1022" "971" "921" "913" "901" "900" "891" "846" "825" "823" "820" "802" "258" 
Union elements: 
"1730" "1687" "1673" "1633" "1632" "1630" "1624" "1621" "1612" "1608" "1606" "1600" "1591" "1564" "1553" "1539" "1537" "1517" "1508" "1498" "1496" "1493" "1490" "1473" "1461" "1446" "1432" "1426" "1425" "1423" "1412" "1411" "1397" "1378" "1374" "1362" "1352" "1349" "1347" "1343" "1342" "1339" "1336" "1334" "1332" "1322" "1320" "1312" "1308" "1298" "1291" "1285" "1277" "1273" "1257" "1253" "1246" "1241" "1238" "1225" "1222" "1220" "1212" "1209" "1208" "1207" "1198" "1191" "1178" "1177" "1175" "1174" "1169" "1159" "1153" "1149" "1148" "1137" "1134" "1133" "1130" "1119" "1118" "1112" "1109" "1093" "1088" "1080" "1070" "1057" "1052" "1048" "1046" "1041" "1022" "1009" "991" "990" "988" "985" "980" "975" "971" "966" "956" "953" "944" "940" "924" "922" "921" "919" "913" "903" "902" "901" "900" "898" "891" "884" "880" "878" "873" "872" "871" "870" "868" "863" "860" "852" "847" "846" "844" "838" "836" "834" "833" "830" "828" "826" "825" "824" "823" "821" "820" "804" "802" "787" "762" "752" "697" "664" "644" "612" "550" "514" "497" "454" "441" "427" "420" "409" "353" "348" "338" "325" "318" "316" "292" "258" "238" "176" "158" "126" "89" "76" "71" "13" 

Redescription R78 Rules: 

Dist: 0 0 20 5 0
W1R: CDMEMORY >= 0.5 <= 1.0 AND FAQ >= 0.0 <= 1.0 AND RAVLTLearning >= 5.0 <= 12.0 AND RAVLTImmediate >= 45.0 <= 67.0 AND ADAS13 >= 2.0 <= 18.0 
W2R: FDG >= 6.09746 <= 8.08731 AND RCT20 >= 180.0 <= 301.0 AND WholeBrain >= 955872.687024 <= 1305022.29835 AND Hippocampus >= 6208.0 <= 9543.0 AND Ventricles >= 5650.0 <= 20212.0 AND AV45 >= 0.964688 <= 1.211115 AND RCT4 >= 11.0 <= 41.0 
JS: 0.22123893805309736
p-value :0.0
Support intersection: 25
Support union: 113

Covered examples (intersection): 
"1564" "1493" "1446" "1436" "1426" "1412" "1283" "1177" "1148" "1118" "1093" "985" "966" "922" "921" "913" "906" "900" "884" "882" "852" "846" "833" "830" "828" 
Union elements: 
"1633" "1612" "1600" "1564" "1553" "1537" "1493" "1477" "1462" "1461" "1449" "1446" "1436" "1426" "1425" "1423" "1412" "1411" "1404" "1385" "1378" "1368" "1362" "1348" "1343" "1336" "1322" "1308" "1299" "1289" "1283" "1253" "1243" "1241" "1238" "1207" "1204" "1191" "1190" "1183" "1177" "1174" "1163" "1149" "1148" "1130" "1118" "1112" "1109" "1093" "1088" "1080" "1074" "1060" "1057" "1051" "1048" "1041" "1032" "1009" "999" "986" "985" "980" "971" "966" "960" "951" "922" "921" "918" "915" "913" "906" "904" "902" "900" "891" "884" "882" "880" "878" "873" "870" "868" "852" "846" "844" "841" "838" "834" "833" "830" "828" "826" "825" "824" "823" "820" "752" "697" "669" "664" "612" "454" "409" "348" "325" "292" "126" "89" "76" "71" 

Redescription R79 Rules: 

Dist: 0 0 0 2 22
W1R: CDCOMMUN >= 0.0 <= 1.0 AND FAQ >= 0.0 <= 17.0 AND MMSE >= 20.0 <= 28.0 AND ADAS13 >= 31.33 <= 51.0 
W2R: HMT13 >= 141.0 <= 326.0 AND RCT11 >= 63.0 <= 160.0 AND Entorhinal >= 1443.0 <= 3080.0 AND FDG >= 3.7639 <= 5.28231 
JS: 0.20869565217391303
p-value :1.1102230246251565E-16
Support intersection: 24
Support union: 115

Covered examples (intersection): 
"1619" "1610" "1609" "1599" "1589" "1580" "1567" "1476" "1146" "1077" "1065" "798" "783" "722" "698" "662" "603" "594" "436" "428" "389" "331" "313" "33" 
Union elements: 
"1683" "1679" "1678" "1664" "1653" "1625" "1619" "1610" "1609" "1601" "1599" "1598" "1597" "1589" "1586" "1581" "1580" "1568" "1567" "1566" "1560" "1559" "1538" "1536" "1535" "1534" "1533" "1529" "1526" "1521" "1519" "1476" "1439" "1438" "1437" "1421" "1415" "1413" "1398" "1386" "1306" "1276" "1275" "1262" "1186" "1181" "1146" "1131" "1077" "1071" "1065" "1050" "1045" "1036" "1024" "1002" "981" "967" "818" "798" "797" "785" "783" "782" "779" "773" "744" "725" "722" "698" "662" "660" "651" "618" "616" "603" "594" "584" "582" "568" "561" "544" "537" "531" "520" "517" "506" "480" "460" "452" "449" "436" "433" "428" "393" "389" "362" "361" "349" "341" "331" "313" "272" "268" "242" "225" "214" "205" "199" "163" "121" "86" "33" "16" "6" 

Redescription R80 Rules: 

Dist: 0 0 0 1 18
W1R: GDTOTAL >= 1.0 <= 6.0 AND MMFLAG >= 1.0 <= 1.0 AND ADAS13 >= 33.0 <= 54.67 AND ADAS11 >= 25.0 <= 42.67 
W2R: FDG >= 3.48632 <= 4.91656 AND HMT17 >= 5.3 <= 10.1 
JS: 0.2159090909090909
p-value :1.6653345369377348E-15
Support intersection: 19
Support union: 88

Covered examples (intersection): 
"1599" "1568" "1560" "1559" "1413" "1408" "1407" "1328" "1181" "1036" "790" "785" "783" "722" "594" "426" "419" "329" "93" 
Union elements: 
"1683" "1678" "1666" "1664" "1654" "1653" "1625" "1619" "1610" "1599" "1597" "1594" "1586" "1574" "1572" "1571" "1569" "1568" "1567" "1565" "1560" "1559" "1555" "1552" "1538" "1536" "1529" "1526" "1520" "1519" "1516" "1506" "1497" "1476" "1448" "1437" "1422" "1421" "1419" "1417" "1413" "1408" "1407" "1400" "1398" "1337" "1328" "1276" "1181" "1131" "1071" "1065" "1036" "1027" "1024" "805" "801" "790" "785" "783" "751" "748" "739" "737" "725" "722" "672" "671" "662" "661" "651" "602" "594" "563" "517" "466" "426" "419" "395" "361" "329" "313" "275" "242" "128" "93" "62" "6" 

Redescription R81 Rules: 

Dist: 0 0 0 5 16
W1R: Q11SCORE >= 0.0 <= 2.0 AND RAVLTPercForgetting >= 100.0 <= 100.0 AND MMSE >= 19.0 <= 25.0 AND ADAS13 >= 26.33 <= 33.0 AND Q13SCORE >= 1.0 <= 5.0 
W2R: RCT183 >= 8.4 <= 9.9 AND Entorhinal >= 1438.0 <= 3154.0 AND WholeBrain >= 669364.0 <= 1161499.613914 AND FDG >= 4.93995 <= 5.71203 
JS: 0.20388349514563106
p-value :3.3306690738754696E-15
Support intersection: 21
Support union: 103

Covered examples (intersection): 
"1603" "1584" "1580" "1450" "1439" "1396" "1386" "1230" "1210" "1146" "1077" "1002" "995" "963" "799" "596" "506" "479" "336" "310" "2" 
Union elements: 
"1699" "1690" "1679" "1670" "1619" "1603" "1601" "1589" "1584" "1580" "1567" "1536" "1533" "1521" "1516" "1512" "1453" "1450" "1439" "1419" "1416" "1415" "1396" "1386" "1382" "1380" "1347" "1303" "1275" "1260" "1250" "1248" "1230" "1210" "1189" "1146" "1111" "1077" "1024" "1007" "1002" "995" "981" "973" "967" "963" "851" "818" "799" "771" "761" "745" "714" "688" "686" "678" "661" "657" "654" "649" "596" "544" "531" "512" "506" "487" "485" "479" "460" "449" "433" "432" "429" "424" "394" "393" "365" "354" "347" "336" "323" "314" "310" "294" "282" "268" "266" "265" "255" "251" "236" "201" "199" "192" "168" "154" "140" "135" "94" "86" "85" "50" "2" 

Redescription R82 Rules: 

Dist: 0 0 0 7 15
W1R: Q8SCORE >= 3.0 <= 9.0 AND Q7SCORE >= 2.0 <= 7.0 AND MMFLOOR >= 1.0 <= 1.0 AND ADAS13 >= 27.33 <= 48.0 
W2R: BAT126 >= 219.0 <= 1266.0 AND ICV >= 1280311.925524 <= 1777088.075422 AND Entorhinal >= 1608.0 <= 3143.0 AND Ventricles >= 16539.0 <= 77848.0 AND FDG >= 3.83692 <= 5.35348 
JS: 0.22448979591836735
p-value :1.1102230246251565E-16
Support intersection: 22
Support union: 98

Covered examples (intersection): 
"1610" "1609" "1581" "1560" "1437" "1396" "1230" "1024" "798" "797" "783" "748" "603" "596" "594" "537" "506" "479" "429" "424" "133" "33" 
Union elements: 
"1681" "1666" "1654" "1610" "1609" "1581" "1580" "1568" "1560" "1554" "1534" "1533" "1529" "1526" "1520" "1497" "1476" "1453" "1439" "1438" "1437" "1416" "1398" "1396" "1386" "1380" "1360" "1300" "1276" "1230" "1106" "1077" "1071" "1065" "1049" "1045" "1036" "1027" "1024" "1007" "969" "967" "851" "817" "798" "797" "792" "790" "783" "779" "773" "748" "737" "698" "662" "660" "619" "603" "596" "594" "591" "584" "568" "537" "531" "506" "482" "479" "471" "460" "452" "449" "436" "435" "432" "429" "428" "424" "389" "374" "362" "349" "340" "314" "313" "310" "285" "268" "265" "242" "163" "133" "115" "94" "56" "33" "23" "6" 

Redescription R83 Rules: 

Dist: 0 0 0 3 22
W1R: Q3SCORE >= 1.0 <= 3.0 AND GDWORTH >= 0.0 <= 0.0 AND ADAS13 >= 32.33 <= 54.67 AND MMHAND >= 1.0 <= 1.0 AND Q13SCORE >= 0.0 <= 3.0 
W2R: WholeBrain >= 819569.0 <= 1164235.000994 AND Hippocampus >= 4167.0 <= 6041.0 AND FDG >= 3.92478 <= 5.35939 
JS: 0.21739130434782608
p-value :1.1102230246251565E-16
Support intersection: 25
Support union: 115

Covered examples (intersection): 
"1625" "1619" "1589" "1586" "1572" "1571" "1567" "1560" "1487" "1476" "1437" "1413" "1407" "1380" "1328" "1181" "1146" "1106" "1065" "1024" "698" "436" "389" "331" "133" 
Union elements: 
"1690" "1683" "1666" "1664" "1653" "1625" "1619" "1599" "1589" "1586" "1577" "1572" "1571" "1569" "1568" "1567" "1566" "1565" "1560" "1559" "1558" "1555" "1554" "1552" "1533" "1529" "1506" "1497" "1487" "1476" "1439" "1438" "1437" "1422" "1421" "1417" "1414" "1413" "1408" "1407" "1400" "1398" "1396" "1386" "1380" "1328" "1303" "1276" "1262" "1230" "1181" "1146" "1106" "1065" "1045" "1024" "969" "886" "805" "783" "779" "748" "737" "725" "722" "706" "698" "651" "619" "618" "616" "602" "584" "582" "569" "563" "561" "537" "531" "520" "517" "479" "478" "466" "456" "449" "436" "435" "428" "424" "414" "406" "395" "393" "389" "340" "331" "323" "314" "268" "242" "215" "214" "205" "200" "199" "189" "148" "133" "121" "115" "62" "33" "16" "6" 

Redescription R84 Rules: 

Dist: 0 0 24 3 0
W1R: CDMEMORY >= 0.5 <= 1.0 AND RAVLTImmediate >= 45.0 <= 68.0 AND Q13SCORE >= 0.0 <= 0.0 
W2R: RCT20 >= 147.0 <= 301.0 AND Hippocampus >= 6615.0 <= 9512.0 AND Ventricles >= 5650.0 <= 18339.0 AND AV45 >= 0.972009 <= 1.221435 AND FDG >= 6.04598 <= 8.08731 AND HMT16 >= 18.2 <= 50.3 
JS: 0.20610687022900764
p-value :1.1102230246251565E-16
Support intersection: 27
Support union: 131

Covered examples (intersection): 
"1564" "1493" "1461" "1446" "1426" "1425" "1412" "1301" "1253" "1177" "1174" "1148" "1118" "1093" "986" "980" "971" "922" "921" "913" "906" "900" "884" "882" "852" "823" "820" 
Union elements: 
"1621" "1616" "1591" "1578" "1564" "1544" "1537" "1493" "1490" "1477" "1473" "1468" "1462" "1461" "1455" "1446" "1441" "1435" "1426" "1425" "1423" "1412" "1411" "1397" "1385" "1362" "1351" "1343" "1336" "1334" "1326" "1322" "1320" "1308" "1301" "1291" "1289" "1284" "1283" "1253" "1243" "1241" "1225" "1220" "1217" "1205" "1204" "1200" "1192" "1191" "1190" "1183" "1177" "1174" "1169" "1163" "1158" "1149" "1148" "1130" "1121" "1118" "1109" "1093" "1088" "1080" "1078" "1074" "1060" "1057" "1051" "1048" "1041" "1032" "1026" "1009" "1006" "999" "990" "986" "985" "980" "971" "968" "965" "956" "951" "940" "928" "925" "922" "921" "913" "906" "904" "901" "900" "890" "884" "882" "880" "878" "873" "870" "868" "863" "860" "853" "852" "846" "845" "844" "836" "834" "833" "828" "826" "823" "820" "804" "802" "752" "441" "427" "409" "348" "338" "292" "158" "126" "71" 

Redescription R85 Rules: 

Dist: 0 0 0 1 20
W1R: Q12SCORE >= 0.0 <= 2.0 AND Q7SCORE >= 3.0 <= 7.0 AND Q1SCORE >= 7.0 <= 10.0 AND ADAS13 >= 24.0 <= 54.67 
W2R: RCT1408 >= 135.0 <= 226.0 AND GLUCOSE >= 3.0 <= 72.0 AND HMT40 >= 11.4 <= 16.1 AND Entorhinal >= 1443.0 <= 3120.0 AND FDG >= 3.7639 <= 5.36889 
JS: 0.21212121212121213
p-value :5.551115123125783E-16
Support intersection: 21
Support union: 99

Covered examples (intersection): 
"1619" "1589" "1586" "1568" "1567" "1559" "1519" "1476" "1437" "1398" "1380" "1230" "1077" "1071" "1065" "1036" "785" "698" "594" "479" "133" 
Union elements: 
"1683" "1678" "1654" "1653" "1625" "1619" "1610" "1609" "1599" "1594" "1589" "1586" "1581" "1580" "1579" "1572" "1571" "1568" "1567" "1566" "1565" "1560" "1559" "1555" "1554" "1552" "1536" "1533" "1524" "1521" "1519" "1476" "1453" "1439" "1437" "1413" "1408" "1398" "1386" "1380" "1328" "1276" "1275" "1248" "1230" "1186" "1106" "1077" "1071" "1065" "1049" "1045" "1036" "1024" "1007" "967" "801" "799" "788" "785" "783" "779" "748" "746" "737" "722" "698" "672" "651" "602" "596" "594" "591" "563" "506" "479" "456" "436" "432" "426" "395" "393" "362" "361" "354" "349" "347" "331" "323" "313" "251" "225" "205" "195" "154" "133" "62" "61" "6" 

Redescription R86 Rules: 

Dist: 0 0 0 0 11
W1R: CDCARE >= 0.0 <= 0.0 AND ADAS13 >= 34.0 <= 52.0 AND MMSE >= 20.0 <= 26.0 AND MMDRAW >= 0.0 <= 0.0 
W2R: RCT1407 >= 39.0 <= 91.0 AND RCT14 >= 52.0 <= 269.0 AND RCT1 >= 0.2 <= 0.8 AND Fusiform >= 10887.0 <= 19798.0 AND Entorhinal >= 1443.0 <= 3080.0 AND FDG >= 3.92478 <= 4.93995 
JS: 0.2619047619047619
p-value :2.631228568361621E-14
Support intersection: 11
Support union: 42

Covered examples (intersection): 
"1610" "1560" "1559" "1476" "1413" "1186" "1065" "722" "603" "594" "313" 
Union elements: 
"1625" "1610" "1599" "1598" "1589" "1586" "1581" "1572" "1568" "1560" "1559" "1519" "1487" "1476" "1437" "1413" "1407" "1306" "1186" "1065" "1045" "788" "779" "748" "725" "722" "698" "662" "603" "594" "520" "435" "389" "362" "349" "341" "313" "242" "225" "62" "33" "16" 

Redescription R87 Rules: 

Dist: 0 0 27 4 1
W1R: CDMEMORY >= 0.5 <= 1.0 AND RAVLTImmediate >= 45.0 <= 68.0 AND ADAS13 >= 3.0 <= 17.0 AND MMWRITE >= 1.0 <= 1.0 AND BCPALPIT >= 0.0 <= 0.0 AND GDAFRAID >= 0.0 <= 0.0 AND Q13SCORE >= 0.0 <= 0.0 
W2R: AV45 >= 0.901511 <= 1.31771 AND HMT9 >= 0.76 <= 3.08 AND Entorhinal >= 3121.0 <= 5355.0 AND Ventricles >= 7431.0 <= 23127.0 AND HMT18 >= 0.8 <= 7.9 AND FDG >= 5.98823 <= 8.08731 AND RCT3 >= 8.0 <= 94.0 
JS: 0.20512820512820512
p-value :1.1102230246251565E-16
Support intersection: 32
Support union: 156

Covered examples (intersection): 
"1578" "1468" "1461" "1455" "1446" "1412" "1334" "1301" "1253" "1220" "1177" "1174" "1148" "1118" "1109" "1088" "1057" "1048" "990" "971" "921" "913" "906" "901" "900" "884" "882" "878" "846" "826" "823" "820" 
Union elements: 
"1633" "1621" "1612" "1591" "1578" "1544" "1543" "1539" "1537" "1517" "1498" "1496" "1493" "1473" "1468" "1461" "1455" "1446" "1441" "1431" "1428" "1426" "1425" "1412" "1411" "1399" "1397" "1387" "1385" "1376" "1375" "1373" "1362" "1358" "1351" "1350" "1346" "1343" "1336" "1334" "1326" "1322" "1320" "1317" "1302" "1301" "1299" "1291" "1289" "1263" "1257" "1253" "1243" "1241" "1236" "1234" "1225" "1220" "1209" "1207" "1206" "1205" "1200" "1191" "1190" "1188" "1185" "1183" "1182" "1177" "1175" "1174" "1169" "1159" "1156" "1151" "1149" "1148" "1130" "1121" "1118" "1112" "1109" "1105" "1093" "1088" "1080" "1078" "1074" "1070" "1069" "1064" "1060" "1057" "1048" "1047" "1034" "1032" "1015" "1009" "999" "990" "986" "985" "980" "975" "971" "968" "966" "965" "960" "956" "951" "935" "931" "925" "921" "915" "913" "909" "906" "904" "902" "901" "900" "890" "884" "882" "880" "878" "873" "870" "863" "859" "853" "852" "846" "845" "841" "834" "833" "828" "826" "823" "820" "802" "752" "441" "427" "409" "348" "338" "292" "158" "126" "71" 

Redescription R88 Rules: 

Dist: 0 0 0 0 21
W1R: Q1SCORE >= 5.0 <= 8.67 AND ADAS11 >= 24.67 <= 42.67 
W2R: RCT20 >= 120.0 <= 270.0 AND HMT10 >= 0.14 <= 0.65 AND RCT14 >= 42.0 <= 304.0 AND FDG >= 3.48632 <= 4.91594 
JS: 0.2
p-value :6.994405055138486E-15
Support intersection: 21
Support union: 105

Covered examples (intersection): 
"1625" "1599" "1586" "1571" "1568" "1566" "1560" "1519" "1413" "1408" "1407" "1328" "1186" "1090" "1065" "790" "779" "722" "419" "329" "313" 
Union elements: 
"1683" "1678" "1666" "1664" "1654" "1653" "1625" "1619" "1610" "1599" "1597" "1596" "1594" "1586" "1581" "1572" "1571" "1569" "1568" "1566" "1565" "1560" "1559" "1555" "1552" "1538" "1536" "1534" "1529" "1526" "1519" "1516" "1506" "1497" "1476" "1448" "1422" "1419" "1417" "1413" "1408" "1407" "1400" "1398" "1380" "1337" "1333" "1328" "1276" "1186" "1181" "1172" "1090" "1071" "1065" "1050" "1045" "1036" "1027" "1024" "865" "805" "801" "798" "790" "785" "783" "779" "751" "748" "739" "725" "722" "672" "671" "662" "661" "660" "651" "619" "616" "603" "602" "594" "569" "517" "466" "435" "426" "419" "395" "389" "361" "349" "329" "313" "275" "242" "138" "128" "93" "62" "57" "33" "6" 

Redescription R89 Rules: 

Dist: 0 0 0 4 24
W1R: GDWORTH >= 0.0 <= 0.0 AND ADAS13 >= 32.33 <= 54.67 AND MMHAND >= 1.0 <= 1.0 AND Q13SCORE >= 0.0 <= 3.0 
W2R: WholeBrain >= 819569.0 <= 1164235.000994 AND Hippocampus >= 4167.0 <= 6041.0 AND FDG >= 3.92478 <= 5.35939 
JS: 0.21052631578947367
p-value :1.1102230246251565E-16
Support intersection: 28
Support union: 133

Covered examples (intersection): 
"1664" "1625" "1619" "1589" "1586" "1572" "1571" "1567" "1560" "1487" "1476" "1437" "1413" "1407" "1398" "1380" "1328" "1181" "1146" "1106" "1065" "1024" "698" "436" "389" "331" "133" "33" 
Union elements: 
"1690" "1683" "1666" "1664" "1653" "1625" "1619" "1599" "1589" "1586" "1580" "1577" "1572" "1571" "1569" "1568" "1567" "1566" "1565" "1560" "1559" "1558" "1555" "1554" "1552" "1538" "1536" "1533" "1529" "1521" "1506" "1497" "1487" "1476" "1454" "1447" "1439" "1438" "1437" "1422" "1421" "1417" "1414" "1413" "1408" "1407" "1400" "1398" "1396" "1386" "1380" "1328" "1303" "1300" "1276" "1262" "1230" "1181" "1146" "1106" "1065" "1050" "1045" "1024" "969" "886" "805" "797" "783" "779" "748" "737" "725" "722" "706" "698" "662" "651" "619" "618" "616" "602" "584" "582" "569" "568" "563" "561" "537" "536" "531" "520" "517" "479" "478" "466" "460" "456" "452" "449" "436" "435" "433" "428" "424" "419" "414" "406" "395" "393" "389" "361" "341" "340" "331" "323" "314" "268" "242" "215" "214" "205" "200" "199" "189" "148" "133" "121" "115" "62" "33" "16" "6" 

Redescription R90 Rules: 

Dist: 0 0 26 6 1
W1R: CDMEMORY >= 0.5 <= 1.0 AND RAVLTLearning >= 4.0 <= 12.0 AND RAVLTImmediate >= 45.0 <= 68.0 AND ADAS13 >= 2.0 <= 18.0 AND MMTREEDL >= 1.0 <= 1.0 
W2R: RCT19 >= 35.0 <= 241.0 AND Fusiform >= 16541.0 <= 26540.0 AND Hippocampus >= 6208.0 <= 9929.0 AND Ventricles >= 6621.0 <= 23127.0 AND AV45 >= 0.901511 <= 1.211115 AND FDG >= 5.98823 <= 8.08731 
JS: 0.20496894409937888
p-value :1.1102230246251565E-16
Support intersection: 33
Support union: 161

Covered examples (intersection): 
"1578" "1564" "1468" "1446" "1436" "1412" "1301" "1253" "1177" "1174" "1148" "1118" "1109" "1088" "1057" "986" "985" "980" "971" "966" "922" "921" "913" "906" "902" "900" "884" "846" "833" "830" "828" "823" "820" 
Union elements: 
"1633" "1612" "1600" "1591" "1578" "1564" "1553" "1544" "1537" "1498" "1496" "1493" "1490" "1477" "1468" "1462" "1461" "1455" "1446" "1441" "1436" "1435" "1428" "1426" "1425" "1423" "1412" "1411" "1404" "1399" "1376" "1373" "1351" "1343" "1339" "1336" "1334" "1326" "1322" "1320" "1308" "1302" "1301" "1299" "1298" "1257" "1253" "1243" "1241" "1238" "1225" "1221" "1220" "1209" "1206" "1204" "1191" "1190" "1188" "1185" "1183" "1182" "1177" "1175" "1174" "1163" "1158" "1151" "1149" "1148" "1130" "1121" "1118" "1112" "1109" "1093" "1088" "1080" "1078" "1074" "1069" "1057" "1051" "1048" "1041" "1034" "1032" "1029" "1026" "1022" "999" "990" "986" "985" "980" "971" "966" "965" "960" "951" "935" "928" "925" "924" "922" "921" "915" "913" "909" "906" "904" "902" "901" "900" "898" "891" "890" "884" "882" "880" "878" "873" "870" "868" "863" "860" "859" "853" "852" "846" "845" "841" "838" "834" "833" "830" "828" "826" "825" "823" "821" "820" "804" "802" "762" "697" "664" "514" "454" "349" "348" "338" "325" "314" "292" "162" "158" "126" "89" "76" "71" 

Redescription R91 Rules: 

Dist: 0 0 25 5 0
W1R: Q11SCORE >= 0.0 <= 0.0 AND Q9SCORE >= 0.0 <= 0.0 AND CDMEMORY >= 0.5 <= 1.0 AND GDBETTER >= 0.0 <= 0.0 AND RAVLTImmediate >= 44.0 <= 68.0 AND ADAS13 >= 2.0 <= 16.0 AND Q13SCORE >= 0.0 <= 1.0 AND MMTREEDL >= 1.0 <= 1.0 
W2R: FDG >= 6.01197 <= 8.08731 AND RCT14 >= 39.0 <= 250.0 AND HMT7 >= 3.76 <= 6.97 AND Hippocampus >= 7368.0 <= 9929.0 AND Ventricles >= 7696.0 <= 23127.0 AND RCT4 >= 10.0 <= 32.0 
JS: 0.20689655172413793
p-value :1.1102230246251565E-16
Support intersection: 30
Support union: 145

Covered examples (intersection): 
"1564" "1493" "1468" "1446" "1426" "1425" "1412" "1367" "1334" "1253" "1220" "1177" "1174" "1148" "1118" "1088" "1057" "990" "980" "971" "922" "906" "901" "900" "884" "846" "828" "826" "802" "162" 
Union elements: 
"1633" "1591" "1564" "1563" "1557" "1556" "1544" "1539" "1517" "1498" "1493" "1477" "1468" "1462" "1461" "1446" "1441" "1435" "1426" "1425" "1423" "1412" "1411" "1404" "1399" "1397" "1390" "1387" "1373" "1367" "1358" "1352" "1351" "1343" "1334" "1322" "1320" "1308" "1302" "1301" "1298" "1289" "1258" "1253" "1243" "1242" "1240" "1238" "1225" "1220" "1209" "1208" "1207" "1191" "1190" "1185" "1182" "1178" "1177" "1174" "1169" "1164" "1158" "1149" "1148" "1130" "1118" "1088" "1080" "1078" "1074" "1069" "1060" "1057" "1052" "1048" "1041" "1026" "1022" "999" "990" "988" "985" "980" "971" "966" "960" "956" "951" "940" "935" "925" "924" "922" "913" "909" "906" "904" "902" "901" "900" "898" "891" "884" "880" "878" "870" "868" "864" "863" "860" "846" "838" "833" "830" "828" "826" "825" "823" "820" "817" "810" "804" "802" "762" "697" "664" "507" "462" "427" "420" "386" "382" "348" "338" "325" "319" "238" "186" "162" "158" "76" "71" "63" "13" 

Redescription R92 Rules: 

Dist: 0 0 0 1 15
W1R: Q11SCORE >= 0.0 <= 1.0 AND BCDPMOOD >= 0.0 <= 0.0 AND ADAS13 >= 31.0 <= 50.33 AND ADAS11 >= 23.0 <= 37.0 
W2R: RCT20 >= 145.0 <= 269.0 AND RCT14 >= 36.0 <= 102.0 AND FDG >= 3.65581 <= 4.88531 
JS: 0.2191780821917808
p-value :7.105427357601002E-15
Support intersection: 16
Support union: 73

Covered examples (intersection): 
"1625" "1610" "1599" "1586" "1519" "1437" "1413" "1408" "1407" "1131" "1065" "798" "785" "537" "426" "329" 
Union elements: 
"1700" "1683" "1678" "1625" "1619" "1610" "1599" "1598" "1596" "1589" "1586" "1581" "1572" "1569" "1566" "1554" "1520" "1519" "1506" "1487" "1454" "1437" "1421" "1413" "1408" "1407" "1398" "1337" "1333" "1306" "1276" "1131" "1071" "1065" "1045" "1036" "949" "865" "818" "798" "785" "783" "779" "751" "748" "725" "722" "698" "671" "660" "651" "616" "603" "602" "563" "537" "436" "435" "426" "374" "362" "361" "349" "341" "329" "323" "313" "205" "195" "163" "138" "133" "33" 

Redescription R93 Rules: 

Dist: 0 0 20 4 0
W1R: CDMEMORY >= 0.5 <= 1.0 AND RAVLTLearning >= 5.0 <= 12.0 AND RAVLTImmediate >= 45.0 <= 68.0 AND ADAS13 >= 3.0 <= 16.0 AND MMWRITE >= 1.0 <= 1.0 AND Q13SCORE >= 0.0 <= 0.0 
W2R: RCT20 >= 180.0 <= 304.0 AND Hippocampus >= 6679.0 <= 9902.0 AND Ventricles >= 5650.0 <= 18338.0 AND HMT18 >= 1.5 <= 6.4 AND FDG >= 6.04598 <= 8.08731 
JS: 0.21428571428571427
p-value :1.1102230246251565E-16
Support intersection: 24
Support union: 112

Covered examples (intersection): 
"1564" "1493" "1446" "1426" "1425" "1412" "1334" "1253" "1220" "1177" "1148" "1118" "1093" "980" "971" "913" "906" "900" "884" "882" "852" "823" "820" "802" 
Union elements: 
"1591" "1564" "1544" "1539" "1537" "1493" "1490" "1477" "1473" "1462" "1461" "1455" "1446" "1441" "1435" "1426" "1425" "1423" "1412" "1411" "1385" "1367" "1362" "1351" "1343" "1334" "1322" "1320" "1308" "1289" "1283" "1263" "1253" "1243" "1241" "1225" "1220" "1217" "1204" "1200" "1191" "1190" "1183" "1178" "1177" "1174" "1159" "1158" "1149" "1148" "1130" "1121" "1118" "1109" "1093" "1088" "1080" "1074" "1060" "1057" "1051" "1048" "1041" "1026" "1009" "999" "986" "985" "980" "975" "971" "951" "925" "922" "921" "913" "906" "904" "900" "884" "882" "880" "878" "870" "868" "852" "846" "845" "844" "836" "834" "833" "828" "826" "823" "820" "804" "802" "752" "409" "386" "348" "338" "292" "258" "221" "186" "176" "162" "158" "126" "71" 

Redescription R94 Rules: 

Dist: 0 0 22 5 1
W1R: CDMEMORY >= 0.5 <= 1.0 AND RAVLTImmediate >= 45.0 <= 68.0 AND ADAS13 >= 3.0 <= 17.0 AND MMWRITE >= 1.0 <= 1.0 AND BCPALPIT >= 0.0 <= 0.0 AND GDAFRAID >= 0.0 <= 0.0 AND Q13SCORE >= 0.0 <= 0.0 
W2R: RCT1408 >= 84.0 <= 224.0 AND RCT14 >= 41.0 <= 144.0 AND Entorhinal >= 3141.0 <= 5355.0 AND WholeBrain >= 862889.459321 <= 1278258.269932 AND Ventricles >= 5650.0 <= 23084.0 AND AV45 >= 0.901511 <= 1.31771 AND FDG >= 5.98823 <= 8.08731 
JS: 0.2074074074074074
p-value :2.220446049250313E-16
Support intersection: 28
Support union: 135

Covered examples (intersection): 
"1578" "1461" "1455" "1412" "1334" "1301" "1253" "1220" "1177" "1174" "1118" "1109" "1093" "1057" "1048" "990" "985" "971" "921" "901" "884" "882" "878" "846" "833" "826" "823" "820" 
Union elements: 
"1633" "1621" "1612" "1591" "1578" "1544" "1543" "1539" "1537" "1498" "1496" "1493" "1473" "1468" "1461" "1455" "1446" "1441" "1431" "1428" "1426" "1425" "1412" "1411" "1399" "1397" "1387" "1385" "1376" "1375" "1373" "1362" "1358" "1351" "1350" "1346" "1343" "1334" "1320" "1317" "1302" "1301" "1299" "1291" "1257" "1253" "1243" "1236" "1234" "1225" "1220" "1209" "1207" "1206" "1200" "1191" "1190" "1188" "1185" "1183" "1177" "1174" "1163" "1159" "1156" "1151" "1149" "1148" "1130" "1121" "1118" "1109" "1105" "1093" "1088" "1080" "1074" "1070" "1069" "1057" "1048" "1034" "1015" "1009" "999" "990" "986" "985" "980" "971" "968" "966" "965" "956" "951" "931" "925" "921" "915" "913" "909" "906" "904" "902" "901" "900" "884" "882" "880" "878" "870" "863" "859" "853" "852" "846" "845" "834" "833" "828" "826" "823" "821" "820" "802" "752" "441" "427" "409" "348" "338" "292" "158" "126" "71" 

Redescription R95 Rules: 

Dist: 0 0 0 0 15
W1R: Q11SCORE >= 0.0 <= 3.0 AND ADAS13 >= 42.0 <= 52.0 AND GDHELP >= 0.0 <= 0.0 
W2R: Fusiform >= 9610.0 <= 18518.0 AND WholeBrain >= 746617.0 <= 1156432.0 AND Hippocampus >= 4167.0 <= 6696.0 AND FDG >= 3.7639 <= 5.11975 
JS: 0.2054794520547945
p-value :1.7763568394002505E-15
Support intersection: 15
Support union: 73

Covered examples (intersection): 
"1678" "1619" "1565" "1560" "1559" "1413" "1398" "1186" "1090" "1036" "785" "783" "722" "594" "313" 
Union elements: 
"1690" "1678" "1664" "1625" "1619" "1610" "1609" "1599" "1597" "1594" "1581" "1569" "1567" "1566" "1565" "1560" "1559" "1558" "1555" "1533" "1519" "1506" "1497" "1487" "1476" "1438" "1437" "1422" "1413" "1398" "1396" "1386" "1380" "1186" "1146" "1090" "1065" "1036" "973" "969" "920" "886" "865" "805" "798" "785" "783" "779" "751" "748" "737" "722" "691" "671" "662" "660" "603" "596" "594" "563" "537" "531" "429" "426" "413" "406" "389" "374" "313" "295" "148" "89" "33" 

Redescription R96 Rules: 

Dist: 0 0 20 4 0
W1R: RAVLTPercForgetting >= -18.181818 <= 75.0 AND CDMEMORY >= 0.5 <= 1.0 AND FAQ >= 0.0 <= 1.0 AND Q4SCORE >= 0.0 <= 6.0 AND RAVLTImmediate >= 45.0 <= 68.0 AND ADAS13 >= 2.0 <= 17.0 AND MMREAD >= 1.0 <= 1.0 
W2R: RCT20 >= 181.0 <= 293.0 AND Hippocampus >= 6981.0 <= 9512.0 AND Ventricles >= 5650.0 <= 19852.0 AND AV45 >= 0.972604 <= 1.211115 AND FDG >= 6.04598 <= 7.3763 AND HMT16 >= 18.2 <= 50.3 
JS: 0.2033898305084746
p-value :1.1102230246251565E-16
Support intersection: 24
Support union: 118

Covered examples (intersection): 
"1564" "1493" "1446" "1436" "1426" "1425" "1412" "1283" "1177" "1148" "1118" "1093" "986" "966" "921" "913" "906" "900" "884" "882" "852" "828" "823" "820" 
Union elements: 
"1633" "1616" "1591" "1564" "1557" "1553" "1544" "1537" "1493" "1477" "1468" "1462" "1461" "1446" "1436" "1426" "1425" "1423" "1412" "1411" "1404" "1397" "1385" "1378" "1368" "1362" "1352" "1343" "1336" "1322" "1308" "1301" "1298" "1291" "1289" "1283" "1253" "1243" "1241" "1238" "1225" "1207" "1204" "1191" "1190" "1177" "1174" "1163" "1149" "1148" "1130" "1118" "1112" "1109" "1093" "1088" "1074" "1070" "1060" "1057" "1048" "1041" "1032" "1009" "990" "986" "985" "980" "966" "960" "956" "951" "922" "921" "918" "913" "906" "904" "902" "900" "891" "884" "882" "880" "878" "873" "870" "868" "863" "860" "853" "852" "846" "841" "838" "834" "833" "830" "828" "825" "824" "823" "820" "762" "752" "669" "664" "612" "454" "409" "348" "325" "292" "258" "126" "89" "76" "71" 

Redescription R97 Rules: 

Dist: 0 0 0 3 22
W1R: GDBETTER >= 0.0 <= 0.0 AND MMFLAG >= 1.0 <= 1.0 AND ADAS13 >= 29.0 <= 54.67 AND ADAS11 >= 23.0 <= 42.67 AND CDRSB >= 1.0 <= 8.0 
W2R: RCT12 >= 6.2 <= 7.3 AND Hippocampus >= 3281.0 <= 5948.0 AND FDG >= 3.92478 <= 5.35939 
JS: 0.20161290322580644
p-value :2.220446049250313E-16
Support intersection: 25
Support union: 124

Covered examples (intersection): 
"1625" "1619" "1599" "1589" "1586" "1572" "1571" "1567" "1560" "1559" "1519" "1476" "1437" "1413" "1407" "1328" "1181" "1146" "1065" "1024" "783" "537" "436" "313" "133" 
Union elements: 
"1700" "1683" "1678" "1666" "1664" "1654" "1653" "1629" "1625" "1619" "1610" "1599" "1598" "1597" "1589" "1586" "1580" "1572" "1571" "1567" "1565" "1560" "1559" "1555" "1554" "1552" "1538" "1536" "1535" "1529" "1519" "1506" "1487" "1476" "1454" "1447" "1439" "1437" "1421" "1417" "1414" "1413" "1408" "1407" "1400" "1396" "1386" "1328" "1306" "1276" "1262" "1230" "1186" "1181" "1146" "1131" "1065" "1045" "1027" "1024" "1011" "969" "949" "886" "818" "805" "799" "798" "790" "783" "782" "725" "722" "698" "672" "671" "660" "651" "619" "616" "602" "594" "582" "569" "537" "531" "517" "479" "478" "466" "449" "436" "435" "426" "424" "419" "414" "395" "389" "362" "361" "341" "340" "331" "329" "323" "314" "313" "242" "225" "205" "200" "199" "195" "189" "148" "138" "133" "121" "115" "93" "62" "33" "6" 

Redescription R98 Rules: 

Dist: 0 0 0 2 16
W1R: Q8SCORE >= 10.0 <= 12.0 AND Q3SCORE >= 1.0 <= 2.0 AND GDWORTH >= 0.0 <= 0.0 AND ADAS13 >= 32.33 <= 54.67 AND MMHAND >= 1.0 <= 1.0 AND Q13SCORE >= 0.0 <= 3.0 
W2R: WholeBrain >= 819569.0 <= 1164235.000994 AND Hippocampus >= 4167.0 <= 6041.0 AND FDG >= 3.92478 <= 5.35939 
JS: 0.20454545454545456
p-value :1.3322676295501878E-15
Support intersection: 18
Support union: 88

Covered examples (intersection): 
"1625" "1619" "1586" "1572" "1571" "1567" "1487" "1413" "1407" "1380" "1328" "1181" "1146" "1106" "1065" "698" "436" "331" 
Union elements: 
"1690" "1664" "1653" "1625" "1619" "1599" "1589" "1586" "1572" "1571" "1569" "1568" "1567" "1566" "1565" "1560" "1559" "1558" "1555" "1552" "1533" "1506" "1497" "1487" "1476" "1439" "1438" "1437" "1422" "1421" "1414" "1413" "1408" "1407" "1400" "1398" "1396" "1386" "1380" "1328" "1303" "1276" "1230" "1181" "1146" "1106" "1065" "1045" "1024" "969" "886" "805" "748" "737" "725" "722" "706" "698" "651" "618" "584" "569" "563" "537" "531" "479" "478" "449" "436" "428" "424" "406" "395" "389" "340" "331" "323" "314" "268" "215" "200" "199" "189" "148" "133" "115" "62" "33" 

Redescription R99 Rules: 

Dist: 0 0 0 0 12
W1R: RAVLTPercForgetting >= 71.428571 <= 100.0 AND GDBETTER >= 0.0 <= 0.0 AND ADAS13 >= 35.0 <= 54.67 AND ADAS11 >= 24.67 <= 42.67 
W2R: Hippocampus >= 4167.0 <= 5948.0 AND FDG >= 3.7639 <= 4.72154 AND Entorhinal >= 1443.0 <= 2961.0 AND RCT8 >= 2.9 <= 5.1 AND HMT17 >= 5.3 <= 8.6 
JS: 0.21052631578947367
p-value :5.551115123125783E-16
Support intersection: 12
Support union: 57

Covered examples (intersection): 
"1625" "1599" "1586" "1560" "1559" "1519" "1476" "1413" "1398" "1065" "785" "313" 
Union elements: 
"1683" "1678" "1666" "1664" "1654" "1625" "1619" "1599" "1597" "1586" "1572" "1571" "1567" "1565" "1560" "1559" "1555" "1552" "1538" "1536" "1529" "1519" "1476" "1421" "1413" "1408" "1407" "1398" "1328" "1181" "1090" "1065" "790" "785" "783" "779" "722" "672" "651" "619" "616" "602" "594" "569" "563" "466" "435" "426" "419" "395" "361" "329" "313" "138" "93" "62" "6" 

Redescription R100 Rules: 

Dist: 0 0 22 3 0
W1R: ADAS13 >= 2.0 <= 16.0 AND CDMEMORY >= 0.5 <= 1.0 AND FAQ >= 0.0 <= 1.0 AND RAVLTLearning >= 5.0 <= 8.0 AND RAVLTImmediate >= 45.0 <= 67.0 AND BCURNDIS >= 0.0 <= 0.0 AND MMREAD >= 1.0 <= 1.0 
W2R: FDG >= 5.8655 <= 8.08731 AND Hippocampus >= 6208.0 <= 9822.0 AND Ventricles >= 5650.0 <= 20212.0 AND AV45 >= 0.901511 <= 1.221435 AND RCT4 >= 11.0 <= 41.0 
JS: 0.20491803278688525
p-value :3.3306690738754696E-16
Support intersection: 25
Support union: 122

Covered examples (intersection): 
"1564" "1493" "1461" "1446" "1426" "1425" "1412" "1283" "1177" "1148" "1118" "1093" "985" "922" "921" "913" "906" "902" "900" "884" "882" "852" "833" "830" "828" 
Union elements: 
"1633" "1621" "1616" "1612" "1591" "1564" "1553" "1544" "1498" "1493" "1477" "1462" "1461" "1449" "1446" "1436" "1426" "1425" "1412" "1404" "1399" "1385" "1378" "1368" "1362" "1348" "1336" "1326" "1322" "1308" "1302" "1301" "1299" "1289" "1283" "1253" "1243" "1241" "1240" "1225" "1209" "1207" "1206" "1205" "1204" "1200" "1192" "1191" "1190" "1188" "1185" "1183" "1182" "1177" "1175" "1174" "1169" "1163" "1156" "1148" "1130" "1118" "1109" "1095" "1093" "1078" "1060" "1057" "1051" "1048" "1032" "1029" "1009" "1006" "999" "986" "985" "980" "971" "968" "966" "965" "960" "951" "929" "928" "922" "921" "918" "915" "913" "909" "906" "904" "902" "900" "891" "890" "884" "882" "880" "878" "877" "873" "868" "852" "846" "844" "841" "833" "830" "828" "824" "820" "752" "669" "664" "454" "409" "325" "292" "126" 
