# Supplementary material for: Using redescription mining to relate clinical and biological characteristics of cognitively impaired and Alzheimer’s disease patients
Source: PLoS One. 2017 Oct 31;12(10):e0187364. doi: 10.1371/journal.pone.0187364 (PMC5663625; doi:10.1371/journal.pone.0187364)
Supplement: S6 File — (TXT) [file pone.0187364.s006.txt]

Redescriptions obtained on dataset D1 describing [40,99] subjects. 
Target variable distribution is in order [CN, SMC, EMCI, LMCI, AD].

Redescription R1 Rules: 

Dist: 0 0 42 8 0
W1R: BCDIZZY >= 0.0 <= 0.0 AND CDMEMORY >= 0.5 <= 1.0 AND Q5SCORE >= 0.0 <= 0.0 AND RAVLTForgetting >= -2.0 <= 5.0 AND RAVLTLearning >= 4.0 <= 11.0 AND ADAS13 >= 3.0 <= 20.0 AND Q13SCORE >= 0.0 <= 0.0 
W2R: HMT15 >= 48.4 <= 81.7 AND RCT183 >= 8.6 <= 10.8 AND ICV >= 1345543.165097 <= 1597619.293446 AND WholeBrain >= 1029056.159402 <= 1260487.961066 AND Hippocampus >= 6613.0 <= 9512.0 AND AV45 >= 0.850872 <= 1.211115 AND FDG >= 5.98823 <= 8.08731 AND RCT3 >= 7.0 <= 63.0 
JS: 0.27472527472527475
p-value :0.0
Support intersection: 50
Support union: 182

Covered examples (intersection): 
"1564" "1537" "1493" "1489" "1426" "1412" "1411" "1399" "1336" "1268" "1253" "1246" "1204" "1193" "1177" "1174" "1151" "1148" "1130" "1118" "1109" "1078" "1069" "1057" "1047" "1046" "1041" "980" "971" "928" "915" "910" "904" "903" "900" "897" "893" "884" "879" "868" "867" "862" "860" "859" "858" "852" "846" "841" "829" "820" 
Union elements: 
"1633" "1630" "1627" "1618" "1608" "1607" "1578" "1564" "1537" "1498" "1493" "1491" "1490" "1489" "1483" "1473" "1468" "1465" "1462" "1461" "1441" "1435" "1426" "1425" "1412" "1411" "1399" "1389" "1381" "1372" "1370" "1365" "1362" "1358" "1356" "1351" "1349" "1342" "1336" "1329" "1309" "1308" "1301" "1289" "1287" "1284" "1273" "1268" "1267" "1258" "1257" "1253" "1252" "1246" "1245" "1243" "1222" "1220" "1219" "1209" "1205" "1204" "1193" "1191" "1190" "1183" "1182" "1177" "1176" "1174" "1173" "1169" "1153" "1152" "1151" "1149" "1148" "1137" "1130" "1125" "1123" "1119" "1118" "1109" "1108" "1105" "1096" "1093" "1087" "1084" "1080" "1078" "1072" "1070" "1069" "1058" "1057" "1048" "1047" "1046" "1042" "1041" "1032" "1017" "1013" "999" "986" "985" "984" "980" "976" "975" "971" "960" "953" "937" "935" "934" "928" "927" "922" "921" "915" "913" "910" "909" "904" "903" "900" "899" "897" "893" "890" "888" "884" "880" "879" "878" "876" "875" "873" "872" "870" "868" "867" "863" "862" "860" "859" "858" "853" "852" "849" "847" "846" "841" "838" "834" "829" "826" "821" "820" "804" "752" "747" "730" "670" "663" "640" "442" "409" "348" "342" "338" "277" "216" "204" "159" "158" "136" "126" "71" 

Redescription R2 Rules: 

Dist: 0 0 0 0 54
W1R: CDRSB >= 4.0 <= 10.0 
W2R: GLUCOSE >= 3.0 <= 64.0 AND FDG >= 3.49076 <= 5.14813 
JS: 0.20300751879699247
p-value :0.0
Support intersection: 54
Support union: 266

Covered examples (intersection): 
"1707" "1700" "1690" "1678" "1625" "1619" "1613" "1609" "1597" "1589" "1586" "1581" "1580" "1571" "1568" "1566" "1565" "1560" "1559" "1558" "1529" "1520" "1519" "1516" "1497" "1487" "1484" "1476" "1437" "1417" "1413" "1408" "1400" "1398" "1396" "1333" "1328" "1172" "1161" "1090" "1077" "1071" "1065" "1036" "973" "801" "785" "739" "737" "596" "506" "163" "128" "93" 
Union elements: 
"1707" "1700" "1690" "1681" "1678" "1666" "1664" "1654" "1653" "1625" "1619" "1613" "1610" "1609" "1603" "1602" "1601" "1599" "1597" "1596" "1594" "1590" "1589" "1588" "1586" "1584" "1581" "1580" "1579" "1577" "1572" "1571" "1568" "1567" "1566" "1565" "1560" "1559" "1558" "1555" "1554" "1552" "1551" "1548" "1545" "1542" "1535" "1533" "1529" "1520" "1519" "1516" "1515" "1506" "1505" "1504" "1500" "1497" "1487" "1486" "1484" "1476" "1466" "1458" "1454" "1448" "1447" "1443" "1439" "1437" "1429" "1422" "1419" "1417" "1415" "1413" "1408" "1407" "1400" "1398" "1396" "1386" "1380" "1353" "1337" "1335" "1333" "1328" "1300" "1294" "1276" "1275" "1274" "1270" "1262" "1248" "1226" "1218" "1186" "1172" "1161" "1154" "1146" "1131" "1129" "1106" "1090" "1083" "1079" "1077" "1071" "1065" "1050" "1045" "1036" "1027" "1007" "981" "973" "969" "963" "954" "949" "945" "920" "886" "876" "818" "805" "801" "798" "797" "795" "793" "792" "790" "788" "786" "785" "783" "779" "773" "771" "769" "754" "750" "748" "746" "745" "744" "741" "739" "737" "722" "719" "714" "691" "684" "678" "672" "671" "662" "660" "657" "651" "636" "635" "626" "619" "618" "616" "605" "603" "602" "596" "569" "568" "567" "563" "556" "544" "536" "531" "520" "506" "504" "501" "498" "479" "469" "466" "461" "460" "458" "456" "452" "449" "448" "440" "435" "434" "433" "426" "423" "421" "419" "413" "410" "406" "401" "395" "389" "374" "368" "362" "361" "359" "354" "349" "336" "333" "331" "329" "323" "314" "313" "310" "295" "287" "285" "272" "265" "255" "246" "232" "227" "215" "214" "213" "211" "205" "200" "199" "195" "185" "175" "163" "154" "138" "133" "132" "128" "115" "104" "94" "93" "86" "74" "62" "61" "48" "32" "16" "8" "6" "2" 

Redescription R3 Rules: 

Dist: 0 0 1 11 30
W1R: MMBALLDL >= 0.0 <= 0.0 AND Q7SCORE >= 1.0 <= 6.0 AND ADAS13 >= 21.33 <= 38.0 AND ADAS11 >= 11.0 <= 24.0 
W2R: HMT13 >= 141.0 <= 398.0 AND Entorhinal >= 1438.0 <= 3120.0 AND FDG >= 5.00671 <= 5.945 AND RCT392 >= 0.7 <= 1.4 
JS: 0.20388349514563106
p-value :0.0
Support intersection: 42
Support union: 206

Covered examples (intersection): 
"1609" "1603" "1580" "1577" "1550" "1454" "1439" "1319" "1300" "1275" "1274" "1270" "1260" "1248" "1230" "1210" "1106" "1077" "1037" "995" "799" "745" "698" "635" "584" "561" "556" "506" "479" "449" "428" "424" "331" "323" "310" "285" "201" "154" "137" "133" "32" "2" 
Union elements: 
"1707" "1699" "1679" "1670" "1619" "1609" "1603" "1601" "1590" "1588" "1587" "1580" "1579" "1577" "1575" "1574" "1572" "1567" "1555" "1554" "1550" "1542" "1536" "1521" "1516" "1514" "1513" "1512" "1510" "1506" "1501" "1487" "1463" "1454" "1453" "1450" "1447" "1440" "1439" "1437" "1416" "1415" "1410" "1403" "1396" "1384" "1380" "1360" "1347" "1319" "1306" "1303" "1300" "1293" "1286" "1275" "1274" "1272" "1270" "1262" "1260" "1250" "1248" "1230" "1226" "1218" "1210" "1154" "1129" "1111" "1106" "1099" "1083" "1077" "1073" "1049" "1037" "1028" "1007" "1002" "995" "982" "981" "973" "967" "963" "949" "894" "845" "839" "819" "816" "799" "798" "793" "792" "773" "771" "769" "751" "746" "745" "744" "738" "727" "719" "714" "706" "698" "686" "678" "662" "660" "654" "649" "635" "627" "626" "623" "618" "607" "605" "603" "599" "596" "591" "584" "583" "574" "567" "565" "561" "558" "556" "544" "540" "539" "536" "532" "512" "506" "487" "481" "479" "474" "471" "460" "456" "452" "449" "448" "443" "436" "434" "433" "432" "429" "428" "424" "414" "406" "394" "393" "389" "384" "365" "362" "354" "352" "347" "340" "336" "331" "323" "314" "310" "299" "296" "285" "275" "272" "249" "236" "232" "229" "225" "222" "201" "199" "195" "154" "140" "137" "133" "115" "91" "90" "86" "85" "61" "53" "50" "32" "23" "8" "2" 

Redescription R4 Rules: 

Dist: 1 0 3 51 44
W1R: BCDIARRH >= 0.0 <= 0.0 AND CDCARE >= 0.0 <= 0.0 AND MMCITY >= 1.0 <= 1.0 AND ADAS13 >= 20.0 <= 34.0 AND GDSPIRIT >= 0.0 <= 0.0 AND Q13SCORE >= 0.0 <= 1.0 
W2R: Hippocampus >= 3281.0 <= 6699.0 AND APOE4 >= 1.0 <= 2.0 
JS: 0.20245398773006135
p-value :4.0678571622265736E-13
Support intersection: 99
Support union: 489

Covered examples (intersection): 
"1598" "1593" "1550" "1521" "1510" "1506" "1501" "1469" "1463" "1454" "1437" "1400" "1389" "1327" "1319" "1297" "1286" "1276" "1275" "1248" "1210" "1139" "1135" "1115" "1111" "1063" "1062" "1061" "1045" "1043" "1037" "1008" "1002" "865" "831" "819" "794" "786" "764" "750" "748" "744" "734" "726" "709" "706" "658" "654" "652" "630" "615" "604" "601" "582" "574" "565" "556" "542" "532" "527" "515" "506" "496" "492" "482" "481" "471" "467" "458" "436" "434" "421" "397" "383" "375" "340" "331" "330" "321" "300" "285" "268" "265" "262" "251" "209" "201" "199" "193" "183" "115" "110" "100" "90" "54" "51" "48" "27" "2" 
Union elements: 
"1736" "1714" "1706" "1698" "1683" "1682" "1670" "1666" "1664" "1643" "1637" "1628" "1622" "1613" "1610" "1599" "1598" "1597" "1594" "1593" "1589" "1586" "1585" "1581" "1577" "1574" "1572" "1571" "1569" "1567" "1566" "1565" "1560" "1559" "1558" "1555" "1550" "1548" "1546" "1542" "1540" "1539" "1535" "1533" "1532" "1530" "1528" "1524" "1521" "1518" "1516" "1515" "1514" "1512" "1510" "1509" "1506" "1501" "1500" "1499" "1497" "1495" "1494" "1488" "1487" "1482" "1479" "1476" "1472" "1469" "1463" "1459" "1457" "1456" "1454" "1453" "1451" "1443" "1442" "1440" "1437" "1435" "1431" "1430" "1424" "1418" "1415" "1413" "1410" "1407" "1405" "1403" "1400" "1398" "1396" "1395" "1393" "1392" "1389" "1388" "1386" "1382" "1380" "1379" "1377" "1375" "1370" "1368" "1360" "1359" "1329" "1327" "1319" "1303" "1300" "1297" "1295" "1293" "1292" "1286" "1280" "1276" "1275" "1270" "1262" "1260" "1251" "1250" "1248" "1242" "1235" "1230" "1218" "1217" "1211" "1210" "1202" "1195" "1188" "1186" "1181" "1173" "1166" "1154" "1146" "1145" "1140" "1139" "1135" "1131" "1129" "1127" "1122" "1120" "1115" "1112" "1111" "1109" "1106" "1104" "1099" "1089" "1083" "1073" "1067" "1065" "1063" "1062" "1061" "1049" "1045" "1043" "1037" "1030" "1029" "1027" "1024" "1023" "1008" "1006" "1002" "997" "995" "994" "985" "983" "982" "979" "973" "969" "967" "963" "958" "940" "937" "933" "931" "920" "908" "887" "886" "876" "865" "854" "843" "839" "831" "819" "814" "813" "805" "800" "799" "796" "795" "794" "792" "786" "785" "781" "779" "777" "776" "775" "764" "758" "757" "756" "750" "749" "748" "747" "745" "744" "741" "740" "738" "737" "735" "734" "731" "727" "726" "722" "709" "706" "704" "698" "696" "687" "678" "672" "666" "660" "658" "657" "655" "654" "652" "650" "647" "639" "638" "635" "633" "631" "630" "627" "626" "623" "620" "619" "616" "615" "608" "606" "604" "602" "601" "598" "596" "594" "593" "592" "591" "588" "587" "584" "583" "582" "581" "574" "571" "569" "568" "566" "565" "562" "561" "558" "556" "555" "544" "543" "542" "539" "538" "537" "532" "531" "530" "527" "525" "524" "523" "520" "519" "515" "507" "506" "505" "504" "503" "501" "496" "495" "494" "492" "487" "482" "481" "480" "479" "478" "474" "472" "471" "467" "466" "463" "458" "452" "450" "448" "446" "439" "436" "435" "434" "433" "430" "429" "428" "425" "424" "423" "421" "418" "417" "415" "411" "402" "400" "399" "398" "397" "394" "393" "389" "384" "383" "381" "375" "374" "373" "367" "365" "363" "362" "361" "360" "356" "354" "351" "348" "347" "341" "340" "339" "336" "331" "330" "323" "321" "313" "312" "310" "307" "300" "294" "287" "285" "282" "279" "276" "272" "268" "266" "265" "262" "257" "253" "251" "249" "242" "240" "237" "234" "232" "225" "223" "218" "217" "215" "210" "209" "208" "201" "200" "199" "196" "193" "189" "187" "185" "183" "177" "168" "161" "155" "154" "150" "149" "148" "147" "145" "137" "135" "133" "122" "120" "119" "118" "115" "114" "113" "110" "103" "102" "100" "92" "90" "86" "85" "83" "75" "74" "73" "69" "67" "66" "62" "61" "57" "56" "54" "53" "52" "51" "49" "48" "31" "27" "23" "14" "8" "5" "3" "2" 

Redescription R5 Rules: 

Dist: 0 0 49 12 1
W1R: RAVLTPercForgetting >= -15.384615 <= 100.0 AND CDMEMORY >= 0.5 <= 1.0 AND FAQ >= 0.0 <= 8.0 AND Q4SCORE >= 0.0 <= 6.0 AND RAVLTImmediate >= 45.0 <= 68.0 AND BCVISION >= 0.0 <= 0.0 
W2R: RCT20 >= 165.0 <= 358.0 AND ICV >= 1147283.460224 <= 1559375.14834 AND Hippocampus >= 6104.0 <= 9246.0 AND AV45 >= 0.850872 <= 1.236128 AND FDG >= 5.98823 <= 8.08731 
JS: 0.26956521739130435
p-value :0.0
Support intersection: 62
Support union: 230

Covered examples (intersection): 
"1578" "1564" "1493" "1490" "1473" "1446" "1441" "1436" "1435" "1426" "1425" "1412" "1411" "1397" "1362" "1348" "1301" "1298" "1284" "1283" "1253" "1238" "1204" "1191" "1190" "1188" "1177" "1174" "1149" "1148" "1130" "1118" "1109" "1093" "1088" "1057" "1041" "1022" "986" "985" "980" "922" "921" "918" "913" "906" "901" "900" "891" "868" "860" "853" "852" "846" "838" "833" "830" "828" "825" "824" "823" "820" 
Union elements: 
"1633" "1624" "1616" "1612" "1608" "1607" "1605" "1604" "1600" "1591" "1578" "1564" "1557" "1553" "1544" "1537" "1496" "1493" "1491" "1490" "1489" "1477" "1474" "1473" "1468" "1462" "1461" "1446" "1442" "1441" "1436" "1435" "1433" "1428" "1426" "1425" "1412" "1411" "1404" "1399" "1397" "1385" "1378" "1374" "1373" "1372" "1370" "1369" "1368" "1362" "1358" "1349" "1348" "1345" "1343" "1342" "1336" "1334" "1326" "1322" "1320" "1318" "1312" "1309" "1308" "1301" "1299" "1298" "1297" "1291" "1288" "1287" "1285" "1284" "1283" "1277" "1273" "1269" "1265" "1263" "1257" "1254" "1253" "1252" "1251" "1246" "1243" "1241" "1239" "1238" "1225" "1222" "1220" "1209" "1207" "1206" "1205" "1204" "1200" "1197" "1192" "1191" "1190" "1188" "1187" "1185" "1183" "1177" "1175" "1174" "1173" "1160" "1159" "1158" "1157" "1153" "1152" "1151" "1149" "1148" "1137" "1130" "1125" "1121" "1118" "1109" "1105" "1093" "1088" "1081" "1080" "1074" "1070" "1069" "1057" "1051" "1048" "1041" "1040" "1029" "1026" "1022" "1021" "1017" "1015" "1013" "1009" "1006" "1001" "999" "993" "990" "986" "985" "980" "971" "968" "965" "959" "956" "951" "944" "924" "922" "921" "919" "918" "914" "913" "906" "904" "903" "902" "901" "900" "898" "891" "884" "880" "873" "871" "870" "868" "861" "860" "853" "852" "847" "846" "845" "844" "841" "838" "836" "834" "833" "830" "829" "828" "827" "826" "825" "824" "823" "821" "820" "804" "802" "787" "762" "752" "669" "664" "612" "454" "427" "409" "349" "348" "338" "325" "292" "258" "162" "158" "137" "126" "106" "76" "71" 

Redescription R6 Rules: 

Dist: 0 0 0 5 49
W1R: GDTOTAL >= 0.0 <= 4.0 AND Q1SCORE >= 4.0 <= 9.67 AND ADAS13 >= 31.33 <= 52.0 AND MMWRITE >= 1.0 <= 1.0 
W2R: ICV >= 1230813.705097 <= 1993734.930712 AND FDG >= 3.48632 <= 5.11975 
JS: 0.2634146341463415
p-value :0.0
Support intersection: 54
Support union: 205

Covered examples (intersection): 
"1700" "1678" "1666" "1664" "1625" "1619" "1609" "1599" "1589" "1586" "1580" "1571" "1568" "1565" "1560" "1559" "1554" "1534" "1529" "1520" "1487" "1476" "1447" "1437" "1417" "1413" "1408" "1407" "1398" "1181" "1146" "1090" "1065" "1036" "798" "797" "790" "788" "785" "783" "779" "722" "662" "603" "594" "537" "426" "419" "389" "329" "313" "163" "93" "33" 
Union elements: 
"1707" "1700" "1690" "1683" "1682" "1679" "1678" "1666" "1664" "1654" "1653" "1625" "1619" "1613" "1610" "1609" "1601" "1599" "1598" "1597" "1596" "1589" "1586" "1581" "1580" "1579" "1577" "1574" "1572" "1571" "1569" "1568" "1566" "1565" "1560" "1559" "1558" "1555" "1554" "1552" "1538" "1536" "1535" "1534" "1533" "1529" "1526" "1521" "1520" "1519" "1516" "1506" "1497" "1487" "1484" "1476" "1458" "1454" "1448" "1447" "1439" "1438" "1437" "1422" "1421" "1417" "1415" "1413" "1408" "1407" "1400" "1398" "1396" "1386" "1380" "1377" "1337" "1333" "1328" "1306" "1300" "1294" "1276" "1275" "1262" "1186" "1181" "1172" "1146" "1131" "1106" "1090" "1077" "1071" "1065" "1050" "1045" "1036" "1027" "1024" "981" "973" "969" "949" "945" "920" "886" "865" "851" "818" "805" "801" "798" "797" "790" "788" "785" "783" "782" "779" "773" "751" "748" "744" "739" "737" "725" "722" "698" "691" "672" "671" "662" "661" "660" "651" "637" "619" "618" "616" "603" "602" "596" "594" "582" "575" "569" "568" "561" "544" "537" "536" "531" "520" "517" "480" "466" "460" "456" "452" "436" "435" "429" "428" "426" "419" "414" "413" "410" "406" "393" "389" "374" "361" "349" "341" "331" "329" "323" "313" "295" "287" "275" "272" "268" "242" "227" "225" "214" "205" "163" "148" "138" "133" "128" "121" "93" "89" "86" "62" "61" "57" "33" "16" "6" 

Redescription R7 Rules: 

Dist: 46 4 33 13 0
W1R: Q8SCORE >= 0.0 <= 1.0 AND RAVLTForgetting >= 3.0 <= 15.0 AND ADAS13 >= 2.0 <= 14.0 AND NXHEEL >= 1.0 <= 1.0 
W2R: Hippocampus >= 6079.0 <= 9902.0 AND RCT6 >= 9.0 <= 24.0 AND FDG >= 6.44986 <= 8.53584 
JS: 0.22325581395348837
p-value :1.887379141862766E-15
Support intersection: 96
Support union: 430

Covered examples (intersection): 
"1623" "1608" "1607" "1605" "1544" "1537" "1527" "1505" "1477" "1474" "1462" "1452" "1435" "1411" "1399" "1376" "1373" "1372" "1367" "1365" "1355" "1348" "1342" "1334" "1322" "1298" "1289" "1283" "1271" "1263" "1251" "1242" "1240" "1239" "1231" "1229" "1225" "1197" "1196" "1188" "1175" "1168" "1163" "1158" "1152" "1149" "1137" "1134" "1125" "1124" "1123" "1120" "1119" "1092" "1087" "1078" "1052" "1051" "1044" "1038" "1032" "1031" "1014" "1013" "998" "996" "988" "985" "968" "966" "961" "915" "909" "902" "900" "888" "882" "879" "867" "864" "844" "840" "823" "695" "570" "550" "382" "350" "335" "320" "293" "288" "241" "167" "112" "15" 
Union elements: 
"1731" "1730" "1725" "1724" "1723" "1720" "1719" "1718" "1703" "1701" "1698" "1697" "1696" "1686" "1680" "1672" "1669" "1667" "1659" "1657" "1651" "1650" "1645" "1634" "1633" "1632" "1630" "1624" "1623" "1621" "1618" "1616" "1612" "1608" "1607" "1606" "1605" "1604" "1592" "1591" "1564" "1556" "1544" "1543" "1541" "1539" "1537" "1527" "1522" "1511" "1508" "1507" "1505" "1502" "1498" "1496" "1495" "1493" "1491" "1490" "1477" "1474" "1472" "1468" "1462" "1456" "1455" "1452" "1446" "1441" "1436" "1435" "1424" "1420" "1412" "1411" "1409" "1402" "1399" "1397" "1387" "1383" "1376" "1373" "1372" "1370" "1369" "1367" "1365" "1356" "1355" "1351" "1348" "1345" "1342" "1336" "1334" "1332" "1330" "1322" "1318" "1312" "1310" "1309" "1307" "1302" "1299" "1298" "1297" "1292" "1291" "1289" "1288" "1287" "1284" "1283" "1282" "1281" "1280" "1278" "1277" "1271" "1268" "1267" "1266" "1265" "1264" "1263" "1259" "1257" "1253" "1252" "1251" "1246" "1245" "1242" "1241" "1240" "1239" "1236" "1234" "1233" "1231" "1229" "1225" "1223" "1222" "1220" "1216" "1209" "1208" "1207" "1206" "1205" "1204" "1201" "1199" "1197" "1196" "1191" "1190" "1188" "1187" "1182" "1178" "1177" "1176" "1175" "1170" "1168" "1165" "1164" "1163" "1159" "1158" "1156" "1153" "1152" "1149" "1141" "1137" "1136" "1134" "1133" "1132" "1130" "1126" "1125" "1124" "1123" "1122" "1120" "1119" "1117" "1116" "1113" "1109" "1108" "1105" "1093" "1092" "1087" "1086" "1085" "1081" "1078" "1070" "1069" "1057" "1056" "1052" "1051" "1047" "1046" "1044" "1042" "1041" "1038" "1034" "1032" "1031" "1029" "1022" "1021" "1020" "1019" "1017" "1016" "1015" "1014" "1013" "1010" "1009" "1006" "1001" "1000" "999" "998" "997" "996" "994" "993" "991" "990" "988" "985" "980" "976" "972" "968" "966" "965" "964" "961" "960" "959" "957" "953" "947" "944" "939" "938" "936" "935" "934" "930" "929" "928" "922" "921" "916" "915" "914" "909" "907" "906" "904" "902" "901" "900" "899" "897" "891" "888" "885" "883" "882" "881" "879" "873" "872" "868" "867" "864" "862" "860" "859" "858" "854" "852" "849" "844" "842" "841" "840" "838" "837" "836" "835" "833" "831" "830" "829" "828" "827" "825" "824" "823" "820" "817" "813" "802" "736" "730" "712" "711" "695" "691" "689" "682" "681" "676" "670" "668" "663" "644" "640" "637" "628" "595" "589" "587" "585" "580" "570" "564" "550" "549" "547" "533" "527" "526" "522" "514" "490" "478" "462" "455" "445" "430" "420" "409" "392" "391" "385" "382" "380" "371" "364" "355" "350" "346" "338" "337" "335" "324" "322" "320" "316" "311" "309" "304" "303" "301" "293" "289" "288" "286" "279" "277" "273" "264" "258" "256" "252" "248" "245" "241" "238" "186" "173" "171" "167" "166" "162" "160" "146" "129" "119" "112" "82" "77" "71" "65" "64" "63" "59" "46" "43" "35" "31" "25" "24" "15" "13" "12" "11" "9" "4" "1" 

Redescription R8 Rules: 

Dist: 0 0 0 10 47
W1R: BCDPMOOD >= 0.0 <= 0.0 AND ADAS13 >= 30.67 <= 54.67 
W2R: RCT183 >= 8.4 <= 10.8 AND RCT13 >= 3.2 <= 4.7 AND RCT11 >= 63.0 <= 164.0 AND Entorhinal >= 1438.0 <= 3120.0 AND RCT9 >= 2.7 <= 4.9 AND Ventricles >= 16539.0 <= 140133.0 AND FDG >= 3.7639 <= 5.93674 
JS: 0.2590909090909091
p-value :0.0
Support intersection: 57
Support union: 220

Covered examples (intersection): 
"1625" "1619" "1610" "1609" "1599" "1589" "1586" "1577" "1572" "1568" "1567" "1560" "1559" "1555" "1536" "1519" "1476" "1454" "1450" "1437" "1415" "1413" "1398" "1380" "1300" "1275" "1230" "1106" "1099" "1077" "1065" "1037" "1036" "1024" "981" "963" "949" "798" "785" "783" "779" "722" "698" "603" "594" "561" "537" "436" "428" "389" "331" "323" "313" "199" "133" "33" "2" 
Union elements: 
"1700" "1694" "1683" "1679" "1678" "1664" "1654" "1625" "1619" "1610" "1609" "1603" "1601" "1599" "1598" "1597" "1594" "1589" "1587" "1586" "1581" "1580" "1579" "1577" "1572" "1568" "1567" "1565" "1560" "1559" "1555" "1554" "1550" "1536" "1535" "1533" "1529" "1526" "1521" "1520" "1519" "1514" "1513" "1510" "1487" "1476" "1454" "1450" "1447" "1440" "1439" "1438" "1437" "1421" "1417" "1415" "1413" "1408" "1407" "1400" "1398" "1396" "1386" "1382" "1380" "1347" "1319" "1306" "1300" "1293" "1276" "1275" "1274" "1272" "1270" "1260" "1250" "1230" "1210" "1186" "1181" "1146" "1131" "1129" "1106" "1099" "1077" "1071" "1065" "1050" "1049" "1045" "1037" "1036" "1027" "1024" "1008" "1002" "995" "982" "981" "969" "967" "963" "949" "839" "818" "816" "799" "798" "797" "788" "785" "783" "779" "773" "748" "745" "744" "738" "737" "726" "725" "722" "709" "706" "698" "686" "684" "671" "662" "661" "660" "654" "651" "649" "635" "619" "616" "607" "605" "603" "602" "596" "594" "591" "584" "582" "574" "568" "565" "563" "561" "556" "539" "537" "536" "532" "531" "520" "517" "512" "506" "485" "480" "479" "456" "452" "449" "447" "436" "435" "434" "428" "426" "424" "419" "410" "395" "394" "393" "389" "384" "362" "361" "349" "341" "340" "336" "331" "329" "323" "314" "313" "310" "285" "242" "236" "229" "214" "205" "201" "199" "195" "183" "163" "154" "140" "138" "137" "135" "133" "121" "91" "86" "85" "33" "16" "8" "2" 

Redescription R9 Rules: 

Dist: 0 0 1 8 43
W1R: ADAS11 >= 15.0 <= 42.67 AND Q13SCORE >= 2.0 <= 5.0 
W2R: Fusiform >= 12295.0 <= 26192.0 AND FDG >= 3.48632 <= 5.20825 
JS: 0.21311475409836064
p-value :0.0
Support intersection: 52
Support union: 244

Covered examples (intersection): 
"1707" "1678" "1664" "1625" "1619" "1610" "1609" "1602" "1597" "1589" "1586" "1580" "1568" "1565" "1560" "1559" "1558" "1554" "1534" "1497" "1487" "1486" "1396" "1386" "1337" "1172" "1131" "1090" "1077" "1065" "1036" "1027" "973" "920" "798" "797" "790" "722" "698" "662" "661" "596" "594" "584" "537" "429" "428" "406" "389" "163" "148" "33" 
Union elements: 
"1722" "1707" "1699" "1694" "1690" "1679" "1678" "1666" "1664" "1625" "1619" "1613" "1610" "1609" "1603" "1602" "1599" "1597" "1596" "1594" "1589" "1586" "1580" "1577" "1574" "1569" "1568" "1567" "1566" "1565" "1560" "1559" "1558" "1555" "1554" "1538" "1535" "1534" "1526" "1520" "1519" "1516" "1506" "1497" "1487" "1486" "1476" "1458" "1450" "1447" "1439" "1438" "1437" "1434" "1430" "1422" "1421" "1417" "1415" "1413" "1408" "1400" "1398" "1396" "1386" "1382" "1377" "1353" "1337" "1333" "1327" "1306" "1303" "1300" "1294" "1280" "1276" "1270" "1262" "1248" "1186" "1181" "1172" "1146" "1131" "1127" "1106" "1103" "1099" "1090" "1077" "1071" "1065" "1050" "1045" "1036" "1028" "1027" "982" "981" "973" "969" "967" "963" "954" "949" "945" "933" "920" "886" "865" "851" "817" "805" "801" "799" "798" "797" "793" "792" "791" "790" "788" "785" "783" "782" "779" "773" "771" "763" "757" "754" "751" "748" "745" "739" "737" "725" "722" "719" "714" "710" "698" "691" "690" "688" "684" "678" "672" "671" "662" "661" "660" "646" "643" "619" "609" "605" "603" "602" "599" "596" "594" "584" "575" "569" "563" "561" "544" "537" "536" "531" "525" "520" "519" "503" "484" "478" "477" "461" "460" "456" "452" "435" "433" "432" "429" "428" "426" "424" "419" "413" "410" "406" "395" "393" "389" "374" "365" "362" "361" "349" "341" "336" "331" "329" "313" "310" "295" "287" "282" "281" "272" "268" "266" "255" "242" "234" "225" "214" "211" "205" "192" "189" "172" "165" "163" "154" "148" "128" "122" "121" "93" "89" "68" "62" "61" "57" "33" "32" "30" "19" "16" "6" 

Redescription R10 Rules: 

Dist: 26 18 18 5 0
W1R: Q10SCORE >= 0.0 <= 0.0 AND CDCOMMUN >= 0.0 <= 0.0 AND RAVLTImmediate >= 45.0 <= 68.0 AND RAVLTPercForgetting >= -20.0 <= 83.333333 AND RAVLTLearning >= 2.0 <= 8.0 AND Q1SCORE >= 2.0 <= 5.33 AND ADAS13 >= 2.0 <= 17.0 
W2R: PROTEIN >= 0.0 <= 74.0 AND Fusiform >= 13401.0 <= 26540.0 AND Entorhinal >= 3077.0 <= 5355.0 AND Ventricles >= 5650.0 <= 23369.0 AND FDG >= 5.98823 <= 8.35249 
JS: 0.2080745341614907
p-value :3.3306690738754696E-16
Support intersection: 67
Support union: 322

Covered examples (intersection): 
"1735" "1728" "1725" "1717" "1709" "1703" "1701" "1672" "1669" "1663" "1659" "1656" "1651" "1646" "1645" "1633" "1621" "1612" "1591" "1582" "1564" "1544" "1543" "1496" "1412" "1373" "1350" "1322" "1320" "1308" "1302" "1301" "1243" "1220" "1209" "1207" "1206" "1196" "1183" "1175" "1169" "1163" "1159" "1148" "1118" "1109" "1088" "1070" "1057" "1052" "1032" "1009" "999" "990" "986" "985" "971" "968" "922" "921" "906" "902" "830" "828" "826" "353" "258" 
Union elements: 
"1735" "1734" "1733" "1731" "1728" "1725" "1719" "1718" "1717" "1713" "1709" "1708" "1705" "1703" "1701" "1697" "1696" "1692" "1685" "1677" "1673" "1672" "1669" "1667" "1663" "1662" "1659" "1656" "1651" "1646" "1645" "1641" "1640" "1639" "1633" "1627" "1621" "1618" "1617" "1616" "1612" "1611" "1606" "1605" "1591" "1582" "1578" "1564" "1557" "1549" "1544" "1543" "1542" "1539" "1517" "1511" "1496" "1493" "1490" "1477" "1468" "1462" "1461" "1455" "1446" "1445" "1441" "1434" "1432" "1431" "1425" "1412" "1404" "1394" "1387" "1385" "1378" "1376" "1375" "1373" "1372" "1365" "1358" "1355" "1352" "1350" "1348" "1346" "1339" "1336" "1334" "1330" "1324" "1322" "1320" "1318" "1317" "1314" "1313" "1308" "1302" "1301" "1299" "1291" "1289" "1283" "1278" "1269" "1266" "1264" "1263" "1257" "1255" "1254" "1253" "1245" "1243" "1242" "1241" "1236" "1233" "1225" "1222" "1221" "1220" "1213" "1209" "1207" "1206" "1205" "1200" "1196" "1191" "1190" "1188" "1184" "1183" "1182" "1177" "1175" "1174" "1169" "1167" "1164" "1163" "1159" "1158" "1153" "1151" "1148" "1136" "1133" "1130" "1125" "1124" "1119" "1118" "1117" "1112" "1110" "1109" "1105" "1096" "1093" "1088" "1080" "1078" "1076" "1070" "1069" "1064" "1060" "1057" "1054" "1052" "1048" "1047" "1040" "1034" "1032" "1022" "1015" "1010" "1009" "1005" "999" "990" "988" "987" "986" "985" "984" "980" "975" "974" "971" "968" "966" "965" "964" "960" "956" "955" "951" "938" "935" "931" "929" "928" "925" "924" "922" "921" "918" "916" "915" "913" "909" "906" "904" "902" "901" "900" "899" "890" "884" "882" "878" "873" "872" "868" "863" "860" "859" "853" "852" "846" "845" "841" "836" "833" "830" "828" "826" "824" "823" "820" "810" "762" "755" "753" "752" "743" "742" "717" "712" "705" "699" "693" "680" "679" "669" "664" "645" "628" "514" "509" "508" "502" "497" "462" "454" "441" "439" "420" "382" "371" "369" "364" "353" "350" "338" "327" "315" "309" "301" "292" "280" "274" "270" "258" "245" "243" "241" "238" "221" "212" "206" "187" "186" "162" "152" "151" "140" "123" "97" "81" "80" "77" "64" "63" "52" "42" "38" "34" "29" "25" "15" "11" "10" "9" "7" 

Redescription R11 Rules: 

Dist: 0 0 60 23 0
W1R: NXVISUAL >= 0.0 <= 0.0 AND CDMEMORY >= 0.5 <= 1.0 AND FAQ >= 0.0 <= 2.0 AND Q3SCORE >= 0.0 <= 0.0 AND MMSE >= 27.0 <= 30.0 AND ADAS13 >= 2.0 <= 17.0 
W2R: RCT14 >= 84.0 <= 513.0 AND Hippocampus >= 6906.0 <= 10769.0 AND FDG >= 5.97518 <= 8.53584 
JS: 0.2273972602739726
p-value :0.0
Support intersection: 83
Support union: 365

Covered examples (intersection): 
"1592" "1537" "1517" "1490" "1468" "1461" "1452" "1436" "1412" "1411" "1397" "1362" "1356" "1342" "1310" "1304" "1301" "1283" "1258" "1246" "1238" "1220" "1190" "1177" "1176" "1174" "1149" "1130" "1123" "1100" "1088" "1085" "1080" "1078" "1060" "1047" "1046" "1016" "990" "988" "986" "980" "978" "947" "935" "934" "923" "922" "915" "913" "909" "907" "906" "903" "900" "897" "893" "891" "867" "860" "855" "844" "841" "834" "833" "830" "829" "826" "825" "823" "820" "806" "802" "780" "711" "673" "644" "522" "386" "269" "258" "124" "112" 
Union elements: 
"1632" "1627" "1624" "1623" "1621" "1618" "1617" "1616" "1608" "1607" "1606" "1604" "1592" "1591" "1583" "1578" "1570" "1564" "1557" "1553" "1549" "1544" "1539" "1537" "1531" "1527" "1525" "1517" "1507" "1503" "1502" "1498" "1496" "1494" "1493" "1491" "1490" "1489" "1477" "1475" "1474" "1468" "1461" "1460" "1456" "1452" "1449" "1446" "1441" "1436" "1434" "1433" "1432" "1426" "1425" "1420" "1412" "1411" "1404" "1402" "1399" "1397" "1376" "1374" "1370" "1368" "1367" "1365" "1364" "1363" "1362" "1361" "1359" "1358" "1356" "1354" "1351" "1348" "1344" "1343" "1342" "1339" "1336" "1331" "1324" "1322" "1312" "1310" "1308" "1304" "1301" "1299" "1294" "1291" "1289" "1285" "1283" "1273" "1272" "1271" "1268" "1263" "1258" "1257" "1252" "1251" "1246" "1243" "1241" "1240" "1238" "1231" "1228" "1225" "1221" "1220" "1219" "1214" "1212" "1207" "1205" "1204" "1203" "1199" "1193" "1192" "1190" "1188" "1182" "1180" "1177" "1176" "1175" "1174" "1169" "1168" "1165" "1158" "1157" "1155" "1153" "1149" "1148" "1147" "1137" "1134" "1133" "1132" "1130" "1123" "1121" "1114" "1112" "1109" "1105" "1100" "1097" "1094" "1093" "1092" "1091" "1088" "1086" "1085" "1080" "1078" "1074" "1070" "1069" "1060" "1057" "1056" "1055" "1052" "1048" "1047" "1046" "1038" "1035" "1034" "1032" "1031" "1025" "1021" "1018" "1017" "1016" "1015" "1014" "1006" "1000" "991" "990" "988" "986" "984" "980" "978" "976" "975" "966" "961" "960" "957" "956" "952" "951" "947" "944" "942" "935" "934" "930" "929" "928" "924" "923" "922" "919" "918" "916" "915" "913" "911" "910" "909" "907" "906" "905" "903" "901" "900" "899" "898" "897" "893" "891" "890" "888" "884" "882" "881" "878" "875" "873" "871" "868" "867" "864" "863" "862" "861" "860" "858" "857" "855" "853" "849" "847" "845" "844" "841" "840" "837" "835" "834" "833" "830" "829" "826" "825" "823" "820" "817" "812" "811" "806" "802" "780" "762" "760" "752" "723" "711" "703" "697" "695" "682" "673" "668" "667" "664" "659" "644" "642" "638" "634" "553" "522" "507" "493" "476" "459" "451" "442" "431" "420" "411" "409" "386" "382" "380" "371" "355" "353" "348" "335" "325" "324" "320" "316" "303" "290" "288" "280" "277" "269" "258" "245" "244" "243" "235" "224" "216" "191" "184" "182" "176" "167" "162" "160" "156" "142" "136" "129" "126" "124" "112" "101" "98" "89" "85" "80" "78" "76" "71" "67" "64" "59" "25" "24" "15" "13" "11" "1" 

Redescription R12 Rules: 

Dist: 0 0 0 10 34
W1R: Q12SCORE >= 0.0 <= 0.0 AND Q6SCORE >= 0.0 <= 0.0 AND ADAS11 >= 15.0 <= 32.33 AND CDRSB >= 2.5 <= 9.0 
W2R: HMT8 >= 2.03 <= 9.37 AND Fusiform >= 10214.0 <= 19822.0 AND Entorhinal >= 1438.0 <= 3120.0 AND FDG >= 4.97597 <= 5.94923 
JS: 0.2009132420091324
p-value :2.220446049250313E-16
Support intersection: 44
Support union: 219

Covered examples (intersection): 
"1619" "1580" "1577" "1558" "1550" "1454" "1439" "1415" "1386" "1300" "1293" "1270" "1248" "1230" "1210" "1129" "1106" "1037" "1008" "1002" "995" "981" "949" "745" "654" "605" "596" "591" "556" "532" "506" "479" "436" "428" "424" "340" "336" "331" "323" "310" "199" "154" "32" "2" 
Union elements: 
"1722" "1707" "1700" "1683" "1653" "1619" "1609" "1603" "1601" "1593" "1589" "1587" "1584" "1580" "1579" "1577" "1574" "1572" "1567" "1558" "1555" "1550" "1548" "1536" "1535" "1533" "1519" "1518" "1516" "1514" "1513" "1510" "1500" "1497" "1484" "1479" "1463" "1459" "1454" "1450" "1440" "1439" "1438" "1419" "1416" "1415" "1407" "1396" "1395" "1386" "1380" "1360" "1353" "1347" "1319" "1303" "1300" "1293" "1286" "1275" "1274" "1272" "1270" "1260" "1250" "1248" "1232" "1230" "1226" "1218" "1210" "1172" "1154" "1146" "1129" "1111" "1106" "1099" "1083" "1077" "1073" "1062" "1049" "1045" "1037" "1024" "1008" "1006" "1002" "995" "982" "981" "963" "949" "894" "851" "845" "839" "816" "799" "793" "791" "789" "779" "773" "771" "757" "754" "750" "746" "745" "738" "727" "726" "722" "714" "709" "706" "698" "690" "687" "686" "684" "678" "671" "654" "652" "649" "643" "635" "630" "618" "616" "609" "608" "607" "605" "601" "596" "594" "591" "584" "574" "569" "566" "565" "561" "556" "544" "539" "536" "532" "531" "525" "515" "512" "506" "501" "487" "485" "479" "477" "466" "458" "456" "449" "448" "447" "436" "433" "428" "424" "414" "410" "406" "398" "394" "393" "384" "374" "365" "351" "341" "340" "336" "331" "330" "323" "314" "313" "310" "300" "296" "294" "285" "282" "255" "251" "237" "236" "229" "215" "214" "205" "201" "199" "183" "154" "140" "137" "133" "121" "85" "74" "57" "32" "30" "8" "2" 

Redescription R13 Rules: 

Dist: 0 0 0 0 42
W1R: CDJUDGE >= 0.5 <= 3.0 AND GDALIVE >= 0.0 <= 0.0 AND ADAS11 >= 23.0 <= 42.67 
W2R: RCT183 >= 9.2 <= 10.8 AND Hippocampus >= 3281.0 <= 6696.0 AND FDG >= 3.48632 <= 5.45395 
JS: 0.22950819672131148
p-value :0.0
Support intersection: 42
Support union: 183

Covered examples (intersection): 
"1625" "1619" "1610" "1599" "1597" "1589" "1586" "1572" "1571" "1567" "1566" "1560" "1559" "1529" "1519" "1487" "1476" "1437" "1413" "1407" "1398" "1380" "1328" "1186" "1146" "1131" "1065" "1036" "1027" "805" "798" "785" "783" "779" "722" "698" "594" "436" "323" "313" "287" "133" 
Union elements: 
"1700" "1683" "1678" "1666" "1664" "1654" "1653" "1629" "1625" "1619" "1610" "1609" "1599" "1598" "1597" "1594" "1589" "1586" "1584" "1581" "1580" "1572" "1571" "1569" "1568" "1567" "1566" "1565" "1560" "1559" "1555" "1554" "1552" "1546" "1538" "1536" "1535" "1534" "1533" "1529" "1519" "1516" "1506" "1497" "1487" "1476" "1454" "1448" "1447" "1439" "1438" "1437" "1422" "1421" "1417" "1414" "1413" "1408" "1407" "1398" "1386" "1380" "1353" "1338" "1328" "1327" "1306" "1303" "1276" "1262" "1260" "1248" "1230" "1186" "1181" "1146" "1131" "1106" "1090" "1065" "1063" "1050" "1045" "1036" "1027" "1024" "1011" "983" "969" "967" "949" "933" "920" "886" "865" "839" "818" "805" "799" "798" "790" "785" "783" "782" "779" "751" "748" "737" "725" "722" "706" "698" "672" "671" "662" "660" "651" "619" "616" "615" "606" "605" "603" "602" "596" "594" "587" "584" "582" "569" "563" "537" "531" "517" "506" "479" "478" "466" "449" "436" "435" "429" "428" "426" "424" "419" "414" "413" "395" "389" "374" "362" "361" "341" "340" "331" "329" "323" "314" "313" "295" "287" "268" "242" "225" "205" "200" "199" "195" "189" "154" "148" "138" "133" "121" "115" "93" "89" "62" "57" "33" "6" "2" 

Redescription R14 Rules: 

Dist: 33 3 22 6 1
W1R: ADAS13 >= 7.0 <= 17.0 AND BCVISION >= 0.0 <= 0.0 AND RAVLTLearning >= 3.0 <= 11.0 AND RAVLTImmediate >= 45.0 <= 67.0 AND MMFLOOR >= 1.0 <= 1.0 AND NXNERVE >= 1.0 <= 1.0 AND BCDROWSY >= 0.0 <= 0.0 
W2R: RCT1407 >= 46.0 <= 160.0 AND ICV >= 1164603.304527 <= 1601157.557012 AND WholeBrain >= 764118.0 <= 1103330.620064 AND Hippocampus >= 6080.0 <= 9902.0 AND FDG >= 5.98823 <= 6.99284 
JS: 0.21035598705501618
p-value :0.0
Support intersection: 65
Support union: 309

Covered examples (intersection): 
"1627" "1621" "1620" "1591" "1578" "1544" "1490" "1477" "1473" "1461" "1446" "1436" "1432" "1362" "1348" "1339" "1322" "1318" "1283" "1278" "1277" "1269" "1253" "1245" "1241" "1192" "1191" "1187" "1183" "1159" "1125" "1120" "1119" "1118" "1114" "1108" "1074" "1051" "1041" "1010" "1009" "999" "986" "984" "980" "921" "918" "913" "901" "898" "868" "853" "833" "825" "509" "427" "364" "353" "270" "221" "206" "162" "13" "9" "7" 
Union elements: 
"1732" "1728" "1725" "1697" "1687" "1677" "1673" "1663" "1662" "1630" "1627" "1621" "1620" "1617" "1615" "1611" "1606" "1605" "1604" "1594" "1591" "1578" "1576" "1564" "1557" "1544" "1541" "1539" "1517" "1505" "1504" "1493" "1490" "1478" "1477" "1475" "1473" "1462" "1461" "1455" "1446" "1441" "1436" "1434" "1433" "1432" "1428" "1426" "1420" "1412" "1411" "1399" "1394" "1385" "1378" "1374" "1372" "1369" "1365" "1362" "1355" "1348" "1345" "1339" "1334" "1332" "1326" "1325" "1322" "1320" "1318" "1317" "1314" "1313" "1312" "1301" "1299" "1298" "1297" "1288" "1285" "1283" "1282" "1278" "1277" "1269" "1264" "1257" "1254" "1253" "1252" "1251" "1249" "1245" "1243" "1241" "1240" "1239" "1237" "1225" "1220" "1217" "1212" "1208" "1206" "1204" "1197" "1192" "1191" "1187" "1185" "1183" "1179" "1177" "1176" "1173" "1169" "1167" "1164" "1160" "1159" "1157" "1156" "1152" "1151" "1134" "1133" "1126" "1125" "1122" "1121" "1120" "1119" "1118" "1114" "1110" "1109" "1108" "1100" "1098" "1093" "1088" "1087" "1081" "1080" "1076" "1074" "1069" "1057" "1054" "1052" "1051" "1046" "1042" "1041" "1040" "1038" "1035" "1026" "1023" "1022" "1018" "1014" "1010" "1009" "1006" "1005" "1004" "1001" "999" "997" "993" "991" "988" "986" "984" "980" "975" "974" "968" "965" "964" "959" "953" "939" "922" "921" "919" "918" "914" "913" "906" "902" "901" "900" "898" "895" "893" "890" "888" "884" "880" "879" "872" "871" "868" "861" "855" "854" "853" "852" "847" "845" "841" "838" "837" "834" "833" "830" "829" "827" "825" "824" "823" "821" "817" "803" "800" "787" "777" "760" "755" "742" "724" "721" "717" "711" "697" "669" "664" "663" "645" "644" "634" "624" "614" "612" "555" "550" "527" "513" "509" "497" "457" "454" "439" "427" "416" "385" "375" "371" "364" "353" "348" "325" "319" "316" "315" "309" "305" "292" "274" "270" "264" "244" "238" "235" "221" "206" "186" "176" "167" "162" "159" "158" "156" "153" "151" "146" "140" "123" "119" "112" "107" "101" "92" "76" "63" "59" "51" "42" "38" "34" "25" "15" "13" "11" "9" "7" 

Redescription R15 Rules: 

Dist: 0 0 36 9 1
W1R: CDMEMORY >= 0.5 <= 1.0 AND RAVLTPercForgetting >= -15.384615 <= 80.0 AND Q3SCORE >= 0.0 <= 1.0 AND RAVLTLearning >= 4.0 <= 12.0 AND ADAS13 >= 3.0 <= 17.0 AND BCPALPIT >= 0.0 <= 0.0 AND GDAFRAID >= 0.0 <= 0.0 AND Q13SCORE >= 0.0 <= 0.0 
W2R: Entorhinal >= 3124.0 <= 5572.0 AND BAT126 >= 144.0 <= 2431.0 AND RCT13 >= 3.9 <= 4.9 AND HMT4 >= 86.0 <= 101.0 AND Ventricles >= 5650.0 <= 25644.0 AND AV45 >= 0.929515 <= 1.31771 AND FDG >= 5.98823 <= 7.81833 
JS: 0.23232323232323232
p-value :0.0
Support intersection: 46
Support union: 198

Covered examples (intersection): 
"1578" "1498" "1468" "1461" "1455" "1446" "1411" "1399" "1336" "1334" "1301" "1263" "1253" "1191" "1177" "1174" "1151" "1123" "1118" "1109" "1093" "1078" "1069" "1064" "1057" "1048" "985" "980" "975" "935" "929" "928" "915" "909" "900" "893" "890" "882" "878" "873" "872" "859" "841" "826" "823" "820" 
Union elements: 
"1618" "1616" "1578" "1549" "1544" "1543" "1537" "1498" "1494" "1493" "1491" "1483" "1473" "1468" "1465" "1461" "1455" "1452" "1446" "1441" "1433" "1431" "1428" "1426" "1425" "1412" "1411" "1404" "1399" "1392" "1387" "1385" "1375" "1373" "1369" "1364" "1362" "1359" "1356" "1350" "1349" "1343" "1336" "1334" "1320" "1317" "1311" "1302" "1301" "1288" "1268" "1263" "1258" "1253" "1252" "1251" "1243" "1241" "1236" "1234" "1231" "1225" "1220" "1219" "1213" "1193" "1191" "1190" "1185" "1182" "1177" "1176" "1175" "1174" "1169" "1159" "1151" "1149" "1148" "1137" "1130" "1125" "1123" "1118" "1109" "1105" "1093" "1088" "1085" "1080" "1078" "1074" "1072" "1070" "1069" "1064" "1057" "1048" "1047" "1046" "1039" "1034" "1015" "1013" "999" "990" "986" "985" "980" "975" "971" "966" "960" "953" "951" "942" "937" "935" "934" "929" "928" "925" "922" "921" "916" "915" "913" "910" "909" "907" "906" "904" "900" "899" "897" "893" "890" "884" "883" "882" "880" "879" "878" "875" "873" "872" "870" "867" "864" "863" "862" "859" "858" "853" "852" "847" "846" "845" "842" "841" "834" "833" "829" "828" "826" "823" "821" "820" "802" "778" "752" "747" "730" "670" "663" "659" "640" "597" "540" "507" "463" "442" "409" "386" "348" "342" "338" "292" "277" "263" "235" "204" "159" "158" "136" "126" "112" "71" 

Redescription R16 Rules: 

Dist: 0 0 0 1 40
W1R: NXVISUAL >= 0.0 <= 0.0 AND BCELMOOD >= 0.0 <= 0.0 AND FAQ >= 7.0 <= 30.0 AND RAVLTImmediate >= 1.0 <= 26.0 AND ADAS13 >= 28.0 <= 54.67 AND NXHEEL >= 1.0 <= 1.0 
W2R: FDG >= 3.48632 <= 4.9869 AND RCT4 >= 9.0 <= 22.0 
JS: 0.23837209302325582
p-value :0.0
Support intersection: 41
Support union: 172

Covered examples (intersection): 
"1625" "1597" "1589" "1581" "1568" "1560" "1559" "1529" "1520" "1519" "1516" "1497" "1437" "1417" "1413" "1408" "1407" "1400" "1398" "1386" "1328" "1186" "1146" "1131" "1090" "1065" "1036" "798" "788" "785" "783" "722" "662" "603" "426" "419" "389" "313" "163" "93" "33" 
Union elements: 
"1694" "1683" "1679" "1678" "1666" "1654" "1653" "1625" "1619" "1609" "1602" "1601" "1597" "1596" "1594" "1589" "1588" "1581" "1580" "1579" "1577" "1572" "1571" "1569" "1568" "1567" "1565" "1560" "1559" "1555" "1554" "1538" "1535" "1529" "1521" "1520" "1519" "1516" "1506" "1497" "1487" "1454" "1453" "1447" "1439" "1437" "1417" "1416" "1413" "1408" "1407" "1400" "1398" "1396" "1386" "1380" "1333" "1328" "1303" "1300" "1294" "1275" "1262" "1210" "1186" "1146" "1131" "1106" "1090" "1071" "1065" "1050" "1045" "1036" "1027" "1007" "973" "969" "865" "818" "805" "801" "798" "793" "790" "788" "785" "783" "773" "771" "748" "744" "737" "726" "725" "722" "714" "698" "684" "672" "671" "662" "661" "660" "651" "619" "618" "603" "602" "596" "594" "582" "575" "569" "568" "563" "537" "536" "525" "479" "466" "460" "458" "456" "452" "436" "435" "433" "428" "426" "419" "414" "413" "410" "395" "394" "393" "389" "374" "365" "362" "361" "354" "349" "341" "336" "331" "313" "282" "266" "255" "251" "237" "225" "211" "205" "199" "195" "163" "138" "121" "93" "86" "62" "61" "57" "53" "33" "32" "16" "6" "2" 

Redescription R17 Rules: 

Dist: 2 0 4 38 41
W1R: RAVLTForgetting >= 5.0 <= 10.0 AND BCRASH >= 0.0 <= 0.0 AND RAVLTImmediate >= 16.0 <= 46.0 AND ADAS13 >= 20.0 <= 49.0 
W2R: HMT7 >= 4.46 <= 12.75 AND WholeBrain >= 669364.0 <= 1226997.922766 AND Hippocampus >= 3281.0 <= 6696.0 AND FDG >= 4.9516 <= 6.34432 AND APOE4 >= 1.0 <= 2.0 
JS: 0.22666666666666666
p-value :0.0
Support intersection: 85
Support union: 375

Covered examples (intersection): 
"1622" "1598" "1593" "1577" "1542" "1518" "1515" "1514" "1501" "1469" "1463" "1415" "1393" "1388" "1386" "1382" "1327" "1319" "1303" "1300" "1293" "1286" "1275" "1248" "1210" "1146" "1135" "1129" "1127" "1115" "1106" "1099" "1083" "1063" "1062" "1043" "1037" "983" "982" "963" "920" "843" "839" "709" "706" "687" "658" "647" "635" "615" "604" "596" "584" "565" "556" "539" "531" "515" "506" "504" "479" "472" "436" "429" "424" "383" "375" "367" "340" "331" "330" "321" "310" "285" "223" "209" "201" "200" "183" "154" "148" "137" "133" "115" "8" 
Union elements: 
"1722" "1707" "1700" "1699" "1690" "1683" "1682" "1681" "1679" "1678" "1670" "1666" "1639" "1628" "1622" "1601" "1598" "1594" "1593" "1590" "1588" "1581" "1579" "1577" "1572" "1569" "1558" "1550" "1548" "1542" "1540" "1539" "1535" "1533" "1532" "1524" "1521" "1520" "1518" "1516" "1515" "1514" "1510" "1509" "1504" "1501" "1499" "1494" "1492" "1487" "1484" "1482" "1472" "1469" "1463" "1459" "1458" "1457" "1454" "1451" "1450" "1447" "1442" "1440" "1439" "1434" "1430" "1429" "1424" "1419" "1416" "1415" "1414" "1405" "1403" "1396" "1395" "1393" "1389" "1388" "1386" "1384" "1382" "1380" "1375" "1370" "1368" "1360" "1353" "1335" "1327" "1319" "1303" "1300" "1297" "1293" "1286" "1276" "1275" "1270" "1260" "1250" "1248" "1235" "1230" "1226" "1218" "1211" "1210" "1202" "1195" "1189" "1173" "1172" "1166" "1154" "1146" "1139" "1135" "1131" "1129" "1127" "1115" "1112" "1106" "1104" "1102" "1099" "1089" "1083" "1077" "1073" "1071" "1067" "1065" "1063" "1062" "1061" "1045" "1043" "1037" "1030" "1027" "1024" "1008" "1007" "1002" "995" "983" "982" "981" "979" "967" "963" "958" "946" "920" "908" "886" "876" "843" "839" "819" "817" "814" "813" "799" "797" "796" "793" "792" "791" "790" "786" "779" "775" "771" "770" "769" "766" "764" "761" "757" "751" "750" "745" "744" "741" "727" "726" "714" "713" "712" "709" "706" "698" "696" "688" "687" "684" "667" "660" "658" "657" "655" "654" "652" "647" "646" "639" "636" "635" "633" "630" "629" "627" "626" "623" "620" "616" "615" "611" "606" "605" "604" "601" "599" "596" "592" "591" "588" "587" "584" "583" "582" "577" "574" "567" "566" "565" "561" "556" "542" "539" "538" "536" "534" "532" "531" "527" "525" "520" "517" "515" "507" "506" "504" "501" "498" "496" "494" "492" "487" "484" "479" "478" "477" "474" "472" "471" "469" "467" "461" "446" "443" "436" "435" "432" "429" "428" "424" "419" "411" "410" "398" "397" "394" "384" "383" "381" "375" "374" "368" "367" "365" "363" "357" "352" "351" "347" "341" "340" "336" "331" "330" "323" "321" "319" "313" "312" "310" "287" "285" "275" "268" "265" "262" "260" "251" "249" "246" "240" "237" "236" "234" "227" "223" "222" "218" "215" "209" "208" "201" "200" "199" "195" "193" "185" "183" "179" "168" "163" "157" "155" "154" "150" "148" "137" "133" "130" "121" "119" "115" "102" "100" "94" "90" "86" "85" "75" "74" "67" "62" "56" "54" "51" "49" "33" "30" "27" "26" "19" "17" "8" "5" 

Redescription R18 Rules: 

Dist: 0 0 32 10 1
W1R: CDMEMORY >= 0.5 <= 1.0 AND RAVLTImmediate >= 45.0 <= 68.0 
W2R: WholeBrain >= 955872.687024 <= 1175768.781364 AND Hippocampus >= 6231.0 <= 9405.0 AND ICV >= 1185733.75129 <= 1514998.04403 AND HMT3 >= 3.4 <= 4.6 AND RCT8 >= 2.2 <= 5.9 AND FDG >= 5.98823 <= 8.08201 
JS: 0.2107843137254902
p-value :0.0
Support intersection: 43
Support union: 204

Covered examples (intersection): 
"1578" "1564" "1493" "1446" "1441" "1436" "1426" "1412" "1411" "1339" "1301" "1298" "1284" "1283" "1253" "1217" "1177" "1130" "1118" "1112" "1109" "1093" "1088" "1074" "1057" "1022" "985" "980" "922" "906" "900" "880" "868" "852" "846" "838" "828" "825" "824" "823" "802" "787" "409" 
Union elements: 
"1632" "1630" "1624" "1615" "1608" "1605" "1600" "1578" "1564" "1563" "1557" "1553" "1537" "1508" "1505" "1498" "1493" "1490" "1477" "1473" "1468" "1462" "1461" "1455" "1446" "1442" "1441" "1436" "1435" "1426" "1425" "1423" "1412" "1411" "1404" "1399" "1397" "1385" "1378" "1373" "1368" "1362" "1359" "1352" "1351" "1348" "1343" "1339" "1336" "1334" "1326" "1320" "1312" "1308" "1301" "1299" "1298" "1291" "1284" "1283" "1253" "1241" "1238" "1222" "1221" "1220" "1217" "1209" "1207" "1204" "1197" "1191" "1190" "1188" "1182" "1179" "1178" "1177" "1174" "1169" "1158" "1157" "1153" "1152" "1149" "1148" "1130" "1125" "1121" "1120" "1119" "1118" "1112" "1109" "1093" "1088" "1081" "1080" "1074" "1057" "1051" "1048" "1041" "1026" "1022" "1014" "1009" "1004" "993" "990" "988" "986" "985" "980" "971" "970" "966" "956" "953" "951" "944" "940" "925" "924" "922" "921" "918" "913" "906" "903" "902" "901" "900" "898" "893" "891" "890" "884" "882" "880" "879" "878" "873" "872" "870" "868" "863" "861" "860" "854" "853" "852" "846" "845" "844" "838" "836" "834" "833" "830" "828" "826" "825" "824" "823" "821" "820" "810" "804" "803" "802" "787" "777" "762" "752" "697" "669" "664" "612" "514" "454" "441" "427" "409" "382" "349" "348" "338" "325" "314" "292" "258" "238" "186" "162" "158" "137" "126" "119" "106" "89" "76" "71" "13" 

Redescription R19 Rules: 

Dist: 1 0 5 19 42
W1R: BCDIZZY >= 0.0 <= 0.0 AND Q1SCORE >= 6.0 <= 10.0 AND MMSE >= 19.0 <= 28.0 AND ADAS13 >= 18.0 <= 54.67 
W2R: RCT1 >= 0.2 <= 1.2 AND FDG >= 4.66666 <= 5.38384 
JS: 0.2
p-value :0.0
Support intersection: 67
Support union: 335

Covered examples (intersection): 
"1619" "1602" "1597" "1589" "1584" "1580" "1572" "1569" "1567" "1554" "1547" "1529" "1516" "1506" "1487" "1486" "1447" "1439" "1413" "1400" "1396" "1384" "1380" "1377" "1353" "1337" "1303" "1260" "1248" "1230" "1186" "1181" "1161" "1146" "1131" "1106" "1077" "1049" "1045" "1024" "969" "920" "886" "801" "799" "788" "748" "737" "722" "698" "661" "594" "584" "548" "537" "479" "436" "389" "331" "268" "227" "200" "163" "148" "133" "93" "33" 
Union elements: 
"1722" "1707" "1694" "1690" "1683" "1678" "1666" "1664" "1654" "1653" "1652" "1637" "1629" "1628" "1625" "1619" "1613" "1610" "1602" "1601" "1600" "1599" "1598" "1597" "1596" "1593" "1589" "1584" "1580" "1579" "1575" "1574" "1572" "1571" "1569" "1567" "1565" "1560" "1559" "1558" "1555" "1554" "1552" "1551" "1547" "1538" "1536" "1535" "1534" "1533" "1530" "1529" "1524" "1521" "1519" "1516" "1514" "1512" "1506" "1501" "1497" "1492" "1487" "1486" "1484" "1476" "1472" "1469" "1460" "1458" "1454" "1450" "1448" "1447" "1439" "1438" "1437" "1434" "1431" "1430" "1429" "1424" "1422" "1421" "1417" "1416" "1415" "1414" "1413" "1408" "1407" "1403" "1402" "1400" "1398" "1396" "1386" "1384" "1380" "1377" "1360" "1353" "1337" "1333" "1328" "1327" "1315" "1306" "1303" "1300" "1294" "1293" "1286" "1275" "1262" "1260" "1248" "1247" "1230" "1226" "1224" "1210" "1189" "1186" "1181" "1172" "1161" "1157" "1154" "1146" "1138" "1131" "1129" "1111" "1106" "1103" "1077" "1071" "1065" "1062" "1061" "1050" "1049" "1045" "1043" "1036" "1028" "1027" "1024" "1007" "1002" "995" "981" "973" "969" "967" "962" "948" "933" "920" "896" "886" "865" "856" "801" "799" "798" "795" "791" "790" "788" "783" "779" "776" "773" "764" "763" "757" "756" "754" "750" "748" "746" "745" "744" "738" "737" "726" "725" "722" "714" "713" "706" "698" "690" "684" "683" "682" "678" "672" "671" "667" "662" "661" "651" "648" "643" "637" "633" "627" "626" "619" "616" "615" "603" "602" "596" "594" "591" "585" "584" "582" "577" "575" "574" "569" "568" "566" "563" "561" "548" "537" "532" "531" "525" "506" "503" "498" "486" "484" "480" "479" "478" "473" "470" "466" "458" "452" "449" "436" "432" "429" "428" "426" "424" "419" "414" "413" "398" "395" "393" "389" "384" "375" "374" "365" "362" "361" "357" "354" "352" "347" "341" "340" "331" "329" "323" "319" "314" "313" "299" "295" "294" "287" "282" "281" "268" "266" "259" "255" "251" "242" "237" "227" "214" "211" "205" "200" "199" "196" "195" "193" "189" "185" "165" "163" "154" "148" "141" "138" "133" "131" "130" "128" "118" "115" "113" "102" "100" "94" "93" "89" "75" "72" "57" "54" "53" "51" "49" "48" "33" "23" "16" "6" "2" 

Redescription R20 Rules: 

Dist: 0 0 4 9 47
W1R: ADAS13 >= 19.67 <= 51.0 AND GDTOTAL >= 0.0 <= 3.0 AND RAVLTImmediate >= 1.0 <= 46.0 AND MMFLOOR >= 1.0 <= 1.0 AND BCVISION >= 0.0 <= 0.0 AND Q13SCORE >= 2.0 <= 5.0 
W2R: ICV >= 1230813.705097 <= 1993734.930712 AND FDG >= 3.48632 <= 5.11975 
JS: 0.27149321266968324
p-value :0.0
Support intersection: 60
Support union: 221

Covered examples (intersection): 
"1707" "1678" "1666" "1664" "1625" "1610" "1609" "1597" "1586" "1580" "1569" "1560" "1558" "1554" "1533" "1520" "1497" "1487" "1447" "1408" "1398" "1396" "1386" "1337" "1333" "1172" "1090" "1071" "1036" "1027" "973" "920" "886" "851" "801" "798" "797" "790" "788" "785" "783" "751" "722" "661" "603" "596" "594" "537" "531" "429" "419" "406" "389" "374" "313" "295" "163" "148" "128" "33" 
Union elements: 
"1707" "1700" "1690" "1682" "1678" "1666" "1664" "1639" "1638" "1628" "1625" "1619" "1613" "1610" "1609" "1599" "1597" "1596" "1589" "1586" "1581" "1580" "1574" "1571" "1569" "1568" "1567" "1566" "1565" "1560" "1559" "1558" "1554" "1535" "1534" "1533" "1529" "1526" "1520" "1516" "1506" "1504" "1497" "1487" "1484" "1476" "1460" "1458" "1448" "1447" "1439" "1438" "1437" "1422" "1421" "1417" "1414" "1413" "1408" "1407" "1400" "1398" "1396" "1388" "1386" "1384" "1382" "1377" "1337" "1335" "1333" "1328" "1294" "1280" "1276" "1270" "1181" "1172" "1146" "1144" "1138" "1131" "1127" "1103" "1090" "1071" "1065" "1045" "1036" "1027" "983" "982" "981" "973" "969" "945" "936" "926" "920" "889" "886" "865" "851" "839" "817" "805" "801" "798" "797" "793" "791" "790" "788" "785" "783" "782" "781" "779" "773" "771" "770" "767" "763" "754" "751" "748" "745" "739" "737" "731" "722" "712" "700" "698" "691" "687" "671" "662" "661" "660" "648" "643" "637" "629" "619" "611" "609" "603" "599" "596" "594" "575" "537" "531" "525" "519" "518" "484" "473" "465" "461" "460" "452" "449" "435" "432" "429" "426" "424" "419" "413" "406" "389" "374" "367" "362" "361" "352" "349" "329" "313" "312" "310" "295" "287" "275" "268" "266" "260" "255" "242" "234" "229" "227" "225" "222" "179" "163" "157" "155" "148" "137" "130" "128" "122" "121" "118" "114" "113" "93" "89" "75" "73" "68" "60" "57" "33" "19" "17" "16" "6" 

Redescription R21 Rules: 

Dist: 0 0 42 17 1
W1R: RAVLTForgetting >= 2.0 <= 10.0 AND CDMEMORY >= 0.5 <= 1.0 AND RAVLTPercForgetting >= 13.333333 <= 87.5 AND Q3SCORE >= 0.0 <= 1.0 AND RAVLTLearning >= 4.0 <= 12.0 AND ADAS13 >= 3.0 <= 17.0 AND GDAFRAID >= 0.0 <= 0.0 AND Q13SCORE >= 0.0 <= 0.0 
W2R: BAT126 >= 258.0 <= 4736.0 AND HMT8 >= 1.39 <= 3.72 AND Fusiform >= 16188.0 <= 26977.0 AND Hippocampus >= 6903.0 <= 9544.0 AND FDG >= 5.98237 <= 8.53584 
JS: 0.25210084033613445
p-value :0.0
Support intersection: 60
Support union: 238

Covered examples (intersection): 
"1592" "1578" "1537" "1498" "1490" "1468" "1465" "1452" "1446" "1441" "1412" "1411" "1399" "1356" "1349" "1336" "1301" "1268" "1258" "1220" "1205" "1174" "1158" "1151" "1149" "1088" "1085" "1080" "1078" "1069" "1057" "1047" "1046" "953" "934" "913" "909" "907" "904" "900" "899" "897" "890" "884" "867" "864" "862" "859" "858" "846" "841" "834" "823" "695" "663" "409" "403" "386" "235" "112" 
Union elements: 
"1623" "1617" "1616" "1604" "1592" "1591" "1578" "1564" "1549" "1544" "1539" "1537" "1517" "1502" "1498" "1496" "1494" "1490" "1489" "1483" "1474" "1468" "1465" "1461" "1455" "1452" "1446" "1441" "1435" "1425" "1412" "1411" "1402" "1399" "1392" "1387" "1385" "1359" "1358" "1356" "1349" "1343" "1342" "1336" "1334" "1320" "1318" "1311" "1304" "1302" "1301" "1289" "1273" "1271" "1268" "1263" "1258" "1253" "1251" "1246" "1231" "1228" "1221" "1220" "1215" "1214" "1213" "1212" "1207" "1205" "1203" "1193" "1191" "1190" "1182" "1178" "1177" "1176" "1174" "1164" "1160" "1158" "1153" "1151" "1149" "1148" "1141" "1133" "1132" "1130" "1123" "1118" "1109" "1093" "1092" "1088" "1085" "1081" "1080" "1078" "1074" "1072" "1069" "1064" "1060" "1058" "1057" "1048" "1047" "1046" "1042" "1039" "1026" "1022" "1021" "1018" "1010" "1005" "999" "990" "985" "975" "972" "971" "964" "961" "953" "951" "942" "937" "936" "935" "934" "931" "929" "928" "925" "922" "921" "916" "915" "913" "910" "909" "907" "906" "904" "903" "901" "900" "899" "897" "893" "891" "890" "884" "883" "882" "879" "873" "872" "867" "864" "863" "862" "859" "858" "855" "853" "846" "845" "844" "842" "841" "838" "837" "834" "829" "828" "826" "825" "823" "820" "787" "780" "752" "747" "730" "695" "670" "668" "663" "659" "640" "597" "570" "540" "535" "507" "476" "475" "463" "450" "442" "440" "420" "409" "403" "386" "382" "355" "348" "342" "338" "309" "293" "292" "288" "280" "277" "263" "258" "238" "235" "204" "191" "160" "159" "144" "136" "126" "112" "85" "71" "28" "13" "4" "1" 

Redescription R22 Rules: 

Dist: 0 0 0 5 81
W1R: FAQ >= 7.0 <= 30.0 AND MMSE >= 19.0 <= 25.0 AND ADAS13 >= 27.33 <= 54.67 
W2R: Entorhinal >= 1426.0 <= 3143.0 AND HMT4 >= 75.0 <= 107.0 AND Hippocampus >= 3091.0 <= 6584.0 
JS: 0.2107843137254902
p-value :2.220446049250313E-16
Support intersection: 86
Support union: 408

Covered examples (intersection): 
"1625" "1619" "1609" "1594" "1589" "1581" "1577" "1572" "1567" "1560" "1559" "1555" "1521" "1519" "1439" "1437" "1415" "1413" "1398" "1386" "1382" "1380" "1300" "1275" "1210" "1186" "1146" "1106" "1065" "1008" "963" "949" "785" "783" "779" "744" "725" "722" "698" "672" "662" "660" "654" "651" "619" "616" "602" "596" "594" "582" "569" "563" "506" "479" "466" "458" "456" "436" "435" "433" "428" "410" "393" "365" "362" "354" "347" "341" "336" "323" "313" "310" "282" "272" "266" "265" "225" "211" "199" "133" "121" "86" "62" "61" "32" "2" 
Union elements: 
"1700" "1690" "1683" "1679" "1678" "1666" "1654" "1653" "1625" "1619" "1610" "1609" "1601" "1599" "1597" "1594" "1589" "1588" "1587" "1586" "1581" "1580" "1579" "1577" "1572" "1571" "1568" "1567" "1566" "1565" "1560" "1559" "1558" "1555" "1554" "1552" "1550" "1542" "1536" "1535" "1533" "1532" "1529" "1528" "1525" "1521" "1520" "1519" "1518" "1516" "1515" "1514" "1510" "1509" "1506" "1501" "1487" "1476" "1466" "1456" "1453" "1450" "1447" "1440" "1439" "1438" "1437" "1435" "1430" "1429" "1424" "1416" "1415" "1413" "1408" "1407" "1400" "1398" "1396" "1395" "1393" "1386" "1382" "1380" "1379" "1368" "1360" "1347" "1328" "1319" "1303" "1300" "1293" "1286" "1276" "1275" "1272" "1270" "1262" "1260" "1230" "1218" "1210" "1202" "1186" "1166" "1154" "1150" "1146" "1145" "1131" "1129" "1126" "1121" "1116" "1111" "1106" "1099" "1090" "1089" "1077" "1073" "1067" "1065" "1062" "1059" "1050" "1045" "1039" "1037" "1036" "1030" "1029" "1027" "1024" "1011" "1008" "1007" "1002" "995" "982" "974" "973" "967" "963" "949" "948" "946" "895" "894" "892" "854" "850" "845" "839" "819" "818" "816" "813" "799" "798" "794" "790" "789" "788" "785" "783" "781" "779" "776" "775" "773" "771" "761" "758" "757" "750" "748" "746" "745" "744" "738" "737" "734" "731" "727" "726" "725" "724" "722" "719" "714" "709" "706" "704" "698" "696" "688" "687" "685" "678" "677" "672" "671" "666" "665" "662" "660" "657" "654" "652" "651" "649" "646" "638" "635" "631" "630" "619" "618" "616" "612" "605" "603" "602" "601" "599" "598" "596" "594" "586" "584" "582" "574" "571" "569" "568" "566" "565" "563" "561" "556" "555" "544" "543" "542" "540" "539" "537" "536" "532" "531" "520" "519" "517" "515" "506" "504" "503" "496" "495" "492" "488" "487" "485" "481" "479" "477" "473" "467" "466" "460" "458" "456" "452" "450" "449" "447" "446" "442" "440" "436" "435" "433" "432" "430" "429" "428" "426" "424" "423" "419" "418" "414" "410" "406" "402" "395" "394" "393" "389" "384" "383" "375" "374" "373" "368" "365" "364" "362" "361" "360" "356" "354" "351" "347" "341" "340" "336" "334" "332" "331" "330" "329" "323" "314" "313" "312" "310" "306" "305" "299" "297" "294" "292" "285" "282" "272" "271" "268" "266" "265" "262" "257" "255" "251" "236" "234" "232" "229" "225" "223" "215" "214" "211" "209" "205" "202" "201" "199" "195" "194" "193" "192" "188" "183" "168" "161" "154" "150" "149" "147" "140" "138" "137" "133" "121" "115" "114" "110" "103" "94" "93" "86" "85" "83" "75" "74" "73" "66" "62" "61" "57" "56" "54" "53" "51" "49" "48" "33" "32" "27" "24" "16" "14" "8" "6" "2" 

Redescription R23 Rules: 

Dist: 0 0 1 21 36
W1R: MMBALLDL >= 0.0 <= 0.0 AND Q5SCORE >= 0.0 <= 1.0 AND ADAS13 >= 19.67 <= 51.0 AND BCHDACHE >= 0.0 <= 0.0 
W2R: FDG >= 4.97597 <= 5.99516 AND HMT11 >= 0.03 <= 2.15 AND Entorhinal >= 1438.0 <= 3120.0 AND HMT17 >= 2.0 <= 9.7 
JS: 0.20279720279720279
p-value :0.0
Support intersection: 58
Support union: 286

Covered examples (intersection): 
"1609" "1603" "1580" "1577" "1572" "1558" "1555" "1550" "1536" "1518" "1454" "1440" "1439" "1415" "1393" "1319" "1300" "1293" "1286" "1275" "1274" "1270" "1260" "1248" "1230" "1210" "1106" "1037" "1024" "995" "963" "799" "745" "738" "698" "687" "635" "584" "574" "561" "556" "539" "506" "479" "449" "428" "424" "340" "331" "310" "285" "236" "201" "154" "137" "133" "32" "2" 
Union elements: 
"1707" "1699" "1694" "1690" "1683" "1664" "1625" "1613" "1609" "1603" "1601" "1590" "1588" "1587" "1585" "1580" "1579" "1577" "1574" "1572" "1568" "1567" "1560" "1558" "1555" "1554" "1550" "1542" "1536" "1535" "1533" "1519" "1518" "1514" "1513" "1512" "1510" "1506" "1504" "1487" "1476" "1469" "1460" "1454" "1453" "1450" "1447" "1440" "1439" "1438" "1437" "1431" "1429" "1421" "1415" "1414" "1410" "1407" "1403" "1396" "1393" "1386" "1384" "1380" "1377" "1360" "1347" "1328" "1327" "1319" "1306" "1303" "1300" "1297" "1295" "1293" "1286" "1275" "1274" "1272" "1270" "1262" "1260" "1250" "1248" "1230" "1226" "1218" "1210" "1181" "1154" "1129" "1111" "1106" "1099" "1090" "1083" "1077" "1073" "1065" "1063" "1049" "1037" "1036" "1028" "1024" "1008" "1007" "1002" "995" "982" "981" "973" "967" "963" "926" "920" "894" "889" "851" "845" "839" "819" "816" "803" "800" "799" "793" "785" "773" "769" "751" "750" "746" "745" "744" "738" "734" "727" "725" "722" "719" "709" "706" "698" "696" "690" "688" "687" "686" "685" "678" "672" "655" "654" "651" "649" "646" "635" "627" "626" "623" "619" "618" "616" "605" "604" "603" "602" "599" "596" "591" "584" "583" "574" "567" "565" "563" "561" "558" "556" "544" "543" "542" "539" "538" "532" "531" "525" "512" "506" "504" "496" "492" "487" "485" "484" "481" "480" "479" "474" "471" "458" "456" "452" "449" "448" "447" "443" "436" "435" "433" "432" "429" "428" "424" "419" "414" "406" "398" "394" "389" "384" "375" "368" "365" "362" "361" "358" "357" "354" "352" "351" "347" "340" "336" "331" "330" "329" "323" "314" "313" "312" "310" "307" "299" "296" "285" "282" "249" "240" "236" "232" "229" "215" "209" "201" "199" "195" "183" "175" "154" "150" "145" "140" "138" "137" "133" "122" "121" "115" "113" "104" "91" "86" "85" "73" "72" "62" "61" "54" "53" "32" "23" "8" "2" 

Redescription R24 Rules: 

Dist: 0 0 48 12 1
W1R: CDMEMORY >= 0.5 <= 1.0 AND Q4SCORE >= 0.0 <= 6.0 AND RAVLTImmediate >= 45.0 <= 68.0 
W2R: Hippocampus >= 6104.0 <= 9246.0 AND RCT20 >= 165.0 <= 358.0 AND ICV >= 1147283.460224 <= 1559375.14834 AND HMT2 >= 28.0 <= 49.0 AND AV45 >= 0.850872 <= 1.236128 AND FDG >= 5.98823 <= 8.08731 
JS: 0.25206611570247933
p-value :0.0
Support intersection: 61
Support union: 242

Covered examples (intersection): 
"1578" "1564" "1493" "1490" "1473" "1446" "1441" "1436" "1435" "1426" "1425" "1412" "1411" "1397" "1362" "1348" "1301" "1298" "1284" "1283" "1253" "1238" "1204" "1191" "1190" "1188" "1177" "1174" "1149" "1148" "1130" "1118" "1109" "1093" "1088" "1057" "1041" "1022" "986" "985" "980" "971" "922" "921" "918" "913" "906" "901" "900" "891" "868" "860" "853" "852" "846" "838" "828" "825" "824" "823" "820" 
Union elements: 
"1633" "1624" "1616" "1612" "1608" "1607" "1605" "1604" "1600" "1591" "1578" "1564" "1563" "1557" "1553" "1544" "1537" "1496" "1493" "1491" "1490" "1489" "1477" "1474" "1473" "1468" "1462" "1461" "1446" "1442" "1441" "1436" "1435" "1433" "1428" "1426" "1425" "1423" "1412" "1411" "1404" "1399" "1397" "1385" "1378" "1374" "1373" "1372" "1370" "1369" "1368" "1362" "1358" "1352" "1349" "1348" "1345" "1343" "1342" "1339" "1336" "1334" "1326" "1322" "1320" "1318" "1312" "1309" "1308" "1301" "1299" "1298" "1297" "1291" "1288" "1287" "1285" "1284" "1283" "1277" "1273" "1269" "1265" "1263" "1254" "1253" "1252" "1251" "1246" "1243" "1241" "1238" "1225" "1222" "1220" "1209" "1207" "1206" "1205" "1204" "1200" "1197" "1192" "1191" "1190" "1188" "1187" "1185" "1183" "1177" "1175" "1174" "1173" "1160" "1159" "1158" "1157" "1153" "1152" "1151" "1149" "1148" "1137" "1130" "1125" "1121" "1118" "1112" "1109" "1105" "1093" "1088" "1081" "1080" "1074" "1070" "1069" "1057" "1051" "1048" "1041" "1040" "1029" "1026" "1022" "1021" "1017" "1015" "1013" "1009" "1006" "1001" "999" "993" "990" "986" "985" "980" "971" "968" "966" "965" "959" "956" "951" "944" "925" "924" "922" "921" "919" "918" "913" "906" "904" "903" "902" "901" "900" "898" "891" "884" "882" "880" "878" "873" "871" "870" "868" "863" "861" "860" "853" "852" "847" "846" "845" "844" "841" "838" "836" "834" "833" "830" "828" "827" "826" "825" "824" "823" "821" "820" "810" "804" "802" "787" "762" "752" "669" "664" "612" "514" "454" "441" "427" "409" "349" "348" "338" "325" "314" "292" "258" "162" "158" "137" "126" "119" "106" "89" "76" "71" 

Redescription R25 Rules: 

Dist: 0 0 0 6 46
W1R: ADAS11 >= 19.0 <= 42.67 
W2R: RCT13 >= 3.8 <= 4.7 AND RCT12 >= 6.2 <= 7.8 AND RCT1 >= 0.2 <= 1.1 AND Hippocampus >= 3281.0 <= 6655.0 AND RCT5 >= 11.0 <= 30.0 AND FDG >= 3.48632 <= 5.40579 
JS: 0.2157676348547718
p-value :0.0
Support intersection: 52
Support union: 241

Covered examples (intersection): 
"1619" "1610" "1597" "1589" "1586" "1581" "1571" "1567" "1566" "1560" "1559" "1529" "1520" "1519" "1516" "1506" "1497" "1487" "1476" "1439" "1437" "1400" "1398" "1380" "1328" "1230" "1186" "1181" "1146" "1106" "1090" "1065" "1027" "1024" "805" "798" "785" "783" "722" "698" "662" "603" "537" "436" "428" "389" "331" "313" "287" "199" "133" "33" 
Union elements: 
"1700" "1694" "1683" "1681" "1679" "1678" "1666" "1664" "1654" "1653" "1625" "1622" "1619" "1610" "1609" "1601" "1599" "1598" "1597" "1594" "1589" "1588" "1586" "1584" "1581" "1580" "1579" "1577" "1574" "1572" "1571" "1569" "1568" "1567" "1566" "1565" "1560" "1559" "1555" "1554" "1552" "1538" "1536" "1535" "1534" "1533" "1529" "1524" "1521" "1520" "1519" "1516" "1515" "1512" "1506" "1500" "1497" "1487" "1476" "1454" "1453" "1447" "1439" "1438" "1437" "1421" "1417" "1416" "1415" "1414" "1413" "1408" "1407" "1400" "1398" "1386" "1382" "1380" "1328" "1306" "1303" "1300" "1295" "1276" "1275" "1262" "1248" "1230" "1186" "1181" "1146" "1131" "1122" "1111" "1106" "1101" "1099" "1090" "1077" "1065" "1050" "1045" "1037" "1036" "1029" "1027" "1024" "1011" "1007" "1002" "995" "969" "963" "949" "933" "865" "839" "818" "805" "799" "798" "797" "793" "790" "788" "785" "784" "783" "782" "779" "773" "766" "751" "748" "744" "726" "725" "722" "698" "684" "672" "671" "662" "661" "652" "651" "647" "619" "618" "616" "615" "605" "603" "602" "601" "594" "587" "582" "569" "568" "563" "561" "544" "537" "536" "531" "520" "519" "517" "506" "485" "480" "479" "478" "477" "466" "460" "456" "452" "449" "436" "435" "433" "429" "428" "426" "424" "419" "414" "413" "410" "395" "394" "393" "389" "374" "362" "361" "354" "341" "340" "339" "331" "329" "323" "314" "313" "295" "287" "285" "272" "242" "237" "234" "225" "214" "205" "200" "199" "195" "185" "168" "163" "154" "138" "133" "121" "115" "94" "93" "89" "86" "74" "62" "61" "57" "49" "33" "16" "6" "2" 

Redescription R26 Rules: 

Dist: 0 0 1 18 33
W1R: Q12SCORE >= 0.0 <= 0.0 AND Q8SCORE >= 0.0 <= 11.0 AND Q7SCORE >= 1.0 <= 7.0 AND Q6SCORE >= 0.0 <= 1.0 AND RAVLTImmediate >= 10.0 <= 28.0 AND ADAS13 >= 19.67 <= 51.0 AND BCCOUGH >= 0.0 <= 0.0 
W2R: APOE4 >= 1.0 <= 2.0 AND HMT16 >= 10.0 <= 51.8 AND Hippocampus >= 3281.0 <= 6580.0 AND FDG >= 4.93995 <= 5.9182 AND RCT392 >= 0.6 <= 1.3 AND RCT3 >= 9.0 <= 170.0 
JS: 0.20967741935483872
p-value :0.0
Support intersection: 52
Support union: 248

Covered examples (intersection): 
"1622" "1593" "1589" "1577" "1550" "1533" "1487" "1463" "1303" "1300" "1270" "1260" "1210" "1154" "1146" "1129" "1099" "1063" "1043" "1037" "1002" "995" "982" "799" "698" "615" "596" "565" "561" "556" "539" "532" "506" "479" "436" "429" "428" "424" "367" "336" "323" "310" "285" "251" "201" "200" "183" "154" "133" "115" "8" "2" 
Union elements: 
"1722" "1707" "1683" "1679" "1622" "1613" "1610" "1603" "1602" "1601" "1598" "1593" "1590" "1589" "1588" "1585" "1580" "1579" "1577" "1575" "1574" "1572" "1569" "1567" "1555" "1550" "1548" "1540" "1538" "1533" "1520" "1519" "1516" "1512" "1510" "1501" "1500" "1497" "1487" "1463" "1450" "1439" "1437" "1431" "1418" "1416" "1415" "1407" "1398" "1396" "1388" "1386" "1384" "1360" "1328" "1319" "1306" "1303" "1300" "1293" "1286" "1276" "1275" "1270" "1260" "1248" "1230" "1218" "1210" "1202" "1195" "1172" "1161" "1154" "1146" "1135" "1129" "1127" "1111" "1106" "1099" "1071" "1065" "1063" "1061" "1050" "1045" "1043" "1037" "1028" "1008" "1002" "995" "982" "981" "979" "973" "967" "963" "958" "954" "933" "908" "886" "876" "819" "818" "817" "801" "800" "799" "795" "793" "791" "788" "782" "776" "771" "770" "769" "751" "748" "746" "745" "744" "737" "734" "727" "726" "714" "706" "698" "678" "654" "647" "643" "639" "636" "630" "627" "626" "618" "616" "615" "611" "608" "606" "596" "594" "591" "588" "584" "577" "574" "569" "568" "566" "565" "561" "556" "539" "537" "532" "531" "527" "524" "518" "507" "506" "503" "498" "487" "479" "473" "471" "467" "466" "456" "452" "449" "436" "429" "428" "424" "414" "406" "400" "397" "394" "393" "367" "365" "341" "340" "336" "331" "329" "323" "321" "313" "310" "295" "287" "285" "268" "266" "259" "255" "251" "232" "227" "225" "218" "205" "201" "200" "199" "194" "189" "187" "185" "183" "172" "155" "154" "148" "145" "137" "133" "128" "120" "119" "115" "114" "91" "85" "75" "74" "61" "56" "51" "32" "27" "26" "23" "16" "8" "2" 

Redescription R27 Rules: 

Dist: 0 0 0 5 47
W1R: MMBALLDL >= 0.0 <= 0.0 AND CDORIENT >= 1.0 <= 2.0 AND ADAS13 >= 20.0 <= 52.0 
W2R: RCT14 >= 46.0 <= 837.0 AND Fusiform >= 9610.0 <= 18214.0 AND Entorhinal >= 1438.0 <= 3120.0 AND FDG >= 3.7639 <= 5.93704 
JS: 0.24186046511627907
p-value :0.0
Support intersection: 52
Support union: 215

Covered examples (intersection): 
"1625" "1619" "1609" "1603" "1580" "1577" "1568" "1567" "1560" "1536" "1519" "1454" "1437" "1415" "1413" "1398" "1396" "1319" "1300" "1274" "1270" "1248" "1210" "1186" "1106" "1065" "1037" "1036" "1024" "963" "798" "785" "783" "779" "745" "722" "662" "660" "635" "603" "556" "506" "479" "449" "424" "389" "331" "323" "313" "310" "133" "2" 
Union elements: 
"1707" "1666" "1664" "1654" "1625" "1619" "1613" "1610" "1609" "1603" "1601" "1599" "1588" "1587" "1584" "1581" "1580" "1579" "1577" "1572" "1571" "1568" "1567" "1566" "1560" "1559" "1555" "1554" "1550" "1542" "1536" "1535" "1533" "1529" "1521" "1519" "1516" "1514" "1513" "1504" "1501" "1487" "1476" "1463" "1454" "1447" "1440" "1438" "1437" "1429" "1416" "1415" "1413" "1408" "1407" "1398" "1396" "1386" "1380" "1360" "1347" "1328" "1319" "1300" "1295" "1293" "1286" "1275" "1274" "1272" "1270" "1262" "1260" "1250" "1248" "1230" "1226" "1218" "1210" "1186" "1154" "1146" "1106" "1099" "1090" "1083" "1077" "1073" "1071" "1065" "1063" "1050" "1049" "1037" "1036" "1024" "1007" "1002" "995" "982" "981" "973" "969" "963" "851" "839" "816" "799" "798" "792" "785" "783" "779" "773" "771" "769" "754" "748" "745" "744" "738" "725" "722" "719" "714" "687" "686" "684" "678" "672" "662" "660" "649" "635" "619" "618" "616" "607" "605" "603" "602" "596" "594" "584" "574" "567" "565" "563" "561" "556" "544" "540" "539" "532" "531" "512" "506" "487" "485" "479" "466" "460" "456" "449" "448" "447" "443" "436" "435" "433" "428" "424" "419" "406" "389" "384" "362" "354" "351" "349" "347" "340" "336" "331" "330" "329" "323" "314" "313" "310" "296" "285" "282" "272" "236" "232" "229" "225" "201" "195" "154" "140" "138" "137" "135" "133" "115" "86" "85" "62" "61" "33" "8" "6" "2" 

Redescription R28 Rules: 

Dist: 26 13 23 5 0
W1R: RAVLTImmediate >= 48.0 <= 67.0 AND RAVLTPercForgetting >= -18.181818 <= 42.857143 AND GDWORTH >= 0.0 <= 0.0 AND ADAS13 >= 7.0 <= 16.0 
W2R: Fusiform >= 13595.0 <= 23857.0 AND Hippocampus >= 6102.0 <= 9929.0 AND AV45 >= 0.850872 <= 1.236128 AND FDG >= 5.9795 <= 8.35249 AND APOE4 >= 0.0 <= 0.0 
JS: 0.21474358974358973
p-value :0.0
Support intersection: 67
Support union: 312

Covered examples (intersection): 
"1731" "1725" "1711" "1705" "1701" "1696" "1662" "1646" "1641" "1636" "1621" "1617" "1606" "1591" "1564" "1496" "1490" "1473" "1461" "1441" "1436" "1432" "1420" "1412" "1411" "1322" "1298" "1278" "1277" "1269" "1267" "1266" "1245" "1241" "1238" "1206" "1192" "1183" "1177" "1175" "1174" "1169" "1159" "1134" "1130" "1119" "1093" "1081" "1080" "1076" "1051" "1041" "1022" "1005" "990" "986" "984" "980" "964" "902" "901" "898" "884" "868" "853" "846" "824" 
Union elements: 
"1731" "1729" "1726" "1725" "1719" "1716" "1711" "1705" "1704" "1703" "1701" "1699" "1697" "1696" "1692" "1689" "1686" "1685" "1680" "1673" "1667" "1663" "1662" "1660" "1659" "1658" "1656" "1653" "1650" "1646" "1644" "1642" "1641" "1640" "1639" "1638" "1636" "1630" "1627" "1623" "1621" "1617" "1615" "1612" "1611" "1607" "1606" "1605" "1604" "1591" "1582" "1570" "1564" "1563" "1544" "1527" "1502" "1498" "1496" "1490" "1489" "1474" "1473" "1472" "1471" "1468" "1462" "1461" "1452" "1449" "1446" "1445" "1441" "1436" "1435" "1433" "1432" "1428" "1423" "1420" "1412" "1411" "1402" "1394" "1376" "1374" "1372" "1370" "1369" "1365" "1362" "1356" "1355" "1352" "1351" "1348" "1345" "1325" "1324" "1322" "1320" "1318" "1313" "1310" "1308" "1304" "1302" "1301" "1299" "1298" "1289" "1288" "1287" "1278" "1277" "1273" "1269" "1268" "1267" "1266" "1265" "1254" "1253" "1249" "1246" "1245" "1244" "1243" "1241" "1239" "1238" "1237" "1229" "1228" "1222" "1216" "1206" "1205" "1204" "1203" "1201" "1200" "1199" "1193" "1192" "1191" "1187" "1185" "1183" "1180" "1177" "1175" "1174" "1173" "1171" "1169" "1168" "1165" "1160" "1159" "1153" "1147" "1137" "1134" "1132" "1130" "1124" "1120" "1119" "1118" "1114" "1109" "1105" "1098" "1093" "1091" "1088" "1087" "1086" "1085" "1084" "1081" "1080" "1076" "1070" "1069" "1057" "1055" "1054" "1051" "1047" "1044" "1042" "1041" "1040" "1034" "1032" "1029" "1022" "1017" "1016" "1014" "1013" "1010" "1009" "1006" "1005" "999" "996" "994" "993" "990" "986" "985" "984" "980" "976" "972" "971" "968" "965" "964" "961" "960" "959" "955" "947" "938" "935" "929" "927" "922" "921" "919" "916" "915" "913" "909" "907" "903" "902" "901" "898" "897" "891" "890" "884" "881" "879" "878" "873" "871" "868" "867" "863" "862" "860" "858" "853" "846" "844" "841" "838" "834" "833" "830" "829" "828" "825" "824" "821" "820" "762" "742" "724" "721" "717" "664" "645" "612" "514" "513" "509" "502" "497" "457" "454" "441" "385" "364" "353" "350" "349" "348" "327" "325" "314" "309" "305" "241" "203" "158" "151" "140" "123" "76" "42" "34" "25" "13" "10" "7" 

Redescription R29 Rules: 

Dist: 3 13 25 6 0
W1R: ADAS13 >= 2.0 <= 9.0 AND Q7SCORE >= 0.0 <= 0.0 AND RAVLTLearning >= 4.0 <= 11.0 AND GDMEMORY >= 1.0 <= 1.0 
W2R: ICV >= 1257475.402355 <= 1579804.513332 AND WholeBrain >= 987822.538918 <= 1260487.961066 AND Hippocampus >= 6208.0 <= 9668.0 AND Ventricles >= 7671.0 <= 54586.0 AND AV45 >= 0.850872 <= 1.221435 AND FDG >= 5.85108 <= 8.35249 
JS: 0.20085470085470086
p-value :0.0
Support intersection: 47
Support union: 234

Covered examples (intersection): 
"1731" "1704" "1703" "1674" "1662" "1659" "1658" "1650" "1634" "1612" "1608" "1607" "1605" "1564" "1498" "1493" "1468" "1461" "1436" "1411" "1362" "1308" "1298" "1265" "1253" "1243" "1238" "1193" "1177" "1123" "1088" "1057" "1047" "1013" "985" "971" "938" "909" "906" "903" "900" "891" "860" "846" "838" "830" "824" 
Union elements: 
"1731" "1730" "1725" "1718" "1711" "1709" "1704" "1703" "1699" "1697" "1692" "1688" "1686" "1677" "1674" "1672" "1669" "1668" "1667" "1665" "1663" "1662" "1661" "1659" "1658" "1657" "1656" "1653" "1651" "1650" "1648" "1646" "1644" "1640" "1639" "1636" "1634" "1633" "1630" "1629" "1627" "1624" "1621" "1612" "1608" "1607" "1605" "1604" "1583" "1582" "1578" "1564" "1556" "1553" "1537" "1498" "1494" "1493" "1491" "1490" "1489" "1483" "1477" "1468" "1465" "1462" "1461" "1445" "1442" "1436" "1435" "1428" "1426" "1412" "1411" "1399" "1378" "1374" "1373" "1372" "1370" "1369" "1362" "1358" "1351" "1349" "1345" "1342" "1336" "1320" "1314" "1312" "1309" "1308" "1302" "1301" "1299" "1298" "1287" "1285" "1284" "1273" "1265" "1263" "1257" "1254" "1253" "1252" "1251" "1246" "1245" "1243" "1242" "1241" "1240" "1238" "1222" "1220" "1209" "1204" "1197" "1196" "1193" "1190" "1188" "1183" "1182" "1177" "1174" "1173" "1169" "1165" "1160" "1157" "1153" "1152" "1151" "1149" "1148" "1141" "1137" "1136" "1125" "1123" "1122" "1119" "1118" "1112" "1109" "1105" "1096" "1095" "1088" "1081" "1078" "1070" "1069" "1057" "1053" "1048" "1047" "1046" "1041" "1040" "1032" "1026" "1022" "1017" "1014" "1013" "999" "993" "985" "984" "980" "976" "971" "965" "959" "951" "944" "943" "942" "938" "928" "918" "915" "914" "910" "909" "906" "904" "903" "902" "900" "898" "897" "893" "891" "890" "884" "879" "878" "874" "873" "868" "867" "864" "862" "861" "860" "852" "847" "846" "844" "841" "838" "834" "833" "830" "828" "825" "824" "821" "820" "701" "695" "535" "338" "325" "309" "241" "216" "71" 

Redescription R30 Rules: 

Dist: 0 0 0 1 43
W1R: FAQ >= 2.0 <= 30.0 AND MMSE >= 20.0 <= 30.0 AND ADAS13 >= 29.0 <= 54.67 AND ADAS11 >= 22.0 <= 42.67 
W2R: RCT12 >= 6.2 <= 7.8 AND FDG >= 3.48632 <= 5.11975 
JS: 0.23655913978494625
p-value :0.0
Support intersection: 44
Support union: 186

Covered examples (intersection): 
"1625" "1619" "1609" "1599" "1597" "1589" "1580" "1574" "1571" "1560" "1559" "1554" "1534" "1529" "1519" "1487" "1447" "1417" "1413" "1408" "1407" "1398" "1328" "1186" "1146" "1131" "1090" "1065" "1036" "1027" "798" "790" "788" "785" "783" "722" "662" "594" "426" "419" "329" "313" "163" "93" 
Union elements: 
"1700" "1683" "1678" "1666" "1664" "1654" "1653" "1625" "1619" "1613" "1610" "1609" "1599" "1598" "1597" "1596" "1594" "1589" "1586" "1581" "1580" "1579" "1577" "1574" "1572" "1571" "1569" "1568" "1567" "1566" "1565" "1560" "1559" "1555" "1554" "1552" "1538" "1536" "1535" "1534" "1533" "1529" "1526" "1521" "1520" "1519" "1516" "1515" "1506" "1497" "1487" "1484" "1476" "1458" "1454" "1448" "1447" "1439" "1438" "1437" "1422" "1421" "1419" "1417" "1413" "1408" "1407" "1400" "1398" "1396" "1386" "1380" "1377" "1337" "1333" "1328" "1306" "1300" "1294" "1276" "1275" "1262" "1186" "1181" "1172" "1146" "1131" "1106" "1101" "1090" "1071" "1065" "1050" "1045" "1036" "1027" "1024" "1011" "969" "949" "920" "886" "865" "851" "818" "805" "801" "798" "790" "788" "785" "783" "782" "779" "751" "748" "744" "739" "737" "725" "722" "698" "672" "671" "662" "661" "660" "651" "637" "619" "618" "616" "603" "602" "596" "594" "582" "575" "569" "568" "563" "561" "537" "531" "517" "466" "456" "436" "435" "429" "426" "419" "414" "413" "395" "389" "362" "361" "349" "341" "329" "323" "313" "295" "287" "275" "268" "242" "227" "225" "205" "195" "163" "148" "138" "133" "128" "121" "93" "89" "62" "61" "57" "33" "6" "2" 

Redescription R31 Rules: 

Dist: 0 0 4 8 47
W1R: NXVISUAL >= 0.0 <= 0.0 AND RAVLTImmediate >= 1.0 <= 43.0 AND GDTOTAL >= 0.0 <= 3.0 AND Q1SCORE >= 3.67 <= 10.0 AND MMFLOOR >= 1.0 <= 1.0 AND ADAS13 >= 19.67 <= 51.0 AND BCVISION >= 0.0 <= 0.0 AND Q13SCORE >= 2.0 <= 5.0 
W2R: ICV >= 1230813.705097 <= 1993734.930712 AND FDG >= 3.48632 <= 5.11975 
JS: 0.2757009345794392
p-value :0.0
Support intersection: 59
Support union: 214

Covered examples (intersection): 
"1707" "1678" "1666" "1664" "1625" "1610" "1609" "1597" "1586" "1580" "1569" "1560" "1558" "1554" "1533" "1520" "1497" "1487" "1447" "1408" "1398" "1396" "1386" "1333" "1172" "1090" "1071" "1036" "1027" "973" "920" "886" "851" "801" "798" "797" "790" "788" "785" "783" "751" "722" "661" "603" "596" "594" "537" "531" "429" "419" "406" "389" "374" "313" "295" "163" "148" "128" "33" 
Union elements: 
"1707" "1700" "1690" "1682" "1678" "1666" "1664" "1639" "1638" "1628" "1625" "1619" "1613" "1610" "1609" "1599" "1597" "1596" "1589" "1586" "1581" "1580" "1574" "1571" "1569" "1568" "1567" "1566" "1565" "1560" "1559" "1558" "1554" "1535" "1534" "1533" "1529" "1526" "1520" "1516" "1506" "1504" "1497" "1487" "1484" "1476" "1460" "1458" "1448" "1447" "1439" "1438" "1437" "1422" "1421" "1417" "1414" "1413" "1408" "1407" "1400" "1398" "1396" "1388" "1386" "1384" "1377" "1337" "1335" "1333" "1328" "1294" "1280" "1276" "1270" "1181" "1172" "1146" "1138" "1131" "1127" "1103" "1090" "1071" "1065" "1045" "1036" "1027" "983" "982" "981" "973" "969" "945" "936" "926" "920" "889" "886" "865" "851" "839" "817" "805" "801" "798" "797" "793" "791" "790" "788" "785" "783" "782" "781" "779" "773" "771" "770" "767" "763" "754" "751" "748" "745" "739" "737" "731" "722" "712" "700" "698" "691" "687" "671" "662" "661" "660" "648" "643" "637" "629" "619" "611" "609" "603" "599" "596" "594" "575" "537" "531" "525" "519" "484" "473" "465" "461" "460" "452" "449" "435" "432" "429" "426" "424" "419" "413" "406" "389" "374" "362" "361" "352" "349" "329" "313" "312" "310" "295" "287" "275" "268" "266" "255" "242" "234" "229" "227" "225" "179" "163" "157" "155" "148" "130" "128" "122" "121" "118" "114" "113" "93" "89" "75" "73" "68" "60" "57" "33" "19" "17" "16" "6" 

Redescription R32 Rules: 

Dist: 5 3 65 22 0
W1R: Q4SCORE >= 0.0 <= 4.0 AND RAVLTImmediate >= 30.0 <= 70.0 AND CDRSB >= 0.5 <= 4.0 
W2R: RCT14 >= 44.0 <= 499.0 AND ICV >= 1170551.42733 <= 1601650.152649 AND Hippocampus >= 6702.0 <= 9902.0 AND FDG >= 6.38202 <= 8.53584 
JS: 0.22727272727272727
p-value :2.220446049250313E-16
Support intersection: 95
Support union: 418

Covered examples (intersection): 
"1632" "1624" "1621" "1564" "1537" "1498" "1493" "1490" "1475" "1461" "1441" "1436" "1412" "1411" "1399" "1397" "1367" "1348" "1342" "1334" "1288" "1284" "1283" "1282" "1277" "1268" "1263" "1253" "1240" "1238" "1212" "1208" "1205" "1204" "1177" "1176" "1156" "1149" "1148" "1105" "1093" "1069" "1057" "1047" "1046" "1022" "1013" "988" "980" "971" "928" "921" "919" "915" "913" "909" "906" "904" "903" "901" "900" "891" "888" "884" "883" "873" "868" "867" "864" "860" "859" "858" "852" "841" "840" "838" "837" "833" "830" "828" "825" "823" "821" "802" "760" "711" "663" "644" "409" "382" "264" "258" "235" "167" "162" 
Union elements: 
"1730" "1723" "1714" "1710" "1687" "1673" "1658" "1633" "1632" "1630" "1627" "1626" "1624" "1621" "1618" "1616" "1612" "1608" "1607" "1606" "1604" "1592" "1583" "1564" "1556" "1553" "1546" "1544" "1539" "1537" "1522" "1517" "1505" "1503" "1498" "1496" "1494" "1493" "1491" "1490" "1489" "1483" "1477" "1475" "1474" "1473" "1468" "1465" "1464" "1462" "1461" "1446" "1441" "1436" "1435" "1433" "1426" "1423" "1420" "1412" "1411" "1404" "1399" "1397" "1390" "1387" "1385" "1378" "1374" "1373" "1372" "1370" "1369" "1368" "1367" "1365" "1364" "1362" "1359" "1355" "1352" "1351" "1349" "1348" "1347" "1345" "1343" "1342" "1339" "1334" "1326" "1322" "1320" "1318" "1312" "1310" "1309" "1308" "1301" "1298" "1291" "1289" "1288" "1287" "1284" "1283" "1282" "1279" "1277" "1273" "1271" "1268" "1267" "1265" "1264" "1263" "1258" "1257" "1256" "1253" "1252" "1251" "1246" "1245" "1243" "1242" "1241" "1240" "1238" "1234" "1233" "1231" "1229" "1225" "1223" "1220" "1215" "1213" "1212" "1209" "1208" "1207" "1205" "1204" "1198" "1197" "1193" "1192" "1190" "1188" "1187" "1182" "1179" "1178" "1177" "1176" "1175" "1174" "1165" "1164" "1159" "1158" "1157" "1156" "1153" "1152" "1149" "1148" "1141" "1137" "1134" "1133" "1130" "1125" "1123" "1121" "1119" "1118" "1113" "1112" "1108" "1105" "1100" "1093" "1088" "1087" "1086" "1085" "1081" "1080" "1078" "1074" "1073" "1070" "1069" "1057" "1053" "1052" "1051" "1048" "1047" "1046" "1042" "1038" "1035" "1032" "1026" "1025" "1023" "1022" "1021" "1017" "1015" "1014" "1013" "1009" "1006" "999" "996" "993" "991" "990" "988" "986" "985" "984" "980" "976" "971" "968" "966" "960" "956" "953" "951" "947" "945" "944" "943" "942" "939" "935" "930" "928" "927" "925" "924" "923" "922" "921" "919" "918" "916" "915" "914" "913" "910" "909" "907" "906" "904" "903" "901" "900" "899" "898" "897" "893" "891" "890" "888" "885" "884" "883" "882" "881" "880" "878" "875" "874" "873" "871" "870" "868" "867" "864" "860" "859" "858" "857" "855" "853" "852" "849" "846" "845" "844" "841" "840" "838" "837" "836" "834" "833" "830" "829" "828" "827" "826" "825" "824" "823" "822" "821" "820" "817" "810" "807" "804" "802" "787" "778" "762" "760" "752" "747" "740" "732" "730" "729" "711" "701" "693" "691" "675" "669" "664" "663" "655" "644" "641" "637" "634" "613" "610" "597" "585" "562" "550" "547" "545" "540" "522" "514" "507" "497" "491" "486" "454" "441" "440" "430" "420" "409" "382" "371" "349" "348" "338" "325" "320" "318" "314" "308" "297" "279" "277" "264" "258" "248" "247" "245" "238" "235" "230" "220" "216" "206" "204" "186" "167" "166" "162" "158" "150" "146" "144" "143" "136" "126" "124" "119" "117" "112" "107" "105" "101" "98" "89" "88" "78" "76" "71" "63" "59" "15" "13" "11" 

Redescription R33 Rules: 

Dist: 0 0 0 13 46
W1R: Q10SCORE >= 0.0 <= 2.0 AND Q8SCORE >= 7.0 <= 12.0 AND GDALIVE >= 0.0 <= 0.0 AND ADAS13 >= 20.0 <= 54.67 AND CDRSB >= 2.5 <= 10.0 AND BCCOUGH >= 0.0 <= 0.0 AND MMHAND >= 1.0 <= 1.0 
W2R: Fusiform >= 9610.0 <= 19646.0 AND Entorhinal >= 1438.0 <= 3120.0 AND FDG >= 3.7639 <= 6.34432 AND APOE4 >= 1.0 <= 2.0 
JS: 0.2177121771217712
p-value :0.0
Support intersection: 59
Support union: 271

Covered examples (intersection): 
"1683" "1664" "1610" "1603" "1599" "1589" "1580" "1577" "1572" "1565" "1559" "1555" "1542" "1524" "1518" "1476" "1454" "1437" "1415" "1413" "1396" "1382" "1380" "1270" "1248" "1210" "1186" "1146" "1129" "1106" "1099" "1065" "1062" "1045" "1037" "1008" "1002" "995" "963" "726" "722" "698" "660" "594" "591" "532" "515" "479" "436" "424" "389" "340" "331" "323" "310" "199" "154" "133" "2" 
Union elements: 
"1707" "1690" "1683" "1678" "1664" "1653" "1628" "1625" "1619" "1610" "1603" "1601" "1599" "1597" "1594" "1589" "1588" "1581" "1580" "1577" "1574" "1572" "1571" "1568" "1567" "1566" "1565" "1560" "1559" "1558" "1555" "1552" "1550" "1548" "1542" "1538" "1536" "1533" "1532" "1524" "1519" "1518" "1516" "1515" "1514" "1513" "1510" "1506" "1500" "1487" "1486" "1476" "1469" "1459" "1454" "1447" "1439" "1437" "1430" "1415" "1414" "1413" "1408" "1407" "1398" "1396" "1395" "1393" "1386" "1382" "1380" "1368" "1360" "1335" "1328" "1327" "1319" "1303" "1300" "1295" "1293" "1286" "1276" "1275" "1270" "1262" "1260" "1248" "1232" "1218" "1217" "1210" "1186" "1166" "1154" "1146" "1145" "1131" "1129" "1111" "1106" "1099" "1089" "1083" "1077" "1073" "1071" "1065" "1062" "1061" "1050" "1045" "1037" "1024" "1008" "1002" "995" "982" "981" "973" "969" "967" "963" "954" "949" "946" "851" "839" "818" "814" "813" "803" "799" "798" "797" "793" "786" "785" "779" "775" "771" "754" "750" "748" "745" "744" "737" "727" "726" "725" "722" "709" "706" "698" "696" "690" "687" "684" "672" "662" "660" "654" "652" "651" "643" "635" "620" "619" "618" "616" "608" "607" "602" "601" "596" "594" "591" "584" "582" "574" "569" "566" "565" "563" "561" "556" "539" "537" "532" "531" "525" "520" "515" "512" "506" "504" "501" "494" "487" "479" "477" "474" "467" "466" "461" "458" "456" "452" "436" "435" "434" "433" "428" "424" "419" "414" "406" "398" "395" "394" "389" "383" "375" "365" "361" "351" "341" "340" "336" "331" "330" "329" "323" "313" "312" "310" "300" "296" "294" "285" "282" "268" "237" "234" "232" "223" "215" "214" "209" "205" "201" "199" "185" "154" "150" "137" "135" "133" "121" "100" "86" "85" "74" "62" "51" "48" "33" "30" "16" "8" "2" 

Redescription R34 Rules: 

Dist: 0 0 40 10 1
W1R: CDMEMORY >= 0.5 <= 1.0 AND RAVLTPercForgetting >= -15.384615 <= 80.0 AND Q3SCORE >= 0.0 <= 1.0 AND RAVLTLearning >= 4.0 <= 12.0 AND ADAS13 >= 3.0 <= 17.0 AND BCPALPIT >= 0.0 <= 0.0 AND GDAFRAID >= 0.0 <= 0.0 AND Q13SCORE >= 0.0 <= 0.0 
W2R: RCT13 >= 3.9 <= 4.9 AND Entorhinal >= 3124.0 <= 5572.0 AND Ventricles >= 5650.0 <= 25644.0 AND AV45 >= 0.929515 <= 1.31771 AND FDG >= 5.98823 <= 7.81833 
JS: 0.2372093023255814
p-value :0.0
Support intersection: 51
Support union: 215

Covered examples (intersection): 
"1578" "1498" "1468" "1461" "1455" "1446" "1411" "1399" "1336" "1334" "1301" "1263" "1253" "1191" "1177" "1174" "1151" "1123" "1118" "1109" "1093" "1088" "1078" "1069" "1064" "1057" "1048" "1047" "985" "980" "975" "935" "929" "928" "915" "913" "909" "904" "900" "893" "890" "882" "878" "873" "872" "859" "841" "833" "826" "823" "820" 
Union elements: 
"1633" "1618" "1616" "1612" "1578" "1549" "1544" "1543" "1539" "1537" "1517" "1498" "1496" "1494" "1493" "1491" "1483" "1473" "1468" "1465" "1461" "1455" "1452" "1449" "1446" "1441" "1433" "1431" "1428" "1426" "1425" "1412" "1411" "1404" "1399" "1392" "1387" "1385" "1376" "1375" "1373" "1369" "1364" "1362" "1359" "1356" "1350" "1349" "1343" "1340" "1336" "1334" "1320" "1317" "1311" "1302" "1301" "1288" "1268" "1263" "1258" "1257" "1253" "1252" "1251" "1243" "1241" "1236" "1234" "1231" "1225" "1220" "1219" "1213" "1207" "1200" "1193" "1191" "1190" "1185" "1182" "1177" "1176" "1175" "1174" "1169" "1163" "1159" "1151" "1149" "1148" "1137" "1130" "1125" "1123" "1118" "1109" "1105" "1093" "1088" "1085" "1080" "1078" "1074" "1072" "1070" "1069" "1064" "1060" "1057" "1048" "1047" "1046" "1039" "1034" "1015" "1013" "999" "990" "986" "985" "980" "975" "971" "968" "966" "965" "960" "953" "951" "942" "937" "935" "934" "931" "929" "928" "925" "922" "921" "916" "915" "913" "910" "909" "907" "906" "904" "900" "899" "897" "893" "890" "884" "883" "882" "880" "879" "878" "875" "873" "872" "870" "867" "864" "863" "862" "859" "858" "853" "852" "847" "846" "845" "842" "841" "834" "833" "830" "829" "828" "826" "823" "821" "820" "802" "778" "752" "747" "730" "670" "663" "659" "640" "597" "540" "507" "463" "442" "409" "386" "348" "342" "338" "292" "277" "263" "235" "204" "159" "158" "136" "126" "112" "71" 

Redescription R35 Rules: 

Dist: 39 4 40 13 1
W1R: RAVLTImmediate >= 45.0 <= 71.0 
W2R: BAT126 >= 96.0 <= 2431.0 AND ICV >= 1147283.460224 <= 1518086.501974 AND HMT3 >= 3.4 <= 4.6 AND Hippocampus >= 6410.0 <= 9405.0 AND FDG >= 5.98401 <= 8.08201 
JS: 0.20770877944325483
p-value :0.0
Support intersection: 97
Support union: 467

Covered examples (intersection): 
"1632" "1624" "1620" "1605" "1591" "1578" "1564" "1544" "1508" "1496" "1493" "1490" "1477" "1473" "1446" "1441" "1436" "1432" "1426" "1425" "1412" "1411" "1394" "1373" "1362" "1351" "1348" "1339" "1322" "1318" "1301" "1298" "1284" "1283" "1277" "1254" "1253" "1243" "1241" "1238" "1222" "1217" "1209" "1207" "1206" "1192" "1191" "1187" "1177" "1175" "1169" "1153" "1134" "1130" "1125" "1120" "1119" "1118" "1109" "1096" "1093" "1088" "1081" "1070" "1057" "1052" "1051" "1022" "1021" "1009" "999" "993" "985" "980" "965" "940" "922" "902" "901" "900" "880" "868" "853" "852" "846" "838" "828" "825" "824" "823" "802" "787" "409" "206" "176" "13" "9" 
Union elements: 
"1735" "1733" "1732" "1731" "1730" "1728" "1725" "1719" "1717" "1716" "1713" "1711" "1709" "1705" "1703" "1701" "1697" "1696" "1692" "1687" "1685" "1677" "1676" "1674" "1673" "1672" "1669" "1668" "1665" "1663" "1662" "1659" "1657" "1656" "1651" "1646" "1645" "1641" "1636" "1633" "1632" "1631" "1630" "1627" "1624" "1621" "1620" "1618" "1617" "1616" "1612" "1611" "1608" "1607" "1606" "1605" "1604" "1600" "1591" "1582" "1578" "1564" "1563" "1557" "1553" "1544" "1543" "1537" "1527" "1511" "1508" "1505" "1504" "1498" "1496" "1493" "1490" "1481" "1477" "1473" "1470" "1469" "1468" "1462" "1461" "1455" "1446" "1445" "1441" "1436" "1435" "1432" "1426" "1425" "1423" "1420" "1412" "1411" "1404" "1399" "1397" "1394" "1385" "1378" "1376" "1374" "1373" "1372" "1369" "1368" "1365" "1362" "1359" "1355" "1352" "1351" "1350" "1348" "1347" "1346" "1344" "1343" "1341" "1340" "1339" "1336" "1334" "1331" "1330" "1326" "1324" "1322" "1320" "1318" "1314" "1313" "1312" "1308" "1302" "1301" "1299" "1298" "1291" "1289" "1288" "1284" "1283" "1278" "1277" "1273" "1269" "1267" "1266" "1264" "1263" "1257" "1254" "1253" "1252" "1249" "1245" "1243" "1241" "1238" "1237" "1236" "1233" "1225" "1223" "1222" "1221" "1220" "1217" "1216" "1212" "1209" "1207" "1206" "1204" "1198" "1197" "1196" "1194" "1192" "1191" "1190" "1188" "1187" "1185" "1184" "1183" "1182" "1179" "1178" "1177" "1175" "1174" "1169" "1167" "1163" "1159" "1158" "1157" "1156" "1153" "1152" "1149" "1148" "1137" "1136" "1134" "1130" "1126" "1125" "1124" "1121" "1120" "1119" "1118" "1117" "1116" "1114" "1113" "1112" "1110" "1109" "1108" "1096" "1093" "1091" "1088" "1081" "1080" "1076" "1074" "1070" "1068" "1066" "1057" "1054" "1052" "1051" "1048" "1041" "1040" "1038" "1032" "1026" "1022" "1021" "1014" "1010" "1009" "1006" "1005" "1004" "999" "998" "996" "993" "990" "988" "987" "986" "985" "984" "980" "975" "974" "971" "970" "968" "966" "965" "964" "961" "956" "955" "953" "951" "944" "940" "939" "938" "925" "924" "922" "921" "918" "913" "909" "906" "903" "902" "901" "900" "898" "897" "893" "891" "890" "884" "882" "880" "878" "873" "872" "871" "870" "868" "863" "861" "860" "855" "853" "852" "846" "845" "844" "838" "836" "834" "833" "830" "828" "826" "825" "824" "823" "821" "820" "810" "804" "803" "802" "787" "777" "762" "755" "753" "752" "743" "742" "728" "724" "721" "717" "715" "711" "708" "705" "699" "697" "693" "681" "680" "679" "669" "664" "645" "644" "628" "612" "607" "581" "557" "550" "535" "533" "514" "513" "509" "508" "502" "497" "488" "457" "454" "441" "439" "427" "420" "416" "409" "390" "388" "385" "382" "371" "369" "364" "356" "353" "350" "349" "348" "346" "338" "327" "325" "318" "315" "314" "309" "305" "304" "303" "301" "292" "283" "278" "274" "270" "258" "256" "243" "241" "239" "238" "221" "212" "206" "203" "186" "176" "171" "162" "158" "156" "152" "151" "149" "140" "139" "137" "126" "123" "119" "116" "106" "101" "99" "97" "89" "81" "77" "76" "71" "65" "64" "59" "58" "55" "52" "42" "41" "38" "35" "34" "29" "25" "18" "13" "12" "10" "9" "7" 

Redescription R36 Rules: 

Dist: 0 0 0 5 41
W1R: MMBALLDL >= 0.0 <= 0.0 AND FAQ >= 5.0 <= 30.0 AND Q5SCORE >= 0.0 <= 1.0 AND ADAS13 >= 25.0 <= 51.0 
W2R: CTRED >= 0.0 <= 3580.0 AND Entorhinal >= 1438.0 <= 3120.0 AND FDG >= 3.7639 <= 5.926 
JS: 0.20909090909090908
p-value :0.0
Support intersection: 46
Support union: 220

Covered examples (intersection): 
"1707" "1690" "1683" "1625" "1609" "1580" "1577" "1572" "1568" "1567" "1560" "1558" "1555" "1536" "1519" "1454" "1439" "1437" "1415" "1396" "1386" "1300" "1286" "1275" "1274" "1270" "1262" "1210" "1106" "1077" "1065" "1036" "1024" "973" "963" "785" "745" "698" "506" "479" "434" "331" "310" "285" "133" "2" 
Union elements: 
"1707" "1694" "1690" "1683" "1681" "1678" "1670" "1654" "1628" "1625" "1619" "1610" "1609" "1603" "1601" "1599" "1589" "1588" "1587" "1586" "1581" "1580" "1579" "1577" "1574" "1572" "1568" "1567" "1566" "1565" "1560" "1559" "1558" "1555" "1554" "1551" "1550" "1536" "1535" "1533" "1519" "1518" "1516" "1514" "1513" "1510" "1506" "1487" "1476" "1454" "1453" "1450" "1447" "1440" "1439" "1437" "1415" "1413" "1407" "1406" "1403" "1398" "1396" "1386" "1384" "1380" "1360" "1328" "1319" "1303" "1300" "1293" "1286" "1276" "1275" "1274" "1272" "1270" "1262" "1260" "1250" "1248" "1230" "1218" "1210" "1154" "1129" "1111" "1106" "1099" "1090" "1077" "1071" "1065" "1049" "1045" "1037" "1036" "1028" "1024" "1008" "1007" "1002" "995" "982" "981" "973" "969" "967" "963" "949" "912" "894" "851" "839" "819" "814" "799" "798" "797" "793" "785" "773" "771" "754" "748" "746" "745" "744" "737" "727" "725" "722" "719" "698" "690" "688" "686" "678" "672" "662" "660" "654" "651" "635" "619" "618" "616" "607" "605" "603" "602" "596" "591" "574" "563" "561" "556" "544" "540" "525" "512" "506" "479" "460" "458" "456" "452" "449" "447" "443" "435" "434" "433" "432" "429" "428" "424" "419" "414" "406" "398" "394" "389" "365" "362" "361" "354" "349" "347" "336" "331" "330" "329" "323" "314" "313" "310" "285" "282" "272" "229" "225" "215" "201" "195" "183" "154" "138" "135" "133" "121" "86" "62" "61" "53" "50" "32" "8" "2" 

Redescription R37 Rules: 

Dist: 0 0 2 10 51
W1R: Q1SCORE >= 3.0 <= 9.67 AND MMCITY >= 1.0 <= 1.0 AND ADAS13 >= 20.67 <= 54.67 AND BCCHEST >= 0.0 <= 0.0 AND Q13SCORE >= 2.0 <= 5.0 
W2R: HMT10 >= 0.14 <= 0.81 AND FDG >= 3.48632 <= 5.20825 
JS: 0.21283783783783783
p-value :0.0
Support intersection: 63
Support union: 296

Covered examples (intersection): 
"1625" "1619" "1610" "1609" "1602" "1597" "1589" "1580" "1569" "1568" "1560" "1559" "1558" "1534" "1520" "1519" "1497" "1487" "1486" "1413" "1386" "1337" "1333" "1186" "1172" "1131" "1090" "1077" "1071" "1036" "1027" "886" "801" "798" "790" "788" "783" "779" "751" "722" "698" "661" "660" "603" "596" "594" "584" "537" "429" "428" "426" "419" "389" "374" "329" "313" "295" "275" "227" "148" "128" "93" "33" 
Union elements: 
"1722" "1707" "1699" "1694" "1678" "1666" "1664" "1639" "1638" "1628" "1625" "1619" "1613" "1610" "1609" "1603" "1602" "1599" "1597" "1596" "1594" "1589" "1586" "1581" "1580" "1577" "1574" "1571" "1569" "1568" "1566" "1565" "1562" "1560" "1559" "1558" "1555" "1554" "1538" "1535" "1534" "1533" "1529" "1526" "1520" "1519" "1516" "1506" "1497" "1487" "1486" "1484" "1476" "1460" "1458" "1450" "1448" "1447" "1438" "1434" "1430" "1422" "1421" "1419" "1417" "1415" "1414" "1413" "1408" "1407" "1400" "1398" "1386" "1384" "1382" "1377" "1353" "1337" "1333" "1328" "1327" "1306" "1303" "1300" "1294" "1280" "1276" "1274" "1270" "1262" "1248" "1186" "1181" "1172" "1161" "1146" "1144" "1138" "1131" "1127" "1106" "1103" "1102" "1099" "1090" "1077" "1071" "1065" "1050" "1045" "1036" "1028" "1027" "983" "982" "981" "973" "969" "967" "963" "962" "954" "949" "946" "933" "926" "920" "889" "886" "865" "851" "843" "839" "817" "805" "801" "799" "798" "797" "793" "792" "791" "790" "788" "785" "783" "782" "779" "773" "771" "770" "763" "757" "754" "751" "748" "745" "741" "739" "737" "725" "722" "719" "714" "713" "710" "700" "698" "691" "690" "688" "684" "678" "672" "671" "662" "661" "660" "648" "646" "643" "637" "629" "619" "609" "603" "602" "599" "596" "594" "584" "575" "569" "567" "561" "544" "543" "537" "536" "534" "531" "525" "520" "519" "518" "506" "503" "495" "484" "478" "477" "473" "465" "461" "456" "452" "449" "435" "433" "432" "429" "428" "426" "423" "419" "413" "410" "406" "395" "393" "389" "374" "367" "365" "362" "361" "359" "357" "352" "349" "347" "341" "336" "331" "329" "319" "313" "312" "310" "295" "287" "281" "275" "272" "268" "266" "259" "255" "242" "234" "227" "225" "222" "214" "211" "205" "194" "192" "189" "179" "172" "165" "163" "157" "155" "148" "130" "128" "122" "121" "118" "113" "93" "89" "75" "68" "62" "61" "57" "33" "32" "30" "19" "17" "16" "6" 

Redescription R38 Rules: 

Dist: 0 0 60 21 0
W1R: NXVISUAL >= 0.0 <= 0.0 AND CDMEMORY >= 0.5 <= 1.0 AND Q3SCORE >= 0.0 <= 0.0 AND MMSE >= 27.0 <= 30.0 AND ADAS13 >= 2.0 <= 17.0 
W2R: RCT14 >= 84.0 <= 499.0 AND Fusiform >= 11460.0 <= 23226.0 AND Hippocampus >= 6906.0 <= 10769.0 AND FDG >= 5.98823 <= 8.53584 AND RCT392 >= 0.6 <= 1.1 
JS: 0.23011363636363635
p-value :0.0
Support intersection: 81
Support union: 352

Covered examples (intersection): 
"1592" "1570" "1537" "1517" "1498" "1490" "1468" "1461" "1452" "1436" "1412" "1411" "1358" "1356" "1339" "1304" "1301" "1258" "1246" "1238" "1220" "1212" "1177" "1176" "1174" "1149" "1130" "1123" "1100" "1088" "1085" "1078" "1047" "1046" "1016" "1000" "990" "988" "986" "980" "947" "935" "923" "922" "915" "913" "909" "907" "906" "903" "900" "893" "891" "881" "867" "860" "855" "844" "841" "837" "835" "834" "833" "830" "829" "826" "825" "823" "820" "806" "802" "780" "711" "644" "553" "522" "386" "258" "162" "124" "112" 
Union elements: 
"1632" "1623" "1621" "1618" "1617" "1616" "1608" "1607" "1606" "1604" "1592" "1591" "1583" "1578" "1570" "1564" "1557" "1556" "1553" "1549" "1544" "1537" "1531" "1527" "1525" "1517" "1503" "1502" "1498" "1494" "1491" "1490" "1477" "1474" "1468" "1464" "1461" "1456" "1452" "1449" "1446" "1441" "1436" "1434" "1433" "1420" "1412" "1411" "1404" "1402" "1399" "1397" "1383" "1376" "1368" "1365" "1364" "1363" "1362" "1361" "1359" "1358" "1356" "1351" "1348" "1345" "1344" "1343" "1342" "1339" "1334" "1324" "1322" "1320" "1317" "1316" "1312" "1311" "1310" "1308" "1304" "1301" "1299" "1294" "1292" "1289" "1285" "1283" "1272" "1271" "1268" "1263" "1258" "1253" "1252" "1251" "1246" "1241" "1238" "1231" "1228" "1225" "1220" "1219" "1218" "1212" "1207" "1204" "1203" "1193" "1192" "1190" "1188" "1182" "1180" "1177" "1176" "1175" "1174" "1169" "1168" "1157" "1155" "1153" "1149" "1143" "1137" "1134" "1130" "1123" "1121" "1114" "1112" "1109" "1105" "1100" "1097" "1094" "1093" "1092" "1088" "1086" "1085" "1080" "1078" "1074" "1072" "1070" "1069" "1067" "1060" "1057" "1056" "1052" "1048" "1047" "1046" "1038" "1032" "1025" "1022" "1021" "1017" "1016" "1015" "1014" "1006" "1000" "991" "990" "988" "986" "980" "978" "975" "966" "961" "958" "956" "952" "951" "947" "942" "937" "935" "934" "928" "925" "924" "923" "922" "919" "918" "916" "915" "913" "911" "910" "909" "907" "906" "905" "903" "901" "900" "899" "898" "897" "893" "891" "890" "888" "884" "881" "879" "878" "876" "875" "874" "873" "871" "868" "867" "864" "863" "862" "861" "860" "858" "857" "855" "853" "849" "847" "845" "844" "842" "841" "840" "837" "836" "835" "834" "833" "830" "829" "827" "826" "825" "823" "820" "812" "811" "810" "806" "802" "787" "780" "772" "762" "760" "752" "729" "723" "711" "703" "702" "701" "697" "696" "695" "691" "682" "675" "673" "668" "667" "664" "659" "644" "642" "640" "638" "634" "632" "586" "585" "572" "554" "553" "522" "514" "507" "493" "451" "442" "411" "409" "404" "403" "386" "382" "380" "377" "370" "355" "348" "338" "325" "324" "320" "314" "303" "290" "280" "277" "269" "258" "257" "245" "244" "243" "235" "226" "224" "218" "216" "182" "167" "162" "160" "158" "156" "147" "142" "136" "126" "124" "112" "98" "89" "85" "80" "78" "76" "71" "67" "25" "24" "13" "11" "1" 

Redescription R39 Rules: 

Dist: 0 0 0 5 44
W1R: Q7SCORE >= 0.0 <= 6.0 AND GDTOTAL >= 0.0 <= 4.0 AND ADAS13 >= 31.33 <= 52.0 AND MMWRITE >= 1.0 <= 1.0 
W2R: ICV >= 1230813.705097 <= 1993734.930712 AND FDG >= 3.48632 <= 5.11975 
JS: 0.23902439024390243
p-value :0.0
Support intersection: 49
Support union: 205

Covered examples (intersection): 
"1700" "1678" "1664" "1625" "1619" "1609" "1599" "1586" "1580" "1571" "1568" "1565" "1560" "1559" "1554" "1534" "1529" "1520" "1487" "1476" "1447" "1437" "1417" "1413" "1408" "1407" "1398" "1181" "1146" "1090" "1065" "798" "797" "790" "788" "783" "779" "722" "662" "603" "594" "537" "419" "389" "329" "313" "163" "93" "33" 
Union elements: 
"1707" "1700" "1690" "1683" "1682" "1679" "1678" "1666" "1664" "1654" "1653" "1625" "1619" "1613" "1610" "1609" "1601" "1599" "1598" "1597" "1596" "1589" "1586" "1581" "1580" "1579" "1577" "1574" "1572" "1571" "1569" "1568" "1566" "1565" "1560" "1559" "1558" "1555" "1554" "1552" "1538" "1536" "1535" "1534" "1533" "1529" "1526" "1521" "1520" "1519" "1516" "1506" "1497" "1487" "1484" "1476" "1458" "1454" "1448" "1447" "1439" "1438" "1437" "1422" "1421" "1417" "1415" "1413" "1408" "1407" "1400" "1398" "1396" "1386" "1380" "1377" "1337" "1333" "1328" "1306" "1300" "1294" "1276" "1275" "1262" "1186" "1181" "1172" "1146" "1131" "1106" "1090" "1077" "1071" "1065" "1050" "1045" "1036" "1027" "1024" "981" "973" "969" "949" "945" "920" "886" "865" "851" "818" "805" "801" "798" "797" "790" "788" "785" "783" "782" "779" "773" "751" "748" "744" "739" "737" "725" "722" "698" "691" "672" "671" "662" "661" "660" "651" "637" "619" "618" "616" "603" "602" "596" "594" "582" "575" "569" "568" "561" "544" "537" "536" "531" "520" "517" "480" "466" "460" "456" "452" "436" "435" "429" "428" "426" "419" "414" "413" "410" "406" "393" "389" "374" "361" "349" "341" "331" "329" "323" "313" "295" "287" "275" "272" "268" "242" "227" "225" "214" "205" "163" "148" "138" "133" "128" "121" "93" "89" "86" "62" "61" "57" "33" "16" "6" 

Redescription R40 Rules: 

Dist: 0 0 3 17 31
W1R: CDHOME >= 0.5 <= 2.0 AND Q9SCORE >= 0.0 <= 0.0 AND RAVLTImmediate >= 11.0 <= 27.0 AND ADAS13 >= 20.0 <= 33.0 AND GDHAPPY >= 0.0 <= 0.0 
W2R: BAT126 >= 359.0 <= 3400.0 AND RCT11 >= 71.0 <= 202.0 AND HMT8 >= 1.71 <= 9.32 AND Entorhinal >= 1438.0 <= 3143.0 AND Hippocampus >= 3091.0 <= 6696.0 AND FDG >= 4.88994 <= 7.82617 
JS: 0.204
p-value :1.1102230246251565E-16
Support intersection: 51
Support union: 250

Covered examples (intersection): 
"1550" "1501" "1454" "1450" "1439" "1430" "1429" "1415" "1293" "1275" "1274" "1270" "1260" "1248" "1230" "1202" "1154" "1146" "1129" "1099" "1024" "1008" "946" "799" "737" "719" "654" "605" "596" "574" "565" "556" "532" "527" "479" "429" "428" "375" "368" "340" "336" "310" "268" "229" "199" "154" "115" "51" "32" "8" "2" 
Union elements: 
"1722" "1707" "1679" "1670" "1652" "1613" "1609" "1603" "1602" "1588" "1587" "1585" "1584" "1581" "1579" "1577" "1575" "1572" "1567" "1558" "1551" "1550" "1548" "1540" "1536" "1530" "1528" "1525" "1521" "1520" "1518" "1516" "1515" "1514" "1509" "1501" "1500" "1492" "1486" "1454" "1453" "1450" "1440" "1439" "1438" "1435" "1430" "1429" "1417" "1415" "1396" "1393" "1386" "1384" "1382" "1380" "1379" "1368" "1360" "1353" "1347" "1337" "1333" "1319" "1303" "1293" "1276" "1275" "1274" "1270" "1260" "1248" "1232" "1230" "1202" "1172" "1161" "1154" "1150" "1146" "1145" "1138" "1129" "1126" "1120" "1099" "1073" "1071" "1067" "1063" "1062" "1061" "1059" "1045" "1037" "1030" "1029" "1028" "1024" "1008" "1007" "1006" "982" "981" "973" "967" "963" "954" "949" "946" "895" "894" "892" "854" "845" "839" "816" "813" "801" "800" "799" "795" "793" "789" "782" "775" "771" "769" "761" "754" "749" "746" "744" "738" "737" "722" "719" "714" "709" "696" "690" "684" "678" "667" "661" "660" "654" "649" "648" "636" "630" "611" "605" "596" "591" "584" "574" "569" "565" "563" "561" "556" "540" "539" "534" "532" "531" "530" "527" "525" "518" "506" "488" "487" "485" "479" "469" "465" "460" "449" "448" "447" "436" "433" "429" "428" "424" "423" "406" "398" "394" "393" "389" "383" "375" "368" "367" "364" "354" "340" "336" "331" "330" "323" "319" "314" "312" "310" "295" "294" "285" "282" "268" "255" "251" "240" "234" "232" "229" "227" "211" "209" "206" "201" "200" "199" "195" "183" "179" "154" "140" "137" "133" "130" "128" "120" "115" "114" "74" "72" "54" "53" "51" "50" "48" "33" "32" "23" "8" "2" 

Redescription R41 Rules: 

Dist: 0 0 0 6 47
W1R: ADAS11 >= 19.0 <= 42.67 
W2R: RCT13 >= 3.8 <= 4.7 AND RCT12 >= 6.2 <= 7.8 AND Hippocampus >= 3281.0 <= 6655.0 AND RCT5 >= 11.0 <= 30.0 AND FDG >= 3.48632 <= 5.40579 
JS: 0.2190082644628099
p-value :0.0
Support intersection: 53
Support union: 242

Covered examples (intersection): 
"1619" "1610" "1609" "1597" "1589" "1586" "1581" "1571" "1567" "1566" "1560" "1559" "1529" "1520" "1519" "1516" "1506" "1497" "1487" "1476" "1439" "1437" "1400" "1398" "1380" "1328" "1230" "1186" "1181" "1146" "1106" "1090" "1065" "1027" "1024" "805" "798" "785" "783" "722" "698" "662" "603" "537" "436" "428" "389" "331" "313" "287" "199" "133" "33" 
Union elements: 
"1700" "1694" "1683" "1681" "1679" "1678" "1666" "1664" "1654" "1653" "1625" "1622" "1619" "1610" "1609" "1601" "1599" "1598" "1597" "1594" "1589" "1588" "1586" "1584" "1581" "1580" "1579" "1577" "1574" "1572" "1571" "1569" "1568" "1567" "1566" "1565" "1560" "1559" "1555" "1554" "1552" "1538" "1536" "1535" "1534" "1533" "1529" "1524" "1521" "1520" "1519" "1516" "1515" "1512" "1506" "1500" "1497" "1487" "1476" "1454" "1453" "1447" "1439" "1438" "1437" "1421" "1417" "1416" "1415" "1414" "1413" "1408" "1407" "1400" "1398" "1386" "1382" "1380" "1328" "1306" "1303" "1300" "1295" "1276" "1275" "1262" "1248" "1230" "1186" "1181" "1146" "1131" "1122" "1111" "1106" "1101" "1099" "1090" "1077" "1065" "1050" "1045" "1037" "1036" "1029" "1027" "1024" "1011" "1007" "1002" "995" "983" "969" "963" "949" "933" "865" "839" "818" "805" "799" "798" "797" "793" "790" "788" "785" "784" "783" "782" "779" "773" "766" "751" "748" "744" "726" "725" "722" "698" "684" "672" "671" "662" "661" "652" "651" "647" "619" "618" "616" "615" "605" "603" "602" "601" "594" "587" "582" "569" "568" "563" "561" "544" "537" "536" "531" "520" "519" "517" "506" "485" "480" "479" "478" "477" "466" "460" "456" "452" "449" "436" "435" "433" "429" "428" "426" "424" "419" "414" "413" "410" "395" "394" "393" "389" "374" "362" "361" "354" "341" "340" "339" "331" "329" "323" "314" "313" "295" "287" "285" "272" "242" "237" "234" "225" "214" "205" "200" "199" "195" "185" "168" "163" "154" "138" "133" "121" "115" "94" "93" "89" "86" "74" "62" "61" "57" "49" "33" "16" "6" "2" 

Redescription R42 Rules: 

Dist: 0 0 50 12 1
W1R: CDMEMORY >= 0.5 <= 1.0 AND Q4SCORE >= 0.0 <= 6.0 AND RAVLTImmediate >= 45.0 <= 68.0 
W2R: RCT20 >= 165.0 <= 358.0 AND ICV >= 1147283.460224 <= 1559375.14834 AND Hippocampus >= 6104.0 <= 9246.0 AND AV45 >= 0.850872 <= 1.236128 AND FDG >= 5.98823 <= 8.08731 
JS: 0.25609756097560976
p-value :0.0
Support intersection: 63
Support union: 246

Covered examples (intersection): 
"1578" "1564" "1493" "1490" "1473" "1446" "1441" "1436" "1435" "1426" "1425" "1412" "1411" "1397" "1362" "1348" "1301" "1298" "1284" "1283" "1253" "1238" "1204" "1191" "1190" "1188" "1177" "1174" "1149" "1148" "1130" "1118" "1109" "1093" "1088" "1057" "1041" "1022" "986" "985" "980" "971" "922" "921" "918" "913" "906" "901" "900" "891" "868" "860" "853" "852" "846" "838" "833" "830" "828" "825" "824" "823" "820" 
Union elements: 
"1633" "1624" "1616" "1612" "1608" "1607" "1605" "1604" "1600" "1591" "1578" "1564" "1563" "1557" "1553" "1544" "1537" "1496" "1493" "1491" "1490" "1489" "1477" "1474" "1473" "1468" "1462" "1461" "1446" "1442" "1441" "1436" "1435" "1433" "1428" "1426" "1425" "1423" "1412" "1411" "1404" "1399" "1397" "1385" "1378" "1374" "1373" "1372" "1370" "1369" "1368" "1362" "1358" "1352" "1349" "1348" "1345" "1343" "1342" "1339" "1336" "1334" "1326" "1322" "1320" "1318" "1312" "1309" "1308" "1301" "1299" "1298" "1297" "1291" "1288" "1287" "1285" "1284" "1283" "1277" "1273" "1269" "1265" "1263" "1257" "1254" "1253" "1252" "1251" "1246" "1243" "1241" "1239" "1238" "1225" "1222" "1220" "1209" "1207" "1206" "1205" "1204" "1200" "1197" "1192" "1191" "1190" "1188" "1187" "1185" "1183" "1177" "1175" "1174" "1173" "1160" "1159" "1158" "1157" "1153" "1152" "1151" "1149" "1148" "1137" "1130" "1125" "1121" "1118" "1112" "1109" "1105" "1093" "1088" "1081" "1080" "1074" "1070" "1069" "1057" "1051" "1048" "1041" "1040" "1029" "1026" "1022" "1021" "1017" "1015" "1013" "1009" "1006" "1001" "999" "993" "990" "986" "985" "980" "971" "968" "966" "965" "959" "956" "951" "944" "925" "924" "922" "921" "919" "918" "914" "913" "906" "904" "903" "902" "901" "900" "898" "891" "884" "882" "880" "878" "873" "871" "870" "868" "863" "861" "860" "853" "852" "847" "846" "845" "844" "841" "838" "836" "834" "833" "830" "829" "828" "827" "826" "825" "824" "823" "821" "820" "810" "804" "802" "787" "762" "752" "669" "664" "612" "514" "454" "441" "427" "409" "349" "348" "338" "325" "314" "292" "258" "162" "158" "137" "126" "119" "106" "89" "76" "71" 

Redescription R43 Rules: 

Dist: 0 0 1 10 48
W1R: Q12SCORE >= 0.0 <= 1.0 AND Q8SCORE >= 4.0 <= 12.0 AND Q7SCORE >= 2.0 <= 7.0 AND Q4SCORE >= 5.0 <= 10.0 AND ADAS13 >= 20.0 <= 52.0 AND BCHDACHE >= 0.0 <= 0.0 
W2R: Hippocampus >= 4065.0 <= 6098.0 AND HMT18 >= 0.9 <= 24.0 AND FDG >= 3.7639 <= 6.34432 AND APOE4 >= 1.0 <= 2.0 
JS: 0.20848056537102475
p-value :0.0
Support intersection: 59
Support union: 283

Covered examples (intersection): 
"1622" "1589" "1572" "1571" "1567" "1555" "1550" "1521" "1515" "1506" "1497" "1487" "1437" "1413" "1407" "1398" "1393" "1382" "1300" "1293" "1276" "1270" "1186" "1129" "1106" "1065" "1063" "1045" "1037" "1024" "886" "785" "779" "748" "745" "737" "726" "706" "698" "658" "556" "539" "537" "515" "506" "479" "436" "424" "336" "323" "313" "310" "285" "201" "200" "199" "133" "115" "2" 
Union elements: 
"1707" "1700" "1699" "1683" "1681" "1679" "1678" "1666" "1653" "1625" "1622" "1619" "1610" "1609" "1603" "1599" "1598" "1594" "1589" "1588" "1586" "1585" "1581" "1579" "1577" "1572" "1571" "1569" "1567" "1566" "1565" "1560" "1559" "1558" "1555" "1554" "1552" "1550" "1542" "1538" "1536" "1534" "1533" "1524" "1521" "1520" "1519" "1518" "1515" "1514" "1512" "1510" "1509" "1506" "1501" "1499" "1497" "1492" "1487" "1484" "1479" "1476" "1463" "1454" "1453" "1443" "1437" "1431" "1430" "1419" "1416" "1415" "1413" "1408" "1407" "1398" "1396" "1395" "1393" "1389" "1388" "1386" "1382" "1375" "1368" "1360" "1328" "1319" "1306" "1303" "1300" "1293" "1286" "1280" "1276" "1275" "1274" "1270" "1262" "1260" "1230" "1226" "1218" "1211" "1210" "1186" "1181" "1166" "1146" "1145" "1140" "1135" "1129" "1115" "1106" "1099" "1089" "1083" "1073" "1071" "1065" "1063" "1062" "1061" "1050" "1045" "1037" "1036" "1028" "1024" "1011" "1008" "1007" "1002" "995" "958" "954" "949" "886" "839" "819" "818" "805" "799" "797" "793" "792" "791" "788" "786" "785" "779" "775" "773" "770" "769" "748" "746" "745" "744" "737" "734" "726" "722" "719" "714" "709" "706" "698" "687" "678" "672" "671" "660" "658" "654" "651" "647" "635" "633" "629" "627" "619" "618" "608" "603" "596" "594" "588" "587" "584" "569" "565" "563" "561" "558" "556" "539" "537" "536" "532" "531" "527" "515" "506" "504" "503" "501" "481" "479" "478" "477" "471" "466" "456" "452" "449" "448" "443" "436" "433" "432" "429" "428" "426" "424" "419" "410" "406" "400" "393" "389" "383" "368" "367" "365" "361" "341" "340" "336" "331" "330" "329" "323" "321" "313" "310" "299" "295" "285" "268" "265" "251" "246" "232" "223" "215" "209" "205" "201" "200" "199" "195" "189" "187" "154" "148" "138" "133" "115" "94" "86" "74" "62" "61" "56" "33" "32" "30" "23" "6" "3" "2" 

Redescription R44 Rules: 

Dist: 0 0 1 19 46
W1R: MMBALLDL >= 0.0 <= 0.0 AND ADAS13 >= 17.67 <= 52.0 AND GDSPIRIT >= 0.0 <= 0.0 AND MMREPEAT >= 1.0 <= 1.0 
W2R: HMT13 >= 144.0 <= 398.0 AND Entorhinal >= 1438.0 <= 2946.0 AND FDG >= 3.7639 <= 5.93704 
JS: 0.21221864951768488
p-value :0.0
Support intersection: 66
Support union: 311

Covered examples (intersection): 
"1625" "1619" "1609" "1603" "1580" "1577" "1572" "1567" "1560" "1555" "1536" "1519" "1513" "1476" "1440" "1439" "1438" "1413" "1398" "1386" "1319" "1300" "1286" "1274" "1270" "1260" "1230" "1210" "1186" "1106" "1077" "1037" "1024" "995" "963" "799" "798" "785" "779" "745" "738" "687" "662" "660" "635" "603" "574" "561" "539" "506" "479" "449" "428" "424" "340" "331" "323" "313" "310" "285" "236" "201" "154" "137" "133" "2" 
Union elements: 
"1707" "1706" "1699" "1694" "1690" "1683" "1679" "1666" "1664" "1654" "1628" "1625" "1619" "1613" "1610" "1609" "1603" "1601" "1599" "1595" "1590" "1587" "1586" "1585" "1584" "1581" "1580" "1579" "1577" "1575" "1572" "1571" "1568" "1567" "1566" "1560" "1559" "1558" "1555" "1554" "1551" "1550" "1536" "1535" "1533" "1529" "1526" "1519" "1518" "1516" "1513" "1512" "1510" "1506" "1504" "1487" "1476" "1469" "1463" "1454" "1453" "1450" "1447" "1440" "1439" "1438" "1437" "1431" "1421" "1415" "1414" "1413" "1408" "1407" "1406" "1402" "1398" "1396" "1386" "1380" "1377" "1371" "1328" "1327" "1319" "1315" "1306" "1303" "1300" "1297" "1295" "1293" "1286" "1275" "1274" "1270" "1262" "1260" "1250" "1248" "1247" "1230" "1226" "1218" "1210" "1186" "1181" "1179" "1154" "1129" "1106" "1090" "1083" "1077" "1073" "1071" "1049" "1045" "1037" "1036" "1028" "1024" "1007" "1002" "995" "982" "981" "967" "963" "962" "944" "926" "920" "894" "889" "839" "819" "816" "803" "799" "798" "793" "792" "789" "785" "783" "779" "773" "771" "769" "756" "751" "748" "746" "745" "744" "738" "737" "734" "727" "725" "722" "714" "709" "706" "700" "698" "690" "688" "687" "684" "678" "672" "666" "662" "661" "660" "655" "654" "651" "649" "646" "635" "627" "626" "623" "619" "618" "607" "605" "604" "603" "602" "599" "598" "584" "583" "574" "567" "565" "563" "561" "558" "556" "544" "543" "542" "540" "539" "538" "536" "532" "531" "525" "512" "506" "496" "487" "484" "483" "481" "480" "479" "474" "471" "470" "460" "458" "452" "449" "448" "436" "435" "434" "433" "432" "429" "428" "424" "419" "414" "406" "398" "394" "384" "365" "361" "358" "357" "352" "351" "340" "336" "331" "329" "323" "314" "313" "310" "307" "296" "285" "282" "281" "275" "272" "271" "268" "249" "236" "232" "229" "225" "214" "213" "209" "201" "196" "189" "188" "154" "145" "140" "138" "137" "134" "133" "129" "121" "115" "113" "104" "91" "86" "85" "73" "72" "69" "62" "61" "54" "53" "50" "39" "33" "32" "23" "8" "6" "2" "1" 

Redescription R45 Rules: 

Dist: 0 0 45 19 1
W1R: RAVLTForgetting >= 2.0 <= 10.0 AND CDMEMORY >= 0.5 <= 1.0 AND RAVLTPercForgetting >= 13.333333 <= 87.5 AND Q3SCORE >= 0.0 <= 1.0 AND RAVLTLearning >= 4.0 <= 12.0 AND ADAS13 >= 3.0 <= 17.0 AND Q13SCORE >= 0.0 <= 0.0 
W2R: HMT8 >= 1.39 <= 3.72 AND Fusiform >= 16188.0 <= 26977.0 AND Hippocampus >= 6903.0 <= 9544.0 AND FDG >= 5.9795 <= 8.53584 
JS: 0.23381294964028776
p-value :0.0
Support intersection: 65
Support union: 278

Covered examples (intersection): 
"1592" "1578" "1564" "1537" "1498" "1490" "1468" "1465" "1452" "1446" "1441" "1412" "1411" "1399" "1356" "1349" "1336" "1301" "1268" "1258" "1246" "1220" "1214" "1205" "1174" "1158" "1151" "1149" "1088" "1085" "1080" "1078" "1069" "1057" "1047" "1046" "953" "934" "916" "913" "909" "907" "904" "903" "900" "899" "897" "890" "884" "867" "864" "862" "859" "858" "846" "841" "834" "823" "695" "663" "409" "403" "386" "235" "112" 
Union elements: 
"1623" "1617" "1616" "1604" "1592" "1591" "1578" "1564" "1549" "1544" "1539" "1537" "1527" "1517" "1502" "1498" "1496" "1494" "1491" "1490" "1489" "1483" "1477" "1474" "1468" "1465" "1462" "1461" "1455" "1452" "1446" "1441" "1435" "1425" "1420" "1412" "1411" "1402" "1399" "1392" "1387" "1385" "1373" "1370" "1361" "1359" "1358" "1356" "1349" "1343" "1342" "1336" "1334" "1329" "1324" "1322" "1320" "1318" "1311" "1304" "1302" "1301" "1291" "1289" "1277" "1273" "1271" "1268" "1267" "1263" "1258" "1254" "1253" "1251" "1246" "1242" "1238" "1231" "1228" "1225" "1221" "1220" "1215" "1214" "1213" "1212" "1211" "1207" "1205" "1204" "1203" "1193" "1191" "1190" "1182" "1178" "1177" "1176" "1174" "1164" "1160" "1158" "1153" "1151" "1149" "1148" "1147" "1141" "1133" "1132" "1130" "1123" "1118" "1114" "1109" "1093" "1092" "1088" "1085" "1081" "1080" "1078" "1074" "1072" "1069" "1064" "1060" "1058" "1057" "1052" "1048" "1047" "1046" "1042" "1041" "1039" "1026" "1025" "1022" "1021" "1018" "1010" "1005" "999" "990" "985" "980" "975" "972" "971" "966" "964" "961" "953" "951" "942" "937" "936" "935" "934" "931" "929" "928" "927" "925" "922" "921" "916" "915" "913" "910" "909" "907" "906" "904" "903" "901" "900" "899" "897" "893" "891" "890" "888" "884" "883" "882" "879" "876" "873" "872" "868" "867" "864" "863" "862" "859" "858" "855" "853" "849" "846" "845" "844" "842" "841" "838" "837" "834" "829" "828" "826" "825" "823" "820" "787" "780" "752" "747" "730" "695" "682" "670" "668" "663" "659" "640" "597" "570" "540" "535" "507" "476" "475" "463" "450" "445" "442" "440" "420" "411" "409" "407" "403" "386" "382" "355" "348" "342" "338" "335" "309" "293" "292" "288" "280" "277" "263" "258" "238" "235" "216" "204" "191" "160" "159" "144" "136" "126" "112" "85" "71" "28" "25" "15" "13" "4" "1" 

Redescription R46 Rules: 

Dist: 0 0 0 9 31
W1R: GDTOTAL >= 0.0 <= 2.0 AND Q1SCORE >= 3.0 <= 8.33 AND ADAS13 >= 29.33 <= 52.0 
W2R: RCT13 >= 3.4 <= 4.3 AND Entorhinal >= 1438.0 <= 3120.0 AND FDG >= 3.7639 <= 5.74499 AND HMT15 >= 49.4 <= 86.9 
JS: 0.20408163265306123
p-value :0.0
Support intersection: 40
Support union: 196

Covered examples (intersection): 
"1625" "1619" "1599" "1586" "1581" "1580" "1572" "1560" "1559" "1555" "1519" "1476" "1437" "1380" "1275" "1230" "1146" "1106" "1065" "1024" "981" "963" "949" "799" "798" "662" "603" "596" "561" "537" "485" "479" "436" "389" "336" "331" "323" "310" "199" "33" 
Union elements: 
"1700" "1694" "1683" "1681" "1679" "1678" "1664" "1654" "1653" "1625" "1619" "1610" "1609" "1603" "1602" "1601" "1599" "1598" "1597" "1589" "1587" "1586" "1581" "1580" "1579" "1577" "1572" "1571" "1567" "1565" "1560" "1559" "1555" "1554" "1552" "1536" "1535" "1526" "1521" "1520" "1519" "1514" "1513" "1512" "1506" "1487" "1476" "1454" "1453" "1450" "1447" "1439" "1437" "1417" "1415" "1413" "1407" "1400" "1398" "1386" "1382" "1380" "1347" "1319" "1306" "1286" "1276" "1275" "1272" "1262" "1260" "1250" "1248" "1230" "1210" "1186" "1154" "1146" "1106" "1101" "1077" "1071" "1065" "1049" "1045" "1037" "1036" "1028" "1027" "1024" "1007" "1002" "995" "981" "963" "949" "818" "799" "798" "797" "792" "788" "785" "783" "771" "766" "748" "745" "744" "737" "725" "722" "709" "688" "671" "662" "660" "651" "635" "619" "616" "605" "603" "602" "596" "594" "591" "582" "569" "561" "556" "537" "536" "531" "525" "520" "519" "517" "512" "503" "485" "480" "479" "466" "460" "458" "456" "452" "449" "436" "435" "432" "428" "424" "414" "394" "389" "384" "374" "362" "361" "349" "341" "340" "336" "331" "329" "323" "314" "313" "310" "272" "268" "255" "242" "237" "236" "225" "214" "205" "201" "199" "168" "140" "138" "133" "121" "94" "86" "61" "57" "33" "16" "8" "6" "2" 

Redescription R47 Rules: 

Dist: 2 0 4 41 46
W1R: RAVLTForgetting >= 5.0 <= 10.0 AND BCRASH >= 0.0 <= 0.0 AND RAVLTImmediate >= 16.0 <= 46.0 AND ADAS13 >= 20.0 <= 49.0 
W2R: WholeBrain >= 669364.0 <= 1239575.0336 AND Hippocampus >= 3281.0 <= 6697.0 AND FDG >= 4.95131 <= 6.34432 AND APOE4 >= 1.0 <= 2.0 
JS: 0.2366412213740458
p-value :0.0
Support intersection: 93
Support union: 393

Covered examples (intersection): 
"1683" "1628" "1622" "1598" "1593" "1577" "1542" "1521" "1518" "1515" "1514" "1501" "1499" "1469" "1463" "1415" "1396" "1393" "1388" "1386" "1382" "1327" "1319" "1303" "1300" "1293" "1286" "1275" "1248" "1210" "1146" "1135" "1129" "1127" "1115" "1106" "1099" "1083" "1063" "1062" "1043" "1037" "983" "982" "963" "920" "843" "839" "709" "706" "687" "658" "647" "635" "615" "604" "596" "584" "565" "556" "539" "531" "515" "506" "504" "479" "472" "436" "429" "424" "397" "383" "375" "367" "340" "331" "330" "323" "321" "310" "285" "223" "209" "201" "200" "183" "154" "148" "137" "133" "115" "100" "8" 
Union elements: 
"1722" "1707" "1706" "1700" "1699" "1698" "1690" "1683" "1682" "1681" "1679" "1678" "1670" "1666" "1639" "1628" "1622" "1601" "1598" "1594" "1593" "1590" "1588" "1581" "1579" "1577" "1572" "1569" "1567" "1558" "1550" "1548" "1542" "1540" "1539" "1535" "1533" "1532" "1524" "1521" "1520" "1518" "1516" "1515" "1514" "1510" "1509" "1504" "1501" "1499" "1494" "1492" "1487" "1484" "1482" "1472" "1469" "1463" "1459" "1458" "1457" "1454" "1451" "1450" "1447" "1443" "1442" "1440" "1439" "1434" "1430" "1429" "1424" "1419" "1416" "1415" "1414" "1405" "1403" "1396" "1395" "1393" "1392" "1389" "1388" "1386" "1384" "1382" "1380" "1375" "1370" "1368" "1360" "1353" "1335" "1327" "1319" "1303" "1300" "1297" "1293" "1286" "1276" "1275" "1270" "1260" "1250" "1248" "1235" "1230" "1226" "1218" "1211" "1210" "1202" "1195" "1189" "1173" "1172" "1166" "1154" "1146" "1145" "1140" "1139" "1135" "1131" "1129" "1127" "1115" "1112" "1111" "1106" "1104" "1102" "1099" "1089" "1083" "1077" "1073" "1071" "1067" "1065" "1063" "1062" "1061" "1045" "1043" "1037" "1030" "1027" "1024" "1023" "1008" "1007" "1002" "995" "983" "982" "981" "979" "969" "967" "963" "958" "946" "933" "920" "908" "886" "876" "843" "839" "819" "817" "814" "813" "799" "797" "796" "793" "792" "791" "790" "786" "779" "775" "771" "770" "769" "766" "764" "761" "757" "751" "750" "745" "744" "741" "727" "726" "714" "713" "712" "709" "706" "698" "696" "688" "687" "684" "667" "660" "658" "657" "655" "654" "652" "650" "647" "646" "639" "636" "635" "633" "630" "629" "627" "626" "623" "620" "616" "615" "611" "606" "605" "604" "601" "599" "596" "592" "591" "588" "587" "584" "583" "582" "577" "574" "567" "566" "565" "561" "556" "542" "539" "538" "536" "534" "532" "531" "527" "525" "520" "517" "515" "507" "506" "504" "501" "498" "496" "494" "492" "487" "484" "479" "478" "477" "474" "472" "471" "469" "467" "461" "446" "443" "439" "436" "435" "434" "432" "429" "428" "424" "419" "411" "410" "400" "398" "397" "394" "384" "383" "381" "375" "374" "368" "367" "365" "363" "357" "352" "351" "347" "341" "340" "336" "331" "330" "323" "321" "319" "313" "312" "310" "287" "285" "275" "268" "265" "262" "260" "251" "249" "246" "240" "237" "236" "234" "227" "223" "222" "218" "215" "209" "208" "201" "200" "199" "195" "193" "189" "185" "183" "179" "168" "163" "157" "155" "154" "150" "148" "137" "135" "133" "130" "121" "119" "115" "102" "100" "94" "90" "86" "85" "75" "74" "67" "62" "56" "54" "51" "49" "33" "30" "27" "26" "19" "17" "8" "5" "2" 

Redescription R48 Rules: 

Dist: 1 1 38 7 0
W1R: CDRSB >= 0.5 <= 4.0 AND RAVLTPercForgetting >= -36.363636 <= 55.555556 AND RAVLTLearning >= 5.0 <= 12.0 AND ADAS13 >= 2.0 <= 14.33 AND MMREAD >= 1.0 <= 1.0 
W2R: RCT1407 >= 43.0 <= 85.0 AND ICV >= 1191646.635724 <= 1511336.395834 AND Hippocampus >= 7442.0 <= 9405.0 AND FDG >= 5.99847 <= 8.08731 
JS: 0.2025862068965517
p-value :0.0
Support intersection: 47
Support union: 232

Covered examples (intersection): 
"1624" "1564" "1517" "1498" "1493" "1473" "1461" "1446" "1426" "1412" "1411" "1339" "1336" "1277" "1253" "1238" "1177" "1176" "1148" "1130" "1118" "1088" "1057" "1046" "1022" "988" "971" "953" "928" "921" "919" "900" "893" "891" "873" "872" "852" "846" "838" "833" "830" "825" "823" "821" "820" "802" "644" 
Union elements: 
"1730" "1723" "1710" "1687" "1680" "1673" "1633" "1630" "1624" "1621" "1612" "1608" "1606" "1591" "1583" "1564" "1556" "1553" "1539" "1537" "1522" "1517" "1498" "1495" "1493" "1490" "1483" "1473" "1465" "1462" "1461" "1456" "1446" "1441" "1436" "1435" "1426" "1423" "1412" "1411" "1399" "1390" "1385" "1378" "1367" "1362" "1359" "1349" "1347" "1343" "1342" "1339" "1336" "1334" "1329" "1322" "1320" "1312" "1308" "1285" "1283" "1277" "1258" "1257" "1253" "1251" "1246" "1238" "1225" "1220" "1219" "1213" "1212" "1209" "1208" "1207" "1205" "1204" "1198" "1191" "1188" "1178" "1177" "1176" "1174" "1169" "1159" "1158" "1157" "1156" "1153" "1149" "1148" "1141" "1137" "1134" "1130" "1123" "1118" "1113" "1112" "1109" "1093" "1088" "1087" "1070" "1069" "1058" "1057" "1052" "1048" "1047" "1046" "1026" "1025" "1022" "988" "986" "985" "975" "971" "966" "953" "944" "942" "940" "939" "938" "934" "928" "925" "924" "922" "921" "919" "918" "916" "914" "913" "910" "908" "904" "903" "902" "901" "900" "899" "898" "893" "891" "888" "885" "884" "883" "880" "879" "878" "875" "873" "872" "871" "870" "868" "867" "859" "858" "852" "847" "846" "845" "838" "836" "834" "833" "830" "829" "828" "827" "825" "824" "823" "821" "820" "804" "802" "752" "732" "730" "675" "670" "669" "664" "644" "612" "597" "585" "514" "454" "442" "420" "409" "386" "353" "349" "348" "338" "325" "318" "316" "314" "279" "264" "248" "238" "206" "204" "186" "176" "167" "162" "159" "158" "153" "146" "136" "126" "117" "112" "89" "76" "71" "13" 

Redescription R49 Rules: 

Dist: 0 0 0 1 42
W1R: NXVISUAL >= 0.0 <= 0.0 AND FAQ >= 7.0 <= 30.0 AND RAVLTImmediate >= 1.0 <= 26.0 AND ADAS13 >= 28.0 <= 54.67 
W2R: FDG >= 3.48632 <= 4.9869 AND RCT4 >= 9.0 <= 22.0 
JS: 0.2388888888888889
p-value :0.0
Support intersection: 43
Support union: 180

Covered examples (intersection): 
"1625" "1597" "1589" "1581" "1571" "1568" "1560" "1559" "1529" "1520" "1519" "1516" "1497" "1437" "1417" "1413" "1408" "1407" "1400" "1398" "1386" "1328" "1186" "1146" "1131" "1090" "1065" "1036" "798" "788" "785" "783" "722" "662" "660" "603" "426" "419" "389" "313" "163" "93" "33" 
Union elements: 
"1694" "1683" "1679" "1678" "1666" "1654" "1653" "1625" "1619" "1609" "1602" "1601" "1597" "1596" "1594" "1589" "1588" "1581" "1580" "1579" "1577" "1572" "1571" "1569" "1568" "1567" "1565" "1560" "1559" "1555" "1554" "1552" "1538" "1535" "1534" "1529" "1521" "1520" "1519" "1516" "1506" "1497" "1487" "1454" "1453" "1447" "1439" "1437" "1417" "1416" "1413" "1408" "1407" "1400" "1398" "1396" "1386" "1380" "1360" "1333" "1328" "1303" "1300" "1294" "1275" "1262" "1210" "1186" "1146" "1131" "1111" "1106" "1090" "1071" "1065" "1050" "1045" "1036" "1028" "1027" "1007" "973" "969" "865" "818" "805" "801" "798" "793" "790" "788" "785" "783" "773" "771" "748" "744" "737" "726" "725" "722" "714" "698" "684" "672" "671" "662" "661" "660" "651" "619" "618" "603" "602" "596" "594" "582" "575" "569" "568" "563" "544" "537" "536" "525" "479" "466" "460" "458" "456" "452" "436" "435" "433" "428" "426" "419" "414" "413" "410" "395" "394" "393" "389" "374" "365" "362" "361" "354" "349" "341" "336" "331" "313" "282" "272" "266" "255" "251" "237" "225" "211" "205" "199" "195" "163" "138" "133" "121" "93" "86" "62" "61" "57" "53" "33" "32" "16" "6" "2" 

Redescription R50 Rules: 

Dist: 0 3 30 6 1
W1R: RAVLTImmediate >= 44.0 <= 68.0 AND ADAS13 >= 3.0 <= 17.0 AND MMWRITE >= 1.0 <= 1.0 AND CDRSB >= 0.5 <= 3.5 AND Q13SCORE >= 0.0 <= 0.0 
W2R: RCT14 >= 70.0 <= 499.0 AND Hippocampus >= 6906.0 <= 9929.0 AND AV45 >= 0.926775 <= 1.69618 AND FDG >= 5.98419 <= 8.53584 AND RCT392 >= 0.6 <= 0.9 
JS: 0.21390374331550802
p-value :0.0
Support intersection: 40
Support union: 187

Covered examples (intersection): 
"1632" "1621" "1606" "1578" "1564" "1493" "1490" "1473" "1461" "1446" "1441" "1426" "1425" "1412" "1411" "1397" "1334" "1301" "1291" "1258" "1220" "1213" "1190" "1174" "1149" "1130" "1093" "1057" "990" "986" "980" "913" "901" "900" "880" "864" "860" "852" "833" "823" 
Union elements: 
"1730" "1723" "1658" "1632" "1624" "1623" "1621" "1618" "1616" "1612" "1608" "1606" "1592" "1578" "1564" "1544" "1537" "1517" "1493" "1491" "1490" "1474" "1473" "1472" "1468" "1462" "1461" "1455" "1449" "1446" "1441" "1436" "1435" "1434" "1426" "1425" "1423" "1420" "1412" "1411" "1399" "1397" "1387" "1385" "1376" "1373" "1372" "1367" "1362" "1351" "1348" "1347" "1343" "1339" "1334" "1332" "1324" "1322" "1320" "1308" "1304" "1301" "1291" "1289" "1285" "1283" "1282" "1271" "1265" "1263" "1258" "1253" "1246" "1245" "1242" "1225" "1222" "1220" "1215" "1213" "1212" "1204" "1197" "1193" "1192" "1191" "1190" "1182" "1177" "1176" "1175" "1174" "1169" "1168" "1158" "1149" "1148" "1134" "1130" "1123" "1121" "1118" "1109" "1100" "1093" "1092" "1088" "1084" "1080" "1074" "1070" "1069" "1057" "1052" "1048" "1047" "1041" "1038" "1032" "1026" "1021" "1014" "1006" "990" "986" "985" "980" "971" "966" "956" "953" "951" "947" "944" "935" "928" "925" "922" "921" "913" "906" "901" "900" "897" "891" "890" "884" "882" "881" "880" "878" "873" "870" "868" "867" "864" "863" "860" "858" "853" "852" "846" "845" "844" "841" "836" "834" "833" "826" "825" "823" "820" "804" "802" "752" "507" "441" "427" "409" "382" "348" "338" "292" "206" "158" "126" "71" 

Redescription R51 Rules: 

Dist: 0 0 0 10 49
W1R: BCDPMOOD >= 0.0 <= 0.0 AND ADAS13 >= 30.67 <= 54.67 
W2R: RCT183 >= 8.4 <= 10.8 AND Entorhinal >= 1438.0 <= 3120.0 AND FDG >= 3.7639 <= 5.93674 
JS: 0.2532188841201717
p-value :0.0
Support intersection: 59
Support union: 233

Covered examples (intersection): 
"1625" "1619" "1610" "1609" "1599" "1589" "1586" "1580" "1577" "1572" "1568" "1567" "1560" "1559" "1555" "1536" "1519" "1476" "1454" "1450" "1437" "1415" "1413" "1398" "1380" "1300" "1275" "1230" "1106" "1099" "1077" "1065" "1037" "1036" "1024" "1002" "981" "963" "949" "798" "785" "783" "779" "722" "698" "603" "594" "561" "537" "436" "428" "389" "331" "323" "313" "199" "133" "33" "2" 
Union elements: 
"1700" "1694" "1683" "1679" "1678" "1664" "1654" "1625" "1619" "1610" "1609" "1603" "1601" "1599" "1598" "1597" "1594" "1589" "1587" "1586" "1581" "1580" "1579" "1577" "1572" "1568" "1567" "1566" "1565" "1560" "1559" "1555" "1554" "1550" "1536" "1535" "1533" "1529" "1526" "1521" "1520" "1519" "1514" "1513" "1510" "1487" "1476" "1454" "1450" "1447" "1440" "1439" "1438" "1437" "1421" "1417" "1415" "1413" "1408" "1407" "1400" "1398" "1396" "1386" "1382" "1380" "1347" "1319" "1306" "1300" "1293" "1286" "1276" "1275" "1274" "1272" "1270" "1260" "1250" "1248" "1230" "1218" "1210" "1186" "1181" "1146" "1131" "1129" "1106" "1099" "1077" "1071" "1065" "1050" "1049" "1045" "1037" "1036" "1027" "1024" "1008" "1002" "995" "982" "981" "969" "967" "963" "949" "912" "894" "851" "839" "818" "816" "799" "798" "797" "788" "785" "783" "779" "773" "748" "745" "744" "738" "737" "727" "726" "725" "722" "709" "706" "698" "687" "686" "684" "671" "662" "661" "660" "654" "651" "649" "635" "619" "616" "607" "605" "603" "602" "596" "594" "591" "584" "582" "574" "568" "565" "563" "561" "556" "539" "537" "536" "532" "531" "520" "517" "512" "506" "487" "485" "480" "479" "456" "452" "449" "447" "436" "435" "434" "428" "426" "424" "419" "410" "395" "394" "393" "389" "384" "362" "361" "349" "341" "340" "336" "331" "330" "329" "323" "314" "313" "310" "296" "285" "268" "242" "236" "229" "214" "205" "201" "199" "195" "183" "163" "154" "140" "138" "137" "135" "133" "121" "91" "86" "85" "33" "16" "8" "2" 

Redescription R52 Rules: 

Dist: 0 0 44 14 1
W1R: CDMEMORY >= 0.5 <= 1.0 AND RAVLTImmediate >= 45.0 <= 68.0 
W2R: ICV >= 1147283.460224 <= 1514998.04403 AND HMT3 >= 3.4 <= 4.6 AND Hippocampus >= 6080.0 <= 9405.0 AND FDG >= 5.98401 <= 8.08201 
JS: 0.22180451127819548
p-value :0.0
Support intersection: 59
Support union: 266

Covered examples (intersection): 
"1578" "1564" "1508" "1493" "1490" "1477" "1473" "1455" "1446" "1441" "1436" "1435" "1426" "1425" "1412" "1411" "1362" "1351" "1348" "1339" "1301" "1298" "1284" "1283" "1253" "1238" "1217" "1191" "1177" "1130" "1118" "1112" "1109" "1093" "1088" "1074" "1057" "1022" "985" "980" "940" "922" "906" "902" "901" "900" "880" "868" "853" "852" "846" "838" "828" "825" "824" "823" "802" "787" "409" 
Union elements: 
"1632" "1630" "1624" "1620" "1616" "1615" "1608" "1605" "1604" "1600" "1591" "1578" "1564" "1563" "1557" "1553" "1544" "1537" "1508" "1505" "1504" "1498" "1496" "1493" "1490" "1477" "1475" "1473" "1469" "1468" "1462" "1461" "1455" "1446" "1442" "1441" "1436" "1435" "1433" "1432" "1426" "1425" "1423" "1412" "1411" "1404" "1399" "1397" "1394" "1385" "1378" "1374" "1373" "1368" "1362" "1359" "1352" "1351" "1348" "1343" "1339" "1336" "1334" "1326" "1322" "1320" "1312" "1308" "1301" "1299" "1298" "1297" "1291" "1288" "1284" "1283" "1278" "1277" "1273" "1263" "1257" "1254" "1253" "1243" "1241" "1238" "1233" "1225" "1222" "1221" "1220" "1217" "1212" "1209" "1207" "1206" "1204" "1200" "1197" "1192" "1191" "1190" "1188" "1187" "1185" "1182" "1179" "1178" "1177" "1175" "1174" "1169" "1167" "1158" "1157" "1156" "1153" "1152" "1149" "1148" "1137" "1134" "1130" "1125" "1121" "1120" "1119" "1118" "1113" "1112" "1109" "1096" "1093" "1088" "1081" "1080" "1074" "1070" "1057" "1052" "1051" "1048" "1041" "1038" "1029" "1026" "1022" "1021" "1014" "1009" "1006" "1004" "1001" "996" "993" "990" "988" "986" "985" "980" "975" "971" "970" "966" "965" "956" "953" "951" "944" "940" "939" "938" "925" "924" "922" "921" "918" "913" "906" "903" "902" "901" "900" "898" "893" "891" "890" "884" "883" "882" "880" "879" "878" "873" "872" "871" "870" "868" "863" "861" "860" "855" "854" "853" "852" "846" "845" "844" "838" "836" "834" "833" "830" "828" "826" "825" "824" "823" "821" "820" "810" "804" "803" "802" "787" "777" "762" "752" "711" "697" "681" "669" "664" "644" "612" "550" "514" "454" "441" "427" "409" "382" "349" "348" "338" "325" "314" "292" "258" "238" "206" "186" "176" "162" "158" "137" "126" "119" "106" "101" "89" "76" "71" "13" "9" "7" 

Redescription R53 Rules: 

Dist: 0 0 1 2 49
W1R: Q8SCORE >= 3.0 <= 11.0 AND BCELMOOD >= 0.0 <= 0.0 AND ADAS13 >= 27.67 <= 54.67 AND Q13SCORE >= 1.0 <= 5.0 
W2R: RCT1 >= 0.2 <= 1.3 AND FDG >= 3.48632 <= 5.12685 
JS: 0.21224489795918366
p-value :0.0
Support intersection: 52
Support union: 245

Covered examples (intersection): 
"1610" "1597" "1589" "1586" "1581" "1580" "1560" "1554" "1529" "1520" "1519" "1516" "1497" "1487" "1476" "1447" "1439" "1437" "1417" "1408" "1407" "1400" "1398" "1396" "1386" "1146" "1131" "1090" "1077" "1065" "1036" "1027" "920" "798" "790" "788" "783" "779" "661" "603" "596" "594" "537" "506" "426" "419" "389" "374" "329" "313" "163" "33" 
Union elements: 
"1700" "1694" "1690" "1681" "1679" "1666" "1654" "1625" "1619" "1613" "1610" "1609" "1602" "1601" "1599" "1598" "1597" "1596" "1594" "1589" "1586" "1581" "1580" "1577" "1574" "1571" "1569" "1568" "1566" "1565" "1560" "1559" "1554" "1552" "1538" "1534" "1533" "1529" "1526" "1521" "1520" "1519" "1516" "1515" "1512" "1506" "1497" "1487" "1484" "1476" "1458" "1453" "1450" "1448" "1447" "1439" "1438" "1437" "1422" "1421" "1419" "1417" "1416" "1413" "1408" "1407" "1400" "1398" "1396" "1386" "1382" "1380" "1377" "1337" "1333" "1328" "1306" "1303" "1300" "1295" "1294" "1276" "1262" "1230" "1210" "1186" "1181" "1172" "1146" "1131" "1111" "1103" "1099" "1090" "1077" "1071" "1065" "1050" "1045" "1037" "1036" "1028" "1027" "1007" "1002" "995" "981" "973" "969" "963" "949" "920" "886" "865" "851" "818" "817" "805" "801" "799" "798" "797" "793" "792" "790" "788" "785" "783" "782" "779" "773" "771" "766" "754" "751" "748" "739" "737" "722" "714" "698" "684" "672" "662" "661" "660" "647" "637" "619" "618" "616" "603" "602" "601" "596" "594" "575" "569" "568" "566" "561" "544" "537" "536" "531" "525" "520" "519" "517" "506" "503" "485" "484" "482" "479" "477" "466" "460" "458" "456" "452" "436" "435" "432" "429" "428" "426" "424" "419" "414" "413" "410" "406" "395" "394" "393" "389" "374" "365" "362" "354" "349" "341" "336" "329" "313" "310" "295" "287" "285" "282" "275" "272" "268" "266" "265" "255" "251" "242" "227" "225" "214" "211" "205" "192" "168" "165" "163" "148" "128" "121" "94" "93" "89" "86" "62" "61" "57" "33" "32" "30" "26" "16" "6" "2" 

Redescription R54 Rules: 

Dist: 1 0 0 20 35
W1R: Q12SCORE >= 0.0 <= 0.0 AND Q6SCORE >= 0.0 <= 0.0 AND ADAS13 >= 18.33 <= 45.33 AND ADAS11 >= 15.0 <= 32.33 
W2R: HMT8 >= 2.03 <= 9.37 AND Fusiform >= 10214.0 <= 19822.0 AND Entorhinal >= 1438.0 <= 3120.0 AND FDG >= 4.97597 <= 5.94923 
JS: 0.20363636363636364
p-value :0.0
Support intersection: 56
Support union: 275

Covered examples (intersection): 
"1619" "1580" "1577" "1558" "1550" "1454" "1439" "1415" "1386" "1300" "1293" "1286" "1270" "1248" "1230" "1210" "1129" "1106" "1037" "1008" "1002" "995" "982" "981" "949" "799" "745" "738" "706" "654" "607" "605" "596" "591" "584" "565" "556" "532" "506" "485" "479" "436" "428" "424" "384" "340" "336" "331" "330" "323" "310" "199" "183" "154" "32" "2" 
Union elements: 
"1722" "1707" "1700" "1699" "1683" "1679" "1653" "1619" "1609" "1603" "1601" "1593" "1589" "1587" "1584" "1580" "1579" "1577" "1574" "1572" "1567" "1558" "1555" "1550" "1548" "1536" "1535" "1534" "1533" "1519" "1518" "1516" "1514" "1513" "1512" "1510" "1500" "1497" "1484" "1479" "1472" "1463" "1459" "1457" "1454" "1450" "1440" "1439" "1438" "1430" "1424" "1419" "1416" "1415" "1407" "1403" "1396" "1395" "1386" "1380" "1375" "1370" "1360" "1353" "1347" "1319" "1306" "1303" "1300" "1293" "1286" "1280" "1275" "1274" "1272" "1270" "1260" "1250" "1248" "1235" "1232" "1230" "1226" "1218" "1210" "1202" "1189" "1181" "1172" "1154" "1146" "1129" "1127" "1122" "1111" "1106" "1099" "1083" "1077" "1073" "1062" "1061" "1049" "1045" "1043" "1037" "1028" "1024" "1008" "1006" "1002" "995" "982" "981" "963" "949" "894" "851" "845" "839" "819" "817" "816" "799" "794" "793" "791" "789" "779" "773" "771" "766" "763" "761" "757" "754" "750" "748" "746" "745" "738" "727" "726" "722" "714" "709" "706" "698" "690" "688" "687" "686" "684" "678" "671" "661" "654" "652" "649" "647" "643" "639" "635" "630" "618" "616" "610" "609" "608" "607" "605" "601" "596" "594" "591" "584" "574" "569" "566" "565" "561" "558" "556" "544" "539" "537" "536" "532" "531" "528" "525" "524" "515" "512" "506" "503" "501" "487" "485" "484" "480" "479" "477" "471" "466" "458" "456" "449" "448" "447" "446" "436" "433" "432" "429" "428" "424" "414" "410" "406" "398" "394" "393" "384" "375" "374" "365" "351" "341" "340" "336" "331" "330" "323" "314" "313" "310" "307" "300" "296" "294" "285" "282" "255" "251" "237" "236" "229" "215" "214" "208" "205" "201" "199" "183" "172" "154" "148" "140" "137" "133" "121" "103" "85" "74" "57" "49" "32" "30" "27" "26" "19" "8" "5" "2" 

Redescription R55 Rules: 

Dist: 0 0 0 16 53
W1R: Q8SCORE >= 7.0 <= 12.0 AND ADAS13 >= 20.0 <= 54.67 AND CDRSB >= 2.5 <= 10.0 AND BCCOUGH >= 0.0 <= 0.0 
W2R: Fusiform >= 9610.0 <= 19646.0 AND Entorhinal >= 1438.0 <= 3120.0 AND FDG >= 3.7639 <= 6.34432 AND APOE4 >= 1.0 <= 2.0 
JS: 0.24125874125874125
p-value :0.0
Support intersection: 69
Support union: 286

Covered examples (intersection): 
"1683" "1664" "1610" "1603" "1599" "1594" "1589" "1580" "1577" "1572" "1567" "1565" "1559" "1558" "1555" "1542" "1524" "1518" "1476" "1454" "1437" "1415" "1413" "1398" "1396" "1382" "1380" "1300" "1275" "1270" "1248" "1210" "1186" "1146" "1129" "1106" "1099" "1065" "1062" "1045" "1037" "1008" "1002" "995" "963" "803" "726" "722" "698" "660" "594" "591" "532" "515" "479" "436" "428" "424" "389" "340" "331" "323" "313" "310" "199" "154" "137" "133" "2" 
Union elements: 
"1707" "1690" "1683" "1678" "1664" "1654" "1653" "1628" "1625" "1619" "1610" "1603" "1601" "1599" "1598" "1597" "1594" "1589" "1588" "1581" "1580" "1579" "1577" "1574" "1572" "1571" "1568" "1567" "1566" "1565" "1560" "1559" "1558" "1555" "1552" "1551" "1550" "1548" "1542" "1538" "1536" "1535" "1533" "1532" "1524" "1520" "1519" "1518" "1516" "1515" "1514" "1513" "1510" "1506" "1500" "1487" "1486" "1476" "1469" "1463" "1459" "1454" "1447" "1439" "1437" "1430" "1415" "1414" "1413" "1408" "1407" "1398" "1396" "1395" "1393" "1386" "1382" "1380" "1368" "1360" "1335" "1328" "1327" "1319" "1303" "1300" "1295" "1293" "1286" "1276" "1275" "1270" "1262" "1260" "1248" "1232" "1218" "1217" "1210" "1186" "1166" "1154" "1146" "1145" "1131" "1129" "1111" "1106" "1099" "1089" "1083" "1077" "1073" "1071" "1065" "1062" "1061" "1050" "1045" "1037" "1036" "1024" "1008" "1002" "995" "982" "981" "973" "969" "967" "963" "954" "949" "946" "851" "839" "818" "814" "813" "803" "799" "798" "797" "793" "788" "786" "785" "779" "775" "771" "754" "750" "748" "745" "744" "737" "727" "726" "725" "722" "719" "709" "706" "698" "696" "690" "687" "684" "672" "662" "660" "654" "652" "651" "643" "635" "620" "619" "618" "616" "608" "607" "602" "601" "596" "594" "591" "584" "582" "574" "569" "566" "565" "563" "561" "556" "539" "537" "532" "531" "525" "520" "515" "512" "506" "504" "501" "494" "487" "479" "477" "474" "467" "466" "461" "458" "456" "452" "436" "435" "434" "433" "428" "426" "424" "419" "414" "406" "398" "395" "394" "389" "383" "375" "365" "361" "351" "341" "340" "336" "331" "330" "329" "323" "313" "312" "310" "300" "296" "294" "285" "282" "272" "268" "237" "234" "232" "225" "223" "215" "214" "209" "205" "201" "199" "185" "154" "150" "138" "137" "135" "133" "121" "100" "86" "85" "74" "62" "57" "51" "48" "33" "30" "16" "8" "2" 

Redescription R56 Rules: 

Dist: 0 0 34 8 1
W1R: CDMEMORY >= 0.5 <= 1.0 AND Q4SCORE >= 0.0 <= 6.0 AND RAVLTImmediate >= 45.0 <= 68.0 
W2R: Hippocampus >= 7122.0 <= 9246.0 AND RCT20 >= 165.0 <= 318.0 AND RCT1408 >= 143.0 <= 262.0 AND ICV >= 1170551.42733 <= 1559375.14834 AND HMT2 >= 28.0 <= 48.0 AND AV45 >= 0.850872 <= 1.236128 AND FDG >= 5.98823 <= 8.08731 
JS: 0.2087378640776699
p-value :0.0
Support intersection: 43
Support union: 206

Covered examples (intersection): 
"1578" "1564" "1493" "1490" "1473" "1446" "1441" "1436" "1426" "1412" "1411" "1397" "1362" "1348" "1301" "1238" "1191" "1190" "1177" "1174" "1149" "1148" "1130" "1118" "1093" "1088" "1022" "986" "980" "971" "922" "921" "913" "901" "900" "891" "860" "852" "846" "838" "828" "825" "820" 
Union elements: 
"1633" "1624" "1608" "1607" "1600" "1591" "1578" "1564" "1563" "1557" "1553" "1544" "1537" "1496" "1493" "1491" "1490" "1489" "1477" "1474" "1473" "1468" "1462" "1461" "1446" "1441" "1436" "1435" "1426" "1425" "1423" "1412" "1411" "1404" "1399" "1397" "1385" "1378" "1374" "1373" "1372" "1370" "1368" "1362" "1358" "1352" "1349" "1348" "1343" "1342" "1339" "1336" "1334" "1326" "1322" "1320" "1318" "1312" "1309" "1308" "1301" "1298" "1291" "1287" "1285" "1284" "1283" "1277" "1273" "1265" "1263" "1253" "1252" "1246" "1243" "1241" "1238" "1225" "1222" "1220" "1209" "1207" "1204" "1192" "1191" "1190" "1188" "1185" "1177" "1175" "1174" "1160" "1159" "1158" "1157" "1152" "1151" "1149" "1148" "1137" "1130" "1125" "1121" "1118" "1112" "1109" "1105" "1093" "1088" "1081" "1080" "1074" "1070" "1057" "1048" "1041" "1026" "1022" "1017" "1015" "1009" "999" "993" "990" "986" "985" "980" "971" "966" "959" "956" "951" "944" "925" "924" "922" "921" "919" "918" "913" "906" "904" "903" "902" "901" "900" "898" "891" "884" "882" "880" "878" "873" "871" "870" "868" "863" "860" "853" "852" "847" "846" "845" "844" "838" "836" "834" "833" "830" "828" "826" "825" "824" "823" "821" "820" "810" "804" "802" "787" "762" "752" "669" "664" "612" "514" "454" "441" "427" "409" "349" "348" "338" "325" "314" "292" "258" "162" "158" "137" "126" "119" "106" "89" "76" "71" 

Redescription R57 Rules: 

Dist: 0 0 0 0 41
W1R: FAQ >= 2.0 <= 30.0 AND Q4SCORE >= 7.0 <= 10.0 AND MMSE >= 20.0 <= 27.0 AND ADAS13 >= 30.0 <= 54.67 AND ADAS11 >= 22.0 <= 42.67 
W2R: RCT12 >= 6.2 <= 7.8 AND FDG >= 3.48632 <= 5.11975 
JS: 0.22404371584699453
p-value :0.0
Support intersection: 41
Support union: 183

Covered examples (intersection): 
"1625" "1619" "1609" "1599" "1597" "1589" "1580" "1574" "1571" "1560" "1559" "1554" "1529" "1519" "1487" "1447" "1417" "1413" "1408" "1407" "1398" "1328" "1186" "1146" "1131" "1090" "1065" "1036" "798" "788" "785" "783" "722" "662" "594" "426" "419" "329" "313" "163" "93" 
Union elements: 
"1700" "1683" "1678" "1666" "1664" "1654" "1653" "1625" "1619" "1613" "1610" "1609" "1599" "1598" "1597" "1596" "1594" "1589" "1586" "1581" "1580" "1579" "1577" "1574" "1572" "1571" "1569" "1568" "1567" "1566" "1565" "1560" "1559" "1555" "1554" "1552" "1538" "1536" "1535" "1534" "1533" "1529" "1526" "1521" "1520" "1519" "1516" "1506" "1497" "1487" "1484" "1476" "1458" "1454" "1448" "1447" "1439" "1438" "1437" "1422" "1421" "1419" "1417" "1413" "1408" "1407" "1400" "1398" "1396" "1386" "1380" "1377" "1337" "1333" "1328" "1306" "1300" "1294" "1276" "1275" "1262" "1186" "1181" "1172" "1146" "1131" "1106" "1101" "1090" "1071" "1065" "1050" "1045" "1036" "1027" "1024" "969" "949" "920" "886" "865" "851" "818" "805" "801" "798" "790" "788" "785" "783" "779" "751" "748" "744" "739" "737" "725" "722" "698" "672" "671" "662" "661" "660" "651" "637" "619" "618" "616" "603" "602" "596" "594" "582" "575" "569" "568" "563" "561" "537" "531" "517" "466" "456" "436" "435" "429" "426" "419" "414" "413" "395" "389" "362" "361" "349" "341" "329" "323" "313" "295" "287" "275" "268" "242" "227" "225" "205" "195" "163" "148" "138" "133" "128" "121" "93" "89" "62" "61" "57" "33" "6" "2" 

Redescription R58 Rules: 

Dist: 0 0 4 11 51
W1R: ADAS13 >= 19.67 <= 54.67 AND RAVLTImmediate >= 1.0 <= 46.0 AND MMFLOOR >= 1.0 <= 1.0 AND Q13SCORE >= 2.0 <= 5.0 
W2R: ICV >= 1230813.705097 <= 1993734.930712 AND FDG >= 3.48632 <= 5.11975 
JS: 0.2619047619047619
p-value :0.0
Support intersection: 66
Support union: 252

Covered examples (intersection): 
"1707" "1678" "1666" "1664" "1625" "1610" "1609" "1597" "1586" "1580" "1569" "1560" "1558" "1554" "1534" "1533" "1520" "1497" "1487" "1458" "1447" "1413" "1408" "1398" "1396" "1386" "1337" "1333" "1172" "1131" "1090" "1071" "1036" "1027" "973" "920" "886" "851" "801" "798" "797" "790" "788" "785" "783" "751" "722" "661" "603" "596" "594" "537" "531" "429" "419" "406" "389" "374" "313" "295" "275" "163" "148" "128" "93" "33" 
Union elements: 
"1707" "1700" "1699" "1690" "1682" "1679" "1678" "1666" "1664" "1639" "1638" "1628" "1625" "1619" "1613" "1610" "1609" "1599" "1597" "1596" "1594" "1589" "1586" "1581" "1580" "1574" "1571" "1569" "1568" "1567" "1566" "1565" "1562" "1560" "1559" "1558" "1554" "1538" "1535" "1534" "1533" "1529" "1526" "1520" "1516" "1506" "1504" "1497" "1487" "1484" "1476" "1460" "1458" "1448" "1447" "1439" "1438" "1437" "1434" "1422" "1421" "1417" "1414" "1413" "1408" "1407" "1400" "1398" "1396" "1388" "1386" "1384" "1382" "1377" "1337" "1335" "1333" "1328" "1300" "1294" "1280" "1276" "1274" "1270" "1181" "1172" "1146" "1144" "1138" "1131" "1127" "1103" "1102" "1099" "1090" "1071" "1065" "1045" "1036" "1027" "983" "982" "981" "973" "969" "962" "945" "936" "926" "920" "889" "886" "865" "851" "843" "839" "817" "805" "801" "798" "797" "793" "792" "791" "790" "788" "785" "783" "782" "781" "779" "773" "771" "770" "767" "763" "754" "751" "748" "745" "739" "737" "731" "722" "719" "712" "710" "700" "698" "691" "687" "678" "671" "662" "661" "660" "648" "643" "637" "635" "629" "619" "611" "609" "603" "599" "596" "594" "575" "543" "537" "534" "531" "525" "519" "518" "484" "473" "472" "465" "461" "460" "452" "449" "435" "433" "432" "429" "426" "424" "419" "413" "410" "406" "395" "389" "374" "367" "362" "361" "352" "349" "329" "319" "313" "312" "310" "295" "287" "282" "275" "268" "266" "260" "259" "255" "242" "236" "234" "229" "227" "225" "222" "192" "179" "172" "163" "157" "155" "154" "148" "137" "130" "128" "122" "121" "118" "114" "113" "104" "93" "89" "75" "73" "68" "60" "57" "33" "19" "17" "16" "6" 

Redescription R59 Rules: 

Dist: 0 0 1 21 38
W1R: MMBALLDL >= 0.0 <= 0.0 AND Q5SCORE >= 0.0 <= 1.0 AND ADAS13 >= 19.67 <= 51.0 AND BCHDACHE >= 0.0 <= 0.0 
W2R: HMT11 >= 0.03 <= 2.15 AND Entorhinal >= 1438.0 <= 3120.0 AND FDG >= 4.97597 <= 5.99516 
JS: 0.20689655172413793
p-value :0.0
Support intersection: 60
Support union: 290

Covered examples (intersection): 
"1609" "1603" "1580" "1577" "1572" "1567" "1558" "1555" "1550" "1536" "1518" "1454" "1440" "1439" "1415" "1393" "1319" "1300" "1293" "1286" "1275" "1274" "1270" "1260" "1248" "1230" "1210" "1106" "1037" "1024" "995" "963" "799" "745" "738" "698" "687" "635" "584" "574" "561" "556" "539" "506" "479" "449" "428" "424" "340" "331" "323" "310" "285" "236" "201" "154" "137" "133" "32" "2" 
Union elements: 
"1707" "1699" "1694" "1690" "1683" "1664" "1625" "1619" "1613" "1609" "1603" "1601" "1590" "1588" "1587" "1585" "1580" "1579" "1577" "1574" "1572" "1568" "1567" "1560" "1558" "1555" "1554" "1550" "1542" "1536" "1535" "1533" "1519" "1518" "1514" "1513" "1512" "1510" "1506" "1504" "1487" "1476" "1469" "1460" "1454" "1453" "1450" "1447" "1440" "1439" "1438" "1437" "1431" "1429" "1421" "1415" "1414" "1410" "1407" "1403" "1396" "1393" "1386" "1384" "1380" "1377" "1360" "1347" "1328" "1327" "1319" "1306" "1303" "1300" "1297" "1295" "1293" "1286" "1275" "1274" "1272" "1270" "1262" "1260" "1250" "1248" "1230" "1226" "1218" "1210" "1181" "1154" "1129" "1111" "1106" "1099" "1090" "1083" "1077" "1073" "1065" "1063" "1049" "1037" "1036" "1028" "1024" "1008" "1007" "1002" "995" "982" "981" "973" "967" "963" "926" "920" "894" "889" "851" "845" "839" "819" "816" "803" "800" "799" "793" "789" "785" "773" "769" "751" "750" "746" "745" "744" "738" "734" "727" "725" "722" "719" "709" "706" "698" "696" "690" "688" "687" "686" "685" "678" "672" "655" "654" "651" "649" "646" "635" "627" "626" "623" "619" "618" "616" "607" "605" "604" "603" "602" "599" "596" "591" "584" "583" "574" "567" "565" "563" "561" "558" "556" "544" "543" "542" "540" "539" "538" "532" "531" "525" "512" "506" "504" "496" "492" "487" "485" "484" "481" "480" "479" "474" "471" "458" "456" "452" "449" "448" "447" "443" "436" "435" "433" "432" "429" "428" "424" "419" "414" "406" "398" "394" "389" "384" "375" "368" "365" "362" "361" "358" "357" "354" "352" "351" "347" "340" "336" "331" "330" "329" "323" "314" "313" "312" "310" "307" "299" "296" "285" "282" "249" "240" "236" "232" "229" "215" "209" "201" "199" "195" "183" "175" "154" "150" "145" "140" "138" "137" "133" "122" "121" "115" "113" "104" "91" "86" "85" "73" "72" "62" "61" "54" "53" "32" "23" "8" "2" 

Redescription R60 Rules: 

Dist: 0 0 74 22 0
W1R: CDMEMORY >= 0.5 <= 1.0 AND ADAS13 >= 2.0 <= 12.0 AND MMTREEDL >= 1.0 <= 1.0 
W2R: HMT10 >= 0.15 <= 0.56 AND Entorhinal >= 3444.0 <= 5896.0 AND Hippocampus >= 6104.0 <= 10769.0 AND FDG >= 5.97156 <= 8.53584 
JS: 0.22535211267605634
p-value :1.1102230246251565E-16
Support intersection: 96
Support union: 426

Covered examples (intersection): 
"1570" "1537" "1517" "1498" "1494" "1468" "1462" "1452" "1446" "1441" "1433" "1412" "1399" "1364" "1359" "1342" "1336" "1334" "1310" "1298" "1291" "1282" "1258" "1253" "1242" "1239" "1238" "1220" "1215" "1205" "1204" "1193" "1191" "1177" "1174" "1158" "1149" "1148" "1130" "1118" "1093" "1088" "1087" "1085" "1080" "1074" "1057" "1046" "1031" "990" "978" "971" "966" "952" "935" "934" "919" "915" "909" "906" "904" "902" "901" "900" "899" "898" "891" "884" "883" "881" "880" "872" "871" "868" "867" "860" "858" "853" "846" "840" "838" "834" "828" "826" "825" "802" "732" "695" "547" "427" "320" "245" "167" "162" "101" "76" 
Union elements: 
"1632" "1630" "1623" "1618" "1617" "1608" "1606" "1605" "1592" "1591" "1583" "1570" "1564" "1556" "1553" "1544" "1541" "1539" "1537" "1527" "1517" "1509" "1502" "1498" "1496" "1494" "1493" "1491" "1490" "1489" "1483" "1478" "1477" "1475" "1474" "1472" "1468" "1465" "1462" "1461" "1452" "1446" "1442" "1441" "1436" "1435" "1433" "1427" "1426" "1423" "1420" "1412" "1411" "1402" "1399" "1397" "1390" "1387" "1376" "1374" "1373" "1372" "1370" "1369" "1367" "1365" "1364" "1359" "1358" "1356" "1351" "1349" "1345" "1344" "1343" "1342" "1336" "1334" "1324" "1322" "1320" "1317" "1316" "1310" "1309" "1308" "1307" "1304" "1302" "1299" "1298" "1291" "1289" "1288" "1287" "1285" "1282" "1277" "1273" "1269" "1267" "1261" "1258" "1257" "1253" "1252" "1251" "1247" "1246" "1243" "1242" "1239" "1238" "1234" "1233" "1231" "1229" "1228" "1225" "1221" "1220" "1219" "1215" "1213" "1209" "1208" "1206" "1205" "1204" "1203" "1198" "1197" "1193" "1191" "1190" "1188" "1185" "1182" "1180" "1177" "1176" "1175" "1174" "1171" "1170" "1169" "1168" "1165" "1164" "1163" "1160" "1159" "1158" "1156" "1152" "1151" "1149" "1148" "1147" "1137" "1134" "1132" "1130" "1124" "1123" "1121" "1119" "1118" "1115" "1114" "1112" "1109" "1108" "1095" "1094" "1093" "1092" "1088" "1087" "1085" "1081" "1080" "1078" "1076" "1074" "1073" "1070" "1069" "1064" "1060" "1058" "1057" "1053" "1048" "1047" "1046" "1044" "1041" "1040" "1035" "1031" "1026" "1022" "1020" "1018" "1016" "1015" "1013" "1005" "1000" "999" "998" "996" "994" "990" "989" "988" "986" "985" "984" "980" "978" "976" "975" "972" "971" "966" "965" "964" "961" "960" "959" "956" "953" "952" "951" "943" "942" "936" "935" "934" "929" "928" "927" "925" "924" "923" "922" "921" "919" "916" "915" "914" "913" "910" "909" "907" "906" "904" "903" "902" "901" "900" "899" "898" "895" "893" "891" "890" "885" "884" "883" "881" "880" "878" "875" "874" "873" "872" "871" "870" "868" "867" "864" "863" "862" "860" "859" "858" "857" "855" "853" "849" "846" "843" "842" "841" "840" "838" "837" "834" "833" "830" "828" "827" "826" "825" "824" "823" "822" "821" "820" "817" "811" "810" "808" "804" "802" "787" "780" "777" "759" "732" "730" "701" "695" "691" "681" "679" "673" "670" "664" "663" "644" "641" "637" "634" "624" "614" "595" "585" "570" "564" "553" "550" "547" "535" "522" "514" "509" "507" "491" "476" "472" "462" "442" "441" "431" "427" "422" "420" "387" "382" "380" "371" "355" "353" "349" "348" "338" "335" "325" "320" "319" "309" "303" "293" "290" "280" "277" "269" "264" "258" "245" "244" "243" "241" "238" "221" "216" "210" "208" "207" "204" "191" "186" "184" "182" "176" "167" "166" "162" "160" "159" "158" "156" "142" "126" "112" "107" "101" "98" "92" "89" "76" "71" "65" "59" "28" "25" "24" "15" "11" "9" "4" "1" 

Redescription R61 Rules: 

Dist: 0 0 0 9 35
W1R: Q7SCORE >= 0.0 <= 5.0 AND BCDPMOOD >= 0.0 <= 0.0 AND ADAS13 >= 30.67 <= 54.67 
W2R: HMT13 >= 141.0 <= 456.0 AND RCT13 >= 3.2 <= 4.7 AND HMT9 >= 0.96 <= 3.46 AND Entorhinal >= 1438.0 <= 3120.0 AND FDG >= 3.7639 <= 5.93674 
JS: 0.205607476635514
p-value :0.0
Support intersection: 44
Support union: 214

Covered examples (intersection): 
"1625" "1619" "1610" "1609" "1599" "1586" "1580" "1577" "1572" "1568" "1567" "1560" "1536" "1519" "1476" "1450" "1437" "1415" "1413" "1380" "1300" "1275" "1230" "1106" "1077" "1065" "1037" "1024" "1002" "981" "963" "798" "779" "698" "603" "594" "561" "537" "436" "428" "389" "331" "199" "33" 
Union elements: 
"1694" "1683" "1679" "1664" "1654" "1625" "1619" "1610" "1609" "1603" "1601" "1599" "1598" "1597" "1594" "1589" "1587" "1586" "1581" "1580" "1579" "1577" "1572" "1568" "1567" "1566" "1565" "1560" "1559" "1555" "1554" "1550" "1536" "1535" "1533" "1529" "1526" "1521" "1520" "1519" "1514" "1513" "1510" "1487" "1476" "1454" "1450" "1447" "1440" "1439" "1438" "1437" "1421" "1417" "1415" "1413" "1407" "1400" "1398" "1386" "1382" "1380" "1347" "1319" "1306" "1300" "1293" "1286" "1276" "1275" "1274" "1272" "1270" "1260" "1250" "1248" "1230" "1218" "1210" "1186" "1181" "1154" "1146" "1131" "1129" "1106" "1099" "1077" "1071" "1065" "1050" "1045" "1037" "1036" "1027" "1024" "1002" "995" "982" "981" "967" "963" "949" "851" "839" "818" "816" "799" "798" "797" "788" "785" "783" "779" "773" "748" "745" "744" "738" "737" "726" "725" "722" "709" "706" "698" "686" "684" "671" "662" "661" "660" "654" "651" "649" "635" "619" "616" "607" "605" "603" "602" "596" "594" "591" "584" "582" "568" "565" "561" "556" "540" "539" "537" "536" "532" "531" "520" "517" "512" "506" "480" "479" "456" "452" "449" "436" "435" "428" "424" "419" "410" "395" "394" "393" "389" "384" "362" "361" "349" "341" "340" "336" "331" "329" "323" "314" "313" "310" "296" "285" "268" "242" "236" "229" "214" "205" "201" "199" "195" "163" "140" "138" "137" "133" "121" "91" "86" "85" "33" "32" "16" "8" "2" 

Redescription R62 Rules: 

Dist: 0 0 2 10 53
W1R: Q1SCORE >= 3.0 <= 9.67 AND MMCITY >= 1.0 <= 1.0 AND ADAS13 >= 20.67 <= 54.67 AND Q13SCORE >= 2.0 <= 5.0 
W2R: HMT10 >= 0.14 <= 0.81 AND FDG >= 3.48632 <= 5.20825 
JS: 0.2181208053691275
p-value :0.0
Support intersection: 65
Support union: 298

Covered examples (intersection): 
"1625" "1619" "1610" "1609" "1602" "1597" "1589" "1586" "1580" "1569" "1568" "1560" "1559" "1558" "1534" "1520" "1519" "1497" "1487" "1486" "1413" "1386" "1337" "1333" "1186" "1172" "1131" "1090" "1077" "1071" "1036" "1027" "886" "801" "798" "790" "788" "783" "779" "751" "722" "698" "662" "661" "660" "603" "596" "594" "584" "537" "429" "428" "426" "419" "389" "374" "329" "313" "295" "275" "227" "148" "128" "93" "33" 
Union elements: 
"1722" "1707" "1699" "1694" "1678" "1666" "1664" "1639" "1638" "1628" "1625" "1619" "1613" "1610" "1609" "1603" "1602" "1599" "1597" "1596" "1594" "1589" "1586" "1581" "1580" "1577" "1574" "1571" "1569" "1568" "1566" "1565" "1562" "1560" "1559" "1558" "1555" "1554" "1538" "1535" "1534" "1533" "1529" "1526" "1520" "1519" "1516" "1506" "1497" "1487" "1486" "1484" "1476" "1460" "1458" "1450" "1448" "1447" "1438" "1434" "1430" "1422" "1421" "1419" "1417" "1415" "1414" "1413" "1408" "1407" "1400" "1398" "1388" "1386" "1384" "1382" "1377" "1353" "1337" "1333" "1328" "1327" "1306" "1303" "1300" "1294" "1280" "1276" "1274" "1270" "1262" "1248" "1186" "1181" "1172" "1161" "1146" "1144" "1138" "1131" "1127" "1106" "1103" "1102" "1099" "1090" "1077" "1071" "1065" "1050" "1045" "1036" "1028" "1027" "983" "982" "981" "973" "969" "967" "963" "962" "954" "949" "946" "933" "926" "920" "889" "886" "865" "851" "843" "839" "817" "805" "801" "799" "798" "797" "793" "792" "791" "790" "788" "785" "783" "782" "779" "773" "771" "770" "763" "757" "754" "751" "748" "745" "741" "739" "737" "725" "722" "719" "714" "713" "710" "700" "698" "691" "690" "688" "684" "678" "672" "671" "662" "661" "660" "648" "646" "643" "637" "629" "619" "609" "603" "602" "599" "596" "594" "584" "575" "569" "567" "561" "544" "543" "537" "536" "534" "531" "525" "520" "519" "518" "506" "503" "495" "484" "478" "477" "473" "465" "461" "456" "452" "449" "435" "433" "432" "429" "428" "426" "423" "419" "413" "410" "406" "395" "393" "389" "374" "367" "365" "362" "361" "359" "357" "352" "349" "347" "341" "336" "331" "329" "319" "313" "312" "310" "295" "287" "281" "275" "272" "268" "266" "259" "255" "242" "234" "227" "225" "222" "214" "211" "205" "194" "192" "189" "179" "172" "165" "163" "157" "155" "148" "130" "128" "122" "121" "118" "113" "93" "89" "75" "68" "62" "61" "57" "33" "32" "30" "19" "17" "16" "8" "6" 

Redescription R63 Rules: 

Dist: 0 0 40 13 1
W1R: CDMEMORY >= 0.5 <= 1.0 AND RAVLTImmediate >= 45.0 <= 68.0 
W2R: BAT126 >= 96.0 <= 2431.0 AND ICV >= 1147283.460224 <= 1518086.501974 AND HMT3 >= 3.4 <= 4.6 AND Hippocampus >= 6410.0 <= 9405.0 AND FDG >= 5.98401 <= 8.08201 
JS: 0.21011673151750973
p-value :0.0
Support intersection: 54
Support union: 257

Covered examples (intersection): 
"1578" "1564" "1508" "1493" "1490" "1477" "1473" "1446" "1441" "1436" "1426" "1425" "1412" "1411" "1362" "1351" "1348" "1339" "1301" "1298" "1284" "1283" "1253" "1238" "1217" "1191" "1177" "1130" "1118" "1109" "1093" "1088" "1057" "1022" "985" "980" "940" "922" "902" "901" "900" "880" "868" "853" "852" "846" "838" "828" "825" "824" "823" "802" "787" "409" 
Union elements: 
"1632" "1630" "1624" "1620" "1616" "1608" "1605" "1604" "1600" "1591" "1578" "1564" "1563" "1557" "1553" "1544" "1537" "1508" "1505" "1504" "1498" "1496" "1493" "1490" "1477" "1473" "1469" "1468" "1462" "1461" "1455" "1446" "1441" "1436" "1435" "1432" "1426" "1425" "1423" "1412" "1411" "1404" "1399" "1397" "1394" "1385" "1378" "1374" "1373" "1368" "1362" "1359" "1352" "1351" "1348" "1343" "1339" "1336" "1334" "1326" "1322" "1320" "1318" "1312" "1308" "1301" "1299" "1298" "1291" "1288" "1284" "1283" "1277" "1273" "1263" "1257" "1254" "1253" "1243" "1241" "1238" "1233" "1225" "1222" "1221" "1220" "1217" "1212" "1209" "1207" "1206" "1204" "1197" "1192" "1191" "1190" "1188" "1187" "1185" "1182" "1179" "1178" "1177" "1175" "1174" "1169" "1167" "1158" "1157" "1156" "1153" "1152" "1149" "1148" "1137" "1134" "1130" "1125" "1121" "1120" "1119" "1118" "1113" "1112" "1109" "1096" "1093" "1088" "1081" "1080" "1074" "1070" "1057" "1052" "1051" "1048" "1041" "1038" "1026" "1022" "1021" "1014" "1009" "1006" "1004" "999" "996" "993" "990" "988" "986" "985" "980" "975" "971" "970" "966" "965" "956" "953" "951" "944" "940" "939" "938" "925" "924" "922" "921" "918" "913" "909" "906" "903" "902" "901" "900" "898" "897" "893" "891" "890" "884" "882" "880" "878" "873" "872" "871" "870" "868" "863" "861" "860" "855" "853" "852" "846" "845" "844" "838" "836" "834" "833" "830" "828" "826" "825" "824" "823" "821" "820" "810" "804" "803" "802" "787" "777" "762" "752" "711" "697" "681" "669" "664" "644" "612" "550" "514" "454" "441" "427" "409" "382" "349" "348" "338" "325" "314" "292" "258" "238" "206" "186" "176" "162" "158" "137" "126" "119" "106" "101" "89" "76" "71" "13" "9" 

Redescription R64 Rules: 

Dist: 45 4 30 13 0
W1R: Q8SCORE >= 0.0 <= 1.0 AND RAVLTForgetting >= 3.0 <= 15.0 AND ADAS13 >= 2.0 <= 14.0 AND NXHEEL >= 1.0 <= 1.0 
W2R: Entorhinal >= 2898.0 <= 5896.0 AND Hippocampus >= 6079.0 <= 9902.0 AND RCT6 >= 9.0 <= 24.0 AND FDG >= 6.44986 <= 8.53584 
JS: 0.22384428223844283
p-value :7.771561172376096E-16
Support intersection: 92
Support union: 411

Covered examples (intersection): 
"1623" "1608" "1607" "1605" "1544" "1537" "1527" "1505" "1477" "1474" "1462" "1452" "1435" "1411" "1399" "1376" "1373" "1372" "1365" "1355" "1348" "1342" "1334" "1322" "1298" "1289" "1271" "1263" "1251" "1242" "1239" "1231" "1229" "1225" "1197" "1196" "1188" "1175" "1168" "1163" "1158" "1152" "1149" "1137" "1134" "1125" "1124" "1123" "1120" "1119" "1092" "1087" "1078" "1052" "1044" "1038" "1032" "1031" "1014" "1013" "998" "996" "988" "985" "968" "966" "961" "915" "909" "902" "900" "888" "882" "879" "867" "864" "844" "840" "823" "695" "570" "550" "382" "350" "335" "320" "293" "288" "241" "167" "112" "15" 
Union elements: 
"1731" "1730" "1725" "1724" "1723" "1720" "1719" "1718" "1703" "1701" "1698" "1697" "1696" "1686" "1680" "1672" "1669" "1667" "1659" "1657" "1651" "1650" "1645" "1634" "1633" "1632" "1630" "1623" "1621" "1618" "1616" "1612" "1608" "1607" "1606" "1605" "1604" "1592" "1591" "1564" "1556" "1544" "1543" "1541" "1539" "1537" "1527" "1522" "1511" "1505" "1502" "1498" "1496" "1495" "1491" "1490" "1477" "1474" "1472" "1468" "1462" "1456" "1455" "1452" "1446" "1441" "1435" "1420" "1412" "1411" "1402" "1399" "1387" "1383" "1376" "1373" "1372" "1370" "1369" "1367" "1365" "1356" "1355" "1351" "1348" "1345" "1342" "1336" "1334" "1332" "1330" "1322" "1318" "1312" "1310" "1309" "1307" "1302" "1299" "1298" "1297" "1292" "1291" "1289" "1288" "1287" "1283" "1282" "1281" "1278" "1277" "1271" "1268" "1267" "1266" "1265" "1264" "1263" "1259" "1257" "1253" "1252" "1251" "1246" "1245" "1242" "1241" "1240" "1239" "1236" "1234" "1233" "1231" "1229" "1225" "1223" "1222" "1220" "1216" "1209" "1208" "1207" "1206" "1205" "1204" "1201" "1199" "1197" "1196" "1191" "1190" "1188" "1182" "1178" "1177" "1176" "1175" "1170" "1168" "1165" "1164" "1163" "1159" "1158" "1156" "1153" "1152" "1149" "1141" "1137" "1136" "1134" "1133" "1132" "1130" "1126" "1125" "1124" "1123" "1120" "1119" "1117" "1116" "1113" "1109" "1108" "1105" "1093" "1092" "1087" "1086" "1085" "1081" "1078" "1070" "1069" "1057" "1056" "1052" "1051" "1047" "1046" "1044" "1041" "1038" "1034" "1032" "1031" "1029" "1022" "1021" "1020" "1019" "1017" "1016" "1015" "1014" "1013" "1010" "1009" "1000" "999" "998" "997" "996" "994" "993" "991" "990" "988" "985" "980" "976" "972" "968" "966" "965" "964" "961" "960" "959" "953" "947" "939" "938" "936" "935" "934" "930" "929" "928" "922" "921" "916" "915" "914" "909" "907" "906" "904" "902" "901" "900" "899" "897" "891" "888" "885" "883" "882" "881" "879" "873" "872" "868" "867" "864" "862" "860" "859" "858" "854" "852" "849" "844" "842" "841" "840" "838" "837" "835" "833" "831" "830" "829" "828" "825" "824" "823" "820" "817" "813" "802" "736" "730" "712" "711" "695" "691" "689" "682" "681" "676" "670" "668" "663" "644" "640" "637" "628" "595" "589" "587" "585" "580" "570" "564" "550" "549" "547" "533" "527" "526" "522" "514" "490" "478" "462" "455" "445" "430" "420" "409" "392" "391" "385" "382" "380" "371" "364" "355" "350" "346" "338" "337" "335" "324" "322" "320" "316" "311" "309" "304" "303" "301" "293" "289" "288" "286" "279" "277" "273" "264" "258" "256" "252" "248" "245" "241" "238" "186" "173" "171" "167" "166" "162" "160" "146" "129" "119" "112" "82" "77" "71" "65" "64" "63" "59" "46" "43" "35" "31" "25" "24" "15" "13" "12" "11" "9" "4" "1" 

Redescription R65 Rules: 

Dist: 0 0 0 6 34
W1R: GDTOTAL >= 0.0 <= 2.0 AND ADAS13 >= 29.0 <= 50.33 AND ADAS11 >= 15.67 <= 35.33 
W2R: HMT100 >= 26.0 <= 34.0 AND RCT1408 >= 130.0 <= 226.0 AND Entorhinal >= 1443.0 <= 3120.0 AND Ventricles >= 17795.0 <= 132663.0 AND FDG >= 3.7639 <= 5.47729 AND HMT15 >= 40.1 <= 86.9 
JS: 0.20512820512820512
p-value :0.0
Support intersection: 40
Support union: 195

Covered examples (intersection): 
"1625" "1619" "1609" "1599" "1589" "1586" "1581" "1580" "1572" "1519" "1476" "1437" "1386" "1380" "1230" "1146" "1106" "1077" "1065" "1024" "799" "798" "783" "662" "660" "603" "596" "594" "537" "506" "479" "436" "428" "389" "331" "323" "199" "133" "33" "2" 
Union elements: 
"1700" "1694" "1690" "1683" "1681" "1679" "1664" "1654" "1653" "1625" "1619" "1610" "1609" "1602" "1601" "1599" "1598" "1597" "1589" "1586" "1581" "1580" "1579" "1577" "1572" "1571" "1568" "1567" "1565" "1560" "1559" "1555" "1554" "1552" "1536" "1535" "1533" "1526" "1521" "1520" "1519" "1516" "1515" "1512" "1506" "1487" "1476" "1454" "1453" "1447" "1439" "1438" "1437" "1421" "1417" "1415" "1413" "1407" "1400" "1398" "1386" "1382" "1380" "1306" "1275" "1262" "1260" "1230" "1186" "1181" "1146" "1111" "1106" "1103" "1101" "1077" "1071" "1065" "1049" "1045" "1037" "1036" "1028" "1027" "1024" "1011" "1007" "981" "963" "949" "851" "839" "818" "817" "799" "798" "797" "792" "788" "785" "783" "771" "766" "748" "744" "737" "725" "722" "706" "698" "688" "671" "662" "660" "651" "619" "616" "605" "603" "602" "596" "594" "591" "582" "569" "561" "537" "536" "531" "525" "520" "519" "517" "506" "503" "485" "482" "480" "479" "477" "466" "460" "458" "456" "452" "449" "436" "435" "432" "428" "426" "424" "414" "394" "389" "374" "362" "361" "349" "341" "340" "336" "331" "329" "323" "313" "310" "296" "272" "268" "255" "251" "242" "237" "236" "225" "214" "205" "199" "185" "183" "168" "154" "138" "133" "121" "94" "86" "61" "57" "33" "30" "16" "6" "2" 

Redescription R66 Rules: 

Dist: 31 18 25 5 0
W1R: Q10SCORE >= 0.0 <= 0.0 AND CDCOMMUN >= 0.0 <= 0.0 AND RAVLTImmediate >= 45.0 <= 68.0 AND RAVLTPercForgetting >= -20.0 <= 83.333333 AND RAVLTLearning >= 2.0 <= 8.0 AND Q1SCORE >= 2.0 <= 5.33 AND ADAS13 >= 2.0 <= 17.0 
W2R: Fusiform >= 13401.0 <= 26540.0 AND Entorhinal >= 3067.0 <= 5355.0 AND Ventricles >= 5650.0 <= 23369.0 AND FDG >= 5.98823 <= 8.53584 
JS: 0.2188365650969529
p-value :3.3306690738754696E-16
Support intersection: 79
Support union: 361

Covered examples (intersection): 
"1735" "1728" "1725" "1717" "1709" "1703" "1701" "1672" "1669" "1663" "1659" "1656" "1651" "1646" "1645" "1633" "1621" "1612" "1591" "1582" "1564" "1544" "1543" "1496" "1461" "1446" "1412" "1376" "1373" "1350" "1322" "1320" "1308" "1302" "1301" "1243" "1241" "1236" "1220" "1209" "1207" "1206" "1196" "1183" "1175" "1169" "1163" "1159" "1148" "1118" "1112" "1109" "1088" "1070" "1057" "1052" "1032" "1009" "999" "990" "986" "985" "980" "971" "968" "965" "922" "921" "906" "902" "884" "878" "833" "830" "828" "826" "353" "258" "221" 
Union elements: 
"1737" "1735" "1734" "1733" "1731" "1728" "1725" "1719" "1718" "1717" "1713" "1711" "1709" "1708" "1705" "1703" "1702" "1701" "1699" "1697" "1696" "1692" "1689" "1685" "1677" "1673" "1672" "1669" "1667" "1663" "1662" "1659" "1656" "1651" "1646" "1645" "1644" "1641" "1640" "1639" "1636" "1633" "1627" "1621" "1618" "1617" "1616" "1612" "1611" "1606" "1605" "1592" "1591" "1582" "1578" "1564" "1557" "1549" "1544" "1543" "1542" "1539" "1517" "1511" "1498" "1496" "1493" "1491" "1490" "1477" "1468" "1462" "1461" "1455" "1449" "1446" "1445" "1441" "1434" "1432" "1431" "1428" "1425" "1412" "1404" "1399" "1394" "1387" "1385" "1378" "1376" "1375" "1373" "1372" "1365" "1358" "1355" "1352" "1350" "1348" "1346" "1339" "1336" "1334" "1330" "1326" "1324" "1322" "1320" "1318" "1317" "1314" "1313" "1312" "1308" "1302" "1301" "1299" "1291" "1289" "1283" "1278" "1269" "1266" "1264" "1263" "1257" "1255" "1254" "1253" "1245" "1243" "1242" "1241" "1236" "1234" "1233" "1225" "1222" "1221" "1220" "1216" "1213" "1209" "1208" "1207" "1206" "1205" "1200" "1196" "1191" "1190" "1188" "1185" "1184" "1183" "1182" "1178" "1177" "1175" "1174" "1169" "1167" "1164" "1163" "1159" "1158" "1153" "1151" "1148" "1136" "1133" "1130" "1125" "1124" "1119" "1118" "1117" "1112" "1110" "1109" "1105" "1096" "1093" "1088" "1080" "1078" "1076" "1070" "1069" "1064" "1060" "1057" "1054" "1052" "1048" "1047" "1040" "1038" "1034" "1032" "1031" "1022" "1015" "1010" "1009" "1005" "999" "990" "988" "987" "986" "985" "984" "980" "975" "974" "971" "968" "966" "965" "964" "960" "956" "955" "951" "938" "935" "931" "929" "928" "925" "924" "922" "921" "918" "916" "915" "913" "909" "906" "904" "902" "901" "900" "899" "890" "884" "882" "878" "873" "872" "868" "863" "860" "859" "853" "852" "846" "845" "841" "836" "833" "830" "828" "826" "824" "823" "821" "820" "817" "810" "802" "762" "760" "755" "753" "752" "743" "742" "717" "712" "705" "699" "693" "688" "680" "679" "669" "664" "645" "628" "624" "527" "514" "509" "508" "502" "497" "462" "454" "441" "439" "420" "386" "382" "371" "369" "364" "353" "350" "338" "327" "320" "319" "315" "309" "301" "292" "280" "274" "270" "258" "245" "244" "243" "241" "238" "221" "212" "206" "187" "186" "176" "162" "160" "159" "152" "151" "140" "124" "123" "112" "97" "81" "80" "77" "64" "63" "52" "42" "38" "34" "29" "25" "15" "13" "11" "10" "9" "7" 

Redescription R67 Rules: 

Dist: 0 0 40 10 0
W1R: CDMEMORY >= 0.5 <= 1.0 AND RAVLTPercForgetting >= -18.181818 <= 42.857143 AND RAVLTImmediate >= 45.0 <= 68.0 
W2R: Hippocampus >= 6104.0 <= 9405.0 AND ICV >= 1147283.460224 <= 1514998.04403 AND HMT2 >= 28.0 <= 49.0 AND AV45 >= 0.8805 <= 1.221435 AND FDG >= 5.99655 <= 8.08731 
JS: 0.21645021645021645
p-value :0.0
Support intersection: 50
Support union: 231

Covered examples (intersection): 
"1564" "1493" "1490" "1473" "1461" "1446" "1441" "1436" "1435" "1426" "1425" "1412" "1411" "1362" "1298" "1284" "1253" "1238" "1204" "1191" "1177" "1148" "1130" "1118" "1109" "1093" "1088" "1057" "1022" "986" "985" "980" "971" "922" "921" "913" "902" "901" "900" "891" "868" "853" "852" "846" "838" "828" "825" "824" "823" "820" 
Union elements: 
"1633" "1630" "1624" "1621" "1616" "1615" "1612" "1608" "1605" "1604" "1600" "1591" "1564" "1563" "1553" "1544" "1537" "1508" "1498" "1496" "1493" "1491" "1490" "1473" "1461" "1446" "1442" "1441" "1436" "1435" "1433" "1432" "1428" "1426" "1425" "1423" "1412" "1411" "1399" "1397" "1378" "1374" "1373" "1369" "1362" "1355" "1352" "1351" "1349" "1348" "1343" "1342" "1339" "1336" "1334" "1326" "1325" "1322" "1320" "1312" "1309" "1308" "1301" "1299" "1298" "1297" "1291" "1288" "1285" "1284" "1283" "1278" "1277" "1273" "1269" "1265" "1254" "1253" "1251" "1246" "1243" "1241" "1238" "1225" "1222" "1220" "1216" "1209" "1207" "1206" "1205" "1204" "1201" "1200" "1197" "1192" "1191" "1188" "1187" "1185" "1183" "1182" "1177" "1175" "1174" "1173" "1169" "1156" "1153" "1152" "1151" "1149" "1148" "1137" "1134" "1130" "1125" "1122" "1119" "1118" "1112" "1109" "1096" "1093" "1088" "1081" "1080" "1070" "1069" "1057" "1051" "1048" "1046" "1041" "1040" "1029" "1022" "1021" "1014" "1013" "1009" "1006" "1001" "996" "993" "990" "986" "985" "980" "971" "970" "968" "966" "965" "956" "944" "940" "938" "928" "924" "922" "921" "919" "918" "913" "906" "904" "903" "902" "901" "900" "898" "893" "891" "890" "884" "880" "879" "878" "873" "871" "870" "868" "863" "861" "860" "853" "852" "847" "846" "844" "841" "838" "836" "834" "833" "830" "828" "827" "826" "825" "824" "823" "821" "820" "804" "802" "787" "762" "752" "697" "664" "612" "514" "454" "441" "427" "409" "349" "348" "338" "325" "314" "292" "258" "158" "126" "106" "89" "76" "71" 

Redescription R68 Rules: 

Dist: 0 0 1 13 53
W1R: MMBALLDL >= 0.0 <= 0.0 AND Q7SCORE >= 1.0 <= 7.0 AND ADAS13 >= 19.67 <= 52.0 
W2R: HMT13 >= 144.0 <= 398.0 AND Entorhinal >= 1438.0 <= 2946.0 AND FDG >= 3.7639 <= 5.93704 
JS: 0.24632352941176472
p-value :0.0
Support intersection: 67
Support union: 272

Covered examples (intersection): 
"1625" "1619" "1609" "1603" "1599" "1580" "1577" "1572" "1567" "1560" "1555" "1550" "1536" "1519" "1476" "1454" "1440" "1439" "1437" "1413" "1398" "1319" "1300" "1293" "1275" "1274" "1270" "1260" "1230" "1210" "1186" "1106" "1077" "1037" "1024" "995" "799" "798" "785" "783" "779" "745" "698" "662" "660" "635" "603" "584" "561" "556" "539" "506" "479" "449" "428" "424" "331" "323" "313" "310" "285" "201" "154" "137" "133" "32" "2" 
Union elements: 
"1707" "1699" "1683" "1679" "1670" "1666" "1654" "1625" "1619" "1613" "1610" "1609" "1603" "1601" "1599" "1594" "1590" "1588" "1587" "1586" "1585" "1581" "1580" "1579" "1577" "1575" "1574" "1572" "1571" "1568" "1567" "1566" "1560" "1559" "1555" "1554" "1550" "1542" "1536" "1533" "1529" "1526" "1521" "1519" "1516" "1513" "1512" "1510" "1506" "1504" "1501" "1487" "1476" "1463" "1454" "1453" "1450" "1447" "1440" "1439" "1438" "1437" "1431" "1429" "1421" "1416" "1415" "1413" "1410" "1408" "1407" "1403" "1398" "1396" "1393" "1386" "1384" "1380" "1360" "1328" "1319" "1306" "1303" "1300" "1293" "1286" "1275" "1274" "1270" "1262" "1260" "1250" "1248" "1230" "1226" "1218" "1210" "1186" "1181" "1154" "1129" "1111" "1106" "1090" "1083" "1077" "1073" "1071" "1065" "1063" "1050" "1049" "1045" "1037" "1036" "1028" "1024" "1007" "1002" "995" "982" "981" "973" "967" "963" "894" "839" "819" "816" "800" "799" "798" "793" "792" "785" "783" "779" "773" "771" "769" "751" "748" "746" "745" "744" "738" "737" "734" "727" "725" "722" "719" "714" "709" "706" "698" "687" "678" "672" "662" "660" "655" "654" "651" "649" "635" "627" "626" "623" "619" "618" "616" "607" "605" "604" "603" "602" "599" "584" "583" "574" "567" "565" "563" "561" "558" "556" "544" "540" "539" "536" "532" "531" "512" "506" "487" "481" "479" "474" "471" "466" "460" "456" "452" "449" "448" "443" "436" "435" "434" "433" "432" "429" "428" "424" "419" "414" "406" "394" "393" "389" "384" "365" "362" "361" "354" "352" "347" "340" "336" "331" "329" "323" "314" "313" "310" "299" "296" "285" "275" "272" "268" "249" "236" "232" "229" "225" "222" "209" "201" "195" "154" "145" "140" "138" "137" "133" "115" "91" "90" "86" "85" "62" "61" "53" "50" "33" "32" "23" "8" "6" "2" 

Redescription R69 Rules: 

Dist: 0 0 1 2 51
W1R: Q8SCORE >= 3.0 <= 11.0 AND ADAS13 >= 27.67 <= 54.67 AND Q13SCORE >= 1.0 <= 5.0 
W2R: RCT1 >= 0.2 <= 1.3 AND FDG >= 3.48632 <= 5.12685 
JS: 0.21862348178137653
p-value :0.0
Support intersection: 54
Support union: 247

Covered examples (intersection): 
"1610" "1597" "1589" "1586" "1581" "1580" "1571" "1560" "1554" "1529" "1520" "1519" "1516" "1497" "1487" "1476" "1447" "1439" "1437" "1417" "1408" "1407" "1400" "1398" "1396" "1386" "1146" "1131" "1090" "1077" "1065" "1036" "1027" "920" "798" "790" "788" "783" "779" "661" "660" "603" "596" "594" "537" "506" "426" "419" "389" "374" "329" "313" "163" "33" 
Union elements: 
"1700" "1694" "1690" "1681" "1679" "1666" "1654" "1625" "1619" "1613" "1610" "1609" "1602" "1601" "1599" "1598" "1597" "1596" "1594" "1589" "1586" "1581" "1580" "1577" "1574" "1571" "1569" "1568" "1566" "1565" "1560" "1559" "1554" "1552" "1538" "1534" "1533" "1529" "1526" "1521" "1520" "1519" "1516" "1515" "1512" "1506" "1497" "1487" "1484" "1476" "1458" "1453" "1450" "1448" "1447" "1439" "1438" "1437" "1422" "1421" "1419" "1417" "1416" "1413" "1408" "1407" "1400" "1398" "1396" "1386" "1382" "1380" "1377" "1337" "1333" "1328" "1306" "1303" "1300" "1295" "1294" "1276" "1262" "1230" "1210" "1186" "1181" "1172" "1146" "1131" "1111" "1103" "1099" "1090" "1077" "1071" "1065" "1050" "1045" "1037" "1036" "1028" "1027" "1007" "1002" "995" "981" "973" "969" "963" "949" "920" "886" "865" "851" "818" "817" "805" "801" "799" "798" "797" "793" "792" "790" "788" "785" "783" "782" "779" "773" "771" "766" "754" "751" "748" "739" "737" "722" "714" "698" "684" "672" "662" "661" "660" "654" "647" "637" "619" "618" "616" "603" "602" "601" "596" "594" "575" "569" "568" "566" "561" "544" "537" "536" "531" "525" "520" "519" "517" "506" "503" "485" "484" "482" "479" "477" "466" "460" "458" "456" "452" "436" "435" "432" "429" "428" "426" "424" "419" "414" "413" "410" "406" "395" "394" "393" "389" "374" "365" "362" "354" "349" "341" "336" "329" "313" "310" "295" "287" "285" "282" "275" "272" "268" "266" "265" "255" "251" "242" "227" "225" "214" "211" "205" "192" "168" "165" "163" "148" "133" "128" "121" "94" "93" "89" "86" "62" "61" "57" "33" "32" "30" "26" "16" "6" "2" 

Redescription R70 Rules: 

Dist: 0 0 0 5 45
W1R: MMBALLDL >= 0.0 <= 0.0 AND Q7SCORE >= 2.0 <= 7.0 AND Q5SCORE >= 0.0 <= 1.0 AND ADAS13 >= 20.0 <= 51.0 
W2R: FDG >= 3.7639 <= 5.93674 AND Entorhinal >= 1438.0 <= 3120.0 AND RCT4 >= 10.0 <= 62.0 
JS: 0.20833333333333334
p-value :0.0
Support intersection: 50
Support union: 240

Covered examples (intersection): 
"1625" "1609" "1603" "1577" "1572" "1568" "1567" "1560" "1555" "1550" "1536" "1519" "1476" "1454" "1437" "1396" "1319" "1293" "1275" "1274" "1270" "1230" "1106" "1077" "1065" "1037" "1036" "1024" "799" "798" "785" "745" "722" "698" "662" "635" "603" "556" "539" "506" "479" "449" "424" "323" "313" "285" "201" "133" "32" "2" 
Union elements: 
"1707" "1699" "1683" "1670" "1654" "1625" "1619" "1610" "1609" "1603" "1599" "1590" "1589" "1588" "1587" "1586" "1585" "1581" "1580" "1579" "1577" "1575" "1572" "1568" "1567" "1566" "1560" "1559" "1555" "1554" "1550" "1536" "1533" "1526" "1519" "1516" "1514" "1513" "1512" "1510" "1506" "1487" "1476" "1454" "1453" "1450" "1440" "1439" "1438" "1437" "1431" "1415" "1413" "1407" "1398" "1396" "1393" "1386" "1380" "1360" "1347" "1328" "1319" "1306" "1300" "1293" "1286" "1276" "1275" "1274" "1272" "1270" "1262" "1260" "1250" "1248" "1230" "1226" "1218" "1210" "1186" "1154" "1146" "1129" "1106" "1099" "1077" "1071" "1065" "1063" "1049" "1045" "1037" "1036" "1028" "1024" "1008" "1007" "1002" "995" "982" "981" "969" "967" "963" "949" "912" "894" "851" "839" "819" "816" "799" "798" "793" "785" "783" "779" "773" "769" "748" "746" "745" "744" "738" "737" "734" "727" "725" "722" "719" "709" "706" "698" "687" "686" "678" "672" "662" "660" "655" "654" "651" "649" "635" "627" "619" "618" "607" "605" "603" "602" "596" "594" "591" "584" "574" "565" "563" "561" "558" "556" "540" "539" "537" "532" "531" "512" "506" "487" "485" "481" "479" "471" "460" "456" "452" "449" "448" "447" "443" "436" "435" "434" "433" "432" "429" "428" "424" "419" "406" "389" "384" "365" "362" "361" "354" "349" "347" "340" "336" "331" "330" "329" "323" "314" "313" "310" "299" "296" "285" "272" "268" "249" "236" "232" "229" "225" "201" "199" "195" "183" "154" "140" "138" "137" "135" "133" "115" "91" "90" "86" "85" "62" "61" "33" "32" "23" "8" "2" 

Redescription R71 Rules: 

Dist: 0 0 41 13 1
W1R: CDMEMORY >= 0.5 <= 1.0 AND RAVLTImmediate >= 45.0 <= 68.0 
W2R: ICV >= 1147283.460224 <= 1518086.501974 AND HMT3 >= 3.4 <= 4.6 AND Hippocampus >= 6410.0 <= 9405.0 AND FDG >= 5.98401 <= 8.08201 
JS: 0.210727969348659
p-value :0.0
Support intersection: 55
Support union: 261

Covered examples (intersection): 
"1578" "1564" "1508" "1493" "1490" "1477" "1473" "1446" "1441" "1436" "1426" "1425" "1412" "1411" "1362" "1351" "1348" "1339" "1301" "1298" "1284" "1283" "1253" "1238" "1217" "1191" "1177" "1130" "1118" "1109" "1093" "1088" "1057" "1022" "985" "980" "940" "922" "906" "902" "901" "900" "880" "868" "853" "852" "846" "838" "828" "825" "824" "823" "802" "787" "409" 
Union elements: 
"1632" "1630" "1624" "1620" "1616" "1608" "1605" "1604" "1600" "1591" "1578" "1564" "1563" "1557" "1553" "1544" "1537" "1508" "1505" "1504" "1498" "1496" "1493" "1490" "1477" "1475" "1473" "1469" "1468" "1462" "1461" "1455" "1446" "1441" "1436" "1435" "1432" "1426" "1425" "1423" "1412" "1411" "1404" "1399" "1397" "1394" "1385" "1378" "1374" "1373" "1368" "1362" "1359" "1352" "1351" "1348" "1343" "1339" "1336" "1334" "1326" "1322" "1320" "1318" "1312" "1308" "1301" "1299" "1298" "1291" "1288" "1284" "1283" "1277" "1273" "1263" "1257" "1254" "1253" "1243" "1241" "1238" "1233" "1225" "1222" "1221" "1220" "1217" "1212" "1209" "1207" "1206" "1204" "1200" "1197" "1192" "1191" "1190" "1188" "1187" "1185" "1182" "1179" "1178" "1177" "1175" "1174" "1169" "1167" "1158" "1157" "1156" "1153" "1152" "1149" "1148" "1137" "1134" "1130" "1125" "1121" "1120" "1119" "1118" "1113" "1112" "1109" "1096" "1093" "1088" "1081" "1080" "1074" "1070" "1057" "1052" "1051" "1048" "1041" "1038" "1026" "1022" "1021" "1014" "1009" "1006" "1004" "999" "996" "993" "990" "988" "986" "985" "980" "975" "971" "970" "966" "965" "956" "953" "951" "944" "940" "939" "938" "925" "924" "922" "921" "918" "913" "909" "906" "903" "902" "901" "900" "898" "897" "893" "891" "890" "884" "883" "882" "880" "879" "878" "873" "872" "871" "870" "868" "863" "861" "860" "855" "853" "852" "846" "845" "844" "838" "836" "834" "833" "830" "828" "826" "825" "824" "823" "821" "820" "810" "804" "803" "802" "787" "777" "762" "752" "711" "697" "681" "669" "664" "644" "612" "550" "514" "454" "441" "427" "409" "382" "349" "348" "338" "325" "314" "292" "258" "238" "206" "186" "176" "162" "158" "137" "126" "119" "106" "101" "89" "76" "71" "13" "9" 

Redescription R72 Rules: 

Dist: 0 0 0 12 51
W1R: BCDPMOOD >= 0.0 <= 0.0 AND ADAS13 >= 29.33 <= 54.67 
W2R: Entorhinal >= 1438.0 <= 3120.0 AND RCT5 >= 11.0 <= 51.0 AND FDG >= 3.7639 <= 5.93704 
JS: 0.24609375
p-value :0.0
Support intersection: 63
Support union: 256

Covered examples (intersection): 
"1625" "1619" "1610" "1609" "1599" "1589" "1586" "1580" "1577" "1572" "1567" "1560" "1559" "1555" "1536" "1519" "1476" "1454" "1450" "1437" "1415" "1413" "1398" "1380" "1300" "1275" "1230" "1106" "1099" "1077" "1065" "1037" "1036" "1024" "1002" "981" "963" "949" "799" "798" "785" "783" "779" "722" "698" "603" "596" "594" "561" "537" "485" "436" "428" "389" "336" "331" "323" "313" "310" "199" "133" "33" "2" 
Union elements: 
"1700" "1694" "1683" "1681" "1679" "1678" "1664" "1654" "1625" "1619" "1610" "1609" "1603" "1601" "1599" "1598" "1597" "1594" "1589" "1588" "1587" "1586" "1581" "1580" "1579" "1577" "1574" "1572" "1568" "1567" "1566" "1565" "1560" "1559" "1555" "1554" "1536" "1535" "1533" "1529" "1526" "1521" "1520" "1519" "1514" "1513" "1512" "1510" "1506" "1487" "1476" "1454" "1450" "1447" "1440" "1439" "1438" "1437" "1421" "1417" "1415" "1413" "1408" "1407" "1400" "1398" "1396" "1386" "1382" "1380" "1347" "1319" "1306" "1300" "1293" "1286" "1276" "1275" "1274" "1272" "1270" "1260" "1250" "1248" "1230" "1218" "1210" "1186" "1181" "1154" "1146" "1131" "1129" "1106" "1099" "1077" "1073" "1071" "1065" "1050" "1049" "1045" "1037" "1036" "1028" "1027" "1024" "1008" "1007" "1002" "995" "982" "981" "969" "967" "963" "949" "912" "894" "851" "839" "818" "816" "799" "798" "797" "792" "788" "785" "783" "779" "773" "771" "766" "748" "745" "744" "738" "737" "727" "726" "725" "722" "709" "706" "698" "687" "686" "684" "671" "662" "661" "660" "654" "652" "651" "649" "635" "619" "616" "607" "605" "603" "602" "596" "594" "591" "584" "582" "574" "568" "565" "563" "561" "556" "540" "539" "537" "536" "532" "531" "520" "519" "517" "512" "506" "503" "487" "485" "480" "479" "456" "452" "449" "447" "436" "435" "434" "428" "426" "424" "419" "410" "395" "394" "393" "389" "384" "374" "362" "361" "354" "349" "341" "340" "336" "331" "330" "329" "323" "314" "313" "310" "296" "285" "282" "268" "255" "242" "237" "236" "229" "214" "205" "201" "199" "195" "183" "168" "163" "154" "140" "138" "137" "135" "133" "121" "94" "91" "86" "85" "33" "32" "16" "8" "2" 

Redescription R73 Rules: 

Dist: 5 3 63 22 0
W1R: Q4SCORE >= 0.0 <= 4.0 AND RAVLTLearning >= 0.0 <= 10.0 AND RAVLTImmediate >= 30.0 <= 70.0 AND CDRSB >= 0.5 <= 4.0 
W2R: RCT14 >= 44.0 <= 499.0 AND ICV >= 1170551.42733 <= 1601650.152649 AND Hippocampus >= 6702.0 <= 9902.0 AND FDG >= 6.38202 <= 8.53584 
JS: 0.22409638554216868
p-value :4.440892098500626E-16
Support intersection: 93
Support union: 415

Covered examples (intersection): 
"1632" "1624" "1621" "1564" "1537" "1498" "1493" "1490" "1475" "1461" "1441" "1436" "1412" "1411" "1399" "1397" "1367" "1348" "1342" "1334" "1288" "1284" "1283" "1282" "1277" "1268" "1263" "1253" "1240" "1212" "1208" "1205" "1204" "1177" "1176" "1156" "1149" "1148" "1105" "1093" "1069" "1057" "1047" "1046" "1022" "1013" "988" "980" "971" "928" "921" "919" "915" "913" "909" "906" "904" "903" "901" "900" "891" "888" "884" "883" "873" "868" "867" "864" "860" "859" "858" "852" "841" "840" "838" "837" "833" "830" "828" "825" "821" "802" "760" "711" "663" "644" "409" "382" "264" "258" "235" "167" "162" 
Union elements: 
"1730" "1723" "1714" "1710" "1687" "1673" "1658" "1633" "1632" "1630" "1627" "1626" "1624" "1621" "1618" "1616" "1612" "1608" "1607" "1606" "1604" "1592" "1583" "1564" "1556" "1553" "1546" "1544" "1539" "1537" "1522" "1517" "1505" "1503" "1498" "1496" "1494" "1493" "1491" "1490" "1489" "1483" "1477" "1475" "1474" "1473" "1468" "1465" "1464" "1462" "1461" "1446" "1441" "1436" "1435" "1433" "1426" "1423" "1420" "1412" "1411" "1404" "1399" "1397" "1390" "1387" "1385" "1378" "1374" "1373" "1372" "1370" "1369" "1368" "1367" "1365" "1364" "1362" "1359" "1355" "1352" "1351" "1349" "1348" "1347" "1345" "1343" "1342" "1334" "1326" "1322" "1320" "1318" "1312" "1310" "1309" "1308" "1301" "1298" "1291" "1289" "1288" "1287" "1284" "1283" "1282" "1279" "1277" "1273" "1271" "1268" "1267" "1265" "1264" "1263" "1258" "1257" "1256" "1253" "1252" "1251" "1246" "1245" "1243" "1242" "1241" "1240" "1238" "1234" "1233" "1231" "1229" "1225" "1223" "1220" "1215" "1213" "1212" "1209" "1208" "1207" "1205" "1204" "1198" "1197" "1193" "1192" "1190" "1188" "1187" "1182" "1179" "1178" "1177" "1176" "1175" "1174" "1165" "1164" "1159" "1158" "1156" "1153" "1152" "1149" "1148" "1141" "1137" "1134" "1133" "1130" "1125" "1123" "1121" "1119" "1118" "1113" "1112" "1108" "1105" "1100" "1093" "1088" "1087" "1086" "1085" "1081" "1080" "1078" "1074" "1073" "1070" "1069" "1057" "1053" "1052" "1051" "1048" "1047" "1046" "1042" "1038" "1035" "1032" "1026" "1025" "1023" "1022" "1021" "1017" "1015" "1014" "1013" "1009" "1006" "999" "996" "993" "991" "990" "988" "986" "985" "984" "980" "976" "971" "968" "966" "960" "956" "953" "951" "947" "945" "944" "943" "942" "939" "935" "930" "928" "927" "925" "924" "923" "922" "921" "919" "918" "916" "915" "914" "913" "910" "909" "907" "906" "904" "903" "901" "900" "899" "898" "897" "893" "891" "890" "888" "885" "884" "883" "882" "881" "880" "878" "875" "874" "873" "871" "870" "868" "867" "864" "860" "859" "858" "857" "855" "853" "852" "849" "845" "844" "841" "840" "838" "837" "836" "834" "833" "830" "829" "828" "827" "826" "825" "824" "823" "822" "821" "820" "817" "810" "807" "804" "802" "787" "778" "762" "760" "752" "747" "740" "732" "730" "729" "711" "701" "693" "691" "675" "669" "664" "663" "655" "644" "641" "637" "634" "613" "610" "597" "585" "562" "550" "547" "545" "540" "522" "514" "507" "497" "491" "486" "454" "441" "440" "430" "420" "409" "382" "371" "349" "348" "338" "325" "320" "318" "314" "308" "297" "279" "277" "264" "258" "248" "247" "245" "238" "235" "230" "220" "216" "206" "204" "186" "167" "166" "162" "158" "150" "146" "144" "143" "136" "126" "124" "119" "117" "112" "107" "105" "101" "98" "89" "88" "78" "76" "71" "63" "59" "15" "13" "11" 

Redescription R74 Rules: 

Dist: 0 0 0 1 52
W1R: FAQ >= 8.0 <= 29.0 AND RAVLTImmediate >= 1.0 <= 27.0 AND ADAS13 >= 26.0 <= 54.67 AND CDRSB >= 2.5 <= 10.0 AND Q13SCORE >= 1.0 <= 5.0 
W2R: RCT12 >= 6.2 <= 7.8 AND FDG >= 3.48632 <= 5.11975 
JS: 0.23873873873873874
p-value :0.0
Support intersection: 53
Support union: 222

Covered examples (intersection): 
"1625" "1619" "1609" "1597" "1589" "1581" "1580" "1571" "1568" "1560" "1559" "1554" "1529" "1520" "1519" "1516" "1497" "1487" "1447" "1437" "1417" "1413" "1408" "1407" "1400" "1398" "1396" "1186" "1172" "1146" "1090" "1065" "1036" "801" "798" "790" "788" "785" "783" "722" "662" "660" "603" "596" "594" "426" "419" "389" "329" "313" "163" "93" "33" 
Union elements: 
"1722" "1707" "1700" "1678" "1670" "1666" "1654" "1653" "1625" "1619" "1613" "1610" "1609" "1603" "1602" "1601" "1599" "1597" "1596" "1594" "1589" "1586" "1584" "1581" "1580" "1577" "1574" "1572" "1571" "1569" "1568" "1567" "1566" "1565" "1560" "1559" "1558" "1555" "1554" "1552" "1538" "1535" "1534" "1533" "1529" "1526" "1520" "1519" "1516" "1506" "1500" "1497" "1487" "1484" "1476" "1458" "1454" "1453" "1448" "1447" "1439" "1438" "1437" "1422" "1419" "1417" "1416" "1415" "1413" "1408" "1407" "1400" "1398" "1396" "1386" "1380" "1377" "1353" "1337" "1333" "1328" "1303" "1300" "1294" "1276" "1270" "1262" "1210" "1186" "1181" "1172" "1146" "1131" "1111" "1106" "1090" "1071" "1065" "1050" "1045" "1036" "1027" "1007" "973" "969" "963" "920" "886" "865" "851" "818" "805" "801" "798" "795" "793" "790" "788" "785" "783" "773" "771" "751" "748" "739" "737" "722" "714" "698" "690" "684" "678" "672" "671" "662" "661" "660" "654" "637" "636" "630" "619" "618" "616" "603" "602" "596" "594" "575" "569" "568" "563" "544" "537" "536" "531" "525" "479" "466" "460" "458" "456" "452" "436" "435" "429" "428" "426" "419" "414" "413" "410" "406" "395" "394" "393" "389" "365" "362" "361" "354" "349" "341" "336" "331" "329" "313" "310" "295" "294" "287" "282" "275" "272" "268" "265" "255" "251" "234" "227" "225" "211" "205" "199" "163" "148" "138" "133" "128" "121" "93" "89" "86" "62" "61" "57" "50" "33" "32" "16" "6" "2" 

Redescription R75 Rules: 

Dist: 0 0 0 9 39
W1R: GDTOTAL >= 0.0 <= 2.0 AND Q1SCORE >= 3.0 <= 8.33 AND ADAS13 >= 29.33 <= 52.0 
W2R: Entorhinal >= 1438.0 <= 3120.0 AND FDG >= 3.7639 <= 5.74499 AND HMT15 >= 49.4 <= 86.9 
JS: 0.2191780821917808
p-value :0.0
Support intersection: 48
Support union: 219

Covered examples (intersection): 
"1625" "1619" "1609" "1599" "1586" "1581" "1580" "1572" "1560" "1559" "1555" "1536" "1519" "1476" "1437" "1380" "1275" "1230" "1186" "1146" "1106" "1077" "1065" "1037" "1024" "981" "963" "949" "799" "798" "662" "603" "596" "561" "537" "485" "479" "436" "428" "389" "336" "331" "323" "310" "199" "133" "33" "2" 
Union elements: 
"1700" "1694" "1683" "1681" "1679" "1678" "1664" "1654" "1653" "1625" "1619" "1610" "1609" "1603" "1602" "1601" "1599" "1598" "1597" "1589" "1587" "1586" "1581" "1580" "1579" "1577" "1572" "1571" "1568" "1567" "1566" "1565" "1560" "1559" "1558" "1555" "1554" "1552" "1550" "1536" "1535" "1526" "1521" "1520" "1519" "1514" "1513" "1512" "1506" "1487" "1476" "1454" "1453" "1450" "1447" "1439" "1438" "1437" "1417" "1415" "1413" "1407" "1400" "1398" "1386" "1382" "1380" "1347" "1319" "1306" "1286" "1276" "1275" "1272" "1262" "1260" "1250" "1248" "1230" "1210" "1186" "1154" "1146" "1106" "1101" "1077" "1071" "1065" "1049" "1045" "1037" "1036" "1028" "1027" "1024" "1007" "1002" "995" "981" "963" "949" "851" "818" "799" "798" "797" "792" "788" "785" "783" "779" "771" "766" "748" "745" "744" "737" "727" "725" "722" "709" "706" "698" "688" "687" "686" "671" "662" "660" "651" "635" "619" "616" "605" "603" "602" "596" "594" "591" "584" "582" "569" "561" "556" "537" "536" "532" "531" "525" "520" "519" "517" "512" "503" "487" "485" "480" "479" "466" "460" "458" "456" "452" "449" "447" "436" "435" "432" "428" "424" "414" "394" "389" "384" "374" "362" "361" "349" "341" "340" "336" "331" "329" "323" "314" "313" "310" "296" "272" "268" "255" "242" "237" "236" "229" "225" "215" "214" "205" "201" "199" "183" "168" "154" "140" "138" "137" "133" "121" "94" "86" "61" "57" "33" "32" "16" "8" "6" "2" 

Redescription R76 Rules: 

Dist: 0 0 35 9 1
W1R: CDMEMORY >= 0.5 <= 1.0 AND RAVLTImmediate >= 45.0 <= 68.0 
W2R: BAT126 >= 144.0 <= 2431.0 AND ICV >= 1147283.460224 <= 1518086.501974 AND HMT3 >= 3.4 <= 4.6 AND Hippocampus >= 6488.0 <= 9405.0 AND AV45 >= 0.901511 <= 1.207518 AND FDG >= 5.98823 <= 8.08201 
JS: 0.20642201834862386
p-value :0.0
Support intersection: 45
Support union: 218

Covered examples (intersection): 
"1578" "1564" "1493" "1490" "1473" "1446" "1441" "1436" "1426" "1425" "1412" "1411" "1362" "1351" "1348" "1301" "1298" "1284" "1283" "1253" "1238" "1191" "1177" "1130" "1118" "1109" "1093" "1088" "1057" "1022" "985" "980" "922" "902" "901" "900" "868" "853" "852" "846" "838" "828" "825" "824" "823" 
Union elements: 
"1630" "1624" "1616" "1608" "1605" "1604" "1600" "1591" "1578" "1564" "1563" "1557" "1553" "1544" "1537" "1508" "1498" "1496" "1493" "1490" "1477" "1473" "1468" "1462" "1461" "1455" "1446" "1441" "1436" "1435" "1432" "1426" "1425" "1423" "1412" "1411" "1404" "1399" "1397" "1385" "1378" "1373" "1368" "1362" "1352" "1351" "1348" "1343" "1339" "1336" "1334" "1326" "1322" "1320" "1318" "1312" "1308" "1301" "1299" "1298" "1291" "1288" "1284" "1283" "1277" "1273" "1257" "1254" "1253" "1243" "1241" "1238" "1225" "1222" "1221" "1220" "1217" "1209" "1207" "1206" "1204" "1197" "1192" "1191" "1190" "1188" "1187" "1185" "1182" "1177" "1175" "1174" "1169" "1158" "1157" "1156" "1153" "1152" "1149" "1148" "1137" "1134" "1130" "1125" "1121" "1119" "1118" "1112" "1109" "1096" "1093" "1088" "1081" "1080" "1074" "1070" "1057" "1051" "1048" "1041" "1026" "1022" "1021" "1014" "1009" "1006" "999" "996" "993" "990" "986" "985" "980" "971" "970" "966" "965" "956" "951" "944" "940" "938" "925" "924" "922" "921" "918" "913" "909" "906" "903" "902" "901" "900" "898" "897" "893" "891" "890" "884" "882" "880" "878" "873" "871" "870" "868" "863" "861" "860" "853" "852" "846" "845" "844" "838" "836" "834" "833" "830" "828" "826" "825" "824" "823" "821" "820" "810" "804" "802" "787" "762" "752" "697" "669" "664" "612" "514" "454" "441" "427" "409" "349" "348" "338" "325" "314" "292" "258" "162" "158" "137" "126" "119" "106" "89" "76" "71" 

Redescription R77 Rules: 

Dist: 0 0 0 5 48
W1R: MMBALLDL >= 0.0 <= 0.0 AND CDORIENT >= 1.0 <= 2.0 AND ADAS13 >= 20.0 <= 52.0 
W2R: RCT14 >= 46.0 <= 837.0 AND Entorhinal >= 1438.0 <= 3120.0 AND FDG >= 3.7639 <= 5.93704 
JS: 0.22746781115879827
p-value :0.0
Support intersection: 53
Support union: 233

Covered examples (intersection): 
"1625" "1619" "1609" "1603" "1580" "1577" "1568" "1567" "1560" "1555" "1536" "1519" "1454" "1437" "1415" "1413" "1398" "1396" "1319" "1300" "1274" "1270" "1248" "1210" "1186" "1106" "1065" "1037" "1036" "1024" "963" "798" "785" "783" "779" "745" "722" "662" "660" "635" "603" "556" "506" "479" "449" "424" "389" "331" "323" "313" "310" "133" "2" 
Union elements: 
"1707" "1666" "1664" "1654" "1625" "1619" "1613" "1610" "1609" "1603" "1601" "1599" "1589" "1588" "1587" "1586" "1584" "1581" "1580" "1579" "1577" "1572" "1571" "1568" "1567" "1566" "1560" "1559" "1555" "1554" "1550" "1542" "1536" "1535" "1533" "1529" "1526" "1521" "1519" "1516" "1514" "1513" "1510" "1504" "1501" "1487" "1476" "1463" "1454" "1447" "1440" "1439" "1438" "1437" "1429" "1416" "1415" "1413" "1408" "1407" "1398" "1396" "1386" "1380" "1360" "1347" "1328" "1319" "1300" "1295" "1293" "1286" "1275" "1274" "1272" "1270" "1262" "1260" "1250" "1248" "1230" "1226" "1218" "1210" "1186" "1154" "1146" "1129" "1106" "1099" "1090" "1083" "1077" "1073" "1071" "1065" "1063" "1050" "1049" "1045" "1037" "1036" "1024" "1008" "1007" "1002" "995" "982" "981" "973" "969" "967" "963" "912" "894" "851" "839" "816" "799" "798" "792" "785" "783" "779" "773" "771" "769" "754" "748" "745" "744" "738" "725" "722" "719" "714" "709" "706" "698" "687" "686" "684" "678" "672" "662" "660" "649" "635" "619" "618" "616" "607" "605" "603" "602" "596" "594" "591" "584" "574" "567" "565" "563" "561" "556" "544" "540" "539" "532" "531" "512" "506" "487" "485" "479" "466" "460" "456" "449" "448" "447" "443" "436" "435" "433" "428" "424" "419" "406" "389" "384" "362" "354" "351" "349" "347" "340" "336" "331" "330" "329" "323" "314" "313" "310" "296" "285" "282" "272" "268" "236" "232" "229" "225" "201" "195" "183" "154" "140" "138" "137" "135" "133" "115" "91" "86" "85" "62" "61" "33" "8" "6" "2" 

Redescription R78 Rules: 

Dist: 0 0 70 25 0
W1R: NXVISUAL >= 0.0 <= 0.0 AND CDMEMORY >= 0.5 <= 1.0 AND Q3SCORE >= 0.0 <= 0.0 AND MMSE >= 27.0 <= 30.0 AND ADAS13 >= 2.0 <= 17.0 
W2R: RCT14 >= 84.0 <= 513.0 AND Hippocampus >= 6906.0 <= 10769.0 AND FDG >= 5.97518 <= 8.53584 
JS: 0.2278177458033573
p-value :4.440892098500626E-16
Support intersection: 95
Support union: 417

Covered examples (intersection): 
"1592" "1570" "1537" "1517" "1498" "1490" "1468" "1461" "1452" "1436" "1412" "1411" "1397" "1362" "1358" "1356" "1342" "1339" "1310" "1304" "1301" "1283" "1258" "1246" "1238" "1220" "1212" "1190" "1177" "1176" "1174" "1149" "1130" "1123" "1100" "1088" "1085" "1080" "1078" "1069" "1060" "1047" "1046" "1016" "1000" "990" "988" "986" "980" "978" "947" "935" "934" "923" "922" "915" "913" "909" "907" "906" "903" "900" "897" "893" "891" "881" "867" "860" "855" "844" "841" "837" "835" "834" "833" "830" "829" "826" "825" "823" "820" "806" "802" "780" "711" "673" "644" "553" "522" "386" "269" "258" "162" "124" "112" 
Union elements: 
"1632" "1627" "1624" "1623" "1621" "1618" "1617" "1616" "1608" "1607" "1606" "1604" "1592" "1591" "1583" "1578" "1570" "1564" "1557" "1556" "1553" "1549" "1544" "1539" "1537" "1531" "1527" "1525" "1517" "1507" "1503" "1502" "1498" "1496" "1494" "1493" "1491" "1490" "1489" "1477" "1475" "1474" "1468" "1464" "1461" "1460" "1456" "1452" "1449" "1446" "1441" "1436" "1434" "1433" "1432" "1426" "1425" "1420" "1412" "1411" "1404" "1402" "1399" "1397" "1383" "1376" "1374" "1370" "1368" "1367" "1365" "1364" "1363" "1362" "1361" "1359" "1358" "1356" "1354" "1351" "1348" "1345" "1344" "1343" "1342" "1339" "1336" "1334" "1331" "1324" "1322" "1320" "1317" "1316" "1312" "1311" "1310" "1308" "1304" "1301" "1299" "1294" "1292" "1291" "1289" "1285" "1283" "1273" "1272" "1271" "1268" "1263" "1258" "1257" "1253" "1252" "1251" "1246" "1243" "1241" "1240" "1238" "1231" "1228" "1225" "1221" "1220" "1219" "1218" "1214" "1212" "1207" "1205" "1204" "1203" "1199" "1193" "1192" "1190" "1188" "1182" "1180" "1177" "1176" "1175" "1174" "1169" "1168" "1165" "1158" "1157" "1155" "1153" "1149" "1148" "1147" "1143" "1137" "1134" "1133" "1132" "1130" "1123" "1121" "1114" "1112" "1109" "1105" "1100" "1097" "1094" "1093" "1092" "1091" "1088" "1086" "1085" "1080" "1078" "1074" "1072" "1070" "1069" "1067" "1060" "1057" "1056" "1055" "1052" "1048" "1047" "1046" "1038" "1035" "1034" "1032" "1031" "1025" "1022" "1021" "1018" "1017" "1016" "1015" "1014" "1006" "1000" "991" "990" "988" "986" "984" "980" "978" "976" "975" "966" "961" "960" "958" "957" "956" "952" "951" "947" "944" "942" "937" "935" "934" "930" "929" "928" "925" "924" "923" "922" "919" "918" "916" "915" "913" "911" "910" "909" "907" "906" "905" "903" "901" "900" "899" "898" "897" "893" "891" "890" "888" "884" "882" "881" "879" "878" "876" "875" "874" "873" "871" "868" "867" "864" "863" "862" "861" "860" "858" "857" "855" "853" "849" "847" "845" "844" "842" "841" "840" "837" "836" "835" "834" "833" "830" "829" "827" "826" "825" "823" "820" "817" "812" "811" "810" "806" "802" "787" "780" "772" "762" "760" "752" "729" "723" "711" "703" "702" "701" "697" "696" "695" "691" "682" "675" "673" "668" "667" "664" "659" "644" "642" "640" "638" "634" "632" "586" "585" "572" "554" "553" "522" "514" "507" "493" "476" "459" "451" "442" "431" "420" "411" "409" "404" "403" "386" "382" "380" "377" "371" "370" "355" "353" "348" "338" "335" "325" "324" "320" "316" "314" "303" "290" "288" "280" "277" "269" "258" "257" "245" "244" "243" "235" "226" "224" "218" "216" "191" "184" "182" "176" "167" "162" "160" "158" "156" "147" "142" "136" "129" "126" "124" "112" "101" "98" "89" "85" "80" "78" "76" "71" "67" "64" "59" "25" "24" "15" "13" "11" "1" 

Redescription R79 Rules: 

Dist: 0 0 0 7 40
W1R: ADAS11 >= 19.33 <= 42.67 AND BCDPMOOD >= 0.0 <= 0.0 AND ADAS13 >= 31.0 <= 54.67 AND NXPLANTA >= 1.0 <= 1.0 
W2R: HMT13 >= 160.0 <= 456.0 AND Entorhinal >= 1438.0 <= 3058.0 AND FDG >= 3.7639 <= 5.93674 
JS: 0.21658986175115208
p-value :0.0
Support intersection: 47
Support union: 217

Covered examples (intersection): 
"1625" "1619" "1610" "1609" "1599" "1586" "1580" "1577" "1572" "1568" "1567" "1560" "1559" "1555" "1519" "1476" "1437" "1415" "1413" "1398" "1380" "1300" "1275" "1230" "1106" "1037" "1024" "1002" "949" "798" "785" "783" "779" "698" "603" "594" "561" "537" "436" "428" "389" "331" "323" "313" "133" "33" "2" 
Union elements: 
"1700" "1694" "1683" "1679" "1678" "1664" "1654" "1625" "1619" "1610" "1609" "1603" "1601" "1599" "1598" "1597" "1594" "1589" "1587" "1586" "1581" "1580" "1577" "1572" "1568" "1567" "1566" "1565" "1560" "1559" "1555" "1554" "1550" "1536" "1535" "1533" "1529" "1526" "1521" "1520" "1519" "1514" "1513" "1510" "1487" "1476" "1454" "1450" "1447" "1440" "1439" "1438" "1437" "1421" "1417" "1415" "1413" "1408" "1407" "1400" "1398" "1386" "1380" "1347" "1319" "1306" "1300" "1293" "1286" "1276" "1275" "1274" "1272" "1270" "1260" "1250" "1248" "1230" "1218" "1210" "1186" "1181" "1154" "1131" "1129" "1106" "1099" "1077" "1071" "1065" "1050" "1049" "1045" "1037" "1036" "1027" "1024" "1002" "995" "982" "981" "967" "963" "949" "894" "851" "839" "818" "816" "799" "798" "797" "788" "785" "783" "779" "773" "748" "745" "744" "738" "737" "727" "726" "725" "722" "709" "706" "698" "687" "671" "662" "661" "660" "654" "651" "649" "635" "619" "616" "607" "605" "603" "602" "594" "591" "584" "582" "574" "568" "565" "563" "561" "556" "540" "539" "537" "536" "532" "531" "520" "517" "512" "506" "487" "480" "479" "456" "452" "449" "436" "435" "428" "426" "424" "419" "410" "395" "393" "389" "362" "361" "349" "341" "340" "336" "331" "329" "323" "314" "313" "310" "296" "268" "242" "236" "229" "215" "214" "205" "201" "195" "163" "154" "140" "138" "137" "133" "121" "91" "86" "85" "33" "32" "16" "8" "2" 

Redescription R80 Rules: 

Dist: 0 0 55 14 0
W1R: Q10SCORE >= 0.0 <= 0.0 AND CDMEMORY >= 0.5 <= 1.0 AND RAVLTLearning >= 5.0 <= 12.0 AND ADAS13 >= 2.0 <= 14.0 
W2R: Hippocampus >= 6080.0 <= 9929.0 AND Ventricles >= 5650.0 <= 23333.0 AND FDG >= 5.98823 <= 8.53584 AND RCT3 >= 9.0 <= 102.0 
JS: 0.2116564417177914
p-value :3.3306690738754696E-16
Support intersection: 69
Support union: 326

Covered examples (intersection): 
"1564" "1517" "1498" "1493" "1477" "1461" "1455" "1446" "1436" "1426" "1412" "1399" "1367" "1339" "1336" "1334" "1283" "1263" "1253" "1242" "1220" "1213" "1205" "1188" "1177" "1174" "1156" "1148" "1118" "1112" "1109" "1093" "1088" "1057" "1047" "988" "986" "971" "966" "939" "929" "928" "922" "921" "913" "906" "904" "902" "900" "884" "882" "873" "872" "859" "852" "846" "833" "830" "828" "826" "823" "821" "820" "802" "644" "386" "245" "162" "112" 
Union elements: 
"1633" "1621" "1616" "1612" "1592" "1591" "1583" "1578" "1564" "1556" "1553" "1549" "1544" "1539" "1537" "1522" "1517" "1505" "1498" "1496" "1495" "1494" "1493" "1490" "1483" "1478" "1477" "1473" "1468" "1465" "1462" "1461" "1456" "1455" "1452" "1449" "1446" "1441" "1436" "1435" "1434" "1428" "1426" "1425" "1423" "1412" "1411" "1404" "1399" "1390" "1387" "1385" "1378" "1376" "1373" "1368" "1367" "1359" "1358" "1349" "1348" "1343" "1339" "1336" "1334" "1329" "1326" "1322" "1320" "1317" "1316" "1312" "1308" "1302" "1301" "1299" "1289" "1283" "1264" "1263" "1258" "1257" "1253" "1251" "1242" "1241" "1240" "1238" "1233" "1225" "1220" "1219" "1217" "1213" "1209" "1208" "1207" "1206" "1205" "1200" "1196" "1192" "1191" "1190" "1188" "1185" "1183" "1182" "1178" "1177" "1176" "1175" "1174" "1169" "1167" "1164" "1163" "1159" "1158" "1157" "1156" "1151" "1149" "1148" "1141" "1133" "1130" "1123" "1121" "1118" "1113" "1112" "1109" "1105" "1093" "1088" "1085" "1080" "1078" "1074" "1070" "1069" "1060" "1058" "1057" "1052" "1051" "1048" "1047" "1046" "1042" "1038" "1035" "1034" "1032" "1031" "1029" "1026" "1025" "1022" "1015" "1009" "1006" "999" "990" "988" "986" "985" "975" "971" "968" "966" "965" "960" "953" "951" "945" "942" "941" "940" "939" "938" "935" "934" "930" "929" "928" "925" "924" "922" "921" "919" "918" "916" "915" "914" "913" "910" "909" "908" "906" "905" "904" "902" "901" "900" "899" "898" "893" "891" "890" "888" "885" "884" "883" "882" "880" "879" "878" "875" "874" "873" "872" "870" "868" "867" "864" "859" "858" "857" "852" "846" "845" "844" "842" "841" "838" "836" "834" "833" "830" "829" "828" "827" "826" "825" "824" "823" "821" "820" "817" "804" "802" "760" "752" "732" "730" "712" "695" "675" "673" "670" "669" "664" "644" "624" "612" "597" "589" "587" "585" "527" "514" "507" "491" "462" "454" "442" "430" "420" "409" "386" "382" "353" "349" "348" "338" "325" "320" "319" "316" "305" "290" "280" "279" "263" "258" "245" "244" "238" "235" "221" "204" "186" "176" "167" "166" "162" "160" "159" "158" "136" "126" "124" "112" "101" "80" "76" "71" "63" "51" "24" "15" "13" "11" "7" 

Redescription R81 Rules: 

Dist: 0 0 2 10 43
W1R: Q1SCORE >= 3.0 <= 9.67 AND MMCITY >= 1.0 <= 1.0 AND ADAS13 >= 20.67 <= 54.67 AND BCCHEST >= 0.0 <= 0.0 AND GDBORED >= 0.0 <= 0.0 AND Q13SCORE >= 2.0 <= 5.0 
W2R: HMT10 >= 0.14 <= 0.81 AND FDG >= 3.48632 <= 5.20825 
JS: 0.20146520146520147
p-value :1.1102230246251565E-16
Support intersection: 55
Support union: 273

Covered examples (intersection): 
"1625" "1619" "1610" "1602" "1597" "1589" "1580" "1569" "1568" "1560" "1559" "1558" "1534" "1520" "1519" "1497" "1487" "1486" "1413" "1386" "1337" "1333" "1186" "1172" "1077" "1071" "1036" "1027" "886" "801" "798" "788" "783" "751" "722" "698" "661" "660" "603" "596" "594" "584" "537" "429" "428" "426" "419" "389" "329" "313" "295" "227" "148" "128" "33" 
Union elements: 
"1722" "1699" "1694" "1678" "1666" "1664" "1639" "1638" "1628" "1625" "1619" "1613" "1610" "1609" "1602" "1599" "1597" "1596" "1589" "1586" "1581" "1580" "1577" "1574" "1571" "1569" "1568" "1566" "1565" "1562" "1560" "1559" "1558" "1555" "1554" "1538" "1535" "1534" "1533" "1529" "1526" "1520" "1519" "1516" "1506" "1497" "1487" "1486" "1484" "1476" "1458" "1450" "1448" "1447" "1438" "1434" "1422" "1421" "1419" "1417" "1414" "1413" "1408" "1407" "1400" "1398" "1386" "1382" "1377" "1353" "1337" "1333" "1328" "1327" "1306" "1303" "1300" "1294" "1276" "1274" "1262" "1248" "1186" "1181" "1172" "1161" "1146" "1144" "1138" "1131" "1127" "1106" "1103" "1102" "1099" "1090" "1077" "1071" "1065" "1050" "1045" "1036" "1028" "1027" "983" "982" "981" "973" "969" "967" "963" "962" "954" "949" "946" "933" "926" "920" "889" "886" "865" "851" "843" "839" "817" "805" "801" "799" "798" "797" "793" "792" "791" "790" "788" "785" "783" "782" "779" "771" "770" "763" "757" "754" "751" "748" "741" "739" "737" "725" "722" "714" "713" "700" "698" "691" "690" "688" "684" "671" "662" "661" "660" "648" "646" "643" "637" "629" "619" "609" "603" "602" "599" "596" "594" "584" "575" "569" "567" "561" "544" "537" "536" "534" "531" "525" "520" "519" "518" "506" "503" "495" "484" "478" "477" "473" "465" "461" "456" "452" "449" "435" "432" "429" "428" "426" "423" "419" "413" "410" "406" "395" "393" "389" "374" "367" "365" "362" "361" "359" "357" "352" "349" "347" "341" "331" "329" "313" "312" "310" "295" "287" "281" "275" "272" "268" "266" "259" "255" "242" "234" "227" "225" "214" "205" "192" "189" "179" "172" "165" "163" "157" "155" "148" "130" "128" "122" "121" "118" "113" "93" "89" "75" "68" "62" "61" "57" "33" "30" "19" "17" "16" "6" 

Redescription R82 Rules: 

Dist: 39 4 41 13 1
W1R: RAVLTImmediate >= 45.0 <= 71.0 
W2R: ICV >= 1147283.460224 <= 1518086.501974 AND HMT3 >= 3.4 <= 4.6 AND Hippocampus >= 6410.0 <= 9405.0 AND FDG >= 5.98401 <= 8.08201 
JS: 0.208067940552017
p-value :1.1102230246251565E-16
Support intersection: 98
Support union: 471

Covered examples (intersection): 
"1632" "1624" "1620" "1605" "1591" "1578" "1564" "1544" "1508" "1496" "1493" "1490" "1477" "1473" "1446" "1441" "1436" "1432" "1426" "1425" "1412" "1411" "1394" "1373" "1362" "1351" "1348" "1339" "1322" "1318" "1301" "1298" "1284" "1283" "1277" "1254" "1253" "1243" "1241" "1238" "1222" "1217" "1209" "1207" "1206" "1192" "1191" "1187" "1177" "1175" "1169" "1153" "1134" "1130" "1125" "1120" "1119" "1118" "1109" "1096" "1093" "1088" "1081" "1070" "1057" "1052" "1051" "1022" "1021" "1009" "999" "993" "985" "980" "965" "940" "922" "906" "902" "901" "900" "880" "868" "853" "852" "846" "838" "828" "825" "824" "823" "802" "787" "409" "206" "176" "13" "9" 
Union elements: 
"1735" "1733" "1732" "1731" "1730" "1728" "1725" "1719" "1717" "1716" "1713" "1711" "1709" "1705" "1703" "1701" "1697" "1696" "1692" "1687" "1685" "1677" "1676" "1674" "1673" "1672" "1669" "1668" "1665" "1663" "1662" "1659" "1657" "1656" "1651" "1646" "1645" "1641" "1636" "1633" "1632" "1631" "1630" "1627" "1624" "1621" "1620" "1618" "1617" "1616" "1612" "1611" "1608" "1607" "1606" "1605" "1604" "1600" "1591" "1582" "1578" "1564" "1563" "1557" "1553" "1544" "1543" "1537" "1527" "1511" "1508" "1505" "1504" "1498" "1496" "1493" "1490" "1481" "1477" "1475" "1473" "1470" "1469" "1468" "1462" "1461" "1455" "1446" "1445" "1441" "1436" "1435" "1432" "1426" "1425" "1423" "1420" "1412" "1411" "1404" "1399" "1397" "1394" "1385" "1378" "1376" "1374" "1373" "1372" "1369" "1368" "1365" "1362" "1359" "1355" "1352" "1351" "1350" "1348" "1347" "1346" "1344" "1343" "1341" "1340" "1339" "1336" "1334" "1331" "1330" "1326" "1324" "1322" "1320" "1318" "1314" "1313" "1312" "1308" "1302" "1301" "1299" "1298" "1291" "1289" "1288" "1284" "1283" "1278" "1277" "1273" "1269" "1267" "1266" "1264" "1263" "1257" "1254" "1253" "1252" "1249" "1245" "1243" "1241" "1238" "1237" "1236" "1233" "1225" "1223" "1222" "1221" "1220" "1217" "1216" "1212" "1209" "1207" "1206" "1204" "1200" "1198" "1197" "1196" "1194" "1192" "1191" "1190" "1188" "1187" "1185" "1184" "1183" "1182" "1179" "1178" "1177" "1175" "1174" "1169" "1167" "1163" "1159" "1158" "1157" "1156" "1153" "1152" "1149" "1148" "1137" "1136" "1134" "1130" "1126" "1125" "1124" "1121" "1120" "1119" "1118" "1117" "1116" "1114" "1113" "1112" "1110" "1109" "1108" "1096" "1093" "1091" "1088" "1081" "1080" "1076" "1074" "1070" "1068" "1066" "1057" "1054" "1052" "1051" "1048" "1041" "1040" "1038" "1032" "1026" "1022" "1021" "1014" "1010" "1009" "1006" "1005" "1004" "999" "998" "996" "993" "990" "988" "987" "986" "985" "984" "980" "975" "974" "971" "970" "968" "966" "965" "964" "961" "956" "955" "953" "951" "944" "940" "939" "938" "925" "924" "922" "921" "918" "913" "909" "906" "903" "902" "901" "900" "898" "897" "893" "891" "890" "884" "883" "882" "880" "879" "878" "873" "872" "871" "870" "868" "863" "861" "860" "855" "853" "852" "846" "845" "844" "838" "836" "834" "833" "830" "828" "826" "825" "824" "823" "821" "820" "810" "804" "803" "802" "787" "777" "762" "755" "753" "752" "743" "742" "728" "724" "721" "717" "715" "711" "708" "705" "699" "697" "693" "681" "680" "679" "669" "664" "645" "644" "628" "612" "607" "581" "557" "550" "535" "533" "514" "513" "509" "508" "502" "497" "488" "457" "454" "441" "439" "427" "420" "416" "409" "390" "388" "385" "382" "371" "369" "364" "356" "353" "350" "349" "348" "346" "338" "327" "325" "318" "315" "314" "309" "305" "304" "303" "301" "292" "283" "278" "274" "270" "258" "256" "243" "241" "239" "238" "221" "212" "206" "203" "186" "176" "171" "162" "158" "156" "152" "151" "149" "140" "139" "137" "126" "123" "119" "116" "106" "101" "99" "97" "89" "81" "77" "76" "71" "65" "64" "59" "58" "55" "52" "42" "41" "38" "35" "34" "29" "25" "18" "13" "12" "10" "9" "7" 

Redescription R83 Rules: 

Dist: 0 0 39 17 1
W1R: CDMEMORY >= 0.5 <= 1.0 AND BCRASH >= 0.0 <= 0.0 AND RAVLTLearning >= 4.0 <= 12.0 AND ADAS13 >= 3.33 <= 17.0 AND Q13SCORE >= 0.0 <= 0.0 
W2R: BAT126 >= 258.0 <= 4736.0 AND HMT8 >= 1.39 <= 3.72 AND Fusiform >= 16188.0 <= 26977.0 AND Hippocampus >= 6903.0 <= 9544.0 AND FDG >= 5.98237 <= 8.53584 
JS: 0.20503597122302158
p-value :2.220446049250313E-16
Support intersection: 57
Support union: 278

Covered examples (intersection): 
"1578" "1564" "1537" "1498" "1490" "1465" "1452" "1446" "1441" "1412" "1411" "1356" "1349" "1336" "1301" "1268" "1258" "1253" "1246" "1220" "1205" "1174" "1158" "1149" "1085" "1080" "1078" "1057" "1047" "1046" "953" "934" "922" "916" "913" "907" "904" "903" "899" "897" "890" "884" "867" "862" "859" "858" "846" "841" "834" "823" "695" "663" "409" "403" "386" "235" "112" 
Union elements: 
"1623" "1617" "1616" "1604" "1592" "1591" "1578" "1564" "1549" "1544" "1539" "1537" "1517" "1502" "1498" "1496" "1494" "1490" "1489" "1483" "1477" "1474" "1473" "1468" "1465" "1461" "1455" "1452" "1446" "1441" "1435" "1433" "1425" "1423" "1412" "1411" "1402" "1399" "1392" "1387" "1385" "1366" "1364" "1362" "1361" "1359" "1358" "1356" "1351" "1349" "1343" "1342" "1336" "1334" "1329" "1320" "1318" "1316" "1311" "1304" "1302" "1301" "1289" "1273" "1271" "1268" "1263" "1258" "1253" "1251" "1246" "1231" "1228" "1221" "1220" "1219" "1218" "1215" "1214" "1213" "1212" "1211" "1207" "1205" "1203" "1193" "1191" "1182" "1178" "1177" "1174" "1164" "1160" "1158" "1153" "1151" "1149" "1148" "1141" "1133" "1132" "1130" "1123" "1121" "1118" "1109" "1097" "1094" "1093" "1092" "1088" "1087" "1085" "1081" "1080" "1078" "1074" "1072" "1069" "1064" "1060" "1058" "1057" "1048" "1047" "1046" "1042" "1041" "1039" "1025" "1022" "1021" "1018" "1015" "1010" "1005" "999" "990" "985" "980" "975" "972" "971" "964" "961" "958" "953" "951" "942" "941" "937" "936" "935" "934" "931" "929" "925" "922" "921" "916" "915" "913" "910" "909" "907" "906" "904" "903" "901" "900" "899" "897" "893" "891" "890" "888" "884" "883" "882" "880" "878" "876" "875" "873" "872" "868" "867" "864" "863" "862" "859" "858" "857" "855" "853" "852" "846" "845" "844" "842" "841" "838" "837" "836" "834" "833" "829" "828" "826" "825" "823" "802" "787" "780" "778" "752" "747" "730" "701" "695" "670" "668" "663" "659" "640" "624" "597" "570" "540" "535" "507" "476" "475" "463" "450" "442" "440" "420" "418" "411" "409" "407" "403" "386" "382" "355" "348" "342" "338" "309" "293" "292" "288" "280" "277" "263" "258" "238" "235" "216" "204" "191" "170" "160" "159" "158" "150" "147" "144" "126" "112" "85" "78" "28" "24" "13" "4" "1" 

Redescription R84 Rules: 

Dist: 0 0 0 10 38
W1R: Q7SCORE >= 0.0 <= 5.0 AND BCDPMOOD >= 0.0 <= 0.0 AND ADAS13 >= 30.67 <= 54.67 
W2R: HMT13 >= 141.0 <= 456.0 AND Entorhinal >= 1438.0 <= 3120.0 AND FDG >= 3.7639 <= 5.93674 
JS: 0.21524663677130046
p-value :0.0
Support intersection: 48
Support union: 223

Covered examples (intersection): 
"1625" "1619" "1610" "1609" "1599" "1586" "1580" "1577" "1572" "1568" "1567" "1560" "1555" "1536" "1519" "1476" "1454" "1450" "1437" "1415" "1413" "1380" "1300" "1275" "1230" "1106" "1099" "1077" "1065" "1037" "1024" "1002" "981" "963" "798" "779" "698" "603" "594" "561" "537" "436" "428" "389" "331" "199" "33" "2" 
Union elements: 
"1694" "1683" "1679" "1664" "1654" "1625" "1619" "1610" "1609" "1603" "1601" "1599" "1598" "1597" "1594" "1589" "1587" "1586" "1581" "1580" "1579" "1577" "1572" "1568" "1567" "1566" "1565" "1560" "1559" "1558" "1555" "1554" "1550" "1536" "1535" "1533" "1529" "1526" "1521" "1520" "1519" "1514" "1513" "1510" "1487" "1476" "1454" "1450" "1447" "1440" "1439" "1438" "1437" "1421" "1417" "1415" "1413" "1407" "1400" "1398" "1386" "1382" "1380" "1347" "1319" "1306" "1300" "1293" "1286" "1276" "1275" "1274" "1272" "1270" "1260" "1250" "1248" "1230" "1218" "1210" "1186" "1181" "1154" "1146" "1131" "1129" "1106" "1099" "1077" "1071" "1065" "1050" "1049" "1045" "1037" "1036" "1027" "1024" "1002" "995" "982" "981" "967" "963" "949" "894" "851" "839" "818" "816" "799" "798" "797" "788" "785" "783" "779" "773" "748" "745" "744" "738" "737" "727" "726" "725" "722" "709" "706" "698" "687" "686" "684" "671" "662" "661" "660" "654" "651" "649" "635" "619" "616" "607" "605" "603" "602" "596" "594" "591" "584" "582" "574" "568" "565" "561" "556" "540" "539" "537" "536" "532" "531" "520" "517" "512" "506" "487" "480" "479" "456" "452" "449" "436" "435" "428" "424" "419" "410" "395" "394" "393" "389" "384" "362" "361" "349" "341" "340" "336" "331" "329" "323" "314" "313" "310" "296" "285" "268" "242" "236" "229" "215" "214" "205" "201" "199" "195" "163" "154" "140" "138" "137" "133" "121" "91" "86" "85" "33" "32" "16" "8" "2" 

Redescription R85 Rules: 

Dist: 0 0 29 10 1
W1R: CDMEMORY >= 0.5 <= 1.0 AND RAVLTImmediate >= 45.0 <= 68.0 AND GDBORED >= 0.0 <= 0.0 
W2R: WholeBrain >= 955872.687024 <= 1175768.781364 AND Hippocampus >= 6231.0 <= 9405.0 AND ICV >= 1185733.75129 <= 1514998.04403 AND HMT3 >= 3.4 <= 4.6 AND RCT8 >= 2.2 <= 5.9 AND FDG >= 5.98823 <= 8.08201 
JS: 0.20100502512562815
p-value :1.1102230246251565E-16
Support intersection: 40
Support union: 199

Covered examples (intersection): 
"1578" "1564" "1493" "1441" "1436" "1426" "1412" "1411" "1339" "1301" "1298" "1284" "1283" "1253" "1217" "1177" "1130" "1118" "1112" "1109" "1093" "1088" "1074" "1057" "985" "980" "922" "906" "900" "880" "868" "852" "838" "828" "825" "824" "823" "802" "787" "409" 
Union elements: 
"1632" "1630" "1624" "1615" "1608" "1605" "1600" "1578" "1564" "1563" "1557" "1553" "1537" "1508" "1505" "1498" "1493" "1490" "1477" "1473" "1468" "1462" "1461" "1455" "1446" "1442" "1441" "1436" "1435" "1426" "1425" "1423" "1412" "1411" "1404" "1399" "1397" "1385" "1378" "1373" "1368" "1362" "1359" "1352" "1351" "1348" "1343" "1339" "1336" "1334" "1326" "1320" "1312" "1308" "1301" "1299" "1298" "1291" "1284" "1283" "1253" "1241" "1222" "1221" "1220" "1217" "1209" "1207" "1204" "1197" "1191" "1190" "1182" "1179" "1178" "1177" "1174" "1169" "1158" "1157" "1153" "1152" "1149" "1148" "1130" "1125" "1121" "1120" "1119" "1118" "1112" "1109" "1093" "1088" "1081" "1080" "1074" "1057" "1051" "1048" "1041" "1026" "1022" "1014" "1009" "1004" "993" "990" "988" "986" "985" "980" "971" "970" "966" "956" "953" "951" "944" "940" "925" "924" "922" "921" "918" "913" "906" "903" "900" "898" "893" "891" "890" "884" "882" "880" "879" "878" "873" "872" "870" "868" "863" "861" "860" "854" "853" "852" "846" "845" "844" "838" "836" "834" "833" "830" "828" "826" "825" "824" "823" "821" "820" "810" "804" "803" "802" "787" "777" "762" "752" "697" "669" "664" "612" "514" "441" "427" "409" "382" "349" "348" "338" "325" "314" "292" "258" "238" "186" "162" "158" "137" "126" "119" "106" "89" "76" "71" "13" 

Redescription R86 Rules: 

Dist: 0 0 0 6 35
W1R: GDTOTAL >= 0.0 <= 2.0 AND ADAS13 >= 29.0 <= 50.33 AND ADAS11 >= 15.67 <= 35.33 
W2R: RCT1408 >= 97.0 <= 226.0 AND Entorhinal >= 1443.0 <= 3120.0 AND FDG >= 3.7639 <= 5.47729 
JS: 0.2019704433497537
p-value :0.0
Support intersection: 41
Support union: 203

Covered examples (intersection): 
"1625" "1619" "1609" "1599" "1589" "1586" "1581" "1580" "1572" "1519" "1476" "1437" "1386" "1380" "1230" "1146" "1106" "1077" "1065" "1024" "799" "798" "783" "662" "660" "603" "596" "594" "537" "506" "479" "436" "428" "389" "331" "323" "313" "199" "133" "33" "2" 
Union elements: 
"1700" "1694" "1690" "1683" "1681" "1679" "1664" "1654" "1653" "1625" "1619" "1610" "1609" "1602" "1601" "1599" "1598" "1597" "1589" "1586" "1581" "1580" "1579" "1577" "1572" "1571" "1568" "1567" "1566" "1565" "1560" "1559" "1555" "1554" "1552" "1536" "1535" "1533" "1526" "1521" "1520" "1519" "1516" "1515" "1512" "1506" "1487" "1476" "1454" "1453" "1447" "1439" "1438" "1437" "1421" "1417" "1415" "1413" "1407" "1400" "1398" "1386" "1382" "1380" "1306" "1276" "1275" "1262" "1260" "1248" "1230" "1186" "1181" "1146" "1111" "1106" "1103" "1101" "1077" "1071" "1065" "1049" "1045" "1037" "1036" "1028" "1027" "1024" "1011" "1007" "981" "969" "967" "963" "949" "851" "839" "818" "817" "799" "798" "797" "792" "788" "785" "783" "779" "771" "766" "748" "744" "737" "725" "722" "706" "698" "688" "671" "662" "660" "651" "619" "616" "605" "603" "602" "596" "594" "591" "584" "582" "569" "561" "537" "536" "531" "525" "520" "519" "517" "512" "506" "503" "485" "482" "480" "479" "477" "466" "460" "458" "456" "452" "449" "436" "435" "432" "428" "426" "424" "414" "394" "389" "374" "362" "361" "349" "341" "340" "336" "331" "329" "323" "313" "310" "296" "272" "268" "255" "251" "242" "237" "236" "225" "214" "205" "199" "185" "183" "168" "154" "138" "133" "121" "94" "86" "61" "57" "33" "30" "16" "6" "2" 

Redescription R87 Rules: 

Dist: 0 0 32 12 1
W1R: CDMEMORY >= 0.5 <= 1.0 AND RAVLTLearning >= 4.0 <= 12.0 AND RAVLTImmediate >= 45.0 <= 68.0 AND GDBORED >= 0.0 <= 0.0 
W2R: Hippocampus >= 6107.0 <= 9405.0 AND ICV >= 1147283.460224 <= 1514998.04403 AND HMT3 >= 3.4 <= 4.6 AND RCT8 >= 2.2 <= 5.9 AND FDG >= 5.98401 <= 8.08201 
JS: 0.20642201834862386
p-value :1.1102230246251565E-16
Support intersection: 45
Support union: 218

Covered examples (intersection): 
"1578" "1564" "1508" "1493" "1473" "1441" "1436" "1435" "1426" "1425" "1412" "1411" "1339" "1301" "1298" "1284" "1283" "1253" "1217" "1177" "1130" "1118" "1112" "1109" "1093" "1088" "1074" "1057" "985" "980" "922" "906" "900" "880" "868" "853" "852" "838" "828" "825" "824" "823" "802" "787" "409" 
Union elements: 
"1632" "1630" "1624" "1616" "1615" "1608" "1605" "1604" "1600" "1591" "1578" "1564" "1553" "1544" "1537" "1508" "1505" "1504" "1498" "1493" "1490" "1477" "1473" "1469" "1468" "1462" "1461" "1455" "1446" "1442" "1441" "1436" "1435" "1433" "1426" "1425" "1423" "1412" "1411" "1404" "1399" "1394" "1385" "1378" "1373" "1368" "1362" "1359" "1351" "1348" "1343" "1339" "1336" "1334" "1326" "1320" "1312" "1308" "1301" "1299" "1298" "1297" "1288" "1284" "1283" "1278" "1263" "1253" "1241" "1233" "1225" "1222" "1221" "1220" "1217" "1212" "1209" "1207" "1206" "1204" "1197" "1191" "1190" "1187" "1185" "1182" "1179" "1178" "1177" "1175" "1174" "1169" "1167" "1158" "1157" "1153" "1152" "1149" "1148" "1130" "1125" "1121" "1120" "1119" "1118" "1112" "1109" "1093" "1088" "1081" "1080" "1074" "1057" "1051" "1048" "1041" "1038" "1029" "1026" "1022" "1021" "1014" "1009" "1006" "1004" "993" "988" "986" "985" "980" "971" "970" "966" "953" "951" "944" "940" "939" "925" "924" "922" "921" "918" "913" "906" "903" "900" "898" "893" "891" "890" "884" "882" "880" "879" "878" "873" "872" "871" "870" "868" "863" "861" "860" "854" "853" "852" "846" "845" "844" "838" "836" "834" "833" "830" "828" "826" "825" "824" "823" "821" "820" "804" "803" "802" "787" "777" "762" "752" "711" "697" "681" "669" "664" "644" "612" "514" "409" "382" "349" "348" "338" "325" "314" "292" "258" "238" "186" "162" "158" "126" "119" "106" "89" "76" "71" "13" "9" 

Redescription R88 Rules: 

Dist: 0 0 0 7 43
W1R: BCDPMOOD >= 0.0 <= 0.0 AND ADAS13 >= 31.0 <= 54.67 AND ADAS11 >= 19.33 <= 42.67 
W2R: HMT13 >= 160.0 <= 456.0 AND Entorhinal >= 1438.0 <= 3058.0 AND FDG >= 3.7639 <= 5.93674 
JS: 0.22935779816513763
p-value :0.0
Support intersection: 50
Support union: 218

Covered examples (intersection): 
"1625" "1619" "1610" "1609" "1599" "1586" "1580" "1577" "1572" "1568" "1567" "1560" "1559" "1555" "1536" "1519" "1476" "1437" "1415" "1413" "1398" "1380" "1300" "1275" "1230" "1106" "1077" "1065" "1037" "1024" "1002" "949" "798" "785" "783" "779" "698" "603" "594" "561" "537" "436" "428" "389" "331" "323" "313" "133" "33" "2" 
Union elements: 
"1700" "1694" "1683" "1679" "1678" "1664" "1654" "1625" "1619" "1610" "1609" "1603" "1601" "1599" "1598" "1597" "1594" "1589" "1587" "1586" "1581" "1580" "1579" "1577" "1572" "1568" "1567" "1566" "1565" "1560" "1559" "1555" "1554" "1550" "1536" "1535" "1533" "1529" "1526" "1521" "1520" "1519" "1514" "1513" "1510" "1487" "1476" "1454" "1450" "1447" "1440" "1439" "1438" "1437" "1421" "1417" "1415" "1413" "1408" "1407" "1400" "1398" "1386" "1380" "1347" "1319" "1306" "1300" "1293" "1286" "1276" "1275" "1274" "1272" "1270" "1260" "1250" "1248" "1230" "1218" "1210" "1186" "1181" "1154" "1131" "1129" "1106" "1099" "1077" "1071" "1065" "1050" "1049" "1045" "1037" "1036" "1027" "1024" "1002" "995" "982" "981" "967" "963" "949" "894" "851" "839" "818" "816" "799" "798" "797" "788" "785" "783" "779" "773" "748" "745" "744" "738" "737" "727" "726" "725" "722" "709" "706" "698" "687" "671" "662" "661" "660" "654" "651" "649" "635" "619" "616" "607" "605" "603" "602" "594" "591" "584" "582" "574" "568" "565" "563" "561" "556" "540" "539" "537" "536" "532" "531" "520" "517" "512" "506" "487" "480" "479" "456" "452" "449" "436" "435" "428" "426" "424" "419" "410" "395" "393" "389" "362" "361" "349" "341" "340" "336" "331" "329" "323" "314" "313" "310" "296" "268" "242" "236" "229" "215" "214" "205" "201" "195" "163" "154" "140" "138" "137" "133" "121" "91" "86" "85" "33" "32" "16" "8" "2" 

Redescription R89 Rules: 

Dist: 19 16 32 11 1
W1R: NXVISUAL >= 0.0 <= 0.0 AND Q7SCORE >= 0.0 <= 0.0 AND FAQ >= 0.0 <= 8.0 AND RAVLTForgetting >= 0.0 <= 12.0 AND RAVLTImmediate >= 18.0 <= 44.0 AND ADAS13 >= 3.0 <= 17.0 AND MMREAD >= 1.0 <= 1.0 AND Q13SCORE >= 0.0 <= 0.0 
W2R: CTWHITE >= 0.0 <= 2.0 AND Entorhinal >= 3267.0 <= 5896.0 AND Ventricles >= 18339.0 <= 108261.0 AND FDG >= 6.35547 <= 8.53584 
JS: 0.20680628272251309
p-value :1.4210854715202004E-14
Support intersection: 79
Support union: 382

Covered examples (intersection): 
"1737" "1729" "1723" "1708" "1704" "1675" "1667" "1660" "1658" "1649" "1648" "1644" "1634" "1623" "1608" "1604" "1592" "1545" "1471" "1452" "1433" "1387" "1359" "1336" "1329" "1292" "1288" "1282" "1271" "1258" "1251" "1242" "1233" "1176" "1170" "1162" "1137" "1123" "1105" "1100" "1094" "1087" "1055" "1044" "1033" "1031" "1017" "1015" "1013" "1003" "977" "976" "972" "960" "953" "942" "934" "923" "916" "909" "907" "903" "899" "897" "883" "879" "859" "858" "857" "841" "840" "829" "570" "546" "324" "288" "280" "235" "15" 
Union elements: 
"1737" "1735" "1732" "1729" "1728" "1727" "1725" "1723" "1720" "1719" "1715" "1714" "1712" "1709" "1708" "1704" "1702" "1693" "1691" "1689" "1688" "1684" "1675" "1671" "1667" "1663" "1660" "1659" "1658" "1650" "1649" "1648" "1647" "1644" "1642" "1641" "1640" "1634" "1632" "1630" "1629" "1623" "1618" "1615" "1608" "1607" "1606" "1605" "1604" "1592" "1582" "1570" "1545" "1537" "1527" "1505" "1498" "1494" "1491" "1490" "1483" "1471" "1465" "1462" "1452" "1445" "1441" "1433" "1428" "1420" "1418" "1404" "1387" "1374" "1373" "1372" "1370" "1369" "1366" "1361" "1359" "1356" "1351" "1349" "1345" "1344" "1342" "1336" "1329" "1318" "1311" "1310" "1309" "1307" "1304" "1292" "1291" "1288" "1287" "1282" "1273" "1271" "1268" "1263" "1261" "1258" "1257" "1256" "1252" "1251" "1246" "1242" "1239" "1234" "1233" "1231" "1228" "1226" "1223" "1219" "1214" "1213" "1209" "1205" "1204" "1203" "1201" "1200" "1197" "1196" "1195" "1193" "1188" "1182" "1179" "1176" "1170" "1168" "1164" "1162" "1158" "1152" "1151" "1149" "1147" "1141" "1137" "1134" "1132" "1128" "1125" "1123" "1119" "1113" "1109" "1105" "1100" "1094" "1092" "1091" "1087" "1086" "1081" "1070" "1064" "1060" "1057" "1056" "1055" "1047" "1046" "1044" "1041" "1039" "1038" "1035" "1034" "1033" "1031" "1025" "1021" "1019" "1017" "1016" "1015" "1013" "1003" "998" "996" "993" "991" "989" "988" "984" "977" "976" "972" "966" "961" "960" "959" "953" "952" "943" "942" "941" "938" "935" "934" "932" "930" "927" "925" "923" "919" "917" "916" "915" "911" "910" "909" "907" "903" "899" "897" "893" "891" "883" "879" "876" "875" "869" "868" "867" "866" "864" "862" "861" "860" "859" "858" "857" "855" "849" "846" "844" "841" "840" "837" "829" "825" "822" "812" "806" "778" "777" "772" "736" "733" "730" "727" "720" "712" "707" "703" "695" "689" "686" "683" "677" "676" "670" "665" "663" "659" "653" "649" "634" "632" "624" "597" "595" "578" "570" "562" "553" "552" "549" "546" "545" "529" "523" "507" "491" "490" "487" "476" "475" "464" "450" "444" "442" "440" "437" "431" "425" "422" "418" "411" "409" "407" "405" "403" "396" "392" "391" "387" "386" "382" "376" "366" "358" "355" "344" "343" "337" "334" "324" "320" "309" "308" "288" "280" "279" "277" "273" "269" "264" "252" "245" "244" "238" "235" "233" "231" "224" "220" "218" "216" "210" "207" "204" "197" "178" "173" "160" "150" "147" "146" "125" "117" "112" "111" "109" "107" "87" "82" "78" "67" "65" "47" "46" "45" "40" "31" "28" "25" "22" "15" "14" "11" "4" 

Redescription R90 Rules: 

Dist: 0 0 0 4 37
W1R: MMBALLDL >= 0.0 <= 0.0 AND Q7SCORE >= 2.0 <= 7.0 AND Q4SCORE >= 8.0 <= 10.0 AND ADAS13 >= 20.0 <= 52.0 
W2R: RCT1407 >= 39.0 <= 193.0 AND RCT14 >= 47.0 <= 837.0 AND Hippocampus >= 3281.0 <= 6059.0 AND FDG >= 3.7639 <= 5.69741 
JS: 0.2019704433497537
p-value :1.1102230246251565E-16
Support intersection: 41
Support union: 203

Covered examples (intersection): 
"1619" "1571" "1567" "1560" "1550" "1536" "1519" "1506" "1487" "1476" "1437" "1413" "1407" "1398" "1396" "1328" "1275" "1230" "1186" "1106" "1065" "1037" "1024" "799" "785" "783" "779" "745" "698" "662" "635" "556" "479" "449" "424" "323" "313" "310" "201" "133" "2" 
Union elements: 
"1683" "1679" "1670" "1666" "1654" "1629" "1625" "1619" "1609" "1603" "1599" "1594" "1590" "1589" "1588" "1586" "1579" "1577" "1575" "1572" "1571" "1569" "1568" "1567" "1566" "1560" "1559" "1555" "1554" "1550" "1536" "1533" "1529" "1521" "1519" "1516" "1514" "1512" "1506" "1497" "1487" "1476" "1463" "1454" "1453" "1444" "1439" "1438" "1437" "1422" "1416" "1414" "1413" "1408" "1407" "1400" "1398" "1396" "1393" "1386" "1380" "1360" "1353" "1347" "1338" "1328" "1319" "1306" "1303" "1300" "1293" "1286" "1275" "1274" "1270" "1262" "1230" "1226" "1210" "1186" "1181" "1154" "1146" "1106" "1101" "1077" "1065" "1063" "1050" "1045" "1037" "1036" "1028" "1024" "1007" "1002" "995" "969" "886" "819" "805" "799" "798" "792" "785" "783" "779" "773" "769" "748" "746" "745" "744" "725" "722" "714" "706" "698" "687" "672" "662" "660" "651" "649" "635" "619" "618" "605" "603" "602" "587" "584" "572" "563" "561" "558" "556" "540" "536" "532" "531" "506" "485" "481" "479" "478" "471" "466" "460" "456" "452" "449" "443" "436" "435" "433" "432" "429" "428" "424" "419" "393" "389" "384" "365" "362" "361" "354" "347" "340" "336" "331" "329" "323" "314" "313" "310" "285" "272" "268" "249" "236" "232" "225" "201" "200" "195" "189" "154" "148" "140" "135" "133" "115" "90" "86" "62" "61" "33" "23" "8" "6" "2" 

Redescription R91 Rules: 

Dist: 0 0 35 12 1
W1R: CDMEMORY >= 0.5 <= 1.0 AND RAVLTImmediate >= 45.0 <= 68.0 
W2R: Hippocampus >= 6107.0 <= 9405.0 AND ICV >= 1147283.460224 <= 1514998.04403 AND HMT3 >= 3.4 <= 4.6 AND RCT8 >= 2.2 <= 5.9 AND FDG >= 5.98401 <= 8.08201 
JS: 0.20512820512820512
p-value :1.1102230246251565E-16
Support intersection: 48
Support union: 234

Covered examples (intersection): 
"1578" "1564" "1508" "1493" "1473" "1446" "1441" "1436" "1435" "1426" "1425" "1412" "1411" "1339" "1301" "1298" "1284" "1283" "1253" "1217" "1177" "1130" "1118" "1112" "1109" "1093" "1088" "1074" "1057" "1022" "985" "980" "922" "906" "900" "880" "868" "853" "852" "846" "838" "828" "825" "824" "823" "802" "787" "409" 
Union elements: 
"1632" "1630" "1624" "1616" "1615" "1608" "1605" "1604" "1600" "1591" "1578" "1564" "1563" "1557" "1553" "1544" "1537" "1508" "1505" "1504" "1498" "1493" "1490" "1477" "1473" "1469" "1468" "1462" "1461" "1455" "1446" "1442" "1441" "1436" "1435" "1433" "1426" "1425" "1423" "1412" "1411" "1404" "1399" "1397" "1394" "1385" "1378" "1373" "1368" "1362" "1359" "1352" "1351" "1348" "1343" "1339" "1336" "1334" "1326" "1320" "1312" "1308" "1301" "1299" "1298" "1297" "1291" "1288" "1284" "1283" "1278" "1263" "1253" "1241" "1238" "1233" "1225" "1222" "1221" "1220" "1217" "1212" "1209" "1207" "1206" "1204" "1197" "1191" "1190" "1188" "1187" "1185" "1182" "1179" "1178" "1177" "1175" "1174" "1169" "1167" "1158" "1157" "1153" "1152" "1149" "1148" "1130" "1125" "1121" "1120" "1119" "1118" "1112" "1109" "1093" "1088" "1081" "1080" "1074" "1057" "1051" "1048" "1041" "1038" "1029" "1026" "1022" "1021" "1014" "1009" "1006" "1004" "993" "990" "988" "986" "985" "980" "971" "970" "966" "956" "953" "951" "944" "940" "939" "925" "924" "922" "921" "918" "913" "906" "903" "902" "901" "900" "898" "893" "891" "890" "884" "882" "880" "879" "878" "873" "872" "871" "870" "868" "863" "861" "860" "854" "853" "852" "846" "845" "844" "838" "836" "834" "833" "830" "828" "826" "825" "824" "823" "821" "820" "810" "804" "803" "802" "787" "777" "762" "752" "711" "697" "681" "669" "664" "644" "612" "514" "454" "441" "427" "409" "382" "349" "348" "338" "325" "314" "292" "258" "238" "186" "162" "158" "137" "126" "119" "106" "89" "76" "71" "13" "9" 

Redescription R92 Rules: 

Dist: 0 0 0 26 73
W1R: Q1SCORE >= 5.33 <= 10.0 AND ADAS13 >= 19.33 <= 54.67 AND Q13SCORE >= 2.0 <= 5.0 
W2R: Entorhinal >= 1426.0 <= 3143.0 AND Hippocampus >= 3091.0 <= 6584.0 
JS: 0.21063829787234042
p-value :5.1181281435219717E-14
Support intersection: 99
Support union: 470

Covered examples (intersection): 
"1679" "1678" "1664" "1628" "1619" "1610" "1609" "1594" "1589" "1586" "1577" "1567" "1565" "1560" "1559" "1558" "1555" "1535" "1519" "1450" "1430" "1415" "1413" "1398" "1396" "1386" "1300" "1262" "1186" "1106" "1099" "1065" "982" "973" "969" "799" "785" "783" "779" "757" "745" "725" "722" "698" "687" "678" "672" "662" "619" "605" "602" "599" "596" "594" "584" "569" "563" "561" "544" "543" "537" "520" "503" "495" "473" "456" "452" "433" "429" "428" "424" "423" "410" "393" "389" "365" "362" "361" "347" "341" "336" "313" "310" "282" "272" "266" "236" "234" "225" "211" "194" "114" "75" "73" "62" "61" "33" "32" "8" 
Union elements: 
"1722" "1707" "1705" "1694" "1690" "1683" "1679" "1678" "1677" "1666" "1664" "1643" "1638" "1628" "1625" "1619" "1610" "1609" "1602" "1599" "1597" "1594" "1589" "1587" "1586" "1581" "1580" "1577" "1572" "1569" "1568" "1567" "1566" "1565" "1560" "1559" "1558" "1555" "1554" "1550" "1542" "1538" "1536" "1535" "1534" "1533" "1532" "1528" "1525" "1521" "1519" "1518" "1515" "1514" "1510" "1509" "1501" "1487" "1486" "1476" "1466" "1460" "1458" "1456" "1450" "1447" "1440" "1439" "1438" "1437" "1435" "1434" "1430" "1429" "1424" "1421" "1415" "1413" "1408" "1398" "1396" "1395" "1393" "1386" "1384" "1382" "1380" "1379" "1368" "1353" "1347" "1337" "1333" "1319" "1306" "1303" "1300" "1293" "1286" "1280" "1276" "1275" "1272" "1270" "1262" "1260" "1230" "1218" "1210" "1202" "1186" "1172" "1166" "1154" "1150" "1146" "1145" "1138" "1131" "1129" "1126" "1121" "1116" "1106" "1103" "1099" "1090" "1089" "1077" "1073" "1071" "1067" "1065" "1062" "1059" "1050" "1045" "1039" "1037" "1036" "1030" "1029" "1028" "1027" "1024" "1011" "1008" "1002" "995" "983" "982" "981" "974" "973" "970" "969" "967" "963" "962" "949" "948" "946" "920" "895" "894" "892" "889" "886" "854" "850" "845" "839" "832" "819" "816" "813" "801" "800" "799" "798" "797" "794" "792" "791" "790" "789" "788" "785" "783" "781" "779" "776" "775" "773" "771" "767" "764" "763" "761" "758" "757" "754" "750" "748" "746" "745" "744" "738" "737" "734" "731" "727" "726" "725" "724" "722" "719" "714" "713" "712" "709" "706" "704" "698" "696" "694" "690" "688" "687" "685" "684" "678" "677" "672" "671" "666" "665" "662" "661" "660" "657" "655" "654" "652" "651" "649" "648" "646" "643" "638" "635" "631" "630" "619" "616" "612" "609" "605" "603" "602" "601" "599" "598" "596" "594" "586" "584" "582" "574" "571" "569" "566" "565" "563" "561" "556" "555" "544" "543" "542" "540" "539" "537" "536" "534" "532" "531" "530" "525" "520" "519" "517" "515" "506" "504" "503" "496" "495" "492" "488" "487" "485" "484" "481" "479" "473" "467" "466" "460" "458" "456" "452" "450" "449" "447" "446" "442" "440" "436" "435" "434" "433" "432" "430" "429" "428" "426" "425" "424" "423" "419" "418" "417" "410" "406" "402" "395" "393" "389" "384" "383" "375" "374" "373" "368" "367" "365" "364" "362" "361" "360" "359" "357" "356" "354" "352" "351" "347" "341" "340" "336" "334" "332" "331" "330" "329" "323" "319" "314" "313" "312" "310" "306" "305" "299" "297" "295" "294" "292" "285" "282" "275" "272" "271" "268" "266" "265" "262" "260" "259" "257" "255" "242" "240" "236" "234" "232" "229" "227" "225" "223" "215" "214" "211" "209" "205" "202" "201" "199" "194" "193" "188" "183" "180" "168" "163" "161" "157" "154" "150" "149" "148" "147" "143" "140" "138" "137" "135" "133" "130" "128" "121" "118" "115" "114" "113" "110" "104" "103" "100" "93" "86" "85" "83" "81" "75" "74" "73" "66" "62" "61" "60" "57" "56" "54" "53" "51" "49" "48" "33" "32" "27" "24" "17" "16" "14" "8" "6" "5" "2" 

Redescription R93 Rules: 

Dist: 0 0 4 53 39
W1R: Q8SCORE >= 7.0 <= 12.0 AND RAVLTPercForgetting >= 28.571429 <= 100.0 AND MMSE >= 23.0 <= 30.0 AND ADAS13 >= 20.0 <= 54.67 
W2R: RCT183 >= 8.8 <= 11.3 AND HMT9 >= 0.41 <= 4.02 AND Entorhinal >= 1438.0 <= 3120.0 AND Hippocampus >= 3091.0 <= 7164.0 AND Ventricles >= 10509.0 <= 140133.0 
JS: 0.20689655172413793
p-value :3.766986722553156E-13
Support intersection: 96
Support union: 464

Covered examples (intersection): 
"1625" "1599" "1589" "1586" "1577" "1542" "1536" "1519" "1518" "1454" "1430" "1424" "1382" "1300" "1286" "1270" "1250" "1210" "1202" "1129" "1099" "1077" "1062" "1045" "1030" "1011" "1008" "1006" "995" "982" "963" "946" "800" "799" "798" "750" "726" "709" "706" "652" "651" "646" "639" "601" "591" "582" "566" "565" "561" "542" "537" "532" "517" "515" "503" "496" "492" "485" "467" "452" "446" "436" "433" "428" "410" "389" "384" "383" "381" "375" "365" "351" "341" "340" "331" "330" "313" "312" "310" "294" "262" "236" "234" "199" "168" "154" "137" "121" "74" "56" "54" "49" "48" "33" "27" "5" 
Union elements: 
"1707" "1694" "1690" "1681" "1664" "1654" "1653" "1625" "1622" "1619" "1610" "1609" "1601" "1599" "1598" "1594" "1589" "1588" "1587" "1586" "1581" "1580" "1577" "1574" "1572" "1567" "1565" "1562" "1560" "1559" "1558" "1555" "1552" "1551" "1550" "1548" "1542" "1538" "1536" "1535" "1533" "1532" "1528" "1525" "1524" "1519" "1518" "1516" "1515" "1514" "1512" "1510" "1509" "1505" "1501" "1500" "1499" "1487" "1486" "1479" "1477" "1476" "1469" "1463" "1459" "1457" "1456" "1454" "1451" "1450" "1447" "1440" "1439" "1438" "1437" "1435" "1430" "1429" "1424" "1415" "1414" "1413" "1403" "1398" "1396" "1395" "1393" "1386" "1382" "1380" "1379" "1375" "1370" "1368" "1347" "1343" "1328" "1327" "1319" "1303" "1300" "1295" "1293" "1286" "1280" "1276" "1275" "1274" "1272" "1270" "1260" "1250" "1248" "1232" "1231" "1230" "1218" "1217" "1210" "1202" "1189" "1186" "1181" "1166" "1150" "1146" "1145" "1135" "1131" "1129" "1127" "1126" "1122" "1121" "1120" "1116" "1111" "1106" "1101" "1099" "1090" "1089" "1083" "1077" "1073" "1067" "1065" "1062" "1061" "1059" "1051" "1050" "1049" "1045" "1043" "1042" "1039" "1037" "1036" "1030" "1029" "1024" "1014" "1011" "1008" "1006" "1002" "995" "994" "982" "974" "967" "963" "954" "949" "948" "946" "926" "920" "895" "894" "892" "888" "854" "850" "845" "839" "819" "817" "816" "813" "803" "800" "799" "798" "797" "794" "793" "789" "788" "786" "785" "783" "782" "779" "777" "776" "775" "773" "771" "766" "763" "760" "758" "757" "754" "750" "749" "748" "746" "745" "744" "738" "737" "734" "731" "727" "726" "725" "724" "722" "719" "709" "706" "704" "698" "696" "690" "688" "687" "686" "685" "684" "678" "672" "666" "665" "662" "660" "657" "654" "652" "651" "649" "647" "646" "643" "639" "638" "635" "631" "630" "627" "619" "618" "616" "612" "608" "607" "605" "603" "602" "601" "599" "598" "596" "594" "591" "584" "582" "574" "571" "569" "566" "565" "563" "561" "558" "556" "555" "543" "542" "540" "539" "537" "536" "532" "531" "530" "528" "527" "525" "524" "520" "519" "517" "516" "515" "512" "506" "505" "503" "501" "496" "495" "494" "492" "487" "485" "484" "481" "479" "474" "473" "472" "471" "467" "466" "461" "458" "456" "452" "450" "449" "448" "447" "446" "442" "440" "436" "435" "433" "430" "428" "424" "423" "419" "418" "410" "406" "402" "398" "395" "394" "393" "389" "384" "383" "381" "376" "375" "373" "368" "365" "364" "362" "361" "360" "357" "356" "354" "351" "349" "347" "341" "340" "339" "336" "334" "332" "331" "330" "329" "323" "321" "314" "313" "312" "310" "307" "306" "300" "299" "294" "292" "285" "282" "272" "271" "268" "266" "262" "257" "240" "237" "236" "234" "232" "229" "225" "223" "211" "209" "208" "206" "205" "202" "201" "199" "193" "188" "185" "183" "168" "161" "154" "150" "149" "147" "140" "137" "133" "121" "114" "110" "103" "93" "86" "85" "83" "75" "74" "73" "69" "66" "62" "61" "56" "54" "51" "49" "48" "33" "32" "30" "27" "26" "24" "23" "19" "8" "6" "5" "2" 

Redescription R94 Rules: 

Dist: 0 0 38 14 1
W1R: CDMEMORY >= 0.5 <= 1.0 AND RAVLTImmediate >= 45.0 <= 68.0 AND GDBORED >= 0.0 <= 0.0 
W2R: ICV >= 1147283.460224 <= 1514998.04403 AND HMT3 >= 3.4 <= 4.6 AND Hippocampus >= 6080.0 <= 9405.0 AND FDG >= 5.98401 <= 8.08201 
JS: 0.20075757575757575
p-value :5.551115123125783E-16
Support intersection: 53
Support union: 264

Covered examples (intersection): 
"1578" "1564" "1508" "1493" "1490" "1477" "1473" "1455" "1441" "1436" "1435" "1426" "1425" "1412" "1411" "1362" "1351" "1348" "1339" "1301" "1298" "1284" "1283" "1253" "1217" "1191" "1177" "1130" "1118" "1112" "1109" "1093" "1088" "1074" "1057" "985" "980" "940" "922" "906" "900" "880" "868" "853" "852" "838" "828" "825" "824" "823" "802" "787" "409" 
Union elements: 
"1632" "1630" "1624" "1620" "1616" "1615" "1608" "1605" "1604" "1600" "1591" "1578" "1564" "1563" "1557" "1553" "1544" "1537" "1508" "1505" "1504" "1498" "1496" "1493" "1490" "1477" "1475" "1473" "1469" "1468" "1462" "1461" "1455" "1446" "1442" "1441" "1436" "1435" "1433" "1432" "1426" "1425" "1423" "1412" "1411" "1404" "1399" "1397" "1394" "1385" "1378" "1374" "1373" "1368" "1362" "1359" "1352" "1351" "1348" "1343" "1339" "1336" "1334" "1326" "1322" "1320" "1312" "1308" "1301" "1299" "1298" "1297" "1291" "1288" "1284" "1283" "1278" "1277" "1273" "1263" "1257" "1254" "1253" "1243" "1241" "1238" "1233" "1225" "1222" "1221" "1220" "1217" "1212" "1209" "1207" "1206" "1204" "1200" "1197" "1192" "1191" "1190" "1187" "1185" "1182" "1179" "1178" "1177" "1175" "1174" "1169" "1167" "1158" "1157" "1156" "1153" "1152" "1149" "1148" "1137" "1134" "1130" "1125" "1121" "1120" "1119" "1118" "1113" "1112" "1109" "1096" "1093" "1088" "1081" "1080" "1074" "1070" "1057" "1052" "1051" "1048" "1041" "1038" "1029" "1026" "1022" "1021" "1014" "1009" "1006" "1004" "1001" "996" "993" "990" "988" "986" "985" "980" "975" "971" "970" "966" "965" "956" "953" "951" "944" "940" "939" "938" "925" "924" "922" "921" "918" "913" "906" "903" "902" "901" "900" "898" "893" "891" "890" "884" "883" "882" "880" "879" "878" "873" "872" "871" "870" "868" "863" "861" "860" "855" "854" "853" "852" "846" "845" "844" "838" "836" "834" "833" "830" "828" "826" "825" "824" "823" "821" "820" "810" "804" "803" "802" "787" "777" "762" "752" "711" "697" "681" "669" "664" "644" "612" "550" "514" "441" "427" "409" "382" "349" "348" "338" "325" "314" "292" "258" "238" "206" "186" "176" "162" "158" "137" "126" "119" "106" "101" "89" "76" "71" "13" "9" "7" 

Redescription R95 Rules: 

Dist: 0 0 2 44 49
W1R: RAVLTPercForgetting >= 80.0 <= 100.0 AND ADAS13 >= 19.33 <= 39.0 AND ADAS11 >= 11.0 <= 28.0 AND Q13SCORE >= 0.0 <= 1.0 
W2R: Entorhinal >= 1426.0 <= 3143.0 AND HMT4 >= 75.0 <= 107.0 AND Hippocampus >= 3091.0 <= 6584.0 
JS: 0.2074235807860262
p-value :7.448486272210175E-13
Support intersection: 95
Support union: 458

Covered examples (intersection): 
"1599" "1581" "1572" "1542" "1521" "1515" "1514" "1501" "1476" "1439" "1437" "1424" "1395" "1319" "1293" "1286" "1276" "1275" "1260" "1230" "1210" "1202" "1154" "1146" "1129" "1045" "1037" "1008" "1002" "995" "819" "794" "776" "761" "750" "746" "744" "737" "734" "726" "709" "706" "657" "654" "652" "651" "630" "616" "601" "582" "566" "565" "556" "542" "515" "506" "504" "496" "492" "485" "479" "467" "466" "446" "436" "384" "383" "375" "368" "354" "340" "331" "323" "294" "285" "268" "265" "262" "232" "223" "201" "193" "183" "168" "133" "115" "110" "86" "74" "56" "54" "49" "48" "27" "2" 
Union elements: 
"1700" "1690" "1683" "1682" "1681" "1670" "1654" "1643" "1625" "1622" "1619" "1610" "1609" "1601" "1599" "1598" "1594" "1593" "1590" "1589" "1588" "1587" "1586" "1585" "1584" "1581" "1579" "1577" "1575" "1572" "1571" "1567" "1566" "1560" "1559" "1558" "1555" "1551" "1550" "1548" "1542" "1540" "1536" "1533" "1532" "1530" "1529" "1528" "1525" "1524" "1521" "1519" "1518" "1516" "1515" "1514" "1512" "1510" "1509" "1506" "1501" "1500" "1492" "1484" "1476" "1472" "1469" "1466" "1463" "1459" "1456" "1453" "1450" "1440" "1439" "1438" "1437" "1435" "1431" "1430" "1429" "1424" "1419" "1417" "1416" "1415" "1413" "1405" "1403" "1398" "1395" "1393" "1386" "1382" "1380" "1379" "1377" "1375" "1368" "1360" "1347" "1328" "1327" "1319" "1300" "1297" "1293" "1286" "1276" "1275" "1272" "1270" "1260" "1250" "1248" "1230" "1226" "1218" "1210" "1202" "1189" "1186" "1181" "1166" "1154" "1150" "1146" "1145" "1129" "1126" "1121" "1116" "1115" "1111" "1106" "1104" "1099" "1089" "1083" "1073" "1067" "1065" "1062" "1059" "1045" "1043" "1039" "1037" "1030" "1029" "1024" "1011" "1008" "1007" "1002" "995" "982" "974" "967" "963" "949" "948" "946" "895" "894" "892" "854" "850" "845" "839" "819" "818" "816" "814" "813" "800" "799" "796" "795" "794" "789" "786" "785" "783" "779" "776" "775" "769" "766" "761" "758" "757" "756" "750" "748" "746" "745" "744" "738" "737" "734" "731" "727" "726" "725" "724" "722" "719" "709" "706" "704" "698" "696" "687" "685" "678" "677" "672" "668" "667" "666" "665" "662" "660" "658" "657" "654" "652" "651" "649" "647" "646" "639" "638" "635" "633" "631" "630" "627" "626" "623" "620" "619" "618" "616" "615" "612" "605" "604" "602" "601" "599" "598" "596" "594" "591" "588" "586" "584" "583" "582" "577" "574" "571" "569" "568" "566" "565" "563" "561" "556" "555" "543" "542" "540" "539" "538" "537" "532" "531" "527" "524" "520" "519" "517" "515" "506" "504" "503" "501" "498" "496" "495" "494" "492" "488" "487" "485" "481" "479" "474" "473" "471" "469" "467" "466" "458" "456" "452" "450" "449" "448" "447" "446" "443" "442" "440" "436" "435" "433" "430" "429" "428" "424" "423" "418" "410" "402" "398" "397" "394" "393" "389" "384" "383" "381" "375" "373" "372" "368" "365" "364" "363" "362" "360" "358" "356" "354" "351" "347" "341" "340" "336" "334" "332" "331" "330" "323" "321" "314" "313" "312" "310" "307" "306" "305" "299" "297" "294" "292" "285" "282" "272" "271" "268" "266" "265" "262" "257" "251" "249" "246" "240" "237" "236" "234" "232" "229" "225" "223" "215" "211" "209" "208" "202" "201" "200" "199" "195" "194" "193" "188" "187" "185" "183" "175" "168" "161" "154" "150" "149" "147" "145" "140" "138" "137" "133" "129" "121" "115" "114" "110" "103" "102" "100" "96" "95" "94" "91" "86" "85" "83" "75" "74" "73" "72" "69" "66" "62" "61" "56" "54" "53" "51" "50" "49" "48" "36" "33" "32" "27" "26" "24" "23" "14" "8" "5" "2" 

Redescription R96 Rules: 

Dist: 0 0 2 44 45
W1R: RAVLTPercForgetting >= 80.0 <= 100.0 AND ADAS13 >= 19.33 <= 39.0 AND ADAS11 >= 11.0 <= 28.0 AND Q13SCORE >= 0.0 <= 1.0 AND GDSATIS >= 0.0 <= 0.0 
W2R: Entorhinal >= 1426.0 <= 3143.0 AND HMT4 >= 75.0 <= 107.0 AND Hippocampus >= 3091.0 <= 6584.0 
JS: 0.2026726057906459
p-value :9.68225499775599E-13
Support intersection: 91
Support union: 449

Covered examples (intersection): 
"1599" "1581" "1572" "1521" "1515" "1514" "1501" "1476" "1439" "1437" "1424" "1395" "1319" "1293" "1286" "1276" "1275" "1260" "1230" "1210" "1202" "1154" "1146" "1129" "1045" "1037" "1008" "995" "819" "794" "776" "761" "750" "746" "744" "737" "734" "709" "706" "657" "654" "652" "651" "630" "616" "601" "582" "566" "556" "542" "515" "506" "504" "496" "492" "485" "479" "467" "466" "446" "436" "384" "383" "375" "368" "354" "340" "331" "323" "294" "285" "268" "265" "262" "232" "223" "201" "193" "183" "168" "133" "115" "110" "86" "74" "56" "54" "49" "48" "27" "2" 
Union elements: 
"1700" "1690" "1683" "1682" "1681" "1670" "1643" "1625" "1622" "1619" "1610" "1609" "1601" "1599" "1598" "1594" "1593" "1590" "1589" "1588" "1587" "1586" "1584" "1581" "1579" "1577" "1572" "1571" "1567" "1566" "1560" "1559" "1558" "1555" "1551" "1550" "1548" "1542" "1540" "1536" "1533" "1532" "1530" "1528" "1525" "1524" "1521" "1519" "1518" "1516" "1515" "1514" "1512" "1510" "1509" "1506" "1501" "1500" "1492" "1484" "1476" "1472" "1469" "1466" "1463" "1459" "1456" "1453" "1450" "1440" "1439" "1438" "1437" "1435" "1431" "1430" "1429" "1424" "1419" "1417" "1416" "1415" "1413" "1403" "1398" "1395" "1393" "1386" "1382" "1380" "1379" "1377" "1375" "1368" "1360" "1347" "1328" "1327" "1319" "1300" "1297" "1293" "1286" "1276" "1275" "1272" "1270" "1260" "1250" "1248" "1230" "1226" "1218" "1210" "1202" "1189" "1186" "1181" "1166" "1154" "1150" "1146" "1145" "1129" "1126" "1121" "1116" "1111" "1106" "1104" "1099" "1089" "1083" "1073" "1067" "1065" "1062" "1059" "1045" "1043" "1039" "1037" "1030" "1029" "1024" "1011" "1008" "1007" "1002" "995" "982" "974" "967" "963" "949" "948" "946" "895" "894" "892" "854" "850" "845" "839" "819" "818" "816" "814" "813" "800" "799" "796" "795" "794" "789" "786" "785" "783" "779" "776" "775" "769" "766" "761" "758" "757" "750" "748" "746" "745" "744" "738" "737" "734" "731" "727" "726" "725" "724" "722" "719" "709" "706" "704" "698" "696" "687" "685" "678" "677" "672" "668" "667" "666" "665" "662" "660" "658" "657" "654" "652" "651" "649" "647" "646" "639" "638" "635" "631" "630" "627" "626" "623" "620" "619" "618" "616" "615" "612" "605" "604" "602" "601" "599" "598" "596" "594" "591" "588" "586" "584" "583" "582" "577" "574" "571" "569" "566" "565" "563" "561" "556" "555" "543" "542" "540" "539" "538" "537" "532" "531" "527" "524" "520" "519" "517" "515" "506" "504" "503" "501" "498" "496" "495" "494" "492" "488" "487" "485" "481" "479" "474" "473" "471" "469" "467" "466" "458" "456" "452" "450" "449" "448" "447" "446" "443" "442" "440" "436" "435" "433" "430" "429" "428" "424" "423" "418" "410" "402" "398" "397" "394" "393" "389" "384" "383" "381" "375" "373" "372" "368" "365" "364" "363" "362" "360" "358" "356" "354" "351" "347" "341" "340" "336" "334" "332" "331" "330" "323" "321" "314" "313" "312" "310" "307" "306" "305" "299" "297" "294" "292" "285" "282" "272" "271" "268" "266" "265" "262" "257" "251" "249" "246" "240" "237" "236" "234" "232" "229" "225" "223" "215" "211" "209" "208" "202" "201" "200" "199" "195" "194" "193" "188" "187" "185" "183" "175" "168" "161" "154" "150" "149" "147" "145" "140" "138" "137" "133" "129" "121" "115" "114" "110" "103" "102" "100" "96" "95" "94" "91" "86" "85" "83" "75" "74" "73" "72" "69" "66" "62" "61" "56" "54" "53" "51" "50" "49" "48" "36" "33" "32" "27" "26" "24" "23" "14" "8" "5" "2" 

Redescription R97 Rules: 

Dist: 0 0 4 53 40
W1R: Q8SCORE >= 7.0 <= 12.0 AND RAVLTPercForgetting >= 28.571429 <= 100.0 AND MMSE >= 23.0 <= 30.0 AND ADAS13 >= 20.0 <= 54.67 
W2R: RCT183 >= 8.4 <= 11.3 AND Entorhinal >= 1438.0 <= 3120.0 AND Hippocampus >= 3091.0 <= 7164.0 AND Ventricles >= 10509.0 <= 140133.0 
JS: 0.20421052631578948
p-value :1.106004177131581E-12
Support intersection: 97
Support union: 475

Covered examples (intersection): 
"1625" "1599" "1589" "1586" "1577" "1542" "1536" "1519" "1518" "1454" "1430" "1424" "1396" "1382" "1300" "1286" "1270" "1250" "1210" "1202" "1129" "1099" "1077" "1062" "1045" "1030" "1011" "1008" "1006" "995" "982" "963" "946" "800" "799" "798" "750" "726" "709" "706" "652" "651" "646" "639" "601" "591" "582" "566" "565" "561" "542" "537" "532" "517" "515" "503" "496" "492" "485" "467" "452" "446" "436" "433" "428" "410" "389" "384" "383" "381" "375" "365" "351" "341" "340" "331" "330" "313" "312" "310" "294" "262" "236" "234" "199" "168" "154" "137" "121" "74" "56" "54" "49" "48" "33" "27" "5" 
Union elements: 
"1707" "1694" "1690" "1681" "1664" "1654" "1653" "1625" "1622" "1619" "1610" "1609" "1601" "1599" "1598" "1594" "1589" "1588" "1587" "1586" "1581" "1580" "1577" "1574" "1572" "1567" "1565" "1562" "1560" "1559" "1558" "1555" "1552" "1551" "1550" "1548" "1542" "1538" "1536" "1535" "1533" "1532" "1528" "1525" "1524" "1519" "1518" "1516" "1515" "1514" "1512" "1510" "1509" "1505" "1501" "1500" "1499" "1487" "1486" "1479" "1477" "1476" "1469" "1466" "1463" "1459" "1457" "1456" "1454" "1451" "1450" "1447" "1440" "1439" "1438" "1437" "1435" "1430" "1429" "1424" "1415" "1414" "1413" "1403" "1398" "1396" "1395" "1393" "1386" "1382" "1380" "1379" "1375" "1370" "1368" "1347" "1343" "1328" "1327" "1319" "1303" "1300" "1295" "1293" "1286" "1280" "1276" "1275" "1274" "1272" "1270" "1260" "1250" "1248" "1232" "1231" "1230" "1218" "1217" "1210" "1202" "1189" "1186" "1181" "1166" "1150" "1146" "1145" "1135" "1131" "1129" "1127" "1126" "1122" "1121" "1120" "1116" "1111" "1106" "1101" "1099" "1090" "1089" "1083" "1077" "1073" "1067" "1065" "1062" "1061" "1059" "1051" "1050" "1049" "1045" "1043" "1042" "1039" "1037" "1036" "1030" "1029" "1024" "1014" "1011" "1008" "1006" "1002" "995" "994" "982" "974" "969" "967" "963" "954" "949" "948" "946" "926" "920" "912" "895" "894" "892" "888" "854" "850" "845" "839" "819" "817" "816" "813" "803" "800" "799" "798" "797" "794" "793" "789" "788" "786" "785" "783" "782" "779" "777" "776" "775" "773" "771" "766" "763" "760" "758" "757" "754" "750" "749" "748" "746" "745" "744" "738" "737" "734" "731" "727" "726" "725" "724" "722" "719" "709" "706" "704" "698" "696" "690" "688" "687" "686" "685" "684" "678" "672" "666" "665" "662" "660" "657" "654" "652" "651" "649" "647" "646" "643" "639" "638" "635" "631" "630" "627" "619" "618" "616" "612" "608" "607" "605" "603" "602" "601" "599" "598" "596" "594" "591" "584" "582" "574" "571" "569" "566" "565" "563" "561" "558" "556" "555" "543" "542" "540" "539" "537" "536" "532" "531" "530" "528" "527" "525" "524" "520" "519" "517" "516" "515" "512" "506" "505" "503" "501" "496" "495" "494" "492" "487" "485" "484" "481" "479" "474" "473" "472" "471" "467" "466" "461" "458" "456" "452" "450" "449" "448" "447" "446" "442" "440" "436" "435" "434" "433" "430" "428" "424" "423" "419" "418" "417" "410" "406" "402" "398" "395" "394" "393" "389" "384" "383" "381" "376" "375" "373" "368" "365" "364" "362" "361" "360" "357" "356" "354" "352" "351" "349" "347" "341" "340" "339" "336" "334" "332" "331" "330" "329" "323" "321" "314" "313" "312" "310" "307" "306" "300" "299" "297" "294" "292" "285" "282" "272" "271" "268" "266" "262" "257" "240" "237" "236" "234" "232" "229" "225" "223" "211" "209" "208" "206" "205" "202" "201" "199" "193" "188" "185" "183" "180" "168" "161" "154" "150" "149" "147" "143" "140" "137" "135" "133" "121" "114" "110" "103" "93" "86" "85" "83" "81" "75" "74" "73" "69" "66" "62" "61" "56" "54" "51" "49" "48" "33" "32" "30" "27" "26" "24" "23" "19" "8" "6" "5" "2" 

Redescription R98 Rules: 

Dist: 53 36 0 0 0
W1R: Q10SCORE >= 0.0 <= 0.0 AND CDMEMORY >= 0.0 <= 0.0 AND RAVLTImmediate >= 45.0 <= 71.0 AND ADAS13 >= 0.0 <= 17.0 
W2R: GLUCOSE >= 3.0 <= 90.0 AND Hippocampus >= 6104.0 <= 10602.0 AND Ventricles >= 5650.0 <= 58111.0 AND AV45 >= 0.850872 <= 1.199588 AND FDG >= 5.97518 <= 8.35249 
JS: 0.20273348519362186
p-value :3.59812180050767E-12
Support intersection: 89
Support union: 439

Covered examples (intersection): 
"1731" "1725" "1719" "1717" "1716" "1711" "1703" "1701" "1697" "1696" "1692" "1687" "1685" "1674" "1672" "1669" "1665" "1663" "1662" "1659" "1657" "1656" "1651" "1646" "1641" "1633" "1627" "1624" "1621" "1618" "1617" "1612" "1607" "1606" "1605" "1591" "1582" "1544" "1527" "1496" "1445" "1420" "1373" "1372" "1369" "1344" "1331" "1324" "1322" "1318" "1302" "1289" "1278" "1269" "1254" "1252" "1245" "1243" "1222" "1216" "1209" "1207" "1206" "1198" "1192" "1187" "1183" "1175" "1169" "1163" "1153" "1134" "1125" "1124" "1119" "1091" "1081" "1076" "1070" "1051" "1040" "1032" "1009" "999" "993" "984" "968" "965" "961" 
Union elements: 
"1737" "1735" "1733" "1732" "1731" "1730" "1728" "1726" "1725" "1719" "1718" "1717" "1716" "1713" "1711" "1709" "1708" "1705" "1704" "1703" "1701" "1697" "1696" "1692" "1689" "1687" "1686" "1685" "1680" "1677" "1676" "1674" "1673" "1672" "1669" "1668" "1667" "1665" "1663" "1662" "1661" "1660" "1659" "1658" "1657" "1656" "1653" "1651" "1648" "1646" "1645" "1644" "1642" "1641" "1640" "1639" "1637" "1636" "1634" "1633" "1632" "1631" "1630" "1627" "1624" "1623" "1621" "1618" "1617" "1616" "1615" "1612" "1611" "1608" "1607" "1606" "1605" "1604" "1591" "1582" "1578" "1570" "1564" "1549" "1544" "1543" "1537" "1527" "1511" "1507" "1496" "1493" "1490" "1489" "1481" "1473" "1471" "1470" "1468" "1462" "1452" "1445" "1442" "1441" "1435" "1432" "1428" "1426" "1420" "1412" "1411" "1402" "1399" "1394" "1376" "1373" "1372" "1370" "1369" "1365" "1362" "1358" "1355" "1351" "1350" "1347" "1346" "1345" "1344" "1342" "1341" "1340" "1336" "1331" "1330" "1324" "1322" "1320" "1318" "1314" "1313" "1310" "1308" "1302" "1301" "1299" "1298" "1289" "1288" "1287" "1285" "1284" "1283" "1278" "1277" "1273" "1271" "1269" "1267" "1266" "1264" "1257" "1254" "1253" "1252" "1251" "1249" "1245" "1244" "1243" "1241" "1240" "1239" "1238" "1237" "1236" "1229" "1228" "1225" "1223" "1222" "1216" "1209" "1207" "1206" "1205" "1204" "1203" "1201" "1200" "1198" "1197" "1196" "1194" "1192" "1191" "1188" "1187" "1184" "1183" "1182" "1180" "1177" "1175" "1174" "1173" "1171" "1169" "1163" "1160" "1159" "1156" "1153" "1152" "1151" "1149" "1147" "1137" "1136" "1134" "1132" "1126" "1125" "1124" "1123" "1122" "1120" "1119" "1118" "1117" "1116" "1114" "1110" "1109" "1108" "1105" "1096" "1093" "1091" "1088" "1087" "1085" "1081" "1078" "1076" "1070" "1069" "1068" "1066" "1060" "1057" "1055" "1054" "1052" "1051" "1047" "1046" "1044" "1041" "1040" "1034" "1033" "1032" "1029" "1022" "1021" "1017" "1016" "1014" "1013" "1010" "1009" "1006" "1005" "999" "998" "996" "993" "990" "987" "986" "985" "984" "976" "974" "972" "971" "968" "966" "965" "964" "961" "960" "959" "955" "947" "944" "938" "935" "934" "929" "928" "927" "922" "921" "919" "918" "916" "915" "914" "913" "909" "907" "906" "904" "903" "902" "901" "900" "898" "897" "893" "891" "890" "882" "881" "879" "873" "871" "868" "867" "862" "861" "860" "859" "858" "853" "852" "847" "846" "841" "836" "830" "828" "825" "823" "820" "755" "753" "743" "742" "728" "724" "721" "717" "715" "708" "705" "699" "693" "680" "679" "645" "628" "581" "557" "535" "533" "513" "509" "508" "502" "497" "488" "457" "439" "420" "416" "390" "388" "385" "371" "369" "364" "356" "353" "350" "346" "327" "318" "315" "309" "305" "304" "303" "301" "278" "274" "270" "256" "243" "241" "239" "221" "212" "206" "176" "171" "156" "152" "151" "149" "140" "139" "123" "116" "99" "97" "81" "77" "65" "64" "59" "58" "55" "52" "42" "41" "38" "35" "34" "29" "25" "18" "13" "12" "10" "9" "7" 

Redescription R99 Rules: 

Dist: 39 4 28 23 0
W1R: FAQ >= 0.0 <= 2.0 AND RAVLTPercForgetting >= -100.0 <= 80.0 AND ADAS13 >= 11.0 <= 23.0 AND ADAS11 >= 4.0 <= 10.33 
W2R: Entorhinal >= 2947.0 <= 5896.0 AND Hippocampus >= 6104.0 <= 10769.0 AND Ventricles >= 23834.0 <= 122117.0 AND HMT18 >= 0.0 <= 8.9 AND FDG >= 5.95883 <= 8.08423 
JS: 0.2052401746724891
p-value :6.940781283049091E-12
Support intersection: 94
Support union: 458

Covered examples (intersection): 
"1630" "1623" "1620" "1617" "1490" "1478" "1465" "1442" "1356" "1349" "1332" "1325" "1318" "1291" "1282" "1273" "1269" "1258" "1246" "1228" "1201" "1180" "1176" "1171" "1170" "1162" "1160" "1152" "1137" "1113" "1108" "1092" "1074" "1056" "1055" "1046" "1044" "1041" "1023" "1021" "1018" "1017" "1016" "1005" "1004" "978" "959" "953" "934" "923" "919" "914" "907" "898" "897" "893" "888" "871" "866" "862" "855" "853" "843" "811" "806" "780" "711" "681" "673" "595" "547" "522" "445" "431" "427" "392" "380" "324" "316" "269" "264" "243" "235" "210" "207" "191" "184" "146" "92" "67" "47" "31" "28" "4" 
Union elements: 
"1737" "1735" "1732" "1727" "1721" "1718" "1712" "1702" "1695" "1691" "1684" "1663" "1655" "1644" "1641" "1638" "1632" "1630" "1623" "1620" "1618" "1617" "1615" "1614" "1608" "1607" "1606" "1605" "1604" "1576" "1570" "1557" "1549" "1541" "1537" "1530" "1527" "1522" "1517" "1513" "1509" "1505" "1504" "1502" "1495" "1490" "1489" "1479" "1478" "1475" "1473" "1472" "1469" "1467" "1465" "1462" "1456" "1452" "1448" "1446" "1442" "1441" "1435" "1433" "1420" "1411" "1404" "1402" "1390" "1374" "1372" "1370" "1369" "1365" "1364" "1363" "1359" "1356" "1355" "1354" "1352" "1351" "1349" "1345" "1344" "1342" "1338" "1332" "1329" "1325" "1324" "1318" "1310" "1309" "1305" "1304" "1299" "1298" "1296" "1294" "1292" "1291" "1288" "1287" "1285" "1282" "1281" "1278" "1273" "1272" "1271" "1269" "1267" "1266" "1265" "1258" "1251" "1247" "1246" "1245" "1244" "1241" "1240" "1239" "1238" "1233" "1231" "1229" "1228" "1227" "1222" "1221" "1219" "1214" "1212" "1205" "1204" "1203" "1201" "1199" "1198" "1197" "1195" "1193" "1184" "1183" "1180" "1179" "1178" "1176" "1173" "1171" "1170" "1165" "1164" "1162" "1160" "1158" "1156" "1155" "1153" "1152" "1150" "1149" "1148" "1147" "1137" "1134" "1132" "1130" "1125" "1124" "1123" "1120" "1119" "1118" "1115" "1114" "1113" "1109" "1108" "1105" "1100" "1097" "1092" "1091" "1089" "1087" "1086" "1085" "1084" "1081" "1080" "1078" "1076" "1074" "1064" "1056" "1055" "1046" "1044" "1041" "1040" "1034" "1023" "1022" "1021" "1018" "1017" "1016" "1014" "1013" "1012" "1010" "1005" "1004" "1001" "1000" "998" "997" "996" "994" "993" "991" "989" "988" "984" "978" "976" "974" "972" "966" "961" "959" "953" "952" "945" "943" "936" "934" "932" "930" "927" "923" "922" "921" "919" "914" "913" "911" "908" "907" "905" "903" "898" "897" "893" "891" "890" "888" "883" "881" "879" "875" "872" "871" "869" "868" "867" "866" "864" "863" "862" "861" "860" "858" "855" "854" "853" "850" "849" "848" "847" "845" "843" "840" "838" "837" "835" "834" "831" "829" "825" "824" "821" "811" "806" "787" "780" "777" "774" "762" "760" "759" "756" "741" "732" "727" "721" "720" "716" "711" "707" "703" "697" "695" "682" "681" "677" "673" "667" "664" "663" "659" "656" "653" "638" "634" "614" "613" "612" "606" "595" "589" "580" "578" "576" "575" "570" "559" "553" "550" "547" "546" "535" "522" "521" "510" "509" "500" "493" "478" "476" "475" "472" "465" "457" "454" "451" "445" "439" "437" "431" "427" "422" "409" "408" "407" "403" "402" "400" "396" "392" "387" "386" "380" "379" "376" "375" "371" "364" "355" "344" "342" "337" "335" "334" "328" "326" "324" "316" "309" "303" "302" "293" "291" "290" "288" "284" "279" "270" "269" "264" "263" "261" "254" "244" "243" "241" "235" "231" "230" "224" "221" "217" "210" "208" "207" "191" "188" "184" "182" "178" "167" "159" "156" "153" "146" "142" "140" "136" "131" "129" "124" "107" "105" "98" "92" "80" "79" "76" "70" "67" "65" "64" "59" "47" "45" "44" "31" "28" "25" "22" "14" "11" "9" "4" "1" 

Redescription R100 Rules: 

Dist: 64 35 0 0 0
W1R: ADAS13 >= 0.0 <= 17.0 AND ADAS11 >= 0.0 <= 13.67 AND CDRSB >= 0.0 <= 0.0 AND Q13SCORE >= 0.0 <= 0.0 
W2R: Entorhinal >= 3229.0 <= 5896.0 AND Hippocampus >= 6102.0 <= 10602.0 AND AV45 >= 0.850872 <= 1.153575 AND FDG >= 5.95241 <= 8.35249 
JS: 0.20625
p-value :1.8652301925214942E-11
Support intersection: 99
Support union: 480

Covered examples (intersection): 
"1737" "1731" "1725" "1719" "1716" "1711" "1708" "1704" "1703" "1689" "1686" "1672" "1667" "1663" "1662" "1661" "1660" "1659" "1656" "1650" "1648" "1647" "1646" "1644" "1634" "1633" "1630" "1623" "1618" "1615" "1608" "1607" "1605" "1604" "1591" "1582" "1544" "1496" "1491" "1471" "1445" "1420" "1376" "1373" "1372" "1369" "1365" "1355" "1344" "1324" "1322" "1309" "1307" "1302" "1289" "1287" "1278" "1271" "1269" "1267" "1266" "1252" "1245" "1243" "1228" "1225" "1222" "1209" "1206" "1203" "1201" "1197" "1183" "1182" "1169" "1168" "1163" "1147" "1137" "1134" "1125" "1119" "1108" "1091" "1081" "1076" "1070" "1055" "1044" "1040" "1032" "1017" "999" "993" "976" "972" "965" "961" "960" 
Union elements: 
"1737" "1735" "1733" "1731" "1729" "1728" "1727" "1726" "1725" "1720" "1719" "1718" "1717" "1716" "1713" "1711" "1708" "1705" "1704" "1703" "1702" "1701" "1699" "1696" "1692" "1691" "1689" "1688" "1686" "1684" "1680" "1677" "1676" "1675" "1674" "1672" "1671" "1669" "1668" "1667" "1665" "1663" "1662" "1661" "1660" "1659" "1658" "1657" "1656" "1653" "1651" "1650" "1649" "1648" "1647" "1646" "1645" "1644" "1642" "1641" "1640" "1639" "1638" "1636" "1634" "1633" "1631" "1630" "1629" "1627" "1623" "1621" "1620" "1618" "1617" "1616" "1615" "1612" "1608" "1607" "1606" "1605" "1604" "1591" "1582" "1578" "1570" "1544" "1543" "1537" "1527" "1511" "1502" "1498" "1496" "1494" "1491" "1490" "1489" "1481" "1473" "1472" "1471" "1470" "1468" "1465" "1462" "1449" "1446" "1445" "1442" "1441" "1432" "1428" "1420" "1412" "1402" "1399" "1394" "1376" "1373" "1372" "1370" "1369" "1365" "1355" "1351" "1350" "1346" "1345" "1344" "1342" "1341" "1336" "1331" "1330" "1324" "1322" "1320" "1318" "1314" "1313" "1312" "1310" "1309" "1308" "1307" "1302" "1301" "1299" "1298" "1291" "1289" "1288" "1287" "1285" "1278" "1277" "1273" "1271" "1269" "1267" "1266" "1265" "1264" "1257" "1254" "1253" "1252" "1251" "1246" "1245" "1244" "1243" "1241" "1239" "1238" "1233" "1228" "1225" "1222" "1216" "1209" "1207" "1206" "1205" "1204" "1203" "1201" "1200" "1199" "1198" "1197" "1196" "1195" "1194" "1193" "1192" "1191" "1188" "1185" "1184" "1183" "1182" "1177" "1175" "1174" "1171" "1169" "1168" "1165" "1163" "1160" "1156" "1153" "1152" "1151" "1149" "1147" "1137" "1136" "1134" "1132" "1130" "1128" "1126" "1125" "1124" "1123" "1120" "1119" "1118" "1117" "1114" "1110" "1108" "1105" "1098" "1096" "1093" "1091" "1088" "1087" "1086" "1085" "1084" "1081" "1080" "1078" "1076" "1070" "1069" "1066" "1060" "1057" "1056" "1055" "1054" "1051" "1047" "1046" "1044" "1041" "1040" "1038" "1034" "1032" "1021" "1020" "1019" "1017" "1016" "1013" "1010" "1009" "1005" "1003" "1000" "999" "998" "996" "994" "993" "992" "990" "987" "984" "978" "977" "976" "974" "972" "971" "966" "965" "961" "960" "959" "955" "947" "938" "935" "934" "930" "929" "928" "927" "921" "919" "916" "915" "914" "913" "909" "907" "906" "904" "903" "902" "901" "900" "898" "897" "893" "891" "890" "884" "882" "881" "879" "871" "868" "867" "862" "860" "858" "853" "847" "841" "830" "829" "828" "825" "824" "823" "820" "753" "743" "736" "733" "728" "724" "717" "715" "708" "707" "705" "699" "689" "686" "683" "680" "677" "676" "665" "649" "645" "625" "578" "573" "570" "557" "552" "550" "549" "535" "529" "523" "509" "502" "490" "488" "475" "464" "457" "445" "444" "439" "437" "431" "425" "422" "416" "408" "405" "396" "391" "390" "387" "385" "371" "369" "366" "356" "346" "344" "343" "337" "334" "327" "324" "315" "305" "304" "303" "291" "288" "283" "280" "278" "273" "270" "256" "252" "244" "243" "241" "239" "233" "231" "221" "219" "212" "210" "207" "197" "178" "176" "173" "171" "160" "156" "152" "151" "123" "111" "109" "107" "99" "97" "87" "82" "81" "80" "77" "70" "65" "64" "63" "59" "55" "52" "47" "46" "45" "42" "41" "40" "38" "35" "29" "22" "18" "15" "14" "13" "11" "10" "9" "7" 
