# Supplementary material for: Using redescription mining to relate clinical and biological characteristics of cognitively impaired and Alzheimer’s disease patients
Source: PLoS One. 2017 Oct 31;12(10):e0187364. doi: 10.1371/journal.pone.0187364 (PMC5663625; doi:10.1371/journal.pone.0187364)
Supplement: S7 File — (TXT) [file pone.0187364.s007.txt]

Redescriptions obtained on dataset D1 describing [100,869] subjects. 
Target variable distribution is in order [CN, SMC, EMCI, LMCI, AD].

Redescription R1 Rules: 

Dist: 1 0 8 83 139
W1R: RAVLTImmediate >= 1.0 <= 43.0 AND ADAS13 >= 20.67 <= 54.67 AND BCHDACHE >= 0.0 <= 0.0 
W2R: Entorhinal >= 1426.0 <= 3154.0 AND Hippocampus >= 3091.0 <= 6696.0 
JS: 0.3701923076923077
p-value :0.0
Support intersection: 231
Support union: 624

Covered examples (intersection): 
"1690" "1683" "1679" "1678" "1664" "1625" "1619" "1610" "1609" "1594" "1589" "1586" "1584" "1581" "1577" "1572" "1567" "1565" "1560" "1559" "1558" "1555" "1550" "1542" "1536" "1535" "1521" "1519" "1518" "1515" "1510" "1499" "1476" "1454" "1450" "1440" "1439" "1437" "1424" "1415" "1413" "1398" "1396" "1395" "1382" "1380" "1379" "1319" "1300" "1293" "1286" "1276" "1275" "1274" "1270" "1262" "1260" "1248" "1230" "1210" "1202" "1186" "1146" "1129" "1106" "1099" "1065" "1062" "1061" "1045" "1037" "1036" "1030" "1029" "1024" "1011" "1008" "1002" "995" "982" "973" "969" "963" "946" "854" "839" "819" "800" "799" "794" "785" "779" "776" "757" "750" "748" "746" "745" "744" "738" "737" "726" "725" "722" "719" "706" "698" "688" "678" "672" "654" "652" "651" "646" "635" "619" "616" "605" "603" "602" "601" "599" "596" "594" "584" "582" "574" "569" "566" "563" "561" "556" "544" "543" "542" "537" "532" "530" "527" "520" "519" "517" "515" "506" "504" "503" "492" "485" "481" "479" "473" "466" "458" "456" "452" "449" "446" "443" "436" "435" "433" "429" "428" "424" "423" "410" "406" "393" "389" "384" "383" "375" "368" "365" "362" "361" "354" "352" "351" "347" "341" "340" "336" "331" "330" "323" "313" "312" "310" "299" "294" "285" "282" "266" "265" "262" "240" "234" "232" "223" "211" "201" "199" "194" "183" "168" "154" "138" "133" "121" "115" "113" "100" "86" "75" "74" "73" "62" "61" "56" "54" "53" "51" "49" "48" "33" "32" "27" "8" "5" "2" 
Union elements: 
"1722" "1707" "1705" "1700" "1699" "1694" "1690" "1685" "1683" "1681" "1679" "1678" "1677" "1666" "1664" "1653" "1652" "1643" "1642" "1639" "1638" "1628" "1625" "1622" "1619" "1613" "1610" "1609" "1603" "1602" "1601" "1599" "1598" "1597" "1594" "1593" "1590" "1589" "1588" "1587" "1586" "1584" "1581" "1580" "1579" "1577" "1574" "1572" "1571" "1569" "1568" "1567" "1566" "1565" "1562" "1560" "1559" "1558" "1555" "1554" "1552" "1550" "1548" "1542" "1540" "1538" "1536" "1535" "1534" "1533" "1532" "1530" "1529" "1528" "1525" "1524" "1521" "1520" "1519" "1518" "1515" "1514" "1512" "1510" "1509" "1506" "1501" "1500" "1499" "1497" "1492" "1487" "1486" "1484" "1479" "1476" "1472" "1469" "1466" "1460" "1459" "1457" "1456" "1454" "1453" "1451" "1450" "1447" "1440" "1439" "1438" "1437" "1435" "1434" "1430" "1429" "1424" "1421" "1419" "1417" "1416" "1415" "1414" "1413" "1410" "1408" "1407" "1403" "1398" "1396" "1395" "1393" "1388" "1386" "1384" "1382" "1380" "1379" "1375" "1368" "1360" "1353" "1347" "1337" "1335" "1333" "1328" "1319" "1306" "1303" "1300" "1297" "1295" "1293" "1286" "1280" "1276" "1275" "1274" "1272" "1270" "1262" "1260" "1250" "1248" "1235" "1232" "1230" "1226" "1218" "1210" "1202" "1189" "1186" "1181" "1166" "1154" "1150" "1146" "1145" "1144" "1143" "1139" "1138" "1131" "1129" "1127" "1126" "1122" "1121" "1120" "1116" "1111" "1106" "1103" "1102" "1101" "1099" "1090" "1089" "1083" "1073" "1071" "1067" "1065" "1062" "1061" "1059" "1050" "1049" "1045" "1043" "1039" "1037" "1036" "1030" "1029" "1028" "1027" "1024" "1011" "1008" "1007" "1002" "995" "994" "983" "982" "981" "974" "973" "969" "967" "963" "954" "949" "948" "946" "926" "920" "895" "894" "892" "889" "886" "865" "854" "850" "845" "843" "839" "832" "819" "818" "816" "814" "813" "810" "803" "801" "800" "799" "798" "797" "796" "795" "794" "793" "792" "791" "790" "789" "788" "786" "785" "783" "782" "781" "779" "777" "776" "775" "773" "770" "769" "766" "764" "763" "761" "758" "757" "751" "750" "748" "746" "745" "744" "741" "738" "737" "734" "731" "727" "726" "725" "724" "722" "719" "714" "713" "710" "709" "706" "704" "698" "696" "690" "688" "687" "685" "684" "678" "677" "672" "671" "666" "665" "662" "660" "658" "657" "655" "654" "652" "651" "649" "648" "647" "646" "643" "639" "638" "636" "635" "633" "631" "630" "629" "627" "626" "623" "620" "619" "618" "616" "612" "611" "608" "605" "603" "602" "601" "599" "598" "596" "594" "591" "588" "586" "584" "583" "582" "577" "574" "571" "569" "568" "567" "566" "565" "563" "561" "558" "556" "555" "544" "543" "542" "540" "539" "538" "537" "536" "532" "531" "530" "528" "527" "525" "524" "520" "519" "518" "517" "515" "510" "506" "505" "504" "503" "501" "496" "495" "492" "488" "487" "485" "484" "481" "480" "479" "477" "474" "473" "472" "471" "469" "467" "466" "465" "461" "458" "456" "452" "450" "449" "448" "447" "446" "443" "442" "440" "436" "435" "434" "433" "432" "430" "429" "428" "426" "425" "424" "423" "419" "418" "417" "414" "410" "406" "402" "399" "398" "397" "395" "394" "393" "389" "384" "383" "375" "373" "368" "367" "365" "364" "363" "362" "361" "360" "359" "357" "356" "354" "352" "351" "347" "341" "340" "339" "336" "334" "332" "331" "330" "329" "323" "321" "319" "314" "313" "312" "310" "307" "306" "305" "300" "299" "297" "295" "294" "292" "285" "282" "272" "271" "268" "266" "265" "262" "259" "257" "255" "251" "249" "246" "242" "240" "237" "236" "234" "232" "229" "227" "225" "223" "215" "211" "209" "208" "206" "205" "202" "201" "200" "199" "195" "194" "193" "192" "188" "187" "185" "183" "180" "179" "172" "168" "163" "161" "157" "155" "154" "150" "149" "148" "147" "143" "140" "138" "137" "135" "133" "130" "128" "122" "121" "120" "118" "115" "114" "113" "110" "103" "102" "100" "95" "94" "93" "86" "85" "83" "81" "75" "74" "73" "72" "69" "68" "66" "62" "61" "57" "56" "54" "53" "51" "49" "48" "33" "32" "30" "27" "26" "24" "23" "17" "16" "14" "8" "6" "5" "3" "2" 

Redescription R2 Rules: 

Dist: 0 0 256 247 26
W1R: CDMEMORY >= 0.5 <= 3.0 AND FAQ >= 0.0 <= 5.0 
W2R: FDG >= 5.34114 <= 8.53584 
JS: 0.3992452830188679
p-value :0.0011529589244061444
Support intersection: 529
Support union: 1325

Covered examples (intersection): 
"1699" "1652" "1639" "1637" "1628" "1622" "1616" "1600" "1595" "1592" "1583" "1578" "1576" "1573" "1570" "1564" "1562" "1561" "1557" "1556" "1553" "1549" "1546" "1539" "1537" "1531" "1528" "1525" "1517" "1514" "1513" "1512" "1510" "1509" "1507" "1505" "1503" "1502" "1499" "1498" "1495" "1494" "1493" "1492" "1490" "1489" "1488" "1483" "1478" "1477" "1475" "1473" "1469" "1468" "1467" "1465" "1464" "1463" "1462" "1461" "1460" "1457" "1456" "1455" "1452" "1446" "1442" "1441" "1440" "1436" "1435" "1434" "1433" "1431" "1430" "1428" "1427" "1426" "1425" "1424" "1423" "1418" "1414" "1412" "1411" "1409" "1406" "1405" "1404" "1402" "1401" "1399" "1397" "1391" "1390" "1389" "1388" "1387" "1385" "1381" "1379" "1378" "1375" "1371" "1368" "1367" "1363" "1362" "1361" "1359" "1356" "1352" "1351" "1349" "1348" "1342" "1338" "1336" "1334" "1329" "1320" "1315" "1311" "1310" "1308" "1306" "1305" "1304" "1301" "1299" "1298" "1297" "1296" "1295" "1292" "1291" "1285" "1284" "1283" "1282" "1272" "1268" "1263" "1258" "1256" "1255" "1253" "1251" "1250" "1246" "1242" "1240" "1239" "1238" "1234" "1231" "1230" "1226" "1224" "1221" "1220" "1219" "1217" "1215" "1214" "1213" "1212" "1211" "1205" "1204" "1202" "1200" "1193" "1191" "1190" "1189" "1188" "1179" "1177" "1176" "1174" "1173" "1170" "1158" "1156" "1155" "1151" "1150" "1149" "1148" "1145" "1144" "1142" "1141" "1140" "1139" "1138" "1133" "1132" "1130" "1123" "1122" "1121" "1118" "1115" "1113" "1112" "1109" "1105" "1103" "1101" "1100" "1098" "1097" "1095" "1094" "1093" "1088" "1087" "1085" "1084" "1082" "1080" "1079" "1078" "1075" "1074" "1072" "1069" "1067" "1064" "1063" "1061" "1060" "1058" "1057" "1048" "1047" "1046" "1043" "1041" "1039" "1037" "1033" "1030" "1026" "1025" "1023" "1022" "1020" "1016" "1015" "1011" "1002" "995" "994" "991" "990" "988" "986" "985" "982" "981" "980" "979" "978" "975" "971" "970" "966" "962" "956" "953" "951" "948" "947" "944" "943" "942" "940" "939" "938" "937" "936" "935" "934" "932" "931" "930" "928" "927" "924" "923" "922" "921" "919" "918" "917" "916" "915" "914" "913" "911" "910" "909" "908" "907" "906" "905" "904" "903" "902" "901" "900" "899" "898" "897" "895" "894" "893" "891" "890" "888" "887" "884" "883" "882" "881" "880" "879" "878" "877" "875" "874" "873" "872" "871" "870" "869" "868" "867" "866" "864" "863" "862" "861" "860" "859" "858" "857" "855" "854" "853" "852" "850" "849" "847" "846" "845" "844" "843" "841" "840" "839" "838" "836" "834" "833" "831" "830" "829" "828" "827" "826" "825" "824" "823" "822" "821" "820" "817" "816" "815" "813" "812" "811" "810" "808" "806" "804" "802" "791" "789" "787" "784" "780" "777" "774" "762" "761" "760" "756" "749" "741" "732" "727" "723" "712" "711" "709" "700" "697" "696" "695" "692" "687" "682" "675" "673" "667" "663" "650" "647" "644" "642" "634" "632" "624" "623" "612" "611" "606" "595" "592" "589" "587" "572" "565" "561" "555" "548" "547" "546" "540" "539" "538" "532" "528" "522" "521" "512" "511" "507" "485" "465" "454" "447" "441" "427" "412" "411" "409" "407" "403" "400" "397" "386" "384" "383" "380" "375" "363" "358" "355" "342" "330" "321" "320" "319" "316" "307" "296" "279" "269" "260" "258" "247" "245" "240" "238" "236" "235" "223" "217" "209" "208" "204" "201" "190" "185" "183" "169" "168" "167" "162" "159" "150" "143" "137" "136" "132" "129" "126" "125" "124" "112" "104" "101" "100" "98" "96" "95" "92" "88" "85" "76" "67" "51" "31" 
Union elements: 
"1737" "1736" "1735" "1734" "1733" "1732" "1731" "1730" "1729" "1728" "1727" "1726" "1725" "1724" "1723" "1721" "1720" "1719" "1718" "1717" "1716" "1715" "1714" "1712" "1711" "1710" "1709" "1708" "1706" "1705" "1704" "1703" "1702" "1701" "1699" "1698" "1697" "1696" "1695" "1694" "1693" "1692" "1691" "1689" "1688" "1687" "1686" "1685" "1684" "1683" "1681" "1680" "1677" "1676" "1675" "1674" "1673" "1672" "1671" "1670" "1669" "1668" "1667" "1665" "1664" "1663" "1662" "1661" "1660" "1659" "1658" "1657" "1656" "1654" "1653" "1652" "1651" "1650" "1649" "1648" "1647" "1646" "1645" "1644" "1643" "1642" "1641" "1640" "1639" "1638" "1637" "1636" "1635" "1634" "1633" "1632" "1631" "1630" "1628" "1627" "1626" "1624" "1623" "1622" "1621" "1620" "1618" "1617" "1616" "1615" "1614" "1612" "1611" "1610" "1608" "1607" "1606" "1605" "1604" "1603" "1601" "1600" "1599" "1598" "1595" "1594" "1593" "1592" "1591" "1590" "1588" "1587" "1585" "1583" "1582" "1579" "1578" "1577" "1576" "1575" "1573" "1572" "1570" "1569" "1564" "1563" "1562" "1561" "1557" "1556" "1555" "1553" "1552" "1550" "1549" "1548" "1547" "1546" "1545" "1544" "1543" "1542" "1541" "1540" "1539" "1538" "1537" "1536" "1533" "1532" "1531" "1530" "1528" "1527" "1526" "1525" "1524" "1523" "1522" "1521" "1518" "1517" "1515" "1514" "1513" "1512" "1511" "1510" "1509" "1508" "1507" "1505" "1504" "1503" "1502" "1501" "1500" "1499" "1498" "1496" "1495" "1494" "1493" "1492" "1491" "1490" "1489" "1488" "1486" "1485" "1483" "1482" "1481" "1480" "1479" "1478" "1477" "1476" "1475" "1474" "1473" "1472" "1471" "1470" "1469" "1468" "1467" "1466" "1465" "1464" "1463" "1462" "1461" "1460" "1459" "1457" "1456" "1455" "1454" "1453" "1452" "1451" "1450" "1449" "1448" "1446" "1445" "1444" "1443" "1442" "1441" "1440" "1436" "1435" "1434" "1433" "1432" "1431" "1430" "1429" "1428" "1427" "1426" "1425" "1424" "1423" "1422" "1421" "1420" "1418" "1416" "1415" "1414" "1412" "1411" "1410" "1409" "1406" "1405" "1404" "1403" "1402" "1401" "1399" "1397" "1395" "1394" "1393" "1392" "1391" "1390" "1389" "1388" "1387" "1385" "1383" "1382" "1381" "1379" "1378" "1376" "1375" "1374" "1373" "1372" "1371" "1370" "1369" "1368" "1367" "1366" "1365" "1364" "1363" "1362" "1361" "1359" "1358" "1356" "1355" "1354" "1353" "1352" "1351" "1350" "1349" "1348" "1347" "1346" "1345" "1344" "1343" "1342" "1341" "1340" "1339" "1338" "1336" "1335" "1334" "1332" "1331" "1330" "1329" "1327" "1326" "1325" "1324" "1323" "1322" "1321" "1320" "1319" "1318" "1317" "1315" "1314" "1313" "1312" "1311" "1310" "1309" "1308" "1307" "1306" "1305" "1304" "1302" "1301" "1300" "1299" "1298" "1297" "1296" "1295" "1294" "1293" "1292" "1291" "1290" "1289" "1288" "1287" "1286" "1285" "1284" "1283" "1282" "1281" "1280" "1279" "1278" "1277" "1276" "1275" "1274" "1273" "1272" "1271" "1270" "1269" "1268" "1267" "1266" "1265" "1264" "1263" "1262" "1261" "1260" "1259" "1258" "1257" "1256" "1255" "1254" "1253" "1252" "1251" "1250" "1249" "1248" "1247" "1246" "1245" "1244" "1243" "1242" "1241" "1240" "1239" "1238" "1237" "1236" "1235" "1234" "1233" "1231" "1230" "1229" "1228" "1227" "1226" "1225" "1224" "1223" "1222" "1221" "1220" "1219" "1218" "1217" "1216" "1215" "1214" "1213" "1212" "1211" "1210" "1209" "1208" "1207" "1206" "1205" "1204" "1203" "1202" "1201" "1200" "1199" "1198" "1197" "1196" "1195" "1194" "1193" "1192" "1191" "1190" "1189" "1188" "1187" "1185" "1184" "1183" "1182" "1181" "1180" "1179" "1178" "1177" "1176" "1175" "1174" "1173" "1171" "1170" "1169" "1168" "1167" "1166" "1165" "1164" "1163" "1162" "1160" "1159" "1158" "1157" "1156" "1155" "1154" "1153" "1152" "1151" "1150" "1149" "1148" "1147" "1145" "1144" "1143" "1142" "1141" "1140" "1139" "1138" "1137" "1136" "1135" "1134" "1133" "1132" "1130" "1129" "1128" "1127" "1126" "1125" "1124" "1123" "1122" "1121" "1120" "1119" "1118" "1117" "1115" "1114" "1113" "1112" "1111" "1109" "1108" "1107" "1105" "1104" "1103" "1102" "1101" "1100" "1099" "1098" "1097" "1096" "1095" "1094" "1093" "1092" "1091" "1089" "1088" "1087" "1086" "1085" "1084" "1083" "1082" "1081" "1080" "1079" "1078" "1076" "1075" "1074" "1073" "1072" "1070" "1069" "1068" "1067" "1066" "1064" "1063" "1062" "1061" "1060" "1059" "1058" "1057" "1056" "1055" "1054" "1053" "1052" "1051" "1050" "1049" "1048" "1047" "1046" "1044" "1043" "1042" "1041" "1040" "1039" "1038" "1037" "1035" "1034" "1033" "1032" "1031" "1030" "1029" "1028" "1026" "1025" "1023" "1022" "1021" "1020" "1019" "1018" "1017" "1016" "1015" "1014" "1013" "1012" "1011" "1010" "1009" "1008" "1007" "1006" "1005" "1004" "1003" "1002" "1001" "1000" "999" "998" "997" "996" "995" "994" "993" "992" "991" "990" "989" "988" "987" "986" "985" "984" "982" "981" "980" "979" "978" "977" "976" "975" "974" "972" "971" "970" "969" "968" "967" "966" "965" "964" "963" "962" "961" "960" "959" "958" "957" "956" "955" "954" "953" "952" "951" "950" "949" "948" "947" "946" "945" "944" "943" "942" "941" "940" "939" "938" "937" "936" "935" "934" "933" "932" "931" "930" "929" "928" "927" "926" "925" "924" "923" "922" "921" "920" "919" "918" "917" "916" "915" "914" "913" "912" "911" "910" "909" "908" "907" "906" "905" "904" "903" "902" "901" "900" "899" "898" "897" "896" "895" "894" "893" "892" "891" "890" "889" "888" "887" "886" "885" "884" "883" "882" "881" "880" "879" "878" "877" "876" "875" "874" "873" "872" "871" "870" "869" "868" "867" "866" "865" "864" "863" "862" "861" "860" "859" "858" "857" "856" "855" "854" "853" "852" "850" "849" "848" "847" "846" "845" "844" "843" "842" "841" "840" "839" "838" "837" "836" "835" "834" "833" "832" "831" "830" "829" "828" "827" "826" "825" "824" "823" "822" "821" "820" "819" "818" "817" "816" "815" "814" "813" "812" "811" "810" "809" "808" "807" "806" "804" "803" "802" "800" "799" "797" "796" "795" "794" "791" "789" "787" "784" "782" "780" "778" "777" "775" "774" "773" "772" "771" "767" "766" "765" "764" "763" "762" "761" "760" "759" "758" "757" "756" "754" "752" "750" "749" "747" "745" "741" "740" "738" "735" "734" "732" "730" "729" "727" "726" "723" "720" "719" "713" "712" "711" "709" "706" "704" "703" "702" "700" "697" "696" "695" "694" "692" "691" "688" "687" "686" "685" "684" "682" "681" "680" "679" "675" "674" "673" "670" "669" "668" "667" "664" "663" "661" "659" "658" "656" "655" "654" "653" "650" "649" "648" "647" "646" "644" "642" "640" "639" "638" "637" "635" "634" "633" "632" "631" "629" "627" "624" "623" "622" "615" "614" "613" "612" "611" "610" "607" "606" "605" "604" "601" "600" "599" "598" "597" "595" "593" "592" "589" "588" "587" "586" "584" "581" "577" "574" "572" "570" "569" "567" "565" "564" "563" "562" "561" "560" "558" "556" "555" "554" "553" "552" "550" "548" "547" "546" "545" "543" "542" "540" "539" "538" "537" "535" "534" "532" "530" "528" "527" "524" "522" "521" "520" "518" "517" "516" "515" "512" "511" "509" "507" "505" "504" "503" "500" "496" "494" "493" "490" "489" "488" "487" "486" "485" "484" "483" "482" "480" "476" "475" "474" "473" "472" "471" "470" "467" "465" "463" "462" "459" "455" "454" "451" "450" "447" "446" "445" "444" "443" "442" "441" "440" "439" "434" "431" "430" "427" "425" "424" "422" "420" "417" "415" "413" "412" "411" "410" "409" "407" "404" "403" "402" "401" "400" "398" "397" "394" "392" "387" "386" "384" "383" "382" "381" "380" "379" "376" "375" "373" "372" "371" "368" "367" "364" "363" "360" "359" "358" "357" "355" "353" "350" "349" "348" "345" "342" "339" "338" "336" "335" "334" "332" "330" "328" "325" "324" "323" "321" "320" "319" "317" "316" "310" "309" "308" "307" "305" "303" "297" "296" "293" "292" "291" "290" "289" "288" "285" "284" "281" "280" "279" "277" "272" "271" "270" "269" "268" "267" "264" "263" "262" "261" "260" "258" "257" "251" "250" "249" "247" "245" "244" "243" "241" "240" "238" "237" "236" "235" "230" "229" "228" "224" "223" "222" "221" "220" "218" "217" "216" "215" "213" "210" "209" "208" "207" "206" "204" "203" "202" "201" "191" "190" "188" "187" "186" "185" "184" "183" "182" "181" "179" "176" "174" "172" "170" "169" "168" "167" "166" "165" "162" "161" "160" "159" "157" "156" "154" "153" "151" "150" "146" "144" "143" "142" "140" "138" "137" "136" "135" "134" "132" "131" "130" "129" "128" "126" "125" "124" "122" "119" "118" "114" "113" "112" "110" "109" "107" "106" "105" "104" "102" "101" "100" "98" "96" "95" "94" "92" "91" "89" "88" "87" "85" "83" "81" "80" "78" "76" "74" "71" "69" "67" "66" "65" "64" "63" "59" "56" "51" "49" "47" "42" "39" "36" "34" "32" "31" "29" "28" "27" "26" "25" "24" "23" "21" "19" "15" "13" "11" "9" "8" "7" "5" "4" "3" "2" "1" 

Redescription R3 Rules: 

Dist: 53 38 33 5 0
W1R: Q9SCORE >= 0.0 <= 0.0 AND CDJUDGE >= 0.0 <= 0.0 AND ADAS13 >= 1.67 <= 9.0 AND NXHEEL >= 1.0 <= 1.0 
W2R: ICV >= 1147283.460224 <= 1618394.22996 AND Hippocampus >= 6102.0 <= 9668.0 AND AV45 >= 0.850872 <= 1.236128 AND FDG >= 5.97518 <= 8.35249 
JS: 0.26597938144329897
p-value :0.0
Support intersection: 129
Support union: 485

Covered examples (intersection): 
"1731" "1725" "1717" "1716" "1711" "1705" "1704" "1703" "1697" "1696" "1692" "1686" "1685" "1674" "1672" "1669" "1668" "1667" "1665" "1662" "1661" "1659" "1657" "1656" "1651" "1650" "1648" "1646" "1640" "1636" "1634" "1633" "1618" "1608" "1607" "1605" "1604" "1591" "1582" "1564" "1544" "1493" "1491" "1474" "1468" "1461" "1445" "1432" "1420" "1397" "1374" "1373" "1372" "1369" "1365" "1362" "1355" "1342" "1326" "1322" "1312" "1309" "1308" "1289" "1283" "1278" "1271" "1267" "1263" "1257" "1254" "1252" "1251" "1245" "1243" "1238" "1225" "1222" "1216" "1209" "1206" "1204" "1198" "1197" "1188" "1182" "1175" "1174" "1165" "1163" "1153" "1149" "1134" "1125" "1123" "1119" "1096" "1093" "1091" "1088" "1085" "1070" "1057" "1051" "1047" "1040" "1032" "1022" "1014" "1013" "993" "976" "971" "968" "965" "918" "915" "906" "900" "891" "884" "868" "867" "852" "846" "838" "830" "827" "823" 
Union elements: 
"1734" "1733" "1731" "1728" "1726" "1725" "1724" "1719" "1718" "1717" "1716" "1715" "1713" "1711" "1709" "1708" "1705" "1704" "1703" "1701" "1699" "1698" "1697" "1696" "1692" "1689" "1687" "1686" "1685" "1680" "1677" "1676" "1674" "1672" "1669" "1668" "1667" "1665" "1663" "1662" "1661" "1660" "1659" "1658" "1657" "1656" "1653" "1651" "1650" "1649" "1648" "1647" "1646" "1645" "1644" "1642" "1640" "1639" "1638" "1637" "1636" "1634" "1633" "1631" "1630" "1629" "1627" "1624" "1621" "1618" "1616" "1615" "1612" "1608" "1607" "1606" "1605" "1604" "1591" "1582" "1578" "1564" "1549" "1544" "1543" "1537" "1527" "1511" "1498" "1496" "1494" "1493" "1491" "1490" "1489" "1480" "1477" "1474" "1473" "1468" "1465" "1462" "1461" "1446" "1445" "1442" "1441" "1436" "1435" "1433" "1432" "1428" "1426" "1425" "1420" "1412" "1411" "1399" "1397" "1394" "1376" "1374" "1373" "1372" "1370" "1369" "1367" "1365" "1362" "1359" "1358" "1355" "1351" "1350" "1349" "1348" "1345" "1342" "1340" "1336" "1334" "1331" "1330" "1326" "1325" "1324" "1322" "1318" "1314" "1313" "1312" "1310" "1309" "1308" "1304" "1302" "1301" "1299" "1298" "1297" "1289" "1288" "1287" "1285" "1284" "1283" "1278" "1277" "1273" "1271" "1269" "1268" "1267" "1265" "1264" "1263" "1257" "1254" "1253" "1252" "1251" "1246" "1245" "1243" "1242" "1241" "1240" "1239" "1238" "1237" "1236" "1231" "1229" "1225" "1222" "1220" "1216" "1209" "1208" "1207" "1206" "1205" "1204" "1203" "1201" "1200" "1198" "1197" "1196" "1194" "1193" "1192" "1191" "1190" "1188" "1187" "1185" "1183" "1182" "1177" "1175" "1174" "1173" "1169" "1168" "1167" "1165" "1163" "1160" "1159" "1158" "1156" "1153" "1152" "1151" "1149" "1148" "1137" "1136" "1134" "1130" "1126" "1125" "1123" "1122" "1120" "1119" "1118" "1117" "1116" "1114" "1112" "1110" "1109" "1108" "1107" "1105" "1098" "1096" "1093" "1091" "1088" "1087" "1085" "1081" "1080" "1078" "1076" "1070" "1069" "1068" "1060" "1057" "1054" "1052" "1051" "1047" "1046" "1042" "1041" "1040" "1038" "1034" "1032" "1029" "1022" "1021" "1019" "1017" "1016" "1015" "1014" "1013" "1010" "1009" "1006" "1001" "999" "998" "997" "996" "993" "987" "986" "985" "984" "980" "976" "971" "968" "965" "964" "961" "960" "959" "955" "947" "944" "942" "938" "928" "927" "922" "921" "919" "918" "915" "914" "913" "910" "909" "906" "904" "903" "902" "901" "900" "899" "898" "897" "893" "891" "890" "884" "883" "880" "879" "878" "873" "871" "868" "867" "864" "862" "861" "860" "859" "858" "853" "852" "847" "846" "844" "841" "838" "833" "830" "829" "828" "827" "825" "824" "823" "821" "820" "753" "743" "742" "736" "728" "724" "717" "715" "708" "705" "699" "689" "680" "679" "676" "665" "649" "645" "634" "581" "573" "557" "550" "549" "535" "533" "529" "513" "509" "508" "490" "488" "464" "441" "420" "391" "390" "388" "385" "371" "369" "364" "356" "353" "350" "346" "343" "338" "335" "327" "325" "322" "320" "311" "309" "305" "304" "301" "288" "286" "278" "273" "270" "256" "252" "241" "239" "219" "212" "197" "177" "176" "173" "171" "160" "156" "152" "149" "126" "123" "116" "111" "99" "97" "89" "87" "82" "81" "77" "71" "65" "64" "63" "59" "58" "55" "52" "43" "41" "40" "35" "34" "29" "20" "18" "15" "12" "10" "9" "7" 

Redescription R4 Rules: 

Dist: 0 0 0 28 77
W1R: Q12SCORE >= 0.0 <= 2.0 AND RAVLTPercForgetting >= 60.0 <= 100.0 AND ADAS13 >= 24.33 <= 54.67 
W2R: APOE4 >= 1.0 <= 2.0 AND Hippocampus >= 3281.0 <= 6063.0 AND HMT16 >= 19.2 <= 50.4 
JS: 0.25862068965517243
p-value :0.0
Support intersection: 105
Support union: 406

Covered examples (intersection): 
"1622" "1599" "1598" "1589" "1586" "1572" "1571" "1567" "1559" "1521" "1518" "1515" "1506" "1497" "1487" "1476" "1463" "1437" "1415" "1400" "1398" "1386" "1382" "1303" "1300" "1286" "1275" "1270" "1210" "1181" "1146" "1139" "1129" "1106" "1065" "1062" "1045" "1037" "1008" "1002" "995" "819" "799" "786" "785" "779" "757" "698" "678" "672" "660" "657" "654" "652" "647" "630" "619" "616" "602" "601" "569" "565" "561" "556" "537" "515" "503" "495" "492" "479" "467" "466" "436" "433" "428" "424" "423" "393" "389" "365" "362" "354" "347" "341" "336" "331" "323" "313" "310" "285" "282" "272" "266" "265" "234" "225" "223" "200" "199" "148" "62" "61" "48" "8" "2" 
Union elements: 
"1722" "1707" "1700" "1699" "1694" "1690" "1683" "1681" "1679" "1678" "1670" "1666" "1664" "1654" "1625" "1622" "1619" "1610" "1609" "1603" "1602" "1601" "1599" "1598" "1597" "1594" "1589" "1588" "1586" "1584" "1581" "1580" "1579" "1577" "1574" "1572" "1571" "1569" "1568" "1567" "1566" "1565" "1560" "1559" "1555" "1554" "1552" "1551" "1550" "1542" "1538" "1536" "1535" "1533" "1532" "1530" "1529" "1528" "1524" "1521" "1520" "1519" "1518" "1516" "1515" "1514" "1512" "1510" "1509" "1506" "1501" "1500" "1499" "1497" "1495" "1488" "1487" "1476" "1472" "1463" "1459" "1456" "1454" "1453" "1450" "1447" "1443" "1439" "1437" "1434" "1421" "1419" "1417" "1416" "1415" "1413" "1408" "1407" "1403" "1400" "1398" "1396" "1395" "1393" "1389" "1386" "1384" "1382" "1368" "1360" "1353" "1337" "1329" "1328" "1303" "1300" "1293" "1286" "1276" "1275" "1274" "1270" "1262" "1260" "1248" "1230" "1218" "1211" "1210" "1189" "1186" "1181" "1172" "1166" "1154" "1146" "1145" "1140" "1139" "1135" "1131" "1129" "1111" "1106" "1101" "1099" "1089" "1077" "1065" "1063" "1062" "1061" "1050" "1045" "1037" "1036" "1028" "1024" "1008" "1007" "1002" "995" "982" "981" "973" "963" "958" "954" "937" "920" "886" "839" "819" "818" "817" "805" "801" "799" "798" "797" "795" "793" "792" "791" "788" "786" "785" "783" "782" "779" "775" "773" "771" "766" "763" "761" "758" "757" "756" "754" "750" "747" "746" "744" "741" "737" "731" "726" "722" "719" "714" "706" "698" "690" "688" "684" "678" "672" "666" "662" "661" "660" "657" "654" "652" "651" "647" "639" "638" "636" "633" "631" "630" "627" "619" "618" "616" "605" "603" "602" "601" "599" "596" "594" "588" "587" "584" "582" "571" "569" "568" "566" "565" "563" "561" "556" "544" "543" "542" "539" "537" "536" "532" "531" "525" "520" "517" "515" "506" "503" "501" "495" "492" "485" "484" "479" "478" "477" "471" "467" "466" "461" "460" "458" "456" "452" "443" "436" "435" "433" "432" "430" "429" "428" "426" "424" "423" "419" "410" "406" "402" "400" "398" "395" "394" "393" "389" "383" "381" "373" "365" "362" "361" "360" "356" "354" "347" "341" "340" "339" "336" "331" "330" "329" "323" "321" "313" "312" "310" "307" "295" "294" "285" "282" "272" "268" "266" "265" "257" "255" "251" "240" "237" "234" "232" "225" "223" "209" "208" "205" "201" "200" "199" "196" "195" "194" "193" "192" "189" "185" "177" "168" "163" "161" "155" "150" "148" "147" "138" "133" "122" "121" "120" "115" "114" "110" "103" "94" "90" "86" "83" "75" "74" "69" "68" "62" "61" "57" "56" "54" "53" "50" "49" "48" "33" "32" "30" "27" "26" "23" "19" "16" "8" "6" "5" "2" 

Redescription R5 Rules: 

Dist: 230 75 134 67 0
W1R: MMSE >= 28.0 <= 30.0 AND MMCITY >= 1.0 <= 1.0 AND ADAS13 >= 0.0 <= 17.0 AND MMPENCIL >= 1.0 <= 1.0 
W2R: Hippocampus >= 6903.0 <= 10769.0 
JS: 0.4975417895771878
p-value :0.0
Support intersection: 506
Support union: 1017

Covered examples (intersection): 
"1737" "1735" "1734" "1733" "1732" "1731" "1729" "1728" "1727" "1726" "1725" "1724" "1723" "1719" "1718" "1717" "1716" "1715" "1713" "1712" "1711" "1710" "1709" "1708" "1704" "1703" "1701" "1697" "1696" "1695" "1693" "1691" "1689" "1686" "1684" "1680" "1674" "1673" "1672" "1669" "1668" "1667" "1665" "1662" "1661" "1660" "1659" "1658" "1657" "1656" "1655" "1651" "1650" "1648" "1647" "1646" "1645" "1644" "1641" "1640" "1636" "1634" "1633" "1632" "1631" "1630" "1627" "1624" "1623" "1618" "1617" "1616" "1614" "1608" "1607" "1606" "1592" "1591" "1583" "1582" "1570" "1564" "1557" "1556" "1544" "1537" "1527" "1526" "1522" "1517" "1502" "1498" "1496" "1493" "1490" "1485" "1481" "1474" "1470" "1468" "1465" "1464" "1461" "1452" "1449" "1446" "1436" "1432" "1426" "1423" "1420" "1412" "1411" "1399" "1397" "1390" "1383" "1376" "1374" "1373" "1372" "1369" "1367" "1365" "1364" "1362" "1358" "1356" "1344" "1342" "1341" "1339" "1334" "1332" "1331" "1326" "1322" "1320" "1318" "1317" "1312" "1310" "1309" "1308" "1304" "1302" "1301" "1289" "1288" "1287" "1285" "1283" "1282" "1279" "1277" "1271" "1268" "1267" "1265" "1264" "1263" "1259" "1257" "1254" "1253" "1252" "1246" "1245" "1244" "1243" "1241" "1240" "1238" "1237" "1233" "1229" "1228" "1220" "1219" "1215" "1214" "1213" "1212" "1209" "1208" "1207" "1203" "1199" "1198" "1197" "1194" "1192" "1190" "1185" "1182" "1180" "1178" "1177" "1176" "1175" "1174" "1169" "1168" "1167" "1165" "1164" "1162" "1159" "1158" "1157" "1156" "1155" "1153" "1149" "1147" "1137" "1134" "1128" "1125" "1124" "1123" "1119" "1118" "1117" "1114" "1110" "1105" "1100" "1096" "1095" "1093" "1092" "1091" "1088" "1086" "1085" "1082" "1081" "1080" "1078" "1070" "1069" "1066" "1060" "1057" "1056" "1055" "1052" "1047" "1046" "1044" "1038" "1035" "1034" "1032" "1031" "1026" "1022" "1017" "1015" "1014" "1010" "1009" "1005" "1000" "999" "998" "993" "992" "991" "990" "988" "986" "984" "980" "978" "976" "971" "964" "961" "960" "959" "957" "953" "952" "945" "943" "938" "935" "934" "929" "928" "927" "924" "923" "922" "921" "919" "916" "915" "914" "913" "911" "910" "909" "907" "906" "904" "903" "901" "900" "899" "897" "891" "884" "882" "881" "879" "877" "875" "871" "868" "867" "864" "862" "860" "858" "855" "852" "848" "846" "844" "841" "840" "838" "837" "836" "833" "830" "828" "826" "825" "823" "820" "811" "806" "787" "780" "753" "743" "742" "732" "728" "723" "721" "717" "716" "715" "707" "705" "703" "699" "695" "689" "686" "676" "674" "673" "669" "663" "656" "645" "644" "628" "625" "585" "578" "576" "575" "573" "570" "553" "552" "550" "549" "541" "535" "529" "526" "514" "502" "493" "491" "475" "459" "457" "451" "445" "437" "427" "420" "416" "408" "404" "403" "396" "392" "391" "390" "388" "386" "385" "382" "376" "371" "369" "366" "355" "353" "346" "344" "338" "335" "327" "325" "324" "320" "318" "316" "315" "311" "309" "301" "293" "291" "289" "286" "284" "283" "280" "278" "277" "274" "273" "269" "267" "258" "245" "244" "243" "239" "233" "231" "221" "219" "216" "212" "207" "197" "191" "186" "184" "182" "178" "176" "171" "167" "162" "160" "159" "158" "156" "153" "142" "139" "116" "112" "109" "108" "101" "99" "97" "84" "82" "80" "76" "71" "70" "65" "64" "59" "58" "46" "44" "43" "40" "38" "37" "35" "28" "25" "22" "18" "13" "11" "4" 
Union elements: 
"1737" "1735" "1734" "1733" "1732" "1731" "1730" "1729" "1728" "1727" "1726" "1725" "1724" "1723" "1721" "1720" "1719" "1718" "1717" "1716" "1715" "1714" "1713" "1712" "1711" "1710" "1709" "1708" "1707" "1705" "1704" "1703" "1702" "1701" "1699" "1698" "1697" "1696" "1695" "1693" "1692" "1691" "1689" "1688" "1687" "1686" "1685" "1684" "1680" "1677" "1676" "1675" "1674" "1673" "1672" "1671" "1669" "1668" "1667" "1665" "1663" "1662" "1661" "1660" "1659" "1658" "1657" "1656" "1655" "1651" "1650" "1649" "1648" "1647" "1646" "1645" "1644" "1642" "1641" "1640" "1639" "1638" "1636" "1635" "1634" "1633" "1632" "1631" "1630" "1627" "1626" "1624" "1623" "1621" "1618" "1617" "1616" "1614" "1613" "1612" "1611" "1608" "1607" "1606" "1605" "1604" "1602" "1600" "1596" "1592" "1591" "1585" "1583" "1582" "1580" "1578" "1576" "1574" "1570" "1568" "1564" "1557" "1556" "1553" "1549" "1548" "1544" "1543" "1540" "1539" "1537" "1534" "1531" "1527" "1526" "1525" "1523" "1522" "1517" "1511" "1509" "1507" "1505" "1503" "1502" "1498" "1496" "1495" "1494" "1493" "1491" "1490" "1489" "1486" "1485" "1483" "1481" "1480" "1477" "1475" "1474" "1473" "1472" "1471" "1470" "1468" "1467" "1465" "1464" "1462" "1461" "1460" "1458" "1456" "1455" "1452" "1449" "1447" "1446" "1445" "1442" "1441" "1436" "1435" "1434" "1433" "1432" "1428" "1427" "1426" "1425" "1423" "1420" "1417" "1412" "1411" "1410" "1405" "1404" "1402" "1399" "1397" "1394" "1392" "1391" "1390" "1387" "1385" "1383" "1381" "1378" "1376" "1374" "1373" "1372" "1370" "1369" "1368" "1367" "1365" "1364" "1363" "1362" "1361" "1360" "1359" "1358" "1356" "1355" "1354" "1352" "1351" "1350" "1349" "1348" "1346" "1345" "1344" "1343" "1342" "1341" "1340" "1339" "1337" "1336" "1334" "1333" "1332" "1331" "1330" "1326" "1325" "1324" "1323" "1322" "1321" "1320" "1318" "1317" "1316" "1314" "1312" "1310" "1309" "1308" "1307" "1304" "1302" "1301" "1299" "1298" "1296" "1294" "1291" "1290" "1289" "1288" "1287" "1285" "1283" "1282" "1281" "1279" "1277" "1273" "1272" "1271" "1269" "1268" "1267" "1266" "1265" "1264" "1263" "1261" "1259" "1258" "1257" "1256" "1254" "1253" "1252" "1251" "1250" "1249" "1246" "1245" "1244" "1243" "1241" "1240" "1239" "1238" "1237" "1236" "1235" "1234" "1233" "1232" "1229" "1228" "1227" "1225" "1224" "1223" "1222" "1221" "1220" "1219" "1218" "1216" "1215" "1214" "1213" "1212" "1209" "1208" "1207" "1206" "1205" "1204" "1203" "1200" "1199" "1198" "1197" "1196" "1195" "1194" "1193" "1192" "1191" "1190" "1188" "1187" "1185" "1184" "1183" "1182" "1180" "1178" "1177" "1176" "1175" "1174" "1172" "1171" "1170" "1169" "1168" "1167" "1165" "1164" "1163" "1162" "1160" "1159" "1158" "1157" "1156" "1155" "1153" "1152" "1151" "1149" "1148" "1147" "1144" "1143" "1138" "1137" "1136" "1134" "1133" "1132" "1130" "1128" "1126" "1125" "1124" "1123" "1122" "1121" "1120" "1119" "1118" "1117" "1116" "1114" "1113" "1112" "1110" "1109" "1108" "1105" "1104" "1100" "1096" "1095" "1094" "1093" "1092" "1091" "1089" "1088" "1087" "1086" "1085" "1084" "1082" "1081" "1080" "1078" "1077" "1076" "1074" "1073" "1072" "1070" "1069" "1068" "1067" "1066" "1064" "1060" "1059" "1058" "1057" "1056" "1055" "1054" "1053" "1052" "1051" "1050" "1049" "1048" "1047" "1046" "1044" "1041" "1040" "1039" "1038" "1035" "1034" "1033" "1032" "1031" "1026" "1025" "1022" "1021" "1020" "1018" "1017" "1016" "1015" "1014" "1013" "1012" "1010" "1009" "1006" "1005" "1004" "1003" "1000" "999" "998" "997" "996" "993" "992" "991" "990" "989" "988" "987" "986" "985" "984" "980" "979" "978" "976" "975" "974" "972" "971" "970" "968" "966" "965" "964" "961" "960" "959" "958" "957" "956" "955" "953" "952" "951" "950" "947" "945" "944" "943" "942" "941" "940" "938" "937" "936" "935" "934" "931" "930" "929" "928" "927" "925" "924" "923" "922" "921" "919" "918" "916" "915" "914" "913" "912" "911" "910" "909" "907" "906" "905" "904" "903" "902" "901" "900" "899" "898" "897" "896" "895" "893" "892" "891" "890" "889" "888" "887" "885" "884" "883" "882" "881" "880" "879" "878" "877" "875" "874" "873" "872" "871" "870" "868" "867" "864" "863" "862" "861" "860" "859" "858" "857" "855" "853" "852" "851" "849" "848" "847" "846" "845" "844" "842" "841" "840" "838" "837" "836" "835" "834" "833" "830" "829" "828" "826" "825" "823" "822" "821" "820" "817" "814" "813" "812" "811" "810" "806" "804" "803" "802" "797" "790" "787" "780" "778" "772" "762" "760" "755" "753" "752" "743" "742" "740" "736" "733" "732" "729" "728" "724" "723" "721" "720" "718" "717" "716" "715" "712" "711" "710" "708" "707" "705" "703" "702" "701" "699" "696" "695" "692" "691" "689" "686" "685" "683" "682" "681" "680" "679" "677" "676" "675" "674" "673" "669" "668" "667" "665" "664" "663" "661" "659" "656" "649" "648" "645" "644" "643" "642" "641" "639" "637" "634" "628" "625" "621" "614" "613" "612" "610" "609" "593" "590" "589" "586" "585" "580" "579" "578" "576" "575" "573" "572" "570" "564" "562" "560" "559" "557" "553" "552" "551" "550" "549" "541" "535" "534" "533" "529" "526" "523" "522" "521" "516" "514" "513" "511" "510" "509" "508" "507" "502" "500" "497" "493" "491" "490" "489" "487" "480" "478" "476" "475" "470" "469" "464" "462" "459" "457" "455" "454" "453" "451" "445" "444" "442" "439" "438" "437" "431" "427" "425" "422" "420" "416" "411" "409" "408" "405" "404" "403" "396" "392" "391" "390" "388" "387" "386" "385" "382" "380" "378" "377" "376" "371" "370" "369" "366" "364" "357" "356" "355" "353" "350" "348" "346" "344" "343" "338" "337" "335" "334" "327" "325" "324" "322" "320" "319" "318" "316" "315" "314" "311" "309" "308" "304" "303" "302" "301" "298" "296" "293" "292" "291" "290" "289" "288" "286" "284" "283" "280" "278" "277" "274" "273" "270" "269" "267" "264" "263" "259" "258" "257" "256" "254" "252" "250" "249" "248" "245" "244" "243" "241" "239" "238" "235" "233" "231" "230" "228" "226" "224" "222" "221" "220" "219" "218" "217" "216" "213" "212" "210" "208" "207" "206" "203" "198" "197" "191" "186" "184" "182" "181" "179" "178" "177" "176" "175" "173" "172" "171" "167" "166" "165" "163" "162" "160" "159" "158" "157" "156" "153" "152" "151" "150" "149" "147" "146" "142" "141" "139" "136" "135" "129" "128" "127" "126" "124" "123" "117" "116" "112" "111" "109" "108" "107" "102" "101" "99" "98" "97" "93" "91" "87" "85" "84" "82" "81" "80" "79" "78" "77" "76" "71" "70" "69" "65" "64" "63" "60" "59" "58" "55" "52" "47" "46" "45" "44" "43" "42" "41" "40" "39" "38" "37" "35" "34" "29" "28" "25" "24" "22" "21" "20" "18" "16" "15" "14" "13" "12" "11" "10" "9" "7" "4" "1" 

Redescription R6 Rules: 

Dist: 0 0 3 15 85
W1R: FAQ >= 6.0 <= 30.0 
W2R: Entorhinal >= 1443.0 <= 4070.0 AND FDG >= 3.48632 <= 5.34389 
JS: 0.20077972709551656
p-value :0.0
Support intersection: 103
Support union: 513

Covered examples (intersection): 
"1707" "1690" "1678" "1625" "1619" "1613" "1609" "1602" "1597" "1589" "1584" "1581" "1580" "1574" "1568" "1567" "1566" "1565" "1560" "1559" "1558" "1554" "1547" "1519" "1516" "1506" "1497" "1487" "1458" "1439" "1438" "1437" "1417" "1413" "1400" "1398" "1396" "1386" "1380" "1337" "1333" "1303" "1186" "1172" "1146" "1131" "1106" "1090" "1077" "1071" "1065" "1045" "1036" "1027" "1024" "983" "973" "851" "805" "798" "790" "785" "783" "779" "751" "748" "739" "737" "722" "698" "662" "660" "603" "596" "594" "591" "585" "531" "506" "479" "449" "436" "429" "428" "406" "389" "374" "340" "331" "314" "313" "295" "287" "255" "200" "199" "189" "163" "148" "133" "115" "93" "33" 
Union elements: 
"1722" "1707" "1706" "1700" "1694" "1690" "1687" "1683" "1681" "1679" "1678" "1670" "1666" "1664" "1655" "1654" "1653" "1643" "1627" "1626" "1625" "1619" "1613" "1610" "1609" "1606" "1603" "1602" "1601" "1599" "1598" "1597" "1596" "1594" "1593" "1590" "1589" "1588" "1587" "1586" "1585" "1584" "1581" "1580" "1579" "1577" "1575" "1574" "1572" "1571" "1569" "1568" "1567" "1566" "1565" "1563" "1560" "1559" "1558" "1555" "1554" "1552" "1551" "1550" "1548" "1547" "1545" "1542" "1541" "1540" "1538" "1536" "1535" "1534" "1533" "1532" "1530" "1529" "1526" "1524" "1523" "1521" "1520" "1519" "1518" "1516" "1515" "1508" "1506" "1504" "1501" "1500" "1497" "1487" "1486" "1484" "1482" "1479" "1476" "1472" "1466" "1459" "1458" "1454" "1453" "1450" "1447" "1444" "1443" "1439" "1438" "1437" "1429" "1422" "1419" "1417" "1416" "1415" "1413" "1410" "1408" "1407" "1403" "1400" "1398" "1396" "1395" "1393" "1392" "1386" "1384" "1383" "1382" "1380" "1364" "1360" "1358" "1353" "1345" "1337" "1335" "1333" "1328" "1327" "1319" "1317" "1316" "1303" "1300" "1294" "1293" "1290" "1286" "1280" "1276" "1275" "1274" "1270" "1262" "1261" "1260" "1248" "1247" "1235" "1232" "1218" "1210" "1186" "1172" "1166" "1161" "1154" "1146" "1143" "1131" "1129" "1111" "1106" "1104" "1102" "1099" "1090" "1083" "1077" "1073" "1071" "1065" "1062" "1059" "1053" "1050" "1049" "1045" "1042" "1036" "1031" "1028" "1027" "1024" "1008" "1007" "1006" "983" "973" "969" "967" "963" "958" "954" "952" "949" "946" "929" "926" "925" "920" "912" "892" "889" "886" "885" "876" "856" "851" "842" "837" "835" "832" "818" "814" "809" "807" "805" "803" "801" "800" "799" "798" "797" "796" "795" "793" "792" "790" "788" "786" "785" "783" "781" "779" "776" "775" "773" "771" "770" "769" "768" "764" "759" "751" "748" "746" "745" "744" "739" "738" "737" "731" "726" "725" "722" "719" "718" "714" "710" "706" "701" "698" "690" "688" "684" "678" "672" "671" "668" "666" "662" "661" "660" "658" "657" "654" "652" "651" "643" "641" "640" "636" "635" "630" "626" "620" "619" "618" "617" "616" "615" "614" "609" "608" "605" "604" "603" "602" "596" "594" "591" "588" "585" "584" "583" "582" "579" "575" "574" "571" "569" "568" "567" "566" "563" "556" "554" "553" "544" "537" "536" "534" "531" "527" "525" "519" "518" "514" "506" "504" "501" "499" "498" "495" "492" "491" "489" "481" "479" "478" "477" "474" "472" "469" "468" "466" "461" "460" "458" "456" "453" "452" "449" "448" "443" "436" "435" "434" "433" "432" "429" "428" "426" "424" "423" "421" "419" "418" "414" "413" "410" "406" "404" "401" "399" "395" "394" "393" "389" "378" "377" "374" "370" "368" "367" "365" "362" "361" "359" "354" "352" "351" "349" "347" "341" "340" "336" "333" "331" "329" "323" "317" "314" "313" "312" "310" "306" "300" "299" "295" "294" "287" "285" "282" "276" "275" "272" "268" "266" "265" "259" "255" "253" "251" "246" "242" "237" "234" "232" "229" "227" "226" "225" "218" "215" "214" "213" "211" "205" "200" "199" "196" "195" "194" "193" "192" "189" "187" "180" "175" "170" "165" "164" "163" "158" "155" "154" "148" "147" "145" "142" "141" "138" "134" "133" "130" "121" "120" "119" "115" "94" "93" "91" "90" "89" "86" "75" "73" "72" "62" "61" "60" "57" "54" "53" "50" "48" "36" "33" "32" "30" "19" "17" "16" "8" "6" "2" 

Redescription R7 Rules: 

Dist: 0 0 119 154 23
W1R: BCSWEATN >= 0.0 <= 0.0 AND FAQ >= 0.0 <= 5.0 AND CDMEMORY >= 0.5 <= 3.0 AND Q5SCORE >= 0.0 <= 1.0 
W2R: HMT10 >= 0.14 <= 0.45 AND HMT9 >= 0.7 <= 3.18 AND HMT7 >= 2.32 <= 6.39 AND HMT17 >= 3.0 <= 8.4 AND HMT15 >= 34.0 <= 75.2 
JS: 0.2896281800391389
p-value :9.356154980042497E-4
Support intersection: 296
Support union: 1022

Covered examples (intersection): 
"1622" "1616" "1600" "1599" "1595" "1592" "1578" "1576" "1556" "1553" "1537" "1526" "1509" "1505" "1502" "1499" "1498" "1495" "1494" "1493" "1490" "1489" "1483" "1478" "1477" "1476" "1469" "1468" "1464" "1463" "1457" "1456" "1448" "1446" "1441" "1435" "1433" "1431" "1422" "1421" "1414" "1412" "1411" "1402" "1399" "1397" "1391" "1390" "1389" "1385" "1381" "1379" "1378" "1375" "1371" "1367" "1359" "1356" "1352" "1349" "1343" "1342" "1329" "1304" "1299" "1297" "1296" "1295" "1284" "1283" "1282" "1276" "1268" "1256" "1253" "1246" "1240" "1238" "1231" "1226" "1224" "1220" "1215" "1214" "1212" "1211" "1190" "1181" "1179" "1176" "1174" "1173" "1170" "1157" "1151" "1149" "1145" "1142" "1140" "1139" "1133" "1132" "1121" "1118" "1103" "1094" "1088" "1082" "1080" "1079" "1075" "1063" "1061" "1058" "1057" "1048" "1047" "1046" "1039" "1023" "1022" "1020" "1011" "990" "975" "971" "970" "967" "966" "962" "948" "944" "943" "939" "937" "936" "933" "932" "924" "922" "920" "916" "910" "909" "907" "906" "904" "903" "901" "900" "897" "891" "890" "888" "887" "884" "878" "877" "871" "870" "867" "865" "863" "862" "860" "859" "858" "855" "854" "849" "844" "843" "841" "840" "839" "838" "834" "828" "826" "825" "811" "791" "787" "780" "777" "763" "757" "754" "750" "747" "740" "735" "734" "720" "674" "670" "669" "663" "659" "656" "647" "646" "632" "627" "622" "612" "610" "601" "599" "597" "595" "592" "589" "565" "548" "545" "542" "539" "538" "530" "528" "521" "520" "517" "511" "507" "503" "494" "493" "486" "484" "483" "480" "467" "465" "446" "442" "441" "424" "415" "402" "400" "398" "397" "379" "373" "363" "358" "355" "349" "348" "342" "339" "332" "330" "328" "281" "271" "260" "258" "250" "240" "238" "236" "235" "230" "223" "220" "202" "201" "188" "185" "169" "168" "165" "161" "157" "128" "126" "125" "122" "113" "112" "110" "106" "104" "101" "92" "85" "78" "71" "51" "31" "27" "24" "5" 
Union elements: 
"1699" "1664" "1652" "1639" "1637" "1629" "1628" "1627" "1625" "1623" "1622" "1617" "1616" "1613" "1612" "1610" "1609" "1608" "1605" "1600" "1599" "1598" "1595" "1593" "1592" "1591" "1589" "1588" "1586" "1584" "1583" "1578" "1576" "1575" "1573" "1571" "1570" "1569" "1564" "1562" "1561" "1559" "1556" "1555" "1553" "1550" "1549" "1548" "1546" "1544" "1543" "1542" "1539" "1537" "1536" "1534" "1533" "1532" "1531" "1528" "1527" "1526" "1525" "1522" "1521" "1519" "1518" "1517" "1516" "1514" "1513" "1512" "1511" "1510" "1509" "1506" "1505" "1503" "1502" "1500" "1499" "1498" "1497" "1495" "1494" "1493" "1491" "1490" "1489" "1488" "1486" "1483" "1482" "1481" "1478" "1477" "1476" "1475" "1474" "1473" "1470" "1469" "1468" "1467" "1465" "1464" "1463" "1462" "1461" "1460" "1457" "1456" "1455" "1452" "1451" "1448" "1447" "1446" "1443" "1442" "1441" "1440" "1436" "1435" "1434" "1433" "1431" "1430" "1428" "1427" "1426" "1425" "1422" "1421" "1420" "1418" "1417" "1415" "1414" "1412" "1411" "1409" "1408" "1406" "1405" "1404" "1402" "1401" "1400" "1399" "1397" "1393" "1391" "1390" "1389" "1388" "1387" "1385" "1383" "1381" "1379" "1378" "1377" "1375" "1372" "1371" "1370" "1368" "1367" "1366" "1363" "1362" "1361" "1359" "1356" "1352" "1351" "1350" "1349" "1348" "1346" "1343" "1342" "1341" "1338" "1336" "1334" "1329" "1328" "1327" "1324" "1323" "1322" "1321" "1320" "1318" "1316" "1315" "1314" "1313" "1310" "1309" "1308" "1307" "1306" "1305" "1304" "1303" "1302" "1301" "1299" "1298" "1297" "1296" "1295" "1294" "1292" "1291" "1289" "1286" "1285" "1284" "1283" "1282" "1281" "1280" "1278" "1277" "1276" "1274" "1273" "1272" "1271" "1270" "1269" "1268" "1267" "1263" "1259" "1258" "1256" "1255" "1253" "1251" "1250" "1248" "1246" "1243" "1240" "1239" "1238" "1237" "1234" "1233" "1231" "1230" "1228" "1226" "1225" "1224" "1221" "1220" "1218" "1217" "1216" "1215" "1214" "1213" "1212" "1211" "1208" "1207" "1205" "1203" "1202" "1194" "1193" "1192" "1190" "1189" "1187" "1185" "1184" "1182" "1181" "1179" "1178" "1177" "1176" "1174" "1173" "1172" "1171" "1170" "1166" "1165" "1164" "1160" "1157" "1156" "1155" "1152" "1151" "1149" "1147" "1146" "1145" "1144" "1143" "1142" "1140" "1139" "1138" "1136" "1135" "1134" "1133" "1132" "1130" "1129" "1128" "1122" "1121" "1120" "1118" "1117" "1116" "1115" "1114" "1113" "1112" "1111" "1109" "1108" "1105" "1104" "1103" "1101" "1100" "1098" "1097" "1095" "1094" "1093" "1092" "1088" "1087" "1085" "1084" "1082" "1081" "1080" "1079" "1078" "1077" "1075" "1074" "1072" "1069" "1067" "1066" "1065" "1064" "1063" "1061" "1060" "1058" "1057" "1052" "1049" "1048" "1047" "1046" "1043" "1041" "1039" "1037" "1030" "1029" "1027" "1026" "1025" "1024" "1023" "1022" "1020" "1019" "1018" "1016" "1015" "1014" "1011" "1008" "1005" "1002" "999" "995" "994" "991" "990" "988" "987" "985" "982" "980" "979" "978" "977" "975" "971" "970" "969" "967" "966" "963" "962" "961" "958" "956" "955" "953" "951" "950" "948" "947" "945" "944" "943" "942" "940" "939" "938" "937" "936" "935" "934" "933" "932" "931" "930" "928" "927" "924" "923" "922" "921" "920" "918" "916" "915" "913" "911" "910" "909" "908" "907" "906" "905" "904" "903" "902" "901" "900" "899" "898" "897" "896" "895" "894" "893" "891" "890" "888" "887" "886" "885" "884" "883" "882" "881" "880" "879" "878" "877" "876" "875" "874" "873" "872" "871" "870" "869" "868" "867" "866" "865" "864" "863" "862" "861" "860" "859" "858" "857" "855" "854" "852" "851" "850" "849" "848" "847" "846" "844" "843" "841" "840" "839" "838" "837" "836" "834" "833" "831" "830" "829" "828" "827" "826" "825" "824" "823" "822" "821" "820" "819" "818" "817" "816" "813" "812" "811" "808" "806" "805" "804" "802" "799" "798" "797" "794" "791" "789" "787" "780" "778" "777" "772" "771" "770" "768" "767" "765" "763" "762" "761" "760" "758" "757" "756" "754" "753" "752" "751" "750" "749" "747" "745" "744" "741" "740" "739" "736" "735" "734" "732" "730" "729" "727" "723" "722" "721" "720" "719" "717" "715" "714" "713" "712" "711" "709" "707" "706" "704" "702" "700" "697" "696" "695" "694" "693" "692" "690" "687" "685" "684" "682" "679" "678" "675" "674" "673" "672" "671" "670" "669" "667" "664" "663" "659" "656" "655" "653" "649" "648" "647" "646" "645" "644" "643" "642" "639" "638" "634" "633" "632" "631" "629" "628" "627" "626" "624" "623" "622" "620" "619" "616" "615" "613" "612" "611" "610" "606" "604" "602" "601" "600" "599" "598" "597" "596" "595" "594" "593" "592" "589" "587" "586" "584" "583" "578" "577" "575" "573" "572" "571" "570" "569" "568" "565" "561" "558" "555" "551" "548" "547" "546" "545" "543" "542" "540" "539" "538" "537" "536" "535" "533" "532" "530" "528" "527" "524" "523" "522" "521" "520" "519" "517" "516" "515" "513" "512" "511" "510" "508" "507" "506" "505" "503" "499" "497" "496" "495" "494" "493" "489" "488" "486" "485" "484" "483" "482" "480" "479" "477" "476" "475" "474" "473" "471" "470" "469" "468" "467" "466" "465" "464" "463" "462" "461" "456" "455" "454" "453" "451" "450" "447" "446" "445" "442" "441" "440" "437" "436" "433" "430" "426" "424" "423" "422" "420" "419" "418" "415" "413" "412" "411" "409" "407" "404" "403" "402" "401" "400" "398" "397" "396" "393" "390" "386" "385" "384" "383" "382" "380" "379" "377" "375" "374" "373" "369" "364" "363" "360" "358" "357" "355" "354" "349" "348" "345" "344" "342" "339" "338" "337" "336" "335" "334" "332" "330" "328" "326" "325" "322" "321" "320" "319" "318" "316" "315" "314" "313" "312" "309" "307" "303" "302" "297" "296" "293" "292" "291" "290" "286" "284" "283" "281" "280" "278" "277" "276" "275" "274" "273" "272" "271" "270" "269" "268" "266" "265" "263" "262" "261" "260" "259" "258" "253" "252" "250" "249" "248" "247" "246" "245" "243" "240" "239" "238" "237" "236" "235" "234" "233" "231" "230" "229" "228" "226" "224" "223" "222" "220" "219" "217" "216" "215" "209" "208" "204" "202" "201" "197" "191" "190" "189" "188" "186" "185" "183" "181" "177" "174" "170" "169" "168" "167" "166" "165" "162" "161" "160" "159" "158" "157" "152" "150" "148" "147" "144" "143" "141" "140" "137" "136" "132" "131" "129" "128" "126" "125" "124" "122" "121" "120" "118" "113" "112" "110" "108" "107" "106" "105" "104" "103" "102" "101" "100" "98" "97" "96" "95" "92" "89" "88" "87" "85" "84" "83" "78" "76" "74" "73" "71" "70" "68" "67" "66" "64" "58" "56" "54" "52" "51" "50" "49" "45" "44" "41" "40" "39" "38" "33" "31" "28" "27" "26" "25" "24" "23" "22" "21" "20" "19" "15" "13" "6" "5" "3" "2" "1" 

Redescription R8 Rules: 

Dist: 9 4 98 37 0
W1R: RAVLTPercForgetting >= -36.363636 <= 62.5 AND ADAS13 >= 2.0 <= 14.0 AND CDRSB >= 0.5 <= 4.0 
W2R: ICV >= 1147283.460224 <= 1595595.338049 AND HMT4 >= 66.0 <= 103.0 AND Hippocampus >= 6030.0 <= 9902.0 AND FDG >= 5.97403 <= 8.53584 
JS: 0.2907662082514735
p-value :0.0
Support intersection: 148
Support union: 509

Covered examples (intersection): 
"1632" "1624" "1621" "1612" "1564" "1537" "1517" "1505" "1498" "1493" "1490" "1478" "1477" "1475" "1473" "1465" "1462" "1461" "1446" "1442" "1441" "1436" "1435" "1433" "1426" "1412" "1411" "1399" "1397" "1367" "1362" "1359" "1345" "1339" "1336" "1334" "1317" "1298" "1283" "1282" "1277" "1253" "1251" "1240" "1238" "1220" "1208" "1205" "1204" "1193" "1191" "1188" "1178" "1177" "1176" "1174" "1164" "1156" "1149" "1148" "1130" "1123" "1118" "1113" "1112" "1109" "1105" "1093" "1088" "1087" "1078" "1074" "1057" "1047" "1046" "1023" "1022" "1013" "988" "986" "985" "971" "953" "939" "938" "928" "922" "921" "919" "918" "915" "914" "913" "910" "909" "904" "903" "902" "901" "900" "898" "893" "891" "888" "884" "883" "880" "879" "873" "872" "871" "868" "867" "862" "861" "860" "859" "858" "853" "852" "846" "840" "838" "829" "828" "827" "824" "823" "821" "820" "802" "760" "732" "711" "663" "644" "624" "427" "409" "382" "264" "258" "206" "167" "162" "146" "112" "101" 
Union elements: 
"1730" "1723" "1710" "1687" "1680" "1673" "1633" "1632" "1630" "1627" "1626" "1624" "1621" "1618" "1616" "1615" "1612" "1608" "1607" "1606" "1605" "1604" "1594" "1592" "1591" "1583" "1578" "1576" "1570" "1564" "1556" "1553" "1546" "1544" "1541" "1537" "1525" "1522" "1517" "1509" "1508" "1505" "1504" "1503" "1499" "1498" "1496" "1495" "1493" "1492" "1491" "1490" "1489" "1483" "1478" "1477" "1475" "1474" "1473" "1469" "1468" "1467" "1465" "1462" "1461" "1456" "1455" "1452" "1446" "1442" "1441" "1436" "1435" "1434" "1433" "1432" "1428" "1426" "1425" "1424" "1423" "1412" "1411" "1399" "1397" "1394" "1390" "1387" "1385" "1378" "1374" "1373" "1372" "1370" "1369" "1367" "1364" "1362" "1359" "1358" "1356" "1355" "1352" "1351" "1349" "1348" "1347" "1345" "1343" "1342" "1339" "1336" "1334" "1332" "1329" "1326" "1325" "1322" "1320" "1318" "1317" "1312" "1310" "1309" "1308" "1304" "1301" "1299" "1298" "1297" "1292" "1291" "1289" "1288" "1287" "1285" "1284" "1283" "1282" "1280" "1279" "1278" "1277" "1273" "1272" "1271" "1269" "1268" "1267" "1265" "1263" "1258" "1254" "1253" "1252" "1251" "1246" "1245" "1243" "1242" "1241" "1240" "1239" "1238" "1233" "1231" "1225" "1222" "1220" "1219" "1217" "1216" "1215" "1213" "1212" "1209" "1208" "1207" "1206" "1205" "1204" "1201" "1200" "1198" "1197" "1193" "1192" "1191" "1190" "1188" "1187" "1185" "1183" "1182" "1179" "1178" "1177" "1176" "1175" "1174" "1173" "1170" "1169" "1167" "1165" "1164" "1160" "1159" "1158" "1157" "1156" "1153" "1152" "1151" "1149" "1148" "1141" "1137" "1134" "1133" "1130" "1125" "1123" "1122" "1120" "1119" "1118" "1114" "1113" "1112" "1109" "1108" "1105" "1100" "1096" "1095" "1093" "1088" "1087" "1085" "1081" "1080" "1078" "1074" "1073" "1072" "1070" "1069" "1067" "1064" "1058" "1057" "1052" "1051" "1048" "1047" "1046" "1042" "1040" "1038" "1035" "1032" "1031" "1029" "1026" "1025" "1023" "1022" "1021" "1018" "1017" "1015" "1014" "1013" "1010" "1009" "1006" "1004" "1001" "999" "997" "996" "993" "991" "990" "988" "986" "985" "984" "980" "978" "976" "975" "971" "968" "966" "965" "959" "956" "953" "944" "942" "940" "939" "938" "935" "934" "932" "928" "927" "925" "924" "923" "922" "921" "919" "918" "916" "915" "914" "913" "910" "909" "908" "907" "906" "905" "904" "903" "902" "901" "900" "899" "898" "897" "895" "893" "891" "890" "888" "885" "884" "883" "882" "881" "880" "879" "878" "875" "873" "872" "871" "870" "868" "867" "864" "863" "862" "861" "860" "859" "858" "855" "854" "853" "852" "849" "847" "846" "845" "844" "841" "840" "838" "837" "836" "834" "833" "830" "829" "828" "827" "826" "825" "824" "823" "822" "821" "820" "817" "804" "803" "802" "800" "787" "778" "777" "762" "760" "756" "752" "732" "730" "711" "703" "702" "696" "691" "681" "675" "670" "669" "664" "663" "653" "644" "641" "640" "637" "634" "624" "614" "612" "597" "587" "585" "576" "555" "550" "547" "545" "535" "527" "522" "514" "509" "507" "497" "487" "462" "454" "442" "441" "427" "420" "409" "387" "386" "382" "375" "371" "364" "353" "350" "349" "348" "338" "325" "319" "318" "316" "308" "305" "279" "277" "270" "269" "264" "258" "253" "248" "244" "241" "238" "235" "230" "221" "216" "206" "204" "186" "176" "167" "166" "162" "159" "158" "156" "146" "136" "126" "117" "112" "107" "101" "98" "92" "89" "80" "76" "71" "63" "59" "51" "15" "13" "11" "9" "7" 

Redescription R9 Rules: 

Dist: 1 0 0 31 84
W1R: ADAS13 >= 18.33 <= 54.67 AND ADAS11 >= 15.0 <= 42.67 
W2R: Entorhinal >= 1438.0 <= 3143.0 AND Ventricles >= 25955.0 <= 140133.0 AND FDG >= 3.7639 <= 5.93674 
JS: 0.27230046948356806
p-value :0.0
Support intersection: 116
Support union: 426

Covered examples (intersection): 
"1707" "1690" "1683" "1681" "1678" "1625" "1619" "1610" "1609" "1603" "1599" "1589" "1586" "1581" "1577" "1572" "1568" "1567" "1565" "1560" "1559" "1558" "1555" "1550" "1536" "1519" "1510" "1476" "1454" "1450" "1439" "1437" "1415" "1413" "1398" "1396" "1386" "1380" "1300" "1293" "1286" "1275" "1270" "1262" "1230" "1210" "1186" "1146" "1129" "1106" "1099" "1077" "1049" "1045" "1037" "1036" "1024" "1008" "982" "981" "973" "963" "949" "799" "798" "797" "785" "783" "761" "748" "745" "738" "722" "706" "698" "662" "660" "654" "607" "605" "603" "596" "594" "591" "584" "565" "561" "556" "537" "532" "506" "485" "479" "436" "434" "429" "428" "424" "406" "389" "384" "331" "330" "323" "313" "310" "285" "199" "183" "154" "138" "133" "100" "33" "32" "2" 
Union elements: 
"1722" "1707" "1700" "1699" "1694" "1690" "1683" "1681" "1679" "1678" "1670" "1666" "1664" "1654" "1653" "1625" "1622" "1619" "1610" "1609" "1603" "1602" "1601" "1599" "1598" "1597" "1594" "1593" "1589" "1588" "1587" "1586" "1584" "1581" "1580" "1579" "1577" "1574" "1572" "1571" "1568" "1567" "1565" "1560" "1559" "1558" "1555" "1554" "1552" "1550" "1548" "1538" "1536" "1535" "1534" "1533" "1530" "1529" "1524" "1521" "1520" "1519" "1518" "1516" "1515" "1514" "1513" "1512" "1510" "1506" "1500" "1497" "1487" "1486" "1484" "1479" "1476" "1472" "1463" "1459" "1457" "1454" "1453" "1451" "1450" "1447" "1440" "1439" "1438" "1437" "1434" "1430" "1424" "1421" "1419" "1417" "1416" "1415" "1413" "1410" "1408" "1407" "1403" "1400" "1398" "1396" "1395" "1386" "1382" "1380" "1375" "1370" "1360" "1353" "1347" "1337" "1328" "1319" "1306" "1303" "1300" "1295" "1293" "1286" "1280" "1275" "1274" "1272" "1270" "1262" "1260" "1250" "1248" "1235" "1232" "1230" "1226" "1210" "1202" "1189" "1186" "1181" "1172" "1154" "1146" "1131" "1129" "1127" "1122" "1111" "1106" "1103" "1101" "1099" "1090" "1083" "1077" "1065" "1062" "1061" "1050" "1049" "1045" "1043" "1037" "1036" "1029" "1028" "1027" "1024" "1011" "1008" "1007" "1006" "1002" "995" "982" "981" "973" "969" "967" "963" "954" "949" "920" "912" "894" "839" "819" "818" "817" "816" "814" "801" "799" "798" "797" "795" "794" "793" "792" "791" "790" "788" "786" "785" "783" "782" "779" "773" "771" "766" "763" "761" "757" "754" "750" "748" "746" "745" "744" "738" "726" "725" "722" "719" "714" "710" "709" "706" "698" "690" "688" "687" "686" "684" "678" "672" "671" "662" "661" "660" "657" "655" "654" "652" "651" "649" "647" "646" "643" "639" "633" "630" "627" "619" "618" "616" "610" "609" "608" "607" "605" "603" "602" "601" "599" "596" "594" "591" "584" "582" "574" "569" "568" "566" "565" "563" "561" "558" "556" "544" "540" "539" "537" "536" "532" "531" "528" "525" "524" "520" "519" "517" "515" "506" "503" "501" "488" "485" "484" "482" "480" "479" "477" "471" "466" "461" "460" "458" "456" "452" "449" "448" "447" "446" "443" "436" "435" "434" "433" "432" "429" "428" "426" "424" "419" "414" "410" "406" "399" "398" "395" "394" "393" "389" "384" "375" "374" "365" "362" "361" "354" "351" "349" "341" "340" "339" "336" "331" "330" "329" "323" "314" "313" "310" "307" "300" "299" "296" "294" "285" "282" "272" "268" "266" "265" "255" "251" "242" "237" "236" "234" "229" "225" "215" "214" "211" "208" "205" "199" "195" "192" "185" "183" "172" "168" "163" "154" "148" "140" "138" "137" "135" "133" "122" "121" "115" "103" "100" "94" "93" "86" "74" "69" "68" "62" "61" "57" "56" "53" "50" "49" "36" "33" "32" "30" "27" "26" "23" "19" "16" "8" "6" "5" "2" 

Redescription R10 Rules: 

Dist: 229 75 1 1 0
W1R: CDMEMORY >= 0.0 <= 0.0 AND RAVLTForgetting >= -2.0 <= 15.0 AND Q2SCORE >= 0.0 <= 1.0 AND MMSE >= 28.0 <= 30.0 AND ADAS13 >= 0.0 <= 17.0 
W2R: Hippocampus >= 6903.0 <= 10769.0 
JS: 0.3477272727272727
p-value :1.1102230246251565E-16
Support intersection: 306
Support union: 880

Covered examples (intersection): 
"1737" "1735" "1734" "1733" "1732" "1731" "1729" "1728" "1727" "1726" "1725" "1724" "1723" "1719" "1718" "1717" "1716" "1715" "1713" "1712" "1711" "1710" "1709" "1708" "1704" "1703" "1701" "1697" "1696" "1695" "1693" "1691" "1689" "1686" "1684" "1680" "1674" "1673" "1672" "1669" "1668" "1667" "1665" "1662" "1661" "1660" "1659" "1658" "1657" "1656" "1655" "1651" "1650" "1648" "1647" "1646" "1645" "1644" "1641" "1640" "1636" "1634" "1633" "1632" "1631" "1630" "1627" "1624" "1623" "1618" "1617" "1614" "1608" "1607" "1606" "1591" "1582" "1544" "1527" "1496" "1485" "1481" "1474" "1470" "1449" "1432" "1420" "1376" "1373" "1372" "1369" "1365" "1354" "1344" "1341" "1332" "1331" "1326" "1322" "1318" "1312" "1309" "1302" "1289" "1288" "1287" "1279" "1277" "1271" "1267" "1265" "1264" "1259" "1257" "1254" "1252" "1245" "1244" "1243" "1241" "1237" "1233" "1229" "1228" "1209" "1208" "1207" "1203" "1199" "1198" "1197" "1194" "1192" "1185" "1182" "1180" "1178" "1175" "1169" "1168" "1167" "1165" "1164" "1163" "1162" "1159" "1153" "1147" "1134" "1128" "1125" "1124" "1119" "1117" "1114" "1110" "1096" "1092" "1091" "1086" "1081" "1070" "1066" "1056" "1055" "1052" "1044" "1038" "1035" "1034" "1032" "1017" "1014" "1010" "1009" "1005" "999" "998" "993" "992" "984" "976" "964" "961" "960" "959" "957" "753" "743" "742" "728" "721" "717" "716" "715" "707" "705" "699" "689" "686" "676" "645" "628" "578" "576" "575" "573" "570" "552" "550" "549" "541" "535" "529" "526" "502" "475" "459" "457" "445" "437" "420" "416" "408" "396" "392" "391" "390" "388" "385" "382" "376" "371" "369" "366" "353" "346" "344" "335" "327" "324" "318" "315" "311" "309" "303" "301" "293" "291" "289" "286" "284" "283" "280" "278" "274" "273" "267" "244" "243" "239" "233" "231" "221" "219" "212" "207" "197" "191" "186" "184" "182" "178" "176" "171" "160" "156" "153" "142" "139" "127" "116" "109" "108" "99" "97" "84" "82" "70" "65" "64" "59" "58" "46" "44" "43" "40" "38" "37" "35" "28" "25" "22" "18" "13" "11" 
Union elements: 
"1737" "1735" "1734" "1733" "1732" "1731" "1730" "1729" "1728" "1727" "1726" "1725" "1724" "1723" "1721" "1720" "1719" "1718" "1717" "1716" "1715" "1714" "1713" "1712" "1711" "1710" "1709" "1708" "1707" "1705" "1704" "1703" "1702" "1701" "1699" "1698" "1697" "1696" "1695" "1693" "1692" "1691" "1689" "1688" "1687" "1686" "1685" "1684" "1680" "1677" "1676" "1675" "1674" "1673" "1672" "1671" "1669" "1668" "1667" "1665" "1663" "1662" "1661" "1660" "1659" "1658" "1657" "1656" "1655" "1651" "1650" "1649" "1648" "1647" "1646" "1645" "1644" "1642" "1641" "1640" "1639" "1638" "1636" "1635" "1634" "1633" "1632" "1631" "1630" "1627" "1626" "1624" "1623" "1621" "1618" "1617" "1616" "1614" "1613" "1612" "1611" "1608" "1607" "1606" "1605" "1604" "1602" "1600" "1596" "1592" "1591" "1585" "1583" "1582" "1580" "1578" "1574" "1570" "1568" "1564" "1557" "1556" "1549" "1548" "1544" "1543" "1540" "1539" "1537" "1534" "1527" "1526" "1523" "1522" "1517" "1511" "1507" "1502" "1498" "1496" "1493" "1491" "1490" "1489" "1486" "1485" "1481" "1480" "1475" "1474" "1473" "1472" "1471" "1470" "1468" "1465" "1464" "1461" "1460" "1458" "1452" "1449" "1447" "1446" "1445" "1441" "1436" "1434" "1432" "1426" "1425" "1423" "1420" "1417" "1412" "1411" "1410" "1405" "1402" "1399" "1397" "1394" "1391" "1390" "1387" "1383" "1381" "1376" "1374" "1373" "1372" "1370" "1369" "1367" "1365" "1364" "1362" "1360" "1358" "1356" "1355" "1354" "1351" "1350" "1349" "1348" "1346" "1344" "1343" "1342" "1341" "1340" "1339" "1337" "1336" "1334" "1333" "1332" "1331" "1330" "1326" "1325" "1324" "1323" "1322" "1321" "1320" "1318" "1317" "1316" "1314" "1312" "1310" "1309" "1308" "1307" "1304" "1302" "1301" "1291" "1290" "1289" "1288" "1287" "1285" "1283" "1282" "1281" "1279" "1278" "1277" "1273" "1271" "1269" "1268" "1267" "1266" "1265" "1264" "1263" "1259" "1258" "1257" "1254" "1253" "1252" "1250" "1249" "1246" "1245" "1244" "1243" "1241" "1240" "1238" "1237" "1236" "1235" "1233" "1232" "1229" "1228" "1227" "1225" "1224" "1223" "1222" "1221" "1220" "1219" "1216" "1215" "1214" "1213" "1212" "1209" "1208" "1207" "1206" "1205" "1203" "1199" "1198" "1197" "1196" "1195" "1194" "1192" "1191" "1190" "1187" "1185" "1184" "1183" "1182" "1180" "1178" "1177" "1176" "1175" "1174" "1172" "1171" "1169" "1168" "1167" "1165" "1164" "1163" "1162" "1160" "1159" "1158" "1157" "1156" "1155" "1153" "1152" "1151" "1149" "1148" "1147" "1144" "1138" "1137" "1136" "1134" "1133" "1132" "1130" "1128" "1126" "1125" "1124" "1123" "1122" "1120" "1119" "1118" "1117" "1116" "1114" "1110" "1108" "1105" "1104" "1100" "1096" "1095" "1093" "1092" "1091" "1089" "1088" "1086" "1085" "1084" "1082" "1081" "1080" "1078" "1077" "1076" "1070" "1069" "1068" "1066" "1060" "1057" "1056" "1055" "1054" "1053" "1052" "1051" "1050" "1049" "1047" "1046" "1044" "1040" "1038" "1035" "1034" "1033" "1032" "1031" "1026" "1025" "1022" "1021" "1020" "1018" "1017" "1016" "1015" "1014" "1013" "1012" "1010" "1009" "1006" "1005" "1004" "1003" "1001" "1000" "999" "998" "997" "996" "993" "992" "991" "990" "989" "988" "987" "986" "984" "980" "979" "978" "976" "975" "974" "972" "971" "970" "968" "966" "965" "964" "961" "960" "959" "957" "955" "953" "952" "950" "947" "945" "944" "943" "941" "940" "938" "936" "935" "934" "930" "929" "928" "927" "924" "923" "922" "921" "919" "916" "915" "914" "913" "912" "911" "910" "909" "907" "906" "905" "904" "903" "901" "900" "899" "897" "896" "893" "891" "890" "889" "887" "884" "882" "881" "880" "879" "877" "875" "873" "872" "871" "870" "868" "867" "864" "862" "860" "859" "858" "855" "852" "851" "849" "848" "847" "846" "844" "841" "840" "838" "837" "836" "835" "834" "833" "830" "829" "828" "826" "825" "823" "821" "820" "817" "814" "811" "806" "804" "803" "802" "797" "790" "787" "780" "755" "753" "743" "742" "736" "733" "732" "728" "724" "723" "721" "718" "717" "716" "715" "712" "711" "710" "708" "707" "705" "703" "699" "695" "692" "689" "686" "685" "683" "682" "681" "680" "679" "677" "676" "674" "673" "669" "668" "667" "665" "663" "661" "656" "649" "648" "645" "644" "643" "639" "628" "625" "621" "614" "613" "610" "609" "593" "590" "589" "585" "580" "579" "578" "576" "575" "573" "570" "564" "560" "559" "557" "553" "552" "551" "550" "549" "541" "535" "534" "533" "529" "526" "523" "522" "521" "516" "514" "513" "511" "510" "509" "508" "502" "500" "497" "493" "491" "490" "489" "487" "480" "478" "476" "475" "470" "469" "464" "462" "459" "457" "455" "453" "451" "445" "444" "439" "438" "437" "431" "427" "425" "422" "420" "416" "409" "408" "405" "404" "403" "396" "392" "391" "390" "388" "387" "386" "385" "382" "380" "378" "376" "371" "369" "366" "364" "357" "356" "355" "353" "350" "346" "344" "343" "338" "337" "335" "334" "327" "325" "324" "322" "320" "319" "318" "316" "315" "311" "309" "308" "304" "303" "302" "301" "298" "296" "293" "291" "289" "288" "286" "284" "283" "280" "278" "277" "274" "273" "270" "269" "267" "264" "259" "258" "256" "254" "252" "250" "249" "248" "245" "244" "243" "241" "239" "238" "235" "233" "231" "230" "228" "222" "221" "219" "217" "216" "213" "212" "210" "208" "207" "206" "203" "198" "197" "191" "186" "184" "182" "179" "178" "177" "176" "175" "173" "172" "171" "167" "165" "163" "162" "160" "159" "158" "157" "156" "153" "152" "151" "149" "146" "142" "141" "140" "139" "135" "129" "128" "127" "124" "123" "117" "116" "112" "111" "109" "108" "107" "102" "101" "99" "97" "93" "91" "87" "84" "82" "81" "80" "79" "77" "76" "71" "70" "69" "65" "64" "63" "60" "59" "58" "55" "52" "47" "46" "45" "44" "43" "42" "41" "40" "39" "38" "37" "35" "34" "29" "28" "25" "22" "21" "20" "18" "16" "15" "14" "13" "12" "11" "10" "9" "7" "4" "1" 

Redescription R11 Rules: 

Dist: 0 0 7 73 108
W1R: ADAS13 >= 21.0 <= 54.67 AND Q4SCORE >= 5.0 <= 10.0 AND RAVLTLearning >= -4.0 <= 5.0 AND BCURNDIS >= 0.0 <= 0.0 AND BCPALPIT >= 0.0 <= 0.0 
W2R: Hippocampus >= 3091.0 <= 6063.0 AND HMT16 >= 19.2 <= 53.5 
JS: 0.3122923588039867
p-value :0.0
Support intersection: 188
Support union: 602

Covered examples (intersection): 
"1625" "1622" "1619" "1601" "1599" "1598" "1590" "1589" "1588" "1586" "1572" "1571" "1569" "1567" "1560" "1559" "1552" "1550" "1542" "1536" "1521" "1519" "1518" "1515" "1510" "1506" "1501" "1499" "1497" "1492" "1487" "1476" "1463" "1440" "1437" "1415" "1414" "1400" "1398" "1395" "1386" "1382" "1379" "1353" "1328" "1303" "1300" "1293" "1286" "1275" "1270" "1260" "1230" "1226" "1210" "1202" "1189" "1186" "1181" "1146" "1139" "1129" "1106" "1101" "1065" "1062" "1045" "1037" "1028" "1024" "1011" "1008" "1002" "995" "954" "946" "886" "839" "819" "799" "786" "785" "783" "782" "779" "769" "763" "757" "738" "737" "719" "706" "698" "672" "660" "654" "652" "647" "646" "630" "627" "619" "616" "605" "602" "601" "599" "588" "584" "569" "566" "565" "563" "561" "556" "543" "542" "537" "515" "503" "495" "492" "485" "479" "473" "467" "466" "458" "456" "449" "436" "433" "428" "424" "423" "393" "389" "384" "383" "365" "363" "362" "354" "347" "341" "340" "336" "331" "330" "323" "321" "313" "312" "310" "294" "285" "282" "272" "266" "265" "240" "234" "232" "225" "223" "201" "200" "199" "194" "193" "168" "148" "122" "121" "115" "95" "90" "86" "74" "62" "61" "56" "54" "49" "48" "27" "8" "5" 
Union elements: 
"1722" "1707" "1700" "1694" "1690" "1683" "1681" "1679" "1678" "1670" "1666" "1664" "1654" "1653" "1652" "1643" "1638" "1629" "1628" "1625" "1622" "1619" "1613" "1610" "1609" "1603" "1602" "1601" "1599" "1598" "1597" "1593" "1590" "1589" "1588" "1586" "1584" "1581" "1580" "1579" "1577" "1575" "1574" "1572" "1571" "1569" "1568" "1567" "1566" "1565" "1560" "1559" "1558" "1555" "1554" "1552" "1551" "1550" "1548" "1542" "1540" "1539" "1538" "1536" "1535" "1534" "1533" "1532" "1529" "1528" "1525" "1524" "1521" "1519" "1518" "1516" "1515" "1514" "1512" "1510" "1509" "1506" "1501" "1500" "1499" "1497" "1495" "1492" "1488" "1487" "1486" "1484" "1479" "1476" "1469" "1466" "1463" "1459" "1457" "1456" "1454" "1453" "1451" "1450" "1447" "1443" "1440" "1439" "1438" "1437" "1430" "1429" "1424" "1422" "1421" "1419" "1417" "1416" "1415" "1414" "1413" "1408" "1407" "1403" "1400" "1398" "1396" "1395" "1393" "1389" "1386" "1384" "1382" "1380" "1379" "1375" "1368" "1360" "1353" "1347" "1337" "1335" "1333" "1329" "1328" "1319" "1306" "1303" "1300" "1297" "1295" "1293" "1286" "1280" "1276" "1275" "1274" "1270" "1262" "1261" "1260" "1250" "1248" "1232" "1230" "1226" "1218" "1211" "1210" "1202" "1189" "1186" "1181" "1179" "1166" "1154" "1150" "1146" "1145" "1144" "1143" "1140" "1139" "1138" "1135" "1131" "1129" "1127" "1122" "1121" "1111" "1106" "1103" "1102" "1101" "1099" "1090" "1089" "1083" "1079" "1077" "1071" "1065" "1063" "1062" "1061" "1059" "1050" "1049" "1045" "1043" "1039" "1037" "1036" "1028" "1027" "1024" "1012" "1011" "1008" "1007" "1006" "1002" "995" "994" "987" "983" "982" "981" "974" "973" "969" "963" "962" "958" "955" "954" "949" "948" "946" "940" "937" "932" "926" "917" "894" "892" "889" "886" "885" "865" "854" "850" "843" "839" "822" "819" "818" "814" "805" "801" "799" "798" "797" "796" "795" "794" "793" "792" "791" "790" "788" "786" "785" "783" "782" "779" "777" "776" "775" "773" "771" "769" "766" "763" "761" "758" "757" "756" "754" "751" "750" "747" "746" "745" "744" "741" "738" "737" "731" "726" "725" "722" "720" "719" "714" "713" "710" "706" "700" "698" "690" "688" "685" "684" "678" "677" "672" "671" "666" "665" "662" "660" "658" "657" "654" "652" "651" "649" "648" "647" "646" "643" "640" "639" "638" "635" "633" "632" "631" "630" "629" "627" "626" "623" "622" "620" "619" "618" "616" "615" "612" "608" "605" "603" "602" "601" "599" "596" "594" "591" "588" "587" "584" "583" "582" "577" "574" "572" "571" "569" "568" "567" "566" "565" "563" "561" "558" "556" "554" "544" "543" "542" "540" "539" "538" "537" "536" "534" "533" "532" "531" "530" "528" "527" "525" "524" "520" "519" "518" "517" "515" "510" "506" "504" "503" "501" "498" "497" "495" "494" "492" "485" "484" "481" "480" "479" "478" "477" "474" "473" "472" "471" "469" "467" "466" "465" "461" "460" "458" "456" "452" "449" "448" "443" "440" "436" "435" "434" "433" "432" "430" "429" "428" "426" "424" "423" "419" "414" "410" "406" "402" "400" "399" "398" "397" "395" "394" "393" "389" "384" "383" "381" "373" "368" "367" "365" "363" "362" "361" "360" "359" "358" "356" "354" "351" "347" "341" "340" "339" "336" "334" "332" "331" "330" "329" "323" "321" "314" "313" "312" "310" "307" "306" "300" "295" "294" "292" "285" "282" "275" "272" "271" "268" "266" "265" "261" "259" "257" "255" "251" "249" "246" "242" "240" "237" "236" "234" "232" "227" "225" "223" "222" "209" "208" "205" "203" "201" "200" "199" "196" "194" "193" "192" "189" "188" "183" "179" "177" "170" "168" "163" "161" "157" "155" "151" "150" "148" "147" "140" "138" "137" "136" "133" "130" "128" "125" "122" "121" "120" "118" "115" "114" "113" "111" "110" "103" "102" "100" "95" "94" "93" "90" "86" "83" "75" "74" "73" "69" "68" "62" "61" "57" "56" "54" "53" "51" "50" "49" "48" "33" "30" "27" "26" "24" "23" "19" "16" "8" "6" "5" "2" 

Redescription R12 Rules: 

Dist: 60 31 54 9 1
W1R: Q12SCORE >= 0.0 <= 0.0 AND RAVLTImmediate >= 45.0 <= 69.0 AND Q1SCORE >= 0.33 <= 5.67 AND ADAS13 >= 1.0 <= 17.0 AND NXTENDON >= 1.0 <= 1.0 
W2R: Hippocampus >= 6383.0 <= 10602.0 AND AV45 >= 0.850872 <= 1.236128 AND FDG >= 5.95241 <= 8.35249 
JS: 0.29636711281070743
p-value :0.0
Support intersection: 155
Support union: 523

Covered examples (intersection): 
"1725" "1719" "1717" "1716" "1711" "1703" "1701" "1697" "1696" "1692" "1685" "1672" "1669" "1668" "1665" "1662" "1659" "1656" "1651" "1646" "1641" "1636" "1633" "1627" "1621" "1618" "1617" "1607" "1606" "1605" "1591" "1582" "1578" "1564" "1544" "1537" "1496" "1493" "1490" "1473" "1468" "1462" "1461" "1446" "1445" "1436" "1432" "1425" "1420" "1412" "1411" "1397" "1376" "1373" "1372" "1369" "1355" "1351" "1344" "1324" "1320" "1318" "1308" "1302" "1301" "1298" "1289" "1283" "1277" "1269" "1267" "1266" "1254" "1253" "1252" "1243" "1241" "1238" "1222" "1216" "1209" "1207" "1206" "1204" "1198" "1192" "1187" "1183" "1177" "1175" "1174" "1169" "1163" "1159" "1158" "1153" "1149" "1148" "1134" "1130" "1125" "1124" "1119" "1118" "1109" "1108" "1096" "1093" "1091" "1088" "1081" "1076" "1070" "1057" "1051" "1041" "1032" "1022" "1009" "1005" "999" "998" "993" "986" "985" "984" "980" "971" "968" "966" "965" "964" "961" "922" "921" "913" "906" "902" "901" "900" "891" "884" "882" "868" "860" "853" "852" "846" "838" "836" "833" "830" "824" "823" "820" 
Union elements: 
"1737" "1735" "1733" "1732" "1731" "1729" "1728" "1726" "1725" "1724" "1719" "1718" "1717" "1716" "1713" "1711" "1709" "1708" "1705" "1704" "1703" "1701" "1699" "1697" "1696" "1692" "1689" "1687" "1686" "1685" "1680" "1677" "1676" "1674" "1673" "1672" "1669" "1668" "1667" "1665" "1663" "1662" "1661" "1660" "1659" "1658" "1657" "1656" "1653" "1651" "1650" "1648" "1647" "1646" "1645" "1644" "1642" "1641" "1640" "1639" "1638" "1636" "1634" "1633" "1632" "1631" "1630" "1627" "1624" "1623" "1621" "1620" "1618" "1617" "1616" "1612" "1611" "1608" "1607" "1606" "1605" "1604" "1591" "1582" "1578" "1570" "1564" "1563" "1557" "1553" "1549" "1544" "1543" "1537" "1527" "1511" "1507" "1502" "1498" "1496" "1494" "1493" "1491" "1490" "1489" "1481" "1480" "1477" "1474" "1473" "1472" "1471" "1468" "1465" "1462" "1461" "1455" "1452" "1449" "1446" "1445" "1441" "1436" "1435" "1432" "1428" "1426" "1425" "1423" "1420" "1412" "1411" "1404" "1402" "1399" "1397" "1394" "1385" "1378" "1376" "1374" "1373" "1372" "1370" "1369" "1365" "1362" "1358" "1356" "1355" "1352" "1351" "1350" "1349" "1348" "1346" "1344" "1343" "1342" "1340" "1339" "1336" "1334" "1331" "1330" "1326" "1325" "1324" "1322" "1320" "1318" "1314" "1312" "1310" "1309" "1308" "1307" "1304" "1302" "1301" "1299" "1298" "1291" "1289" "1288" "1287" "1285" "1284" "1283" "1278" "1277" "1273" "1271" "1269" "1268" "1267" "1266" "1265" "1263" "1257" "1254" "1253" "1252" "1249" "1246" "1245" "1244" "1243" "1241" "1240" "1238" "1237" "1236" "1229" "1228" "1225" "1223" "1222" "1221" "1220" "1216" "1209" "1207" "1206" "1205" "1204" "1203" "1201" "1200" "1199" "1198" "1197" "1196" "1194" "1193" "1192" "1191" "1190" "1188" "1187" "1185" "1183" "1182" "1180" "1177" "1175" "1174" "1173" "1169" "1168" "1165" "1163" "1160" "1159" "1158" "1156" "1153" "1152" "1151" "1149" "1148" "1147" "1137" "1136" "1134" "1132" "1130" "1126" "1125" "1124" "1123" "1122" "1121" "1120" "1119" "1118" "1117" "1116" "1114" "1112" "1110" "1109" "1108" "1105" "1096" "1093" "1091" "1088" "1087" "1086" "1085" "1084" "1081" "1080" "1078" "1076" "1074" "1070" "1069" "1068" "1060" "1057" "1055" "1054" "1052" "1051" "1047" "1046" "1044" "1042" "1041" "1034" "1033" "1032" "1026" "1022" "1021" "1020" "1017" "1016" "1015" "1014" "1013" "1010" "1009" "1006" "1005" "1000" "999" "998" "996" "994" "993" "990" "987" "986" "985" "984" "980" "978" "976" "974" "972" "971" "968" "966" "965" "964" "961" "960" "959" "956" "951" "947" "944" "938" "935" "934" "930" "929" "928" "927" "925" "924" "922" "921" "919" "918" "916" "915" "914" "913" "910" "909" "907" "906" "904" "903" "902" "901" "900" "897" "893" "891" "890" "884" "882" "881" "880" "879" "878" "873" "871" "870" "868" "867" "863" "862" "861" "860" "859" "858" "853" "852" "847" "846" "844" "841" "838" "836" "834" "833" "830" "829" "828" "826" "825" "824" "823" "821" "820" "810" "804" "802" "762" "755" "753" "752" "743" "728" "717" "715" "705" "699" "697" "693" "680" "669" "664" "645" "628" "612" "581" "557" "535" "514" "509" "508" "502" "497" "488" "457" "454" "441" "439" "427" "420" "416" "409" "390" "385" "371" "369" "364" "356" "353" "350" "349" "348" "346" "338" "327" "318" "315" "314" "309" "305" "304" "292" "283" "278" "274" "270" "258" "256" "243" "241" "239" "221" "212" "206" "176" "171" "162" "158" "156" "152" "151" "149" "140" "126" "119" "99" "97" "89" "81" "77" "76" "65" "64" "55" "52" "42" "41" "38" "35" "34" "25" "18" "13" "10" "9" "7" 

Redescription R13 Rules: 

Dist: 248 65 115 75 0
W1R: MMW >= 1.0 <= 1.0 AND ADAS13 >= 0.0 <= 14.0 AND ADAS11 >= 0.0 <= 7.67 AND GDHELP >= 0.0 <= 0.0 
W2R: Entorhinal >= 3053.0 <= 5896.0 
JS: 0.43324720068906114
p-value :8.171241461241152E-14
Support intersection: 503
Support union: 1161

Covered examples (intersection): 
"1734" "1733" "1728" "1726" "1725" "1724" "1723" "1720" "1719" "1718" "1717" "1716" "1715" "1713" "1709" "1708" "1704" "1703" "1702" "1701" "1697" "1696" "1695" "1693" "1692" "1691" "1686" "1685" "1680" "1677" "1676" "1675" "1673" "1672" "1669" "1667" "1665" "1662" "1661" "1660" "1659" "1658" "1656" "1651" "1650" "1649" "1648" "1647" "1646" "1645" "1640" "1636" "1634" "1633" "1632" "1631" "1623" "1618" "1612" "1608" "1607" "1606" "1605" "1604" "1591" "1583" "1582" "1570" "1564" "1557" "1556" "1544" "1543" "1541" "1537" "1531" "1527" "1517" "1503" "1498" "1494" "1491" "1481" "1478" "1474" "1473" "1470" "1468" "1462" "1461" "1455" "1452" "1446" "1445" "1441" "1433" "1423" "1420" "1412" "1411" "1376" "1374" "1373" "1372" "1369" "1365" "1359" "1355" "1350" "1346" "1344" "1342" "1341" "1340" "1334" "1332" "1330" "1326" "1324" "1322" "1320" "1316" "1314" "1313" "1312" "1310" "1309" "1308" "1307" "1302" "1298" "1289" "1279" "1278" "1277" "1271" "1267" "1265" "1264" "1261" "1259" "1258" "1257" "1254" "1253" "1252" "1251" "1245" "1242" "1241" "1239" "1238" "1237" "1236" "1234" "1229" "1225" "1223" "1222" "1220" "1219" "1216" "1215" "1213" "1209" "1208" "1206" "1203" "1199" "1198" "1197" "1196" "1195" "1194" "1193" "1191" "1188" "1182" "1178" "1177" "1175" "1174" "1171" "1168" "1167" "1165" "1164" "1163" "1159" "1158" "1157" "1153" "1152" "1149" "1136" "1134" "1130" "1125" "1124" "1123" "1119" "1117" "1114" "1113" "1112" "1095" "1093" "1092" "1091" "1088" "1087" "1085" "1081" "1080" "1078" "1076" "1072" "1070" "1068" "1066" "1064" "1057" "1052" "1048" "1047" "1044" "1040" "1038" "1032" "1031" "1026" "1022" "1019" "1013" "1010" "1009" "1005" "1004" "1003" "1000" "998" "997" "996" "993" "992" "990" "988" "987" "986" "985" "978" "976" "971" "968" "966" "965" "964" "961" "960" "955" "952" "942" "938" "935" "930" "929" "927" "924" "922" "919" "913" "909" "906" "905" "904" "903" "902" "901" "900" "899" "898" "891" "885" "884" "882" "881" "880" "879" "878" "875" "874" "872" "871" "870" "868" "867" "864" "862" "860" "846" "842" "840" "838" "834" "833" "830" "829" "828" "826" "825" "824" "823" "822" "820" "808" "802" "753" "752" "743" "742" "736" "735" "732" "730" "728" "717" "715" "711" "708" "707" "705" "703" "699" "695" "691" "689" "686" "681" "680" "679" "676" "673" "669" "663" "653" "645" "644" "640" "634" "628" "624" "589" "587" "585" "581" "578" "576" "573" "570" "564" "554" "552" "550" "549" "547" "541" "535" "533" "529" "526" "523" "514" "510" "509" "508" "507" "502" "500" "497" "493" "491" "490" "488" "478" "475" "459" "455" "442" "438" "431" "427" "420" "396" "391" "390" "388" "387" "386" "385" "382" "371" "369" "366" "364" "353" "350" "348" "346" "343" "338" "337" "335" "327" "325" "320" "318" "316" "315" "311" "309" "304" "303" "301" "293" "290" "289" "288" "286" "283" "280" "278" "277" "273" "270" "269" "258" "253" "252" "248" "245" "244" "241" "239" "230" "219" "218" "216" "212" "210" "207" "203" "197" "184" "177" "176" "173" "171" "167" "162" "160" "158" "156" "153" "152" "142" "139" "127" "119" "117" "112" "111" "108" "101" "99" "97" "89" "84" "82" "77" "76" "71" "67" "65" "64" "59" "58" "55" "52" "47" "46" "43" "42" "40" "37" "25" "20" "18" "15" "13" "12" "10" "9" "7" 
Union elements: 
"1737" "1735" "1734" "1733" "1732" "1731" "1730" "1729" "1728" "1726" "1725" "1724" "1723" "1720" "1719" "1718" "1717" "1716" "1715" "1714" "1713" "1712" "1711" "1710" "1709" "1708" "1707" "1705" "1704" "1703" "1702" "1701" "1699" "1698" "1697" "1696" "1695" "1693" "1692" "1691" "1689" "1688" "1687" "1686" "1685" "1680" "1677" "1676" "1675" "1674" "1673" "1672" "1669" "1668" "1667" "1665" "1663" "1662" "1661" "1660" "1659" "1658" "1657" "1656" "1655" "1654" "1653" "1651" "1650" "1649" "1648" "1647" "1646" "1645" "1644" "1641" "1640" "1639" "1638" "1636" "1635" "1634" "1633" "1632" "1631" "1630" "1629" "1624" "1623" "1622" "1621" "1620" "1618" "1617" "1616" "1615" "1614" "1613" "1612" "1611" "1608" "1607" "1606" "1605" "1604" "1602" "1597" "1596" "1593" "1592" "1591" "1589" "1585" "1584" "1583" "1582" "1578" "1576" "1574" "1570" "1569" "1564" "1563" "1561" "1558" "1557" "1556" "1554" "1553" "1552" "1549" "1548" "1547" "1546" "1545" "1544" "1543" "1542" "1541" "1540" "1539" "1537" "1534" "1531" "1530" "1528" "1527" "1523" "1522" "1521" "1517" "1516" "1512" "1511" "1509" "1506" "1505" "1504" "1503" "1502" "1499" "1498" "1497" "1496" "1495" "1494" "1493" "1492" "1491" "1490" "1489" "1488" "1487" "1486" "1485" "1483" "1482" "1481" "1480" "1479" "1478" "1477" "1475" "1474" "1473" "1472" "1471" "1470" "1469" "1468" "1467" "1465" "1464" "1463" "1462" "1461" "1458" "1457" "1456" "1455" "1452" "1449" "1446" "1445" "1443" "1442" "1441" "1436" "1435" "1434" "1433" "1432" "1431" "1428" "1427" "1426" "1423" "1422" "1420" "1418" "1417" "1412" "1411" "1410" "1405" "1404" "1402" "1400" "1399" "1397" "1394" "1392" "1391" "1390" "1389" "1388" "1387" "1384" "1383" "1381" "1378" "1377" "1376" "1375" "1374" "1373" "1372" "1371" "1370" "1369" "1368" "1367" "1365" "1364" "1362" "1359" "1358" "1356" "1355" "1354" "1352" "1351" "1350" "1349" "1346" "1345" "1344" "1343" "1342" "1341" "1340" "1339" "1338" "1337" "1336" "1334" "1333" "1332" "1331" "1330" "1329" "1327" "1326" "1325" "1324" "1322" "1321" "1320" "1318" "1317" "1316" "1315" "1314" "1313" "1312" "1310" "1309" "1308" "1307" "1306" "1304" "1303" "1302" "1301" "1299" "1298" "1297" "1296" "1295" "1294" "1292" "1291" "1290" "1289" "1288" "1287" "1285" "1283" "1282" "1281" "1279" "1278" "1277" "1273" "1272" "1271" "1269" "1267" "1266" "1265" "1264" "1263" "1261" "1259" "1258" "1257" "1256" "1255" "1254" "1253" "1252" "1251" "1249" "1247" "1246" "1245" "1244" "1243" "1242" "1241" "1239" "1238" "1237" "1236" "1235" "1234" "1233" "1232" "1231" "1229" "1228" "1227" "1226" "1225" "1224" "1223" "1222" "1221" "1220" "1219" "1216" "1215" "1214" "1213" "1211" "1209" "1208" "1207" "1206" "1205" "1204" "1203" "1201" "1200" "1199" "1198" "1197" "1196" "1195" "1194" "1193" "1192" "1191" "1190" "1188" "1187" "1185" "1184" "1183" "1182" "1181" "1180" "1179" "1178" "1177" "1176" "1175" "1174" "1173" "1172" "1171" "1170" "1169" "1168" "1167" "1165" "1164" "1163" "1162" "1160" "1159" "1158" "1157" "1156" "1153" "1152" "1151" "1149" "1148" "1147" "1144" "1143" "1142" "1141" "1140" "1138" "1137" "1136" "1134" "1133" "1132" "1131" "1130" "1128" "1127" "1126" "1125" "1124" "1123" "1121" "1120" "1119" "1118" "1117" "1116" "1115" "1114" "1113" "1112" "1111" "1110" "1109" "1108" "1107" "1105" "1104" "1100" "1099" "1098" "1097" "1096" "1095" "1094" "1093" "1092" "1091" "1090" "1088" "1087" "1086" "1085" "1084" "1082" "1081" "1080" "1079" "1078" "1076" "1075" "1074" "1072" "1070" "1069" "1068" "1066" "1064" "1060" "1057" "1056" "1055" "1053" "1052" "1051" "1050" "1048" "1047" "1046" "1044" "1043" "1041" "1040" "1039" "1038" "1036" "1035" "1034" "1033" "1032" "1031" "1027" "1026" "1025" "1023" "1022" "1021" "1020" "1019" "1018" "1017" "1016" "1015" "1014" "1013" "1012" "1010" "1009" "1005" "1004" "1003" "1001" "1000" "999" "998" "997" "996" "994" "993" "992" "990" "989" "988" "987" "986" "985" "984" "983" "980" "979" "978" "977" "976" "975" "974" "973" "972" "971" "970" "968" "966" "965" "964" "961" "960" "959" "957" "955" "953" "952" "951" "950" "947" "945" "943" "942" "941" "939" "938" "937" "936" "935" "934" "933" "932" "931" "930" "929" "928" "927" "926" "925" "924" "923" "922" "921" "920" "919" "918" "917" "916" "915" "914" "913" "911" "910" "909" "908" "907" "906" "905" "904" "903" "902" "901" "900" "899" "898" "897" "896" "895" "893" "891" "890" "889" "887" "886" "885" "884" "883" "882" "881" "880" "879" "878" "877" "876" "875" "874" "873" "872" "871" "870" "869" "868" "867" "866" "865" "864" "863" "862" "861" "860" "859" "858" "857" "856" "855" "854" "853" "852" "849" "848" "847" "846" "844" "843" "842" "841" "840" "838" "837" "836" "835" "834" "833" "831" "830" "829" "828" "827" "826" "825" "824" "823" "822" "821" "820" "817" "813" "812" "811" "810" "808" "807" "806" "805" "804" "802" "792" "790" "787" "786" "782" "781" "780" "777" "774" "770" "769" "767" "763" "761" "760" "759" "756" "755" "753" "752" "751" "747" "743" "742" "741" "740" "739" "736" "735" "733" "732" "730" "729" "728" "724" "723" "722" "721" "720" "718" "717" "715" "713" "712" "711" "710" "708" "707" "705" "703" "702" "701" "699" "696" "695" "692" "691" "689" "688" "686" "682" "681" "680" "679" "677" "676" "675" "674" "673" "669" "668" "667" "665" "663" "661" "658" "656" "653" "650" "649" "648" "647" "645" "644" "643" "641" "640" "639" "637" "634" "633" "632" "628" "627" "625" "624" "622" "621" "615" "614" "613" "612" "610" "609" "606" "604" "600" "597" "596" "595" "593" "592" "590" "589" "588" "587" "585" "581" "579" "578" "577" "576" "575" "573" "572" "570" "564" "562" "560" "558" "557" "554" "553" "552" "551" "550" "549" "547" "546" "541" "535" "534" "533" "529" "527" "526" "525" "523" "522" "521" "514" "513" "511" "510" "509" "508" "507" "505" "502" "500" "497" "494" "493" "491" "490" "489" "488" "487" "484" "482" "478" "476" "475" "472" "471" "470" "469" "464" "463" "462" "459" "457" "455" "453" "451" "445" "444" "443" "442" "441" "439" "438" "437" "431" "430" "429" "427" "425" "423" "422" "421" "420" "416" "415" "413" "411" "409" "408" "407" "404" "403" "400" "397" "396" "392" "391" "390" "388" "387" "386" "385" "382" "380" "378" "375" "374" "373" "371" "370" "369" "367" "366" "364" "363" "358" "356" "355" "353" "350" "349" "348" "346" "345" "344" "343" "338" "337" "335" "327" "326" "325" "324" "322" "321" "320" "319" "318" "317" "316" "315" "311" "309" "306" "305" "304" "303" "301" "300" "298" "295" "293" "291" "290" "289" "288" "287" "286" "284" "283" "281" "280" "279" "278" "277" "276" "274" "273" "270" "269" "267" "264" "261" "259" "258" "256" "255" "253" "252" "251" "250" "249" "248" "245" "244" "243" "242" "241" "239" "238" "235" "233" "231" "230" "228" "226" "221" "220" "219" "218" "217" "216" "213" "212" "210" "208" "207" "206" "204" "203" "200" "197" "196" "191" "189" "187" "186" "184" "182" "179" "178" "177" "176" "175" "174" "173" "172" "171" "170" "167" "166" "165" "163" "162" "160" "159" "158" "157" "156" "155" "153" "152" "151" "149" "148" "145" "142" "141" "139" "136" "135" "129" "128" "127" "126" "125" "124" "123" "122" "119" "118" "117" "116" "115" "112" "111" "109" "108" "107" "101" "99" "98" "97" "95" "93" "92" "90" "89" "87" "84" "82" "81" "80" "79" "78" "77" "76" "72" "71" "70" "69" "67" "65" "64" "63" "60" "59" "58" "57" "55" "52" "47" "46" "45" "44" "43" "42" "41" "40" "39" "38" "37" "36" "35" "34" "31" "29" "28" "27" "25" "24" "22" "21" "20" "18" "15" "13" "12" "11" "10" "9" "7" "4" "3" "1" 

Redescription R14 Rules: 

Dist: 0 0 2 48 91
W1R: MMBALLDL >= 0.0 <= 0.0 AND Q5SCORE >= 0.0 <= 1.0 AND ADAS13 >= 17.67 <= 51.0 AND CDRSB >= 0.5 <= 9.0 
W2R: Hippocampus >= 3281.0 <= 6901.0 AND APOE4 >= 1.0 <= 2.0 
JS: 0.2478031634446397
p-value :2.886579864025407E-15
Support intersection: 141
Support union: 569

Covered examples (intersection): 
"1706" "1683" "1670" "1664" "1628" "1599" "1577" "1572" "1567" "1560" "1558" "1555" "1550" "1542" "1535" "1518" "1506" "1504" "1501" "1487" "1476" "1469" "1463" "1454" "1437" "1430" "1415" "1407" "1396" "1393" "1386" "1327" "1319" "1303" "1300" "1297" "1293" "1286" "1275" "1270" "1262" "1260" "1248" "1210" "1181" "1111" "1106" "1083" "1065" "1063" "1037" "1024" "995" "973" "963" "920" "819" "799" "785" "756" "750" "745" "744" "734" "722" "698" "687" "678" "672" "666" "660" "655" "635" "619" "616" "604" "602" "598" "584" "574" "561" "556" "544" "543" "542" "539" "525" "506" "496" "492" "484" "481" "479" "471" "458" "452" "435" "434" "433" "429" "428" "424" "389" "375" "365" "362" "361" "354" "351" "347" "340" "331" "323" "313" "312" "310" "285" "282" "281" "272" "240" "225" "209" "201" "196" "189" "154" "145" "137" "133" "122" "115" "113" "90" "73" "72" "62" "61" "54" "53" "2" 
Union elements: 
"1736" "1722" "1714" "1707" "1706" "1699" "1698" "1694" "1690" "1683" "1670" "1666" "1664" "1654" "1637" "1628" "1625" "1622" "1613" "1610" "1609" "1603" "1601" "1599" "1598" "1597" "1595" "1594" "1593" "1590" "1589" "1588" "1586" "1585" "1581" "1580" "1579" "1577" "1575" "1574" "1572" "1571" "1569" "1568" "1567" "1566" "1565" "1560" "1559" "1558" "1555" "1554" "1551" "1550" "1547" "1546" "1542" "1541" "1536" "1535" "1533" "1532" "1528" "1521" "1519" "1518" "1516" "1515" "1514" "1513" "1512" "1510" "1509" "1506" "1505" "1504" "1501" "1499" "1497" "1495" "1494" "1488" "1487" "1484" "1482" "1479" "1478" "1477" "1476" "1469" "1463" "1460" "1456" "1454" "1453" "1447" "1443" "1442" "1440" "1439" "1438" "1437" "1435" "1431" "1430" "1429" "1424" "1421" "1418" "1415" "1414" "1413" "1410" "1409" "1407" "1406" "1403" "1402" "1400" "1398" "1396" "1395" "1393" "1392" "1389" "1388" "1386" "1384" "1382" "1380" "1371" "1368" "1360" "1359" "1352" "1329" "1328" "1327" "1319" "1315" "1307" "1306" "1303" "1300" "1297" "1295" "1294" "1293" "1292" "1286" "1284" "1280" "1276" "1275" "1274" "1270" "1262" "1260" "1251" "1248" "1247" "1242" "1230" "1226" "1218" "1217" "1211" "1210" "1195" "1188" "1186" "1184" "1181" "1179" "1170" "1166" "1154" "1146" "1145" "1140" "1139" "1135" "1131" "1129" "1127" "1120" "1115" "1112" "1111" "1109" "1108" "1106" "1099" "1090" "1089" "1083" "1079" "1077" "1073" "1067" "1065" "1063" "1062" "1061" "1045" "1043" "1037" "1036" "1028" "1027" "1024" "1023" "1008" "1007" "1002" "997" "995" "985" "983" "982" "973" "970" "969" "967" "963" "962" "958" "944" "937" "933" "931" "926" "920" "908" "889" "888" "886" "876" "869" "865" "843" "839" "831" "819" "813" "808" "807" "805" "803" "800" "799" "798" "794" "793" "792" "789" "786" "785" "781" "779" "777" "776" "775" "774" "773" "771" "769" "764" "759" "758" "757" "756" "754" "751" "750" "748" "747" "746" "745" "744" "741" "740" "739" "738" "737" "736" "735" "734" "731" "727" "726" "725" "722" "719" "709" "706" "704" "700" "698" "696" "694" "690" "688" "687" "678" "672" "666" "662" "661" "660" "658" "657" "655" "654" "652" "651" "650" "647" "646" "638" "635" "633" "631" "630" "627" "626" "624" "623" "622" "619" "618" "616" "615" "607" "606" "604" "603" "602" "601" "600" "599" "598" "596" "595" "594" "592" "591" "588" "587" "584" "583" "582" "581" "574" "571" "569" "567" "565" "563" "562" "561" "558" "556" "555" "547" "546" "544" "543" "542" "539" "538" "537" "532" "531" "527" "525" "523" "520" "519" "515" "512" "507" "506" "505" "504" "503" "500" "496" "495" "492" "487" "484" "483" "482" "481" "480" "479" "478" "474" "472" "471" "470" "467" "466" "463" "460" "458" "456" "452" "450" "449" "448" "443" "439" "436" "435" "434" "433" "432" "430" "429" "428" "425" "424" "423" "421" "419" "418" "417" "415" "414" "411" "406" "402" "400" "398" "397" "394" "393" "389" "383" "381" "375" "374" "373" "367" "365" "362" "361" "360" "358" "357" "356" "354" "352" "351" "348" "347" "341" "340" "336" "331" "330" "329" "323" "321" "313" "312" "310" "307" "300" "299" "287" "285" "282" "281" "279" "276" "275" "272" "271" "268" "266" "265" "262" "257" "253" "251" "249" "242" "240" "236" "234" "232" "225" "223" "222" "218" "215" "213" "210" "209" "201" "200" "199" "196" "195" "193" "189" "188" "187" "183" "177" "175" "161" "155" "154" "150" "149" "148" "147" "145" "138" "137" "135" "134" "133" "129" "122" "121" "119" "118" "115" "114" "113" "110" "104" "103" "100" "92" "90" "86" "85" "83" "75" "73" "72" "67" "66" "62" "61" "57" "54" "53" "52" "51" "50" "48" "39" "36" "32" "31" "27" "23" "14" "10" "8" "6" "2" 

Redescription R15 Rules: 

Dist: 39 31 41 6 0
W1R: ADAS13 >= 0.0 <= 10.0 AND GDSATIS >= 0.0 <= 0.0 
W2R: ICV >= 1200386.780564 <= 1611424.518897 AND Fusiform >= 17237.0 <= 26540.0 AND Entorhinal >= 3124.0 <= 5896.0 AND FDG >= 6.57364 <= 8.53584 
JS: 0.21828358208955223
p-value :0.0
Support intersection: 117
Support union: 536

Covered examples (intersection): 
"1733" "1731" "1728" "1725" "1720" "1717" "1716" "1711" "1709" "1704" "1676" "1672" "1665" "1660" "1659" "1658" "1651" "1650" "1648" "1646" "1640" "1636" "1633" "1618" "1612" "1608" "1607" "1606" "1605" "1604" "1537" "1498" "1496" "1491" "1474" "1462" "1445" "1433" "1374" "1372" "1365" "1359" "1355" "1346" "1345" "1342" "1340" "1310" "1309" "1308" "1298" "1289" "1267" "1265" "1263" "1257" "1253" "1252" "1245" "1242" "1236" "1234" "1229" "1223" "1209" "1208" "1196" "1177" "1165" "1163" "1159" "1149" "1125" "1123" "1057" "1052" "1048" "1047" "1013" "1003" "999" "993" "987" "985" "976" "971" "965" "960" "955" "942" "915" "906" "904" "903" "902" "900" "891" "883" "868" "867" "864" "860" "859" "858" "846" "840" "838" "833" "829" "828" "824" "822" "420" "258" "112" "15" "13" 
Union elements: 
"1735" "1734" "1733" "1731" "1730" "1728" "1725" "1724" "1723" "1720" "1719" "1717" "1716" "1715" "1713" "1711" "1710" "1709" "1708" "1704" "1703" "1702" "1701" "1698" "1696" "1693" "1692" "1686" "1685" "1680" "1677" "1676" "1675" "1674" "1673" "1672" "1669" "1668" "1667" "1665" "1662" "1661" "1660" "1659" "1658" "1657" "1656" "1651" "1650" "1649" "1648" "1647" "1646" "1645" "1640" "1636" "1634" "1633" "1632" "1631" "1630" "1629" "1624" "1621" "1618" "1612" "1611" "1608" "1607" "1606" "1605" "1604" "1592" "1591" "1583" "1582" "1564" "1556" "1553" "1544" "1543" "1541" "1539" "1537" "1531" "1527" "1511" "1498" "1496" "1494" "1493" "1491" "1490" "1489" "1485" "1483" "1481" "1480" "1477" "1474" "1473" "1470" "1468" "1462" "1461" "1452" "1446" "1445" "1441" "1436" "1435" "1433" "1432" "1431" "1426" "1423" "1420" "1412" "1394" "1387" "1385" "1378" "1376" "1374" "1373" "1372" "1371" "1369" "1367" "1365" "1362" "1359" "1355" "1347" "1346" "1345" "1344" "1343" "1342" "1341" "1340" "1336" "1334" "1331" "1330" "1326" "1325" "1324" "1322" "1320" "1313" "1312" "1310" "1309" "1308" "1307" "1302" "1301" "1298" "1289" "1287" "1283" "1279" "1278" "1273" "1271" "1267" "1265" "1264" "1263" "1261" "1259" "1257" "1256" "1254" "1253" "1252" "1251" "1249" "1245" "1243" "1242" "1241" "1239" "1238" "1237" "1236" "1234" "1231" "1229" "1225" "1223" "1222" "1216" "1215" "1213" "1209" "1208" "1207" "1206" "1204" "1203" "1198" "1197" "1196" "1194" "1193" "1192" "1191" "1190" "1188" "1187" "1182" "1178" "1177" "1175" "1174" "1170" "1169" "1168" "1165" "1163" "1159" "1158" "1157" "1153" "1149" "1141" "1136" "1134" "1126" "1125" "1124" "1123" "1120" "1119" "1117" "1116" "1114" "1113" "1112" "1110" "1109" "1108" "1107" "1105" "1096" "1095" "1093" "1091" "1088" "1087" "1081" "1080" "1078" "1076" "1070" "1069" "1068" "1066" "1057" "1054" "1052" "1051" "1048" "1047" "1046" "1041" "1040" "1038" "1032" "1026" "1025" "1022" "1019" "1017" "1013" "1010" "1009" "1003" "999" "998" "997" "996" "993" "992" "990" "988" "987" "985" "984" "980" "977" "976" "971" "968" "965" "964" "961" "960" "959" "957" "956" "955" "953" "952" "951" "950" "947" "942" "939" "938" "935" "930" "928" "927" "925" "924" "921" "918" "915" "910" "909" "906" "904" "903" "902" "901" "900" "899" "897" "891" "885" "884" "883" "882" "881" "880" "878" "874" "873" "872" "870" "868" "867" "864" "862" "860" "859" "858" "857" "855" "852" "849" "846" "841" "840" "838" "837" "834" "833" "830" "829" "828" "827" "826" "825" "824" "823" "822" "820" "808" "804" "802" "755" "753" "752" "743" "742" "736" "733" "730" "729" "728" "717" "715" "712" "708" "705" "701" "699" "695" "689" "681" "680" "676" "675" "670" "669" "663" "649" "645" "644" "641" "640" "634" "628" "624" "597" "585" "581" "573" "570" "557" "552" "550" "549" "541" "535" "533" "529" "514" "513" "509" "508" "491" "490" "488" "459" "444" "441" "438" "420" "409" "405" "391" "390" "388" "387" "385" "382" "369" "366" "364" "356" "353" "350" "346" "343" "338" "335" "327" "325" "322" "320" "318" "315" "311" "309" "305" "304" "303" "301" "288" "286" "278" "277" "273" "270" "258" "256" "252" "248" "241" "239" "238" "219" "216" "212" "206" "204" "203" "197" "177" "176" "173" "171" "162" "160" "158" "156" "152" "149" "139" "126" "123" "119" "117" "116" "112" "111" "99" "97" "89" "87" "82" "81" "77" "76" "71" "65" "64" "63" "59" "58" "55" "52" "46" "43" "42" "41" "40" "38" "37" "35" "34" "29" "25" "20" "18" "15" "13" "12" "10" "9" "7" 

Redescription R16 Rules: 

Dist: 0 0 2 37 111
W1R: NXVISUAL >= 0.0 <= 0.0 AND ADAS13 >= 25.0 <= 54.67 AND MML >= 1.0 <= 1.0 AND RAVLTLearning >= -4.0 <= 5.0 AND BCURNDIS >= 0.0 <= 0.0 AND BCPALPIT >= 0.0 <= 0.0 AND NXHEEL >= 1.0 <= 1.0 
W2R: Entorhinal >= 1426.0 <= 3154.0 AND Hippocampus >= 3091.0 <= 6696.0 
JS: 0.2964426877470356
p-value :0.0
Support intersection: 150
Support union: 506

Covered examples (intersection): 
"1690" "1683" "1679" "1664" "1625" "1619" "1609" "1599" "1589" "1586" "1584" "1581" "1577" "1572" "1567" "1565" "1560" "1559" "1558" "1555" "1536" "1535" "1521" "1519" "1518" "1515" "1476" "1454" "1450" "1439" "1415" "1413" "1398" "1396" "1382" "1380" "1300" "1286" "1275" "1274" "1270" "1262" "1248" "1230" "1210" "1186" "1129" "1106" "1099" "1065" "1062" "1061" "1045" "1037" "1036" "1024" "1011" "1002" "995" "982" "973" "963" "819" "799" "798" "785" "779" "750" "746" "745" "744" "726" "722" "719" "698" "688" "672" "660" "654" "652" "651" "630" "603" "602" "601" "599" "596" "594" "569" "566" "565" "563" "561" "556" "537" "532" "519" "515" "506" "503" "485" "479" "466" "458" "456" "452" "449" "443" "436" "435" "434" "433" "428" "424" "410" "406" "393" "389" "365" "361" "354" "347" "341" "336" "331" "323" "313" "310" "294" "285" "282" "266" "265" "234" "225" "223" "199" "168" "138" "133" "121" "86" "75" "74" "62" "61" "56" "53" "49" "5" 
Union elements: 
"1722" "1707" "1705" "1700" "1694" "1690" "1685" "1683" "1681" "1679" "1678" "1677" "1666" "1664" "1654" "1653" "1643" "1642" "1628" "1625" "1622" "1619" "1610" "1609" "1602" "1601" "1599" "1598" "1594" "1589" "1588" "1587" "1586" "1584" "1581" "1580" "1579" "1577" "1574" "1572" "1568" "1567" "1566" "1565" "1560" "1559" "1558" "1555" "1554" "1551" "1550" "1542" "1538" "1536" "1535" "1533" "1532" "1529" "1528" "1525" "1524" "1521" "1519" "1518" "1516" "1515" "1514" "1512" "1510" "1509" "1506" "1501" "1500" "1499" "1497" "1487" "1486" "1476" "1466" "1463" "1459" "1456" "1454" "1453" "1450" "1447" "1440" "1439" "1438" "1437" "1435" "1430" "1429" "1424" "1421" "1419" "1417" "1416" "1415" "1413" "1408" "1407" "1403" "1400" "1398" "1396" "1395" "1393" "1386" "1384" "1382" "1380" "1379" "1368" "1353" "1347" "1328" "1319" "1306" "1303" "1300" "1293" "1286" "1280" "1276" "1275" "1274" "1272" "1270" "1262" "1260" "1248" "1230" "1218" "1210" "1202" "1189" "1186" "1181" "1166" "1154" "1150" "1146" "1145" "1143" "1139" "1131" "1129" "1126" "1122" "1121" "1120" "1116" "1106" "1103" "1101" "1099" "1090" "1089" "1077" "1073" "1067" "1065" "1062" "1061" "1059" "1050" "1045" "1039" "1037" "1036" "1030" "1029" "1024" "1011" "1008" "1007" "1002" "995" "982" "981" "974" "973" "969" "967" "963" "962" "954" "949" "948" "946" "895" "894" "892" "854" "850" "845" "839" "832" "819" "818" "816" "813" "810" "801" "800" "799" "798" "797" "795" "794" "793" "792" "791" "790" "789" "788" "786" "785" "783" "782" "779" "776" "775" "773" "771" "766" "764" "763" "761" "758" "757" "754" "750" "748" "746" "745" "744" "738" "737" "734" "731" "727" "726" "725" "724" "722" "719" "714" "710" "709" "706" "704" "698" "696" "690" "688" "687" "685" "684" "678" "677" "672" "666" "665" "662" "660" "657" "655" "654" "652" "651" "649" "647" "646" "643" "639" "638" "635" "631" "630" "627" "619" "618" "616" "612" "605" "603" "602" "601" "599" "598" "596" "594" "586" "584" "582" "574" "571" "569" "568" "566" "565" "563" "561" "558" "556" "555" "544" "543" "542" "540" "539" "537" "536" "532" "531" "530" "528" "527" "525" "520" "519" "517" "515" "510" "506" "505" "504" "503" "501" "496" "495" "492" "488" "487" "485" "484" "481" "480" "479" "477" "473" "471" "467" "466" "461" "460" "458" "456" "452" "450" "449" "447" "446" "443" "442" "440" "436" "435" "434" "433" "432" "430" "429" "428" "426" "425" "424" "423" "419" "418" "417" "414" "410" "406" "402" "398" "395" "394" "393" "389" "384" "383" "375" "373" "368" "365" "364" "362" "361" "360" "356" "354" "352" "351" "347" "341" "340" "339" "336" "334" "332" "331" "330" "323" "314" "313" "312" "310" "307" "306" "305" "300" "299" "297" "295" "294" "292" "285" "282" "272" "271" "268" "266" "265" "262" "257" "255" "242" "240" "237" "236" "234" "232" "229" "225" "223" "215" "211" "209" "206" "205" "202" "201" "200" "199" "194" "193" "192" "188" "183" "180" "168" "163" "161" "154" "150" "149" "147" "143" "140" "138" "137" "135" "133" "121" "115" "114" "113" "110" "103" "100" "94" "93" "86" "85" "83" "81" "75" "74" "73" "69" "66" "62" "61" "57" "56" "54" "53" "51" "50" "49" "48" "33" "32" "30" "27" "26" "24" "23" "19" "14" "8" "5" "2" 

Redescription R17 Rules: 

Dist: 96 12 72 19 0
W1R: Q10SCORE >= 0.0 <= 0.0 AND RAVLTPercForgetting >= -100.0 <= 60.0 AND GDALIVE >= 0.0 <= 0.0 AND ADAS13 >= 0.0 <= 17.0 AND MMTREEDL >= 1.0 <= 1.0 
W2R: RCT11 >= 77.0 <= 315.0 AND Hippocampus >= 7385.0 <= 10769.0 AND FDG >= 5.97518 <= 8.53584 
JS: 0.2948148148148148
p-value :0.0
Support intersection: 199
Support union: 675

Covered examples (intersection): 
"1633" "1632" "1630" "1627" "1624" "1623" "1621" "1618" "1617" "1608" "1607" "1606" "1591" "1570" "1564" "1544" "1527" "1517" "1498" "1493" "1491" "1475" "1474" "1461" "1452" "1446" "1432" "1426" "1425" "1420" "1412" "1411" "1399" "1376" "1374" "1373" "1372" "1367" "1365" "1364" "1356" "1344" "1339" "1336" "1334" "1332" "1331" "1326" "1324" "1322" "1318" "1312" "1310" "1309" "1302" "1301" "1291" "1289" "1282" "1277" "1271" "1267" "1265" "1264" "1258" "1253" "1252" "1245" "1244" "1243" "1240" "1238" "1229" "1222" "1221" "1220" "1215" "1209" "1208" "1207" "1203" "1198" "1191" "1185" "1178" "1177" "1176" "1175" "1174" "1169" "1165" "1164" "1163" "1159" "1153" "1152" "1149" "1148" "1137" "1134" "1130" "1124" "1123" "1119" "1118" "1105" "1093" "1091" "1088" "1081" "1080" "1070" "1057" "1055" "1052" "1046" "1044" "1034" "1032" "1031" "1022" "1009" "999" "998" "990" "984" "980" "978" "972" "971" "966" "964" "959" "957" "953" "934" "928" "927" "921" "919" "915" "913" "911" "910" "909" "907" "904" "901" "900" "891" "884" "881" "873" "872" "867" "860" "846" "834" "833" "830" "828" "826" "825" "823" "820" "802" "780" "644" "570" "427" "420" "386" "382" "353" "335" "324" "309" "303" "293" "288" "280" "243" "221" "191" "186" "176" "162" "156" "153" "146" "142" "80" "76" "65" "64" "63" "59" "25" "13" 
Union elements: 
"1733" "1730" "1726" "1725" "1723" "1719" "1716" "1715" "1713" "1712" "1711" "1710" "1709" "1708" "1705" "1704" "1703" "1702" "1701" "1698" "1697" "1696" "1695" "1693" "1692" "1689" "1687" "1686" "1684" "1680" "1676" "1675" "1674" "1673" "1672" "1665" "1663" "1660" "1659" "1656" "1655" "1650" "1649" "1648" "1645" "1641" "1640" "1636" "1633" "1632" "1631" "1630" "1629" "1627" "1626" "1624" "1623" "1621" "1618" "1617" "1614" "1612" "1611" "1608" "1607" "1606" "1605" "1596" "1592" "1591" "1583" "1582" "1573" "1570" "1564" "1563" "1556" "1553" "1549" "1544" "1543" "1539" "1537" "1527" "1517" "1511" "1509" "1507" "1502" "1498" "1496" "1495" "1493" "1491" "1490" "1489" "1483" "1481" "1475" "1474" "1473" "1470" "1467" "1465" "1462" "1461" "1460" "1456" "1452" "1449" "1446" "1442" "1436" "1433" "1432" "1426" "1425" "1423" "1420" "1412" "1411" "1402" "1399" "1397" "1394" "1392" "1390" "1387" "1376" "1374" "1373" "1372" "1369" "1367" "1365" "1364" "1359" "1358" "1356" "1355" "1352" "1350" "1347" "1346" "1345" "1344" "1343" "1342" "1341" "1340" "1339" "1336" "1334" "1332" "1331" "1330" "1326" "1324" "1323" "1322" "1320" "1318" "1314" "1313" "1312" "1310" "1309" "1308" "1307" "1305" "1302" "1301" "1299" "1294" "1291" "1289" "1287" "1285" "1282" "1279" "1278" "1277" "1273" "1271" "1269" "1268" "1267" "1266" "1265" "1264" "1263" "1259" "1258" "1257" "1254" "1253" "1252" "1249" "1246" "1245" "1244" "1243" "1241" "1240" "1238" "1237" "1236" "1233" "1231" "1229" "1227" "1225" "1222" "1221" "1220" "1219" "1216" "1215" "1213" "1212" "1209" "1208" "1207" "1206" "1205" "1203" "1201" "1199" "1198" "1194" "1193" "1191" "1190" "1188" "1187" "1185" "1184" "1183" "1182" "1180" "1178" "1177" "1176" "1175" "1174" "1171" "1170" "1169" "1168" "1165" "1164" "1163" "1160" "1159" "1158" "1156" "1155" "1153" "1152" "1149" "1148" "1147" "1137" "1136" "1134" "1132" "1130" "1128" "1124" "1123" "1120" "1119" "1118" "1117" "1114" "1113" "1112" "1110" "1109" "1107" "1105" "1095" "1093" "1092" "1091" "1089" "1088" "1086" "1085" "1084" "1081" "1080" "1078" "1076" "1074" "1073" "1070" "1069" "1068" "1067" "1066" "1064" "1060" "1058" "1057" "1056" "1055" "1054" "1052" "1051" "1048" "1047" "1046" "1044" "1040" "1038" "1034" "1032" "1031" "1026" "1022" "1020" "1019" "1016" "1015" "1014" "1013" "1012" "1010" "1009" "1003" "1001" "1000" "999" "998" "993" "992" "991" "990" "988" "987" "985" "984" "980" "978" "976" "975" "972" "971" "968" "966" "965" "964" "961" "960" "959" "957" "956" "955" "953" "950" "944" "942" "940" "937" "936" "935" "934" "930" "929" "928" "927" "925" "924" "921" "919" "916" "915" "914" "913" "911" "910" "909" "908" "907" "906" "905" "904" "903" "902" "901" "900" "899" "898" "897" "893" "891" "888" "885" "884" "883" "881" "880" "879" "878" "876" "875" "873" "872" "871" "870" "868" "867" "863" "861" "860" "859" "858" "855" "852" "847" "846" "845" "840" "838" "837" "836" "835" "834" "833" "830" "828" "827" "826" "825" "823" "822" "821" "820" "817" "811" "806" "804" "802" "787" "780" "778" "762" "755" "753" "743" "742" "740" "736" "733" "730" "728" "721" "720" "716" "715" "712" "707" "705" "703" "702" "699" "697" "691" "689" "686" "682" "681" "680" "677" "676" "670" "667" "664" "656" "653" "649" "645" "644" "638" "637" "628" "614" "590" "585" "581" "578" "576" "570" "562" "559" "557" "550" "549" "547" "541" "535" "523" "522" "514" "513" "510" "508" "502" "497" "489" "488" "487" "476" "475" "464" "462" "457" "454" "442" "441" "439" "437" "431" "427" "420" "416" "413" "411" "408" "405" "404" "402" "392" "391" "388" "387" "386" "382" "380" "377" "376" "371" "369" "366" "364" "356" "353" "350" "349" "348" "346" "343" "338" "335" "327" "325" "324" "319" "318" "316" "315" "309" "308" "305" "304" "303" "301" "297" "293" "292" "289" "288" "286" "280" "279" "278" "277" "274" "273" "264" "258" "256" "248" "247" "245" "244" "243" "241" "239" "238" "235" "233" "226" "224" "221" "219" "216" "212" "210" "208" "207" "206" "204" "197" "191" "186" "184" "182" "177" "176" "173" "171" "167" "166" "162" "159" "158" "156" "153" "152" "151" "149" "146" "142" "140" "139" "127" "126" "124" "123" "117" "112" "109" "107" "99" "98" "97" "84" "81" "80" "79" "76" "71" "70" "65" "64" "63" "59" "58" "55" "52" "47" "46" "43" "42" "41" "38" "37" "35" "34" "29" "28" "25" "22" "20" "18" "15" "14" "13" "12" "10" "9" "4" "1" 

Redescription R18 Rules: 

Dist: 228 81 202 135 5
W1R: CDHOME >= 0.0 <= 0.5 AND Q2SCORE >= 0.0 <= 3.0 AND ADAS13 >= 0.0 <= 19.67 
W2R: Entorhinal >= 3141.0 <= 5896.0 AND FDG >= 5.38892 <= 8.53584 
JS: 0.5406976744186046
p-value :0.0
Support intersection: 651
Support union: 1204

Covered examples (intersection): 
"1737" "1735" "1734" "1733" "1732" "1731" "1729" "1728" "1726" "1725" "1724" "1723" "1720" "1719" "1718" "1717" "1716" "1715" "1714" "1712" "1711" "1709" "1708" "1704" "1703" "1702" "1701" "1697" "1695" "1693" "1692" "1691" "1689" "1688" "1686" "1680" "1676" "1675" "1673" "1672" "1669" "1667" "1665" "1663" "1662" "1661" "1660" "1659" "1658" "1656" "1651" "1650" "1649" "1648" "1647" "1646" "1645" "1644" "1641" "1640" "1636" "1635" "1634" "1633" "1632" "1631" "1630" "1623" "1621" "1620" "1618" "1617" "1616" "1615" "1614" "1612" "1608" "1607" "1606" "1605" "1604" "1592" "1591" "1583" "1582" "1578" "1576" "1570" "1561" "1557" "1556" "1549" "1546" "1545" "1544" "1543" "1541" "1537" "1531" "1527" "1523" "1517" "1503" "1502" "1498" "1496" "1494" "1491" "1490" "1489" "1488" "1485" "1482" "1481" "1480" "1478" "1474" "1473" "1471" "1470" "1468" "1465" "1464" "1462" "1461" "1455" "1452" "1449" "1446" "1445" "1442" "1441" "1433" "1428" "1427" "1423" "1420" "1418" "1412" "1411" "1404" "1402" "1399" "1392" "1391" "1390" "1387" "1383" "1381" "1376" "1374" "1373" "1372" "1371" "1369" "1365" "1364" "1359" "1358" "1356" "1355" "1352" "1351" "1350" "1349" "1346" "1345" "1344" "1342" "1341" "1340" "1339" "1338" "1336" "1334" "1332" "1330" "1329" "1325" "1324" "1322" "1320" "1318" "1317" "1315" "1314" "1313" "1310" "1309" "1308" "1307" "1304" "1302" "1301" "1299" "1298" "1296" "1292" "1291" "1290" "1289" "1288" "1287" "1285" "1282" "1279" "1278" "1277" "1273" "1271" "1269" "1267" "1266" "1265" "1264" "1261" "1259" "1258" "1257" "1256" "1255" "1254" "1253" "1252" "1251" "1247" "1246" "1245" "1244" "1243" "1242" "1241" "1239" "1238" "1237" "1236" "1234" "1233" "1229" "1228" "1227" "1225" "1224" "1223" "1222" "1221" "1220" "1219" "1216" "1215" "1214" "1213" "1211" "1209" "1208" "1207" "1206" "1205" "1204" "1203" "1201" "1200" "1199" "1198" "1197" "1196" "1195" "1194" "1193" "1191" "1188" "1185" "1184" "1183" "1182" "1180" "1178" "1177" "1175" "1174" "1171" "1170" "1169" "1168" "1167" "1165" "1164" "1163" "1162" "1160" "1159" "1158" "1156" "1153" "1152" "1151" "1149" "1148" "1147" "1143" "1142" "1140" "1136" "1134" "1133" "1132" "1130" "1128" "1125" "1124" "1123" "1119" "1118" "1117" "1114" "1113" "1112" "1109" "1108" "1105" "1100" "1098" "1097" "1094" "1093" "1092" "1091" "1088" "1087" "1086" "1085" "1084" "1082" "1081" "1080" "1078" "1076" "1075" "1074" "1072" "1070" "1069" "1068" "1066" "1064" "1060" "1057" "1056" "1055" "1053" "1052" "1048" "1047" "1046" "1044" "1041" "1040" "1038" "1035" "1034" "1033" "1032" "1031" "1026" "1025" "1023" "1022" "1021" "1020" "1019" "1018" "1017" "1016" "1015" "1013" "1012" "1010" "1009" "1005" "1004" "1003" "1000" "999" "998" "997" "996" "993" "992" "990" "989" "988" "987" "986" "985" "984" "980" "978" "977" "976" "975" "972" "971" "968" "966" "965" "964" "961" "960" "959" "955" "953" "952" "947" "943" "942" "938" "937" "935" "934" "932" "931" "930" "929" "928" "927" "925" "924" "923" "921" "919" "917" "916" "915" "914" "913" "911" "909" "908" "907" "906" "905" "904" "903" "902" "901" "900" "899" "898" "897" "893" "891" "890" "885" "884" "883" "882" "881" "880" "879" "878" "877" "876" "874" "873" "872" "871" "870" "869" "868" "867" "866" "864" "862" "860" "859" "858" "857" "856" "855" "853" "849" "846" "841" "840" "838" "837" "835" "834" "833" "830" "829" "828" "826" "825" "824" "823" "822" "821" "820" "812" "811" "808" "807" "806" "804" "802" "787" "780" "774" "759" "732" "723" "711" "695" "692" "682" "681" "680" "679" "673" "668" "663" "650" "644" "640" "634" "632" "624" "614" "606" "595" "592" "589" "581" "572" "570" "564" "554" "553" "552" "550" "547" "546" "535" "522" "521" "511" "509" "507" "500" "490" "489" "476" "475" "462" "459" "445" "439" "431" "427" "422" "420" "411" "409" "407" "404" "403" "400" "392" "387" "386" "382" "380" "371" "358" "355" "353" "350" "335" "324" "320" "317" "316" "309" "303" "293" "291" "289" "288" "284" "280" "279" "270" "269" "267" "264" "258" "245" "244" "243" "241" "238" "235" "221" "218" "210" "207" "203" "191" "186" "184" "182" "176" "170" "167" "162" "160" "159" "156" "153" "151" "142" "136" "129" "125" "124" "119" "112" "109" "107" "101" "92" "80" "76" "67" "65" "64" "63" "59" "47" "42" "36" "31" "28" "25" "15" "13" "11" "9" "7" "1" 
Union elements: 
"1737" "1736" "1735" "1734" "1733" "1732" "1731" "1730" "1729" "1728" "1727" "1726" "1725" "1724" "1723" "1721" "1720" "1719" "1718" "1717" "1716" "1715" "1714" "1713" "1712" "1711" "1710" "1709" "1708" "1706" "1705" "1704" "1703" "1702" "1701" "1699" "1698" "1697" "1696" "1695" "1693" "1692" "1691" "1689" "1688" "1687" "1686" "1685" "1684" "1680" "1677" "1676" "1675" "1674" "1673" "1672" "1671" "1669" "1668" "1667" "1665" "1663" "1662" "1661" "1660" "1659" "1658" "1657" "1656" "1655" "1654" "1653" "1651" "1650" "1649" "1648" "1647" "1646" "1645" "1644" "1642" "1641" "1640" "1639" "1638" "1637" "1636" "1635" "1634" "1633" "1632" "1631" "1630" "1629" "1627" "1626" "1624" "1623" "1622" "1621" "1620" "1618" "1617" "1616" "1615" "1614" "1612" "1611" "1608" "1607" "1606" "1605" "1604" "1600" "1596" "1595" "1593" "1592" "1591" "1587" "1585" "1583" "1582" "1578" "1576" "1573" "1570" "1564" "1563" "1561" "1557" "1556" "1553" "1552" "1549" "1548" "1546" "1545" "1544" "1543" "1541" "1540" "1539" "1537" "1532" "1531" "1530" "1528" "1527" "1526" "1525" "1523" "1522" "1517" "1513" "1512" "1511" "1509" "1508" "1507" "1503" "1502" "1499" "1498" "1496" "1495" "1494" "1493" "1492" "1491" "1490" "1489" "1488" "1485" "1483" "1482" "1481" "1480" "1479" "1478" "1477" "1475" "1474" "1473" "1472" "1471" "1470" "1469" "1468" "1467" "1465" "1464" "1463" "1462" "1461" "1457" "1456" "1455" "1452" "1449" "1448" "1446" "1445" "1444" "1443" "1442" "1441" "1438" "1435" "1434" "1433" "1432" "1431" "1428" "1427" "1426" "1425" "1423" "1422" "1420" "1418" "1412" "1411" "1410" "1409" "1406" "1405" "1404" "1402" "1401" "1399" "1397" "1394" "1392" "1391" "1390" "1389" "1388" "1387" "1385" "1383" "1381" "1378" "1376" "1375" "1374" "1373" "1372" "1371" "1370" "1369" "1368" "1367" "1366" "1365" "1364" "1363" "1362" "1361" "1359" "1358" "1356" "1355" "1354" "1352" "1351" "1350" "1349" "1348" "1347" "1346" "1345" "1344" "1343" "1342" "1341" "1340" "1339" "1338" "1336" "1334" "1332" "1331" "1330" "1329" "1326" "1325" "1324" "1323" "1322" "1320" "1318" "1317" "1316" "1315" "1314" "1313" "1312" "1311" "1310" "1309" "1308" "1307" "1305" "1304" "1302" "1301" "1299" "1298" "1297" "1296" "1295" "1294" "1292" "1291" "1290" "1289" "1288" "1287" "1285" "1283" "1282" "1281" "1279" "1278" "1277" "1273" "1272" "1271" "1269" "1268" "1267" "1266" "1265" "1264" "1263" "1261" "1259" "1258" "1257" "1256" "1255" "1254" "1253" "1252" "1251" "1249" "1247" "1246" "1245" "1244" "1243" "1242" "1241" "1240" "1239" "1238" "1237" "1236" "1235" "1234" "1233" "1231" "1229" "1228" "1227" "1226" "1225" "1224" "1223" "1222" "1221" "1220" "1219" "1216" "1215" "1214" "1213" "1212" "1211" "1209" "1208" "1207" "1206" "1205" "1204" "1203" "1201" "1200" "1199" "1198" "1197" "1196" "1195" "1194" "1193" "1192" "1191" "1190" "1188" "1187" "1185" "1184" "1183" "1182" "1180" "1179" "1178" "1177" "1176" "1175" "1174" "1173" "1171" "1170" "1169" "1168" "1167" "1166" "1165" "1164" "1163" "1162" "1160" "1159" "1158" "1157" "1156" "1155" "1153" "1152" "1151" "1150" "1149" "1148" "1147" "1145" "1144" "1143" "1142" "1141" "1140" "1138" "1137" "1136" "1134" "1133" "1132" "1130" "1128" "1127" "1126" "1125" "1124" "1123" "1121" "1120" "1119" "1118" "1117" "1116" "1115" "1114" "1113" "1112" "1111" "1110" "1109" "1108" "1107" "1105" "1104" "1100" "1098" "1097" "1096" "1095" "1094" "1093" "1092" "1091" "1089" "1088" "1087" "1086" "1085" "1084" "1082" "1081" "1080" "1079" "1078" "1076" "1075" "1074" "1073" "1072" "1070" "1069" "1068" "1067" "1066" "1064" "1060" "1059" "1058" "1057" "1056" "1055" "1054" "1053" "1052" "1051" "1050" "1048" "1047" "1046" "1044" "1043" "1042" "1041" "1040" "1039" "1038" "1035" "1034" "1033" "1032" "1031" "1026" "1025" "1023" "1022" "1021" "1020" "1019" "1018" "1017" "1016" "1015" "1014" "1013" "1012" "1010" "1009" "1005" "1004" "1003" "1001" "1000" "999" "998" "997" "996" "994" "993" "992" "991" "990" "989" "988" "987" "986" "985" "984" "980" "979" "978" "977" "976" "975" "974" "972" "971" "970" "968" "967" "966" "965" "964" "961" "960" "959" "957" "956" "955" "953" "952" "951" "950" "948" "947" "945" "944" "943" "942" "941" "939" "938" "937" "936" "935" "934" "933" "932" "931" "930" "929" "928" "927" "926" "925" "924" "923" "922" "921" "919" "918" "917" "916" "915" "914" "913" "912" "911" "910" "909" "908" "907" "906" "905" "904" "903" "902" "901" "900" "899" "898" "897" "896" "895" "894" "893" "892" "891" "890" "889" "888" "887" "885" "884" "883" "882" "881" "880" "879" "878" "877" "876" "875" "874" "873" "872" "871" "870" "869" "868" "867" "866" "864" "863" "862" "861" "860" "859" "858" "857" "856" "855" "853" "852" "850" "849" "848" "847" "846" "845" "844" "843" "842" "841" "840" "838" "837" "836" "835" "834" "833" "832" "831" "830" "829" "828" "827" "826" "825" "824" "823" "822" "821" "820" "817" "816" "815" "813" "812" "811" "810" "809" "808" "807" "806" "804" "802" "789" "787" "780" "778" "777" "775" "774" "772" "768" "767" "765" "762" "761" "760" "759" "758" "756" "755" "753" "752" "747" "743" "742" "741" "740" "736" "735" "733" "732" "731" "730" "729" "728" "727" "724" "723" "721" "720" "717" "716" "715" "712" "711" "708" "707" "705" "704" "703" "702" "701" "699" "697" "696" "695" "694" "693" "692" "691" "689" "686" "685" "683" "682" "681" "680" "679" "677" "676" "675" "674" "673" "670" "669" "668" "667" "666" "665" "664" "663" "659" "658" "656" "653" "650" "649" "647" "645" "644" "642" "641" "640" "638" "637" "634" "632" "631" "628" "625" "624" "622" "621" "617" "614" "613" "612" "610" "607" "606" "604" "600" "598" "597" "595" "592" "590" "589" "588" "587" "586" "585" "581" "580" "579" "578" "576" "575" "573" "572" "571" "570" "564" "562" "560" "559" "557" "555" "554" "553" "552" "551" "550" "549" "548" "547" "546" "545" "541" "540" "535" "534" "533" "529" "526" "523" "522" "521" "516" "514" "513" "512" "511" "510" "509" "508" "507" "505" "502" "500" "499" "497" "493" "491" "490" "489" "488" "487" "486" "483" "478" "476" "475" "472" "470" "468" "464" "463" "462" "459" "457" "455" "454" "451" "447" "445" "444" "443" "442" "441" "440" "439" "438" "437" "431" "430" "427" "425" "422" "420" "418" "417" "416" "415" "413" "412" "411" "409" "408" "407" "405" "404" "403" "402" "400" "397" "396" "392" "391" "390" "388" "387" "386" "385" "382" "380" "379" "377" "376" "373" "372" "371" "370" "369" "367" "366" "364" "363" "360" "358" "356" "355" "353" "350" "348" "346" "345" "344" "343" "342" "338" "337" "335" "334" "333" "332" "328" "327" "326" "325" "324" "322" "321" "320" "319" "318" "317" "316" "315" "311" "309" "308" "306" "305" "304" "303" "302" "301" "298" "297" "296" "293" "292" "291" "290" "289" "288" "286" "284" "283" "281" "280" "279" "278" "277" "274" "273" "271" "270" "269" "267" "264" "263" "261" "258" "257" "256" "254" "253" "252" "251" "250" "248" "247" "245" "244" "243" "241" "239" "238" "235" "233" "231" "230" "228" "226" "224" "221" "220" "219" "218" "217" "216" "213" "212" "210" "208" "207" "206" "204" "203" "202" "198" "197" "196" "191" "190" "189" "188" "187" "186" "184" "182" "181" "180" "178" "177" "176" "174" "173" "171" "170" "169" "167" "166" "165" "164" "162" "161" "160" "159" "158" "156" "153" "152" "151" "150" "149" "147" "146" "145" "144" "143" "142" "141" "140" "139" "136" "135" "134" "131" "129" "127" "126" "125" "124" "123" "119" "117" "116" "112" "111" "109" "108" "107" "106" "105" "103" "101" "99" "98" "97" "96" "95" "92" "91" "89" "87" "85" "84" "83" "82" "81" "80" "79" "78" "77" "76" "71" "70" "67" "66" "65" "64" "63" "59" "58" "55" "52" "47" "46" "45" "44" "43" "42" "41" "40" "39" "38" "37" "36" "35" "34" "31" "29" "28" "25" "24" "22" "21" "20" "18" "15" "14" "13" "12" "11" "10" "9" "7" "4" "1" 

Redescription R19 Rules: 

Dist: 1 0 10 83 101
W1R: RAVLTPercForgetting >= 77.777778 <= 100.0 AND RAVLTLearning >= -2.0 <= 5.0 AND RAVLTImmediate >= 1.0 <= 36.0 AND ADAS13 >= 14.33 <= 54.67 
W2R: Hippocampus >= 3091.0 <= 6063.0 AND HMT16 >= 19.2 <= 53.5 
JS: 0.312
p-value :0.0
Support intersection: 195
Support union: 625

Covered examples (intersection): 
"1625" "1622" "1619" "1601" "1599" "1598" "1590" "1589" "1588" "1586" "1572" "1571" "1569" "1567" "1560" "1559" "1552" "1536" "1533" "1521" "1519" "1518" "1515" "1506" "1501" "1499" "1492" "1488" "1487" "1476" "1463" "1437" "1429" "1415" "1414" "1398" "1395" "1393" "1386" "1382" "1353" "1328" "1303" "1300" "1293" "1286" "1276" "1275" "1260" "1230" "1226" "1210" "1202" "1189" "1181" "1154" "1146" "1145" "1140" "1129" "1106" "1065" "1059" "1045" "1037" "1028" "1008" "1002" "995" "948" "946" "886" "839" "819" "799" "786" "785" "783" "782" "779" "769" "763" "758" "757" "737" "719" "698" "685" "678" "672" "666" "662" "660" "654" "652" "646" "632" "630" "627" "622" "619" "616" "605" "602" "601" "599" "588" "584" "571" "569" "566" "565" "563" "561" "556" "543" "542" "539" "537" "531" "515" "495" "492" "485" "479" "467" "466" "436" "433" "424" "393" "389" "384" "383" "373" "365" "363" "362" "360" "358" "354" "347" "341" "340" "336" "332" "331" "323" "321" "313" "312" "310" "294" "285" "282" "272" "271" "268" "266" "265" "240" "236" "234" "232" "225" "223" "209" "201" "200" "196" "193" "189" "168" "155" "150" "148" "147" "125" "115" "110" "95" "86" "83" "74" "62" "61" "56" "54" "49" "48" "33" "27" "8" "5" "2" 
Union elements: 
"1729" "1722" "1721" "1707" "1706" "1700" "1699" "1694" "1690" "1688" "1683" "1682" "1681" "1679" "1678" "1670" "1666" "1664" "1654" "1643" "1642" "1637" "1629" "1628" "1625" "1622" "1619" "1615" "1610" "1609" "1603" "1602" "1601" "1599" "1598" "1597" "1595" "1594" "1593" "1592" "1590" "1589" "1588" "1587" "1586" "1585" "1584" "1581" "1580" "1579" "1577" "1575" "1572" "1571" "1569" "1568" "1567" "1566" "1565" "1561" "1560" "1559" "1555" "1554" "1552" "1551" "1550" "1548" "1542" "1540" "1538" "1536" "1535" "1533" "1532" "1530" "1529" "1528" "1525" "1524" "1523" "1521" "1519" "1518" "1516" "1515" "1514" "1512" "1510" "1509" "1507" "1506" "1504" "1501" "1500" "1499" "1497" "1495" "1492" "1488" "1487" "1484" "1482" "1480" "1476" "1469" "1466" "1463" "1460" "1459" "1456" "1453" "1450" "1447" "1444" "1443" "1440" "1439" "1438" "1437" "1434" "1431" "1429" "1424" "1422" "1421" "1419" "1418" "1417" "1416" "1415" "1414" "1413" "1409" "1408" "1406" "1405" "1403" "1402" "1401" "1400" "1398" "1396" "1395" "1393" "1389" "1386" "1384" "1382" "1379" "1377" "1368" "1363" "1361" "1360" "1353" "1347" "1335" "1333" "1329" "1328" "1327" "1325" "1319" "1315" "1303" "1300" "1297" "1293" "1286" "1276" "1275" "1274" "1270" "1262" "1261" "1260" "1255" "1250" "1248" "1230" "1226" "1218" "1212" "1211" "1210" "1202" "1200" "1189" "1186" "1181" "1173" "1166" "1154" "1150" "1146" "1145" "1144" "1143" "1142" "1140" "1139" "1135" "1133" "1131" "1129" "1121" "1115" "1111" "1106" "1104" "1101" "1099" "1090" "1089" "1083" "1079" "1071" "1065" "1063" "1062" "1059" "1050" "1045" "1043" "1039" "1037" "1036" "1033" "1028" "1024" "1012" "1011" "1008" "1007" "1002" "995" "987" "982" "981" "979" "974" "973" "963" "958" "955" "954" "949" "948" "946" "937" "936" "932" "931" "920" "917" "912" "894" "892" "886" "885" "850" "839" "832" "822" "819" "818" "814" "812" "809" "805" "801" "800" "799" "798" "797" "796" "795" "794" "793" "792" "791" "786" "785" "783" "782" "779" "776" "775" "773" "772" "771" "770" "769" "768" "767" "766" "765" "763" "761" "759" "758" "757" "756" "751" "750" "747" "746" "744" "738" "737" "734" "731" "726" "723" "722" "720" "719" "714" "713" "709" "706" "704" "698" "688" "685" "684" "678" "677" "674" "672" "668" "667" "666" "665" "662" "661" "660" "658" "657" "654" "652" "651" "650" "649" "647" "646" "640" "639" "638" "636" "635" "633" "632" "631" "630" "627" "626" "623" "622" "619" "618" "616" "615" "612" "606" "605" "604" "602" "601" "600" "599" "596" "594" "591" "588" "587" "584" "583" "582" "579" "577" "572" "571" "569" "568" "567" "566" "565" "563" "561" "556" "555" "554" "553" "546" "544" "543" "542" "540" "539" "538" "537" "536" "534" "533" "531" "530" "527" "525" "524" "520" "518" "517" "515" "512" "511" "510" "506" "504" "503" "498" "497" "496" "495" "494" "492" "485" "484" "479" "478" "474" "473" "472" "471" "470" "469" "467" "466" "460" "458" "456" "453" "452" "450" "449" "448" "443" "440" "436" "435" "433" "432" "430" "429" "428" "426" "424" "423" "419" "410" "403" "402" "400" "398" "397" "395" "394" "393" "389" "384" "383" "381" "379" "375" "373" "372" "368" "367" "365" "363" "362" "361" "360" "358" "356" "354" "347" "345" "341" "340" "336" "334" "332" "331" "330" "329" "323" "321" "319" "314" "313" "312" "310" "307" "306" "294" "292" "285" "282" "281" "275" "272" "271" "268" "267" "266" "265" "261" "260" "259" "257" "255" "251" "250" "246" "240" "237" "236" "234" "232" "228" "227" "225" "223" "213" "209" "208" "205" "203" "202" "201" "200" "199" "198" "196" "195" "194" "193" "192" "190" "189" "188" "187" "183" "179" "178" "177" "175" "174" "170" "169" "168" "163" "161" "157" "155" "151" "150" "148" "147" "145" "140" "138" "136" "134" "133" "132" "130" "129" "128" "125" "122" "121" "115" "114" "113" "111" "110" "103" "102" "100" "96" "95" "94" "93" "91" "90" "86" "83" "78" "75" "74" "72" "69" "62" "61" "57" "56" "54" "53" "50" "49" "48" "33" "32" "27" "26" "24" "23" "19" "16" "8" "5" "2" 

Redescription R20 Rules: 

Dist: 122 42 0 0 0
W1R: CDMEMORY >= 0.0 <= 0.0 AND FAQ >= 0.0 <= 3.0 AND RAVLTForgetting >= -5.0 <= 5.0 
W2R: Hippocampus >= 6030.0 <= 10769.0 AND FDG >= 5.9434 <= 8.35249 AND APOE4 >= 0.0 <= 0.0 
JS: 0.25625
p-value :2.163602630389505E-12
Support intersection: 164
Support union: 640

Covered examples (intersection): 
"1731" "1726" "1725" "1719" "1716" "1715" "1711" "1710" "1705" "1704" "1703" "1701" "1696" "1692" "1689" "1686" "1685" "1684" "1680" "1674" "1673" "1668" "1663" "1662" "1659" "1656" "1650" "1646" "1641" "1640" "1638" "1636" "1630" "1624" "1623" "1621" "1620" "1617" "1612" "1607" "1605" "1582" "1527" "1496" "1474" "1445" "1432" "1420" "1394" "1376" "1374" "1372" "1370" "1369" "1365" "1355" "1331" "1325" "1324" "1322" "1302" "1289" "1278" "1277" "1273" "1269" "1267" "1266" "1265" "1264" "1254" "1245" "1244" "1243" "1241" "1228" "1216" "1206" "1203" "1201" "1192" "1187" "1185" "1183" "1180" "1175" "1171" "1169" "1165" "1164" "1163" "1159" "1153" "1137" "1124" "1119" "1114" "1091" "1081" "1076" "1070" "1051" "1044" "1040" "1035" "1034" "1032" "1029" "1014" "1010" "1009" "1005" "1001" "999" "993" "984" "972" "968" "965" "964" "957" "681" "680" "679" "535" "509" "476" "462" "431" "420" "392" "387" "382" "376" "371" "364" "350" "335" "305" "303" "293" "291" "280" "264" "244" "243" "241" "207" "191" "186" "176" "153" "146" "107" "65" "64" "63" "47" "28" "25" "13" "9" "7" "4" 
Union elements: 
"1736" "1734" "1733" "1731" "1730" "1729" "1728" "1727" "1726" "1725" "1723" "1720" "1719" "1717" "1716" "1715" "1713" "1712" "1711" "1710" "1709" "1708" "1705" "1704" "1703" "1702" "1701" "1699" "1698" "1697" "1696" "1695" "1693" "1692" "1691" "1689" "1687" "1686" "1685" "1684" "1680" "1676" "1675" "1674" "1673" "1669" "1668" "1667" "1665" "1663" "1662" "1661" "1660" "1659" "1658" "1656" "1655" "1653" "1650" "1649" "1648" "1647" "1646" "1645" "1644" "1642" "1641" "1640" "1639" "1638" "1636" "1633" "1632" "1631" "1630" "1627" "1624" "1623" "1621" "1620" "1618" "1617" "1615" "1614" "1612" "1611" "1607" "1606" "1605" "1604" "1591" "1582" "1576" "1570" "1564" "1544" "1530" "1527" "1525" "1511" "1508" "1502" "1498" "1496" "1492" "1491" "1490" "1489" "1485" "1481" "1474" "1473" "1472" "1471" "1470" "1468" "1462" "1461" "1455" "1452" "1449" "1445" "1441" "1436" "1433" "1432" "1428" "1426" "1420" "1412" "1411" "1410" "1402" "1394" "1377" "1376" "1374" "1373" "1372" "1370" "1369" "1365" "1364" "1362" "1356" "1355" "1354" "1351" "1350" "1348" "1347" "1346" "1345" "1344" "1342" "1341" "1340" "1339" "1334" "1331" "1330" "1326" "1325" "1324" "1323" "1322" "1318" "1317" "1314" "1313" "1312" "1310" "1309" "1308" "1307" "1304" "1302" "1301" "1299" "1298" "1291" "1289" "1288" "1287" "1283" "1281" "1278" "1277" "1273" "1271" "1269" "1268" "1267" "1266" "1265" "1264" "1259" "1254" "1252" "1247" "1246" "1245" "1244" "1243" "1241" "1240" "1239" "1238" "1237" "1236" "1233" "1231" "1229" "1228" "1227" "1222" "1221" "1216" "1215" "1214" "1212" "1209" "1208" "1207" "1206" "1205" "1204" "1203" "1201" "1200" "1199" "1198" "1197" "1196" "1194" "1193" "1192" "1190" "1187" "1185" "1184" "1183" "1182" "1180" "1179" "1177" "1175" "1174" "1173" "1171" "1169" "1168" "1165" "1164" "1163" "1162" "1160" "1159" "1158" "1153" "1152" "1147" "1138" "1137" "1136" "1135" "1134" "1132" "1130" "1128" "1127" "1125" "1124" "1122" "1120" "1119" "1118" "1117" "1114" "1113" "1110" "1107" "1105" "1100" "1098" "1097" "1093" "1092" "1091" "1089" "1088" "1087" "1086" "1085" "1084" "1081" "1080" "1076" "1074" "1070" "1069" "1068" "1066" "1060" "1057" "1056" "1055" "1054" "1052" "1051" "1047" "1044" "1042" "1041" "1040" "1038" "1035" "1034" "1032" "1029" "1022" "1020" "1019" "1018" "1017" "1016" "1014" "1013" "1012" "1010" "1009" "1006" "1005" "1004" "1003" "1001" "999" "997" "996" "994" "993" "992" "991" "990" "989" "988" "987" "986" "984" "980" "978" "977" "976" "975" "972" "971" "968" "965" "964" "961" "960" "959" "957" "955" "947" "944" "939" "938" "935" "929" "927" "922" "919" "918" "916" "915" "909" "907" "903" "902" "901" "899" "898" "897" "895" "891" "890" "884" "883" "881" "879" "873" "871" "868" "867" "866" "863" "862" "861" "860" "858" "855" "854" "853" "849" "846" "844" "841" "840" "838" "836" "830" "829" "828" "827" "825" "824" "821" "820" "817" "810" "806" "802" "800" "789" "760" "755" "753" "743" "742" "736" "733" "728" "724" "723" "721" "717" "716" "711" "708" "707" "705" "699" "695" "689" "686" "682" "681" "680" "679" "677" "676" "673" "668" "649" "645" "644" "634" "629" "628" "621" "614" "607" "595" "590" "581" "578" "576" "575" "573" "570" "559" "557" "553" "552" "551" "550" "549" "541" "535" "533" "523" "513" "510" "509" "508" "502" "500" "497" "490" "488" "487" "476" "475" "464" "462" "459" "457" "445" "437" "431" "427" "425" "422" "420" "409" "408" "405" "392" "391" "390" "388" "387" "386" "385" "382" "376" "371" "369" "368" "366" "364" "356" "353" "350" "346" "343" "337" "335" "327" "320" "318" "311" "309" "308" "305" "303" "301" "293" "291" "289" "288" "286" "284" "280" "274" "273" "270" "269" "267" "264" "258" "256" "254" "252" "248" "245" "244" "243" "241" "239" "235" "233" "231" "221" "219" "212" "207" "206" "203" "191" "186" "184" "182" "178" "177" "176" "173" "171" "160" "159" "156" "153" "152" "151" "149" "146" "142" "140" "139" "127" "124" "123" "117" "112" "109" "107" "103" "99" "84" "82" "81" "80" "79" "77" "70" "65" "64" "63" "59" "58" "55" "52" "47" "46" "45" "44" "43" "42" "41" "40" "38" "37" "35" "34" "29" "28" "25" "22" "20" "18" "15" "14" "13" "12" "10" "9" "7" "4" "1" 

Redescription R21 Rules: 

Dist: 231 75 134 67 0
W1R: MMSE >= 28.0 <= 30.0 AND MMCITY >= 1.0 <= 1.0 AND ADAS13 >= 0.0 <= 17.0 
W2R: Hippocampus >= 6903.0 <= 10769.0 
JS: 0.49803536345776034
p-value :0.0
Support intersection: 507
Support union: 1018

Covered examples (intersection): 
"1737" "1735" "1734" "1733" "1732" "1731" "1729" "1728" "1727" "1726" "1725" "1724" "1723" "1719" "1718" "1717" "1716" "1715" "1713" "1712" "1711" "1710" "1709" "1708" "1704" "1703" "1701" "1697" "1696" "1695" "1693" "1691" "1689" "1686" "1684" "1680" "1674" "1673" "1672" "1669" "1668" "1667" "1665" "1662" "1661" "1660" "1659" "1658" "1657" "1656" "1655" "1651" "1650" "1648" "1647" "1646" "1645" "1644" "1641" "1640" "1636" "1634" "1633" "1632" "1631" "1630" "1627" "1624" "1623" "1618" "1617" "1616" "1614" "1608" "1607" "1606" "1592" "1591" "1583" "1582" "1570" "1564" "1557" "1556" "1544" "1537" "1527" "1526" "1522" "1517" "1502" "1498" "1496" "1493" "1490" "1485" "1481" "1474" "1470" "1468" "1465" "1464" "1461" "1452" "1449" "1446" "1436" "1432" "1426" "1423" "1420" "1412" "1411" "1399" "1397" "1390" "1383" "1376" "1374" "1373" "1372" "1369" "1367" "1365" "1364" "1362" "1358" "1356" "1354" "1344" "1342" "1341" "1339" "1334" "1332" "1331" "1326" "1322" "1320" "1318" "1317" "1312" "1310" "1309" "1308" "1304" "1302" "1301" "1289" "1288" "1287" "1285" "1283" "1282" "1279" "1277" "1271" "1268" "1267" "1265" "1264" "1263" "1259" "1257" "1254" "1253" "1252" "1246" "1245" "1244" "1243" "1241" "1240" "1238" "1237" "1233" "1229" "1228" "1220" "1219" "1215" "1214" "1213" "1212" "1209" "1208" "1207" "1203" "1199" "1198" "1197" "1194" "1192" "1190" "1185" "1182" "1180" "1178" "1177" "1176" "1175" "1174" "1169" "1168" "1167" "1165" "1164" "1162" "1159" "1158" "1157" "1156" "1155" "1153" "1149" "1147" "1137" "1134" "1128" "1125" "1124" "1123" "1119" "1118" "1117" "1114" "1110" "1105" "1100" "1096" "1095" "1093" "1092" "1091" "1088" "1086" "1085" "1082" "1081" "1080" "1078" "1070" "1069" "1066" "1060" "1057" "1056" "1055" "1052" "1047" "1046" "1044" "1038" "1035" "1034" "1032" "1031" "1026" "1022" "1017" "1015" "1014" "1010" "1009" "1005" "1000" "999" "998" "993" "992" "991" "990" "988" "986" "984" "980" "978" "976" "971" "964" "961" "960" "959" "957" "953" "952" "945" "943" "938" "935" "934" "929" "928" "927" "924" "923" "922" "921" "919" "916" "915" "914" "913" "911" "910" "909" "907" "906" "904" "903" "901" "900" "899" "897" "891" "884" "882" "881" "879" "877" "875" "871" "868" "867" "864" "862" "860" "858" "855" "852" "848" "846" "844" "841" "840" "838" "837" "836" "833" "830" "828" "826" "825" "823" "820" "811" "806" "787" "780" "753" "743" "742" "732" "728" "723" "721" "717" "716" "715" "707" "705" "703" "699" "695" "689" "686" "676" "674" "673" "669" "663" "656" "645" "644" "628" "625" "585" "578" "576" "575" "573" "570" "553" "552" "550" "549" "541" "535" "529" "526" "514" "502" "493" "491" "475" "459" "457" "451" "445" "437" "427" "420" "416" "408" "404" "403" "396" "392" "391" "390" "388" "386" "385" "382" "376" "371" "369" "366" "355" "353" "346" "344" "338" "335" "327" "325" "324" "320" "318" "316" "315" "311" "309" "301" "293" "291" "289" "286" "284" "283" "280" "278" "277" "274" "273" "269" "267" "258" "245" "244" "243" "239" "233" "231" "221" "219" "216" "212" "207" "197" "191" "186" "184" "182" "178" "176" "171" "167" "162" "160" "159" "158" "156" "153" "142" "139" "116" "112" "109" "108" "101" "99" "97" "84" "82" "80" "76" "71" "70" "65" "64" "59" "58" "46" "44" "43" "40" "38" "37" "35" "28" "25" "22" "18" "13" "11" "4" 
Union elements: 
"1737" "1735" "1734" "1733" "1732" "1731" "1730" "1729" "1728" "1727" "1726" "1725" "1724" "1723" "1721" "1720" "1719" "1718" "1717" "1716" "1715" "1714" "1713" "1712" "1711" "1710" "1709" "1708" "1707" "1705" "1704" "1703" "1702" "1701" "1699" "1698" "1697" "1696" "1695" "1693" "1692" "1691" "1689" "1688" "1687" "1686" "1685" "1684" "1680" "1677" "1676" "1675" "1674" "1673" "1672" "1671" "1669" "1668" "1667" "1665" "1663" "1662" "1661" "1660" "1659" "1658" "1657" "1656" "1655" "1651" "1650" "1649" "1648" "1647" "1646" "1645" "1644" "1642" "1641" "1640" "1639" "1638" "1636" "1635" "1634" "1633" "1632" "1631" "1630" "1627" "1626" "1624" "1623" "1621" "1618" "1617" "1616" "1614" "1613" "1612" "1611" "1608" "1607" "1606" "1605" "1604" "1602" "1600" "1596" "1592" "1591" "1585" "1583" "1582" "1580" "1578" "1576" "1574" "1570" "1568" "1564" "1557" "1556" "1553" "1549" "1548" "1544" "1543" "1540" "1539" "1537" "1534" "1531" "1527" "1526" "1525" "1523" "1522" "1517" "1511" "1509" "1507" "1505" "1503" "1502" "1498" "1496" "1495" "1494" "1493" "1491" "1490" "1489" "1486" "1485" "1483" "1481" "1480" "1477" "1475" "1474" "1473" "1472" "1471" "1470" "1468" "1467" "1465" "1464" "1462" "1461" "1460" "1458" "1456" "1455" "1452" "1449" "1447" "1446" "1445" "1442" "1441" "1436" "1435" "1434" "1433" "1432" "1428" "1427" "1426" "1425" "1423" "1420" "1417" "1412" "1411" "1410" "1405" "1404" "1402" "1399" "1397" "1394" "1392" "1391" "1390" "1387" "1385" "1383" "1381" "1378" "1376" "1374" "1373" "1372" "1370" "1369" "1368" "1367" "1365" "1364" "1363" "1362" "1361" "1360" "1359" "1358" "1356" "1355" "1354" "1352" "1351" "1350" "1349" "1348" "1346" "1345" "1344" "1343" "1342" "1341" "1340" "1339" "1337" "1336" "1334" "1333" "1332" "1331" "1330" "1326" "1325" "1324" "1323" "1322" "1321" "1320" "1318" "1317" "1316" "1314" "1312" "1310" "1309" "1308" "1307" "1304" "1302" "1301" "1299" "1298" "1296" "1294" "1291" "1290" "1289" "1288" "1287" "1285" "1283" "1282" "1281" "1279" "1277" "1273" "1272" "1271" "1269" "1268" "1267" "1266" "1265" "1264" "1263" "1261" "1259" "1258" "1257" "1256" "1254" "1253" "1252" "1251" "1250" "1249" "1246" "1245" "1244" "1243" "1241" "1240" "1239" "1238" "1237" "1236" "1235" "1234" "1233" "1232" "1229" "1228" "1227" "1225" "1224" "1223" "1222" "1221" "1220" "1219" "1218" "1216" "1215" "1214" "1213" "1212" "1209" "1208" "1207" "1206" "1205" "1204" "1203" "1200" "1199" "1198" "1197" "1196" "1195" "1194" "1193" "1192" "1191" "1190" "1188" "1187" "1185" "1184" "1183" "1182" "1180" "1178" "1177" "1176" "1175" "1174" "1172" "1171" "1170" "1169" "1168" "1167" "1165" "1164" "1163" "1162" "1160" "1159" "1158" "1157" "1156" "1155" "1153" "1152" "1151" "1149" "1148" "1147" "1144" "1143" "1138" "1137" "1136" "1134" "1133" "1132" "1130" "1128" "1126" "1125" "1124" "1123" "1122" "1121" "1120" "1119" "1118" "1117" "1116" "1114" "1113" "1112" "1110" "1109" "1108" "1105" "1104" "1100" "1096" "1095" "1094" "1093" "1092" "1091" "1089" "1088" "1087" "1086" "1085" "1084" "1082" "1081" "1080" "1078" "1077" "1076" "1074" "1073" "1072" "1070" "1069" "1068" "1067" "1066" "1064" "1060" "1059" "1058" "1057" "1056" "1055" "1054" "1053" "1052" "1051" "1050" "1049" "1048" "1047" "1046" "1044" "1041" "1040" "1039" "1038" "1035" "1034" "1033" "1032" "1031" "1026" "1025" "1022" "1021" "1020" "1018" "1017" "1016" "1015" "1014" "1013" "1012" "1010" "1009" "1006" "1005" "1004" "1003" "1000" "999" "998" "997" "996" "993" "992" "991" "990" "989" "988" "987" "986" "985" "984" "980" "979" "978" "976" "975" "974" "972" "971" "970" "968" "966" "965" "964" "961" "960" "959" "958" "957" "956" "955" "953" "952" "951" "950" "947" "945" "944" "943" "942" "941" "940" "938" "937" "936" "935" "934" "931" "930" "929" "928" "927" "925" "924" "923" "922" "921" "919" "918" "916" "915" "914" "913" "912" "911" "910" "909" "907" "906" "905" "904" "903" "902" "901" "900" "899" "898" "897" "896" "895" "893" "892" "891" "890" "889" "888" "887" "885" "884" "883" "882" "881" "880" "879" "878" "877" "875" "874" "873" "872" "871" "870" "868" "867" "864" "863" "862" "861" "860" "859" "858" "857" "855" "853" "852" "851" "849" "848" "847" "846" "845" "844" "842" "841" "840" "838" "837" "836" "835" "834" "833" "830" "829" "828" "827" "826" "825" "823" "822" "821" "820" "817" "814" "813" "812" "811" "810" "806" "804" "803" "802" "797" "790" "787" "780" "778" "772" "762" "760" "755" "753" "752" "743" "742" "740" "736" "733" "732" "729" "728" "724" "723" "721" "720" "718" "717" "716" "715" "712" "711" "710" "708" "707" "705" "703" "702" "701" "699" "696" "695" "692" "691" "689" "686" "685" "683" "682" "681" "680" "679" "677" "676" "675" "674" "673" "669" "668" "667" "665" "664" "663" "661" "659" "656" "649" "648" "645" "644" "643" "642" "641" "639" "637" "634" "628" "625" "621" "614" "613" "612" "610" "609" "593" "590" "589" "586" "585" "580" "579" "578" "576" "575" "573" "572" "570" "564" "562" "560" "559" "557" "553" "552" "551" "550" "549" "541" "535" "534" "533" "529" "526" "523" "522" "521" "516" "514" "513" "511" "510" "509" "508" "507" "502" "500" "497" "493" "491" "490" "489" "487" "480" "478" "476" "475" "470" "469" "464" "462" "459" "457" "455" "454" "453" "451" "445" "444" "442" "439" "438" "437" "431" "427" "425" "422" "420" "416" "411" "409" "408" "405" "404" "403" "396" "392" "391" "390" "388" "387" "386" "385" "382" "380" "378" "377" "376" "371" "370" "369" "366" "364" "357" "356" "355" "353" "350" "348" "346" "344" "343" "338" "337" "335" "334" "327" "325" "324" "322" "320" "319" "318" "316" "315" "314" "311" "309" "308" "304" "303" "302" "301" "298" "296" "293" "292" "291" "290" "289" "288" "286" "284" "283" "280" "278" "277" "274" "273" "270" "269" "267" "264" "263" "259" "258" "257" "256" "254" "252" "250" "249" "248" "245" "244" "243" "241" "239" "238" "235" "233" "231" "230" "228" "226" "224" "222" "221" "220" "219" "218" "217" "216" "213" "212" "210" "208" "207" "206" "203" "198" "197" "191" "186" "184" "182" "181" "179" "178" "177" "176" "175" "173" "172" "171" "167" "166" "165" "163" "162" "160" "159" "158" "157" "156" "153" "152" "151" "150" "149" "147" "146" "142" "141" "139" "136" "135" "129" "128" "127" "126" "124" "123" "117" "116" "112" "111" "109" "108" "107" "102" "101" "99" "98" "97" "93" "91" "87" "85" "84" "82" "81" "80" "79" "78" "77" "76" "71" "70" "69" "65" "64" "63" "60" "59" "58" "55" "52" "47" "46" "45" "44" "43" "42" "41" "40" "39" "38" "37" "35" "34" "29" "28" "25" "24" "22" "21" "20" "18" "16" "15" "14" "13" "12" "11" "10" "9" "7" "4" "1" 

Redescription R22 Rules: 

Dist: 0 0 3 39 83
W1R: NXAUDITO >= 0.0 <= 0.0 AND NXVISUAL >= 0.0 <= 0.0 AND BCELMOOD >= 0.0 <= 0.0 AND RAVLTPercForgetting >= 58.333333 <= 100.0 AND MMSTATE >= 1.0 <= 1.0 AND Q2SCORE >= 0.0 <= 3.0 AND ADAS13 >= 17.33 <= 54.67 AND CDRSB >= 0.5 <= 9.0 
W2R: Fusiform >= 9610.0 <= 19981.0 AND Entorhinal >= 1438.0 <= 3120.0 AND FDG >= 3.7639 <= 5.99516 
JS: 0.22644927536231885
p-value :0.0
Support intersection: 125
Support union: 552

Covered examples (intersection): 
"1707" "1690" "1681" "1678" "1664" "1625" "1619" "1610" "1609" "1599" "1589" "1581" "1580" "1577" "1572" "1568" "1567" "1565" "1560" "1559" "1555" "1550" "1536" "1533" "1519" "1518" "1514" "1476" "1454" "1450" "1439" "1438" "1437" "1415" "1413" "1406" "1396" "1393" "1386" "1319" "1300" "1293" "1286" "1276" "1275" "1274" "1270" "1262" "1260" "1250" "1248" "1230" "1210" "1154" "1129" "1106" "1071" "1065" "1045" "1037" "1036" "1002" "995" "982" "981" "973" "963" "894" "839" "814" "799" "798" "797" "785" "779" "737" "709" "706" "698" "662" "635" "605" "603" "596" "594" "584" "565" "561" "556" "539" "537" "532" "531" "506" "504" "485" "479" "447" "436" "428" "424" "406" "389" "384" "368" "340" "336" "331" "330" "323" "313" "310" "285" "268" "236" "201" "199" "154" "138" "137" "100" "33" "32" "8" "2" 
Union elements: 
"1722" "1707" "1706" "1700" "1699" "1694" "1690" "1683" "1681" "1679" "1678" "1666" "1664" "1654" "1652" "1643" "1637" "1628" "1625" "1622" "1619" "1613" "1610" "1609" "1603" "1599" "1598" "1597" "1595" "1593" "1590" "1589" "1587" "1586" "1585" "1584" "1581" "1580" "1579" "1577" "1575" "1574" "1572" "1569" "1568" "1567" "1566" "1565" "1561" "1560" "1559" "1558" "1555" "1554" "1552" "1551" "1550" "1548" "1540" "1539" "1538" "1536" "1535" "1533" "1530" "1526" "1524" "1521" "1519" "1518" "1516" "1515" "1514" "1513" "1512" "1510" "1507" "1506" "1504" "1501" "1500" "1499" "1497" "1492" "1487" "1484" "1476" "1472" "1469" "1460" "1459" "1458" "1457" "1454" "1453" "1451" "1450" "1447" "1444" "1440" "1439" "1438" "1437" "1431" "1424" "1422" "1421" "1419" "1416" "1415" "1414" "1413" "1410" "1409" "1408" "1407" "1406" "1405" "1403" "1402" "1401" "1400" "1398" "1396" "1395" "1393" "1391" "1388" "1386" "1384" "1382" "1380" "1379" "1375" "1371" "1360" "1353" "1347" "1335" "1333" "1327" "1319" "1315" "1303" "1300" "1297" "1293" "1290" "1286" "1276" "1275" "1274" "1272" "1270" "1262" "1260" "1255" "1250" "1248" "1247" "1232" "1230" "1218" "1217" "1210" "1202" "1189" "1186" "1181" "1172" "1166" "1154" "1146" "1145" "1140" "1139" "1133" "1131" "1129" "1115" "1111" "1106" "1104" "1102" "1099" "1098" "1090" "1083" "1077" "1075" "1073" "1071" "1065" "1063" "1062" "1061" "1050" "1049" "1045" "1043" "1037" "1036" "1030" "1028" "1027" "1024" "1008" "1007" "1002" "995" "982" "981" "979" "973" "969" "967" "963" "954" "949" "948" "946" "944" "936" "920" "912" "894" "886" "851" "845" "843" "839" "832" "819" "817" "816" "814" "809" "801" "800" "799" "798" "797" "796" "795" "794" "793" "792" "790" "789" "788" "786" "785" "783" "782" "779" "776" "775" "773" "771" "770" "769" "767" "766" "765" "764" "763" "761" "759" "756" "754" "751" "750" "749" "748" "746" "745" "744" "738" "737" "734" "727" "726" "722" "719" "714" "713" "709" "706" "704" "698" "696" "694" "690" "688" "687" "686" "685" "684" "682" "672" "668" "667" "666" "662" "660" "658" "657" "654" "652" "651" "649" "648" "647" "646" "639" "636" "635" "633" "631" "627" "626" "623" "622" "620" "619" "618" "617" "615" "611" "610" "607" "606" "605" "604" "603" "602" "601" "599" "596" "594" "593" "591" "588" "584" "583" "582" "577" "574" "571" "569" "566" "565" "563" "561" "556" "555" "544" "543" "540" "539" "538" "537" "536" "534" "532" "531" "527" "525" "524" "521" "518" "517" "515" "512" "506" "505" "504" "503" "501" "498" "496" "495" "494" "492" "487" "485" "484" "479" "477" "474" "472" "471" "467" "466" "461" "460" "456" "452" "449" "448" "447" "446" "443" "436" "435" "434" "433" "432" "429" "428" "426" "424" "423" "415" "410" "406" "398" "397" "395" "393" "389" "384" "383" "381" "379" "368" "363" "361" "360" "359" "354" "351" "349" "347" "341" "340" "336" "332" "331" "330" "323" "321" "317" "314" "313" "312" "310" "307" "296" "294" "285" "281" "275" "272" "271" "268" "266" "265" "262" "259" "251" "249" "240" "237" "236" "234" "232" "229" "228" "227" "223" "222" "215" "213" "209" "205" "201" "200" "199" "196" "194" "193" "192" "190" "189" "188" "185" "183" "180" "175" "174" "169" "168" "164" "163" "157" "155" "154" "150" "148" "145" "143" "141" "140" "138" "137" "135" "134" "133" "130" "128" "125" "121" "120" "115" "110" "102" "100" "96" "95" "94" "93" "90" "86" "85" "75" "74" "73" "72" "69" "68" "62" "61" "57" "56" "54" "53" "50" "49" "48" "36" "33" "32" "27" "26" "23" "17" "16" "8" "6" "5" "2" 

Redescription R23 Rules: 

Dist: 47 26 45 7 0
W1R: RAVLTImmediate >= 45.0 <= 71.0 AND ADAS13 >= 0.0 <= 16.0 AND Q13SCORE >= 0.0 <= 0.0 
W2R: Hippocampus >= 6596.0 <= 10602.0 AND Ventricles >= 5650.0 <= 60404.0 AND AV45 >= 0.850872 <= 1.211115 AND FDG >= 5.99655 <= 8.35249 
JS: 0.2741228070175439
p-value :0.0
Support intersection: 125
Support union: 456

Covered examples (intersection): 
"1731" "1725" "1719" "1717" "1716" "1711" "1703" "1696" "1674" "1672" "1665" "1663" "1662" "1659" "1657" "1656" "1646" "1636" "1633" "1627" "1621" "1618" "1607" "1606" "1605" "1591" "1582" "1564" "1544" "1537" "1496" "1493" "1490" "1473" "1468" "1462" "1446" "1445" "1441" "1432" "1426" "1425" "1420" "1412" "1411" "1376" "1373" "1372" "1369" "1365" "1362" "1355" "1351" "1344" "1324" "1322" "1320" "1318" "1308" "1302" "1291" "1289" "1269" "1267" "1253" "1252" "1245" "1243" "1222" "1216" "1209" "1206" "1204" "1192" "1191" "1190" "1183" "1177" "1174" "1169" "1163" "1153" "1149" "1148" "1134" "1125" "1119" "1118" "1109" "1108" "1096" "1093" "1091" "1088" "1081" "1076" "1070" "1057" "1051" "1041" "1032" "999" "993" "990" "986" "980" "971" "965" "961" "922" "921" "913" "906" "901" "900" "884" "882" "868" "860" "852" "846" "836" "833" "823" "820" 
Union elements: 
"1737" "1735" "1733" "1731" "1730" "1728" "1726" "1725" "1719" "1718" "1717" "1716" "1713" "1711" "1708" "1705" "1704" "1703" "1701" "1699" "1697" "1696" "1692" "1689" "1687" "1686" "1685" "1680" "1677" "1676" "1674" "1672" "1669" "1668" "1667" "1665" "1663" "1662" "1661" "1660" "1659" "1658" "1657" "1656" "1653" "1651" "1650" "1648" "1646" "1645" "1644" "1642" "1641" "1640" "1639" "1636" "1634" "1633" "1632" "1631" "1630" "1627" "1624" "1623" "1621" "1620" "1618" "1617" "1616" "1612" "1608" "1607" "1606" "1605" "1604" "1591" "1582" "1570" "1564" "1549" "1544" "1543" "1537" "1527" "1511" "1507" "1502" "1498" "1496" "1493" "1491" "1490" "1489" "1481" "1477" "1473" "1472" "1471" "1470" "1468" "1465" "1462" "1461" "1455" "1452" "1449" "1446" "1445" "1441" "1436" "1435" "1432" "1428" "1426" "1425" "1423" "1420" "1412" "1411" "1402" "1399" "1397" "1394" "1385" "1376" "1373" "1372" "1370" "1369" "1365" "1362" "1358" "1355" "1351" "1350" "1349" "1348" "1347" "1346" "1344" "1343" "1342" "1341" "1336" "1334" "1331" "1330" "1326" "1325" "1324" "1322" "1320" "1318" "1314" "1313" "1312" "1310" "1309" "1308" "1302" "1301" "1298" "1291" "1289" "1288" "1287" "1285" "1284" "1283" "1278" "1273" "1271" "1269" "1267" "1266" "1265" "1264" "1257" "1254" "1253" "1252" "1246" "1245" "1244" "1243" "1241" "1240" "1238" "1229" "1228" "1225" "1222" "1220" "1216" "1209" "1207" "1206" "1205" "1204" "1203" "1200" "1199" "1198" "1197" "1196" "1194" "1193" "1192" "1191" "1190" "1187" "1185" "1184" "1183" "1182" "1180" "1177" "1175" "1174" "1173" "1169" "1165" "1163" "1160" "1158" "1156" "1153" "1152" "1151" "1149" "1148" "1137" "1136" "1134" "1132" "1130" "1126" "1125" "1124" "1123" "1122" "1121" "1120" "1119" "1118" "1117" "1114" "1110" "1109" "1108" "1105" "1096" "1093" "1091" "1088" "1085" "1084" "1081" "1080" "1078" "1076" "1074" "1070" "1069" "1066" "1060" "1057" "1055" "1054" "1051" "1048" "1047" "1046" "1044" "1041" "1040" "1034" "1033" "1032" "1026" "1022" "1021" "1017" "1016" "1014" "1013" "1010" "1009" "1006" "1000" "999" "998" "996" "993" "990" "987" "986" "985" "984" "980" "978" "976" "974" "972" "971" "968" "966" "965" "961" "960" "959" "956" "955" "951" "947" "944" "938" "935" "934" "929" "928" "927" "925" "922" "921" "919" "918" "916" "915" "914" "913" "910" "909" "907" "906" "904" "903" "901" "900" "897" "893" "891" "890" "884" "882" "881" "880" "879" "878" "873" "871" "870" "868" "867" "863" "862" "861" "860" "859" "858" "853" "852" "847" "846" "845" "844" "841" "838" "836" "834" "833" "830" "829" "828" "826" "825" "824" "823" "821" "820" "804" "802" "753" "752" "743" "728" "724" "717" "715" "708" "705" "699" "680" "645" "557" "535" "509" "502" "488" "457" "441" "439" "427" "409" "390" "385" "371" "369" "356" "348" "346" "338" "327" "315" "305" "304" "303" "292" "283" "278" "270" "256" "243" "241" "239" "221" "212" "206" "176" "171" "158" "156" "152" "151" "126" "123" "99" "97" "81" "77" "71" "65" "64" "59" "55" "52" "42" "41" "38" "35" "29" "18" "13" "10" "9" "7" 

Redescription R24 Rules: 

Dist: 2 0 7 86 162
W1R: GDTOTAL >= 0.0 <= 2.0 AND ADAS13 >= 22.33 <= 52.0 
W2R: Hippocampus >= 2991.0 <= 6901.0 
JS: 0.30342384887839435
p-value :0.0
Support intersection: 257
Support union: 847

Covered examples (intersection): 
"1722" "1700" "1694" "1690" "1683" "1679" "1678" "1670" "1664" "1654" "1653" "1643" "1625" "1622" "1619" "1610" "1609" "1601" "1599" "1598" "1597" "1590" "1589" "1586" "1584" "1581" "1577" "1572" "1571" "1565" "1560" "1559" "1558" "1555" "1552" "1550" "1536" "1535" "1530" "1521" "1520" "1519" "1518" "1516" "1515" "1510" "1506" "1501" "1499" "1487" "1484" "1479" "1476" "1469" "1463" "1454" "1439" "1437" "1424" "1421" "1415" "1407" "1400" "1398" "1396" "1386" "1382" "1380" "1353" "1306" "1303" "1293" "1286" "1280" "1276" "1275" "1270" "1262" "1248" "1230" "1202" "1189" "1186" "1181" "1146" "1139" "1129" "1127" "1111" "1106" "1101" "1065" "1062" "1061" "1045" "1037" "1036" "1030" "1029" "1028" "1027" "1024" "1011" "1008" "995" "994" "982" "973" "969" "963" "954" "949" "946" "926" "920" "819" "799" "798" "794" "792" "786" "785" "783" "781" "763" "757" "751" "750" "746" "745" "744" "741" "738" "737" "725" "713" "706" "688" "662" "660" "658" "657" "654" "651" "647" "646" "630" "627" "619" "616" "603" "602" "601" "599" "596" "594" "591" "584" "582" "569" "566" "561" "558" "556" "542" "537" "532" "525" "520" "519" "517" "515" "506" "504" "503" "494" "492" "485" "484" "482" "481" "479" "473" "471" "466" "458" "456" "452" "446" "436" "435" "429" "428" "424" "406" "389" "381" "375" "374" "368" "367" "365" "362" "361" "351" "347" "341" "336" "331" "330" "323" "321" "313" "312" "310" "300" "294" "272" "266" "265" "255" "251" "242" "234" "225" "223" "201" "200" "199" "187" "168" "148" "138" "133" "122" "121" "115" "113" "100" "95" "90" "86" "75" "74" "61" "57" "56" "54" "53" "49" "48" "33" "27" "8" "6" "5" "2" 
Union elements: 
"1736" "1730" "1722" "1721" "1720" "1714" "1707" "1706" "1705" "1700" "1698" "1694" "1690" "1685" "1683" "1682" "1681" "1679" "1678" "1677" "1671" "1670" "1666" "1664" "1654" "1653" "1643" "1642" "1637" "1629" "1628" "1625" "1622" "1620" "1619" "1615" "1612" "1610" "1609" "1605" "1602" "1601" "1599" "1598" "1597" "1594" "1593" "1590" "1589" "1588" "1587" "1586" "1584" "1581" "1580" "1579" "1577" "1576" "1572" "1571" "1569" "1567" "1566" "1565" "1563" "1560" "1559" "1558" "1555" "1554" "1552" "1551" "1550" "1548" "1547" "1546" "1542" "1541" "1540" "1536" "1535" "1533" "1532" "1530" "1529" "1528" "1525" "1521" "1520" "1519" "1518" "1516" "1515" "1514" "1512" "1510" "1509" "1508" "1506" "1505" "1504" "1501" "1500" "1499" "1497" "1495" "1494" "1492" "1488" "1487" "1484" "1482" "1479" "1478" "1477" "1476" "1469" "1466" "1463" "1462" "1459" "1457" "1456" "1455" "1454" "1453" "1450" "1448" "1447" "1445" "1444" "1443" "1442" "1440" "1439" "1438" "1437" "1435" "1434" "1433" "1430" "1429" "1428" "1424" "1422" "1421" "1418" "1417" "1416" "1415" "1414" "1413" "1409" "1407" "1406" "1403" "1400" "1398" "1396" "1395" "1394" "1393" "1392" "1389" "1388" "1386" "1384" "1382" "1380" "1379" "1378" "1375" "1368" "1360" "1359" "1355" "1353" "1352" "1347" "1345" "1338" "1337" "1329" "1328" "1327" "1325" "1319" "1314" "1307" "1306" "1303" "1300" "1299" "1298" "1297" "1294" "1293" "1292" "1286" "1284" "1280" "1278" "1276" "1275" "1274" "1272" "1270" "1269" "1262" "1261" "1260" "1251" "1250" "1248" "1247" "1242" "1239" "1231" "1230" "1226" "1218" "1217" "1216" "1211" "1210" "1206" "1204" "1202" "1201" "1200" "1196" "1195" "1193" "1189" "1188" "1187" "1186" "1184" "1183" "1181" "1179" "1173" "1172" "1171" "1170" "1166" "1154" "1150" "1146" "1145" "1143" "1141" "1140" "1139" "1136" "1135" "1131" "1129" "1127" "1126" "1121" "1120" "1116" "1115" "1113" "1112" "1111" "1109" "1108" "1107" "1106" "1103" "1101" "1099" "1098" "1097" "1090" "1089" "1087" "1083" "1079" "1077" "1076" "1075" "1074" "1073" "1071" "1067" "1065" "1063" "1062" "1061" "1059" "1058" "1051" "1049" "1045" "1043" "1042" "1041" "1040" "1039" "1037" "1036" "1030" "1029" "1028" "1027" "1024" "1023" "1019" "1013" "1012" "1011" "1008" "1007" "1004" "1002" "1001" "997" "996" "995" "994" "987" "985" "983" "982" "981" "974" "973" "969" "968" "967" "965" "963" "958" "955" "954" "949" "948" "946" "939" "937" "933" "932" "931" "926" "920" "918" "917" "908" "902" "898" "895" "894" "892" "889" "888" "886" "885" "883" "876" "874" "869" "866" "865" "863" "861" "856" "854" "853" "850" "845" "843" "839" "832" "831" "827" "824" "822" "819" "818" "817" "816" "813" "812" "810" "808" "807" "805" "801" "800" "799" "798" "797" "795" "794" "792" "789" "788" "786" "785" "783" "782" "781" "779" "777" "776" "775" "774" "771" "770" "769" "767" "766" "764" "763" "761" "760" "759" "758" "757" "756" "754" "752" "751" "750" "748" "747" "746" "745" "744" "741" "740" "739" "738" "737" "736" "735" "734" "733" "731" "730" "727" "726" "725" "724" "722" "720" "719" "714" "713" "710" "709" "706" "704" "698" "696" "691" "690" "688" "687" "685" "681" "680" "679" "678" "677" "672" "671" "666" "665" "662" "660" "658" "657" "655" "654" "653" "652" "651" "650" "649" "648" "647" "646" "640" "639" "638" "636" "635" "634" "633" "632" "631" "630" "627" "626" "624" "622" "619" "616" "615" "612" "608" "607" "606" "605" "604" "603" "602" "601" "600" "599" "598" "596" "595" "594" "592" "591" "588" "587" "586" "584" "582" "581" "577" "574" "572" "571" "569" "567" "566" "565" "563" "562" "561" "558" "556" "555" "554" "551" "547" "546" "544" "543" "542" "540" "539" "537" "536" "533" "532" "531" "530" "528" "527" "525" "524" "523" "520" "519" "518" "517" "515" "512" "510" "509" "508" "507" "506" "505" "504" "503" "501" "500" "498" "497" "496" "495" "494" "492" "490" "488" "487" "485" "484" "482" "481" "480" "479" "478" "477" "474" "473" "472" "471" "469" "467" "466" "463" "461" "460" "458" "456" "452" "450" "449" "448" "447" "446" "443" "442" "440" "439" "438" "436" "435" "434" "433" "432" "430" "429" "428" "426" "425" "424" "423" "422" "421" "418" "417" "415" "414" "413" "411" "410" "407" "406" "402" "400" "398" "397" "394" "393" "389" "387" "384" "383" "381" "375" "374" "373" "370" "368" "367" "365" "364" "363" "362" "361" "360" "358" "356" "354" "352" "351" "350" "349" "348" "347" "345" "343" "341" "340" "337" "336" "334" "332" "331" "330" "329" "326" "323" "321" "317" "314" "313" "312" "310" "307" "306" "305" "304" "300" "299" "297" "295" "294" "292" "290" "287" "285" "282" "281" "279" "276" "272" "271" "270" "268" "266" "265" "264" "262" "261" "257" "255" "253" "251" "248" "242" "241" "240" "237" "236" "234" "232" "229" "227" "226" "225" "223" "220" "218" "215" "214" "211" "210" "209" "208" "206" "205" "203" "202" "201" "200" "199" "196" "194" "193" "189" "188" "187" "185" "183" "180" "177" "174" "173" "172" "170" "168" "161" "155" "154" "152" "151" "150" "149" "148" "147" "145" "143" "140" "138" "137" "136" "135" "133" "125" "122" "121" "120" "119" "118" "115" "114" "113" "111" "110" "107" "103" "100" "95" "94" "92" "90" "89" "86" "85" "83" "81" "78" "77" "75" "74" "73" "72" "69" "68" "67" "66" "62" "61" "57" "56" "55" "54" "53" "52" "51" "50" "49" "48" "47" "36" "33" "32" "31" "30" "27" "24" "23" "20" "19" "16" "14" "12" "10" "9" "8" "7" "6" "5" "3" "2" 

Redescription R25 Rules: 

Dist: 56 33 54 19 0
W1R: RAVLTPercForgetting >= -100.0 <= 60.0 AND Q4SCORE >= 0.0 <= 5.0 
W2R: ICV >= 1170551.42733 <= 1519242.643819 AND Fusiform >= 11460.0 <= 23137.0 AND Hippocampus >= 6707.0 <= 9130.0 AND FDG >= 6.42817 <= 8.35249 
JS: 0.21571238348868177
p-value :0.0
Support intersection: 162
Support union: 751

Covered examples (intersection): 
"1734" "1733" "1731" "1728" "1725" "1723" "1717" "1715" "1712" "1711" "1710" "1709" "1704" "1696" "1689" "1686" "1673" "1665" "1660" "1659" "1651" "1650" "1648" "1646" "1640" "1636" "1633" "1632" "1630" "1621" "1616" "1608" "1604" "1582" "1564" "1544" "1505" "1498" "1496" "1491" "1490" "1461" "1446" "1445" "1441" "1436" "1412" "1411" "1399" "1374" "1373" "1369" "1355" "1326" "1322" "1318" "1312" "1309" "1308" "1282" "1277" "1265" "1264" "1253" "1243" "1241" "1238" "1233" "1209" "1208" "1207" "1205" "1204" "1192" "1182" "1178" "1177" "1176" "1175" "1159" "1156" "1153" "1152" "1148" "1137" "1134" "1130" "1125" "1119" "1113" "1105" "1093" "1081" "1070" "1069" "1057" "1052" "1051" "1046" "1038" "1022" "1014" "1013" "1009" "1006" "999" "993" "991" "988" "980" "971" "968" "953" "947" "938" "928" "922" "921" "909" "904" "903" "901" "900" "891" "888" "883" "873" "872" "868" "855" "852" "846" "841" "838" "833" "830" "829" "828" "825" "823" "821" "802" "760" "711" "644" "550" "462" "420" "409" "382" "371" "264" "258" "238" "186" "162" "146" "112" "107" "63" "13" "11" 
Union elements: 
"1735" "1734" "1733" "1732" "1731" "1730" "1728" "1727" "1726" "1725" "1723" "1719" "1717" "1716" "1715" "1713" "1712" "1711" "1710" "1709" "1708" "1705" "1704" "1703" "1701" "1699" "1698" "1697" "1696" "1695" "1693" "1692" "1689" "1687" "1686" "1685" "1684" "1680" "1677" "1676" "1675" "1674" "1673" "1672" "1669" "1668" "1667" "1665" "1663" "1662" "1661" "1660" "1659" "1658" "1657" "1656" "1651" "1650" "1649" "1648" "1646" "1645" "1641" "1640" "1639" "1636" "1634" "1633" "1632" "1631" "1630" "1629" "1626" "1624" "1621" "1620" "1618" "1617" "1616" "1614" "1612" "1611" "1608" "1607" "1606" "1605" "1604" "1591" "1583" "1582" "1564" "1563" "1556" "1553" "1547" "1546" "1544" "1543" "1539" "1537" "1527" "1522" "1517" "1511" "1509" "1505" "1503" "1498" "1496" "1495" "1493" "1491" "1490" "1483" "1481" "1477" "1475" "1474" "1473" "1470" "1467" "1465" "1462" "1461" "1456" "1452" "1448" "1446" "1445" "1442" "1441" "1436" "1435" "1433" "1432" "1426" "1425" "1423" "1420" "1412" "1411" "1399" "1397" "1394" "1392" "1391" "1390" "1385" "1378" "1376" "1374" "1373" "1372" "1369" "1367" "1365" "1364" "1362" "1359" "1355" "1352" "1351" "1350" "1348" "1347" "1346" "1345" "1344" "1343" "1341" "1340" "1339" "1337" "1336" "1334" "1332" "1331" "1330" "1329" "1326" "1324" "1323" "1322" "1320" "1318" "1317" "1314" "1313" "1312" "1310" "1309" "1308" "1307" "1305" "1302" "1301" "1299" "1298" "1294" "1291" "1289" "1288" "1284" "1283" "1282" "1279" "1278" "1277" "1272" "1271" "1269" "1268" "1267" "1265" "1264" "1263" "1259" "1258" "1257" "1256" "1254" "1253" "1252" "1251" "1249" "1246" "1245" "1244" "1243" "1241" "1240" "1238" "1237" "1236" "1233" "1231" "1229" "1228" "1227" "1225" "1224" "1222" "1220" "1219" "1216" "1215" "1213" "1212" "1211" "1209" "1208" "1207" "1206" "1205" "1204" "1203" "1198" "1197" "1194" "1193" "1192" "1191" "1188" "1187" "1185" "1182" "1180" "1179" "1178" "1177" "1176" "1175" "1174" "1170" "1169" "1165" "1163" "1159" "1158" "1157" "1156" "1155" "1153" "1152" "1149" "1148" "1141" "1137" "1136" "1134" "1133" "1130" "1128" "1125" "1124" "1123" "1120" "1119" "1118" "1117" "1114" "1113" "1112" "1110" "1108" "1107" "1105" "1095" "1093" "1092" "1091" "1089" "1088" "1087" "1084" "1081" "1080" "1076" "1074" "1073" "1070" "1069" "1068" "1067" "1066" "1064" "1060" "1058" "1057" "1056" "1054" "1052" "1051" "1048" "1047" "1046" "1044" "1040" "1038" "1035" "1032" "1031" "1029" "1026" "1025" "1023" "1022" "1021" "1019" "1015" "1014" "1013" "1012" "1010" "1009" "1006" "1005" "1003" "1001" "999" "998" "997" "996" "993" "992" "991" "990" "988" "987" "986" "985" "984" "980" "978" "977" "972" "971" "968" "966" "965" "964" "957" "956" "955" "953" "950" "947" "942" "939" "938" "934" "932" "928" "927" "925" "924" "922" "921" "919" "918" "916" "915" "914" "913" "911" "910" "909" "908" "907" "906" "904" "903" "902" "901" "900" "899" "898" "896" "893" "891" "890" "888" "885" "884" "883" "882" "881" "880" "879" "878" "875" "873" "872" "871" "870" "868" "867" "866" "860" "859" "858" "856" "855" "853" "852" "846" "845" "844" "841" "840" "838" "837" "836" "834" "833" "830" "829" "828" "827" "826" "825" "824" "823" "822" "821" "820" "817" "811" "807" "804" "802" "789" "787" "778" "762" "760" "755" "753" "752" "747" "743" "742" "740" "736" "733" "732" "730" "728" "724" "721" "720" "718" "717" "716" "715" "711" "710" "708" "707" "705" "703" "702" "699" "693" "691" "689" "686" "681" "680" "679" "677" "676" "675" "669" "664" "656" "655" "649" "645" "644" "640" "637" "628" "624" "617" "613" "612" "609" "607" "598" "597" "592" "590" "587" "585" "581" "580" "578" "575" "573" "570" "562" "557" "552" "551" "550" "549" "547" "545" "541" "535" "533" "523" "522" "516" "514" "513" "510" "509" "508" "502" "500" "497" "490" "489" "488" "487" "486" "483" "475" "464" "462" "459" "457" "454" "444" "442" "441" "439" "437" "425" "420" "413" "412" "411" "409" "408" "405" "404" "402" "392" "391" "390" "388" "387" "386" "385" "382" "376" "371" "369" "366" "364" "356" "353" "350" "349" "348" "346" "343" "342" "338" "337" "335" "327" "325" "318" "317" "315" "314" "311" "309" "308" "305" "304" "303" "301" "299" "298" "297" "293" "292" "289" "288" "286" "284" "280" "279" "278" "277" "274" "273" "264" "258" "256" "253" "248" "247" "243" "241" "239" "238" "233" "230" "226" "221" "219" "216" "212" "206" "204" "203" "197" "191" "186" "182" "177" "176" "173" "171" "170" "167" "166" "162" "159" "158" "156" "153" "152" "151" "149" "146" "142" "140" "139" "136" "127" "126" "124" "123" "122" "117" "112" "109" "107" "106" "105" "104" "103" "101" "99" "98" "97" "89" "88" "87" "84" "82" "81" "80" "79" "77" "76" "71" "70" "65" "64" "63" "60" "59" "58" "55" "52" "47" "46" "45" "43" "42" "41" "40" "39" "38" "37" "35" "34" "29" "28" "25" "22" "21" "20" "18" "14" "13" "12" "11" "10" "9" "7" "4" "1" 

Redescription R26 Rules: 

Dist: 1 0 8 82 138
W1R: ADAS13 >= 20.67 <= 54.67 AND RAVLTImmediate >= 1.0 <= 43.0 AND BCURNDIS >= 0.0 <= 0.0 AND BCHDACHE >= 0.0 <= 0.0 
W2R: Entorhinal >= 1426.0 <= 3154.0 AND Hippocampus >= 3091.0 <= 6696.0 
JS: 0.3723577235772358
p-value :0.0
Support intersection: 229
Support union: 615

Covered examples (intersection): 
"1690" "1683" "1679" "1678" "1664" "1625" "1619" "1610" "1609" "1589" "1586" "1584" "1581" "1577" "1572" "1567" "1565" "1560" "1559" "1558" "1555" "1550" "1542" "1536" "1535" "1521" "1519" "1518" "1515" "1510" "1499" "1476" "1454" "1450" "1440" "1439" "1437" "1424" "1415" "1413" "1398" "1396" "1395" "1382" "1380" "1379" "1319" "1300" "1293" "1286" "1276" "1275" "1274" "1270" "1262" "1260" "1248" "1230" "1210" "1202" "1186" "1146" "1129" "1106" "1099" "1065" "1062" "1061" "1045" "1037" "1036" "1030" "1029" "1024" "1011" "1008" "1002" "995" "982" "973" "969" "963" "946" "854" "839" "819" "800" "799" "794" "785" "779" "776" "757" "750" "748" "746" "745" "744" "738" "737" "726" "725" "722" "719" "706" "698" "688" "678" "672" "654" "652" "651" "646" "635" "619" "616" "605" "603" "602" "601" "599" "596" "594" "584" "582" "574" "569" "566" "563" "561" "556" "544" "543" "542" "537" "532" "530" "527" "520" "519" "517" "515" "506" "504" "503" "492" "485" "481" "479" "473" "466" "458" "456" "452" "449" "446" "443" "436" "435" "433" "429" "428" "424" "423" "410" "406" "393" "389" "384" "383" "368" "365" "362" "361" "354" "352" "351" "347" "341" "340" "336" "331" "330" "323" "313" "312" "310" "299" "294" "285" "282" "266" "265" "262" "240" "234" "232" "223" "211" "201" "199" "194" "183" "168" "154" "138" "133" "121" "115" "113" "100" "86" "75" "74" "73" "62" "61" "56" "54" "53" "51" "49" "48" "33" "32" "27" "8" "5" "2" 
Union elements: 
"1722" "1707" "1705" "1700" "1699" "1694" "1690" "1685" "1683" "1681" "1679" "1678" "1677" "1666" "1664" "1653" "1652" "1643" "1642" "1639" "1638" "1628" "1625" "1622" "1619" "1613" "1610" "1609" "1603" "1602" "1601" "1599" "1598" "1597" "1594" "1593" "1590" "1589" "1588" "1587" "1586" "1584" "1581" "1580" "1579" "1577" "1574" "1572" "1571" "1569" "1568" "1567" "1566" "1565" "1560" "1559" "1558" "1555" "1554" "1552" "1550" "1548" "1542" "1540" "1538" "1536" "1535" "1534" "1533" "1532" "1529" "1528" "1525" "1524" "1521" "1520" "1519" "1518" "1515" "1514" "1512" "1510" "1509" "1506" "1501" "1500" "1499" "1497" "1492" "1487" "1486" "1484" "1479" "1476" "1472" "1469" "1466" "1459" "1457" "1456" "1454" "1453" "1451" "1450" "1447" "1440" "1439" "1438" "1437" "1435" "1430" "1429" "1424" "1421" "1419" "1417" "1416" "1415" "1414" "1413" "1410" "1408" "1407" "1403" "1398" "1396" "1395" "1393" "1388" "1386" "1384" "1382" "1380" "1379" "1375" "1368" "1360" "1353" "1347" "1337" "1335" "1333" "1328" "1319" "1306" "1303" "1300" "1297" "1295" "1293" "1286" "1280" "1276" "1275" "1274" "1272" "1270" "1262" "1260" "1250" "1248" "1235" "1232" "1230" "1226" "1218" "1210" "1202" "1189" "1186" "1181" "1166" "1154" "1150" "1146" "1145" "1144" "1143" "1139" "1138" "1131" "1129" "1127" "1126" "1122" "1121" "1120" "1116" "1111" "1106" "1103" "1102" "1101" "1099" "1090" "1089" "1083" "1073" "1071" "1067" "1065" "1062" "1061" "1059" "1050" "1049" "1045" "1043" "1039" "1037" "1036" "1030" "1029" "1028" "1027" "1024" "1011" "1008" "1007" "1002" "995" "994" "983" "982" "981" "974" "973" "969" "967" "963" "954" "949" "948" "946" "926" "920" "895" "894" "892" "889" "886" "865" "854" "850" "845" "843" "839" "832" "819" "818" "816" "814" "813" "810" "803" "801" "800" "799" "798" "797" "796" "795" "794" "793" "792" "791" "790" "789" "788" "786" "785" "783" "782" "781" "779" "777" "776" "775" "773" "770" "769" "766" "764" "763" "761" "758" "757" "751" "750" "748" "746" "745" "744" "741" "738" "737" "734" "731" "727" "726" "725" "724" "722" "719" "714" "713" "710" "709" "706" "704" "698" "696" "690" "688" "687" "685" "684" "678" "677" "672" "671" "666" "665" "662" "660" "658" "657" "655" "654" "652" "651" "649" "648" "647" "646" "643" "639" "638" "635" "633" "631" "630" "629" "627" "626" "623" "620" "619" "618" "616" "612" "611" "608" "605" "603" "602" "601" "599" "598" "596" "594" "591" "588" "586" "584" "583" "582" "577" "574" "571" "569" "568" "567" "566" "565" "563" "561" "558" "556" "555" "544" "543" "542" "540" "539" "538" "537" "536" "532" "531" "530" "528" "527" "525" "524" "520" "519" "518" "517" "515" "510" "506" "505" "504" "503" "501" "496" "495" "492" "488" "487" "485" "484" "481" "480" "479" "477" "474" "473" "472" "471" "469" "467" "466" "465" "461" "458" "456" "452" "450" "449" "448" "447" "446" "443" "442" "440" "436" "435" "434" "433" "432" "430" "429" "428" "426" "425" "424" "423" "419" "418" "417" "414" "410" "406" "402" "399" "398" "397" "395" "394" "393" "389" "384" "383" "375" "373" "368" "367" "365" "364" "363" "362" "361" "360" "359" "356" "354" "352" "351" "347" "341" "340" "339" "336" "334" "332" "331" "330" "329" "323" "321" "319" "314" "313" "312" "310" "307" "306" "305" "300" "299" "297" "295" "294" "292" "285" "282" "272" "271" "268" "266" "265" "262" "259" "257" "255" "251" "249" "246" "242" "240" "237" "236" "234" "232" "229" "227" "225" "223" "215" "211" "209" "208" "206" "205" "202" "201" "200" "199" "194" "193" "192" "188" "187" "185" "183" "180" "179" "172" "168" "163" "161" "157" "155" "154" "150" "149" "148" "147" "143" "140" "138" "137" "135" "133" "130" "128" "122" "121" "120" "118" "115" "114" "113" "110" "103" "102" "100" "95" "94" "93" "86" "85" "83" "81" "75" "74" "73" "69" "68" "66" "62" "61" "57" "56" "54" "53" "51" "49" "48" "33" "32" "30" "27" "26" "24" "23" "17" "16" "14" "8" "6" "5" "2" 

Redescription R27 Rules: 

Dist: 98 49 64 14 0
W1R: BCNAUSEA >= 0.0 <= 0.0 AND RAVLTImmediate >= 31.0 <= 71.0 AND ADAS13 >= 0.0 <= 10.0 
W2R: ICV >= 1164603.304527 <= 1601650.152649 AND Entorhinal >= 3141.0 <= 5896.0 AND FDG >= 5.85108 <= 8.53584 
JS: 0.3218884120171674
p-value :0.0
Support intersection: 225
Support union: 699

Covered examples (intersection): 
"1734" "1733" "1731" "1728" "1725" "1724" "1723" "1720" "1717" "1716" "1715" "1711" "1709" "1704" "1703" "1697" "1693" "1692" "1686" "1676" "1673" "1672" "1669" "1667" "1665" "1662" "1661" "1660" "1659" "1658" "1656" "1651" "1650" "1648" "1646" "1645" "1640" "1636" "1634" "1633" "1632" "1621" "1618" "1612" "1608" "1607" "1605" "1604" "1591" "1582" "1544" "1543" "1541" "1537" "1503" "1498" "1496" "1491" "1474" "1473" "1468" "1462" "1461" "1445" "1441" "1433" "1420" "1412" "1411" "1374" "1373" "1372" "1369" "1365" "1355" "1350" "1346" "1345" "1342" "1340" "1322" "1309" "1308" "1298" "1289" "1278" "1277" "1267" "1265" "1264" "1257" "1254" "1253" "1252" "1251" "1245" "1243" "1238" "1237" "1236" "1234" "1229" "1225" "1223" "1222" "1220" "1216" "1209" "1208" "1207" "1206" "1204" "1197" "1196" "1193" "1188" "1182" "1177" "1175" "1174" "1169" "1165" "1159" "1153" "1149" "1136" "1134" "1125" "1123" "1119" "1114" "1112" "1093" "1088" "1081" "1070" "1068" "1057" "1052" "1048" "1047" "1040" "1038" "1032" "1022" "1013" "1010" "1009" "1003" "999" "997" "993" "987" "986" "985" "984" "977" "976" "971" "968" "965" "960" "955" "942" "938" "915" "909" "906" "904" "903" "902" "901" "900" "891" "885" "884" "883" "880" "878" "874" "868" "867" "864" "860" "859" "858" "846" "840" "838" "833" "830" "829" "828" "825" "824" "823" "822" "820" "802" "644" "581" "552" "550" "535" "509" "490" "420" "409" "387" "382" "371" "353" "350" "270" "258" "241" "176" "156" "112" "63" "59" "15" "13" "9" "7" 
Union elements: 
"1735" "1734" "1733" "1732" "1731" "1730" "1728" "1726" "1725" "1724" "1723" "1720" "1719" "1718" "1717" "1716" "1715" "1712" "1711" "1710" "1709" "1708" "1705" "1704" "1703" "1702" "1701" "1699" "1698" "1697" "1696" "1693" "1692" "1689" "1688" "1686" "1685" "1677" "1676" "1675" "1674" "1673" "1672" "1669" "1668" "1667" "1665" "1663" "1662" "1661" "1660" "1659" "1658" "1657" "1656" "1653" "1651" "1650" "1649" "1648" "1647" "1646" "1645" "1644" "1640" "1639" "1638" "1636" "1634" "1633" "1632" "1631" "1630" "1629" "1624" "1621" "1620" "1618" "1616" "1615" "1612" "1608" "1607" "1606" "1605" "1604" "1592" "1591" "1583" "1582" "1578" "1576" "1564" "1561" "1556" "1553" "1552" "1544" "1543" "1541" "1540" "1539" "1537" "1531" "1527" "1517" "1512" "1511" "1503" "1499" "1498" "1496" "1494" "1493" "1492" "1491" "1490" "1489" "1488" "1485" "1483" "1481" "1480" "1478" "1477" "1474" "1473" "1470" "1469" "1468" "1465" "1462" "1461" "1455" "1446" "1445" "1443" "1442" "1441" "1436" "1435" "1434" "1433" "1432" "1431" "1428" "1426" "1423" "1420" "1412" "1411" "1410" "1399" "1397" "1394" "1388" "1387" "1385" "1378" "1376" "1375" "1374" "1373" "1372" "1371" "1370" "1369" "1368" "1367" "1365" "1362" "1359" "1358" "1355" "1351" "1350" "1349" "1347" "1346" "1345" "1344" "1343" "1342" "1341" "1340" "1339" "1336" "1334" "1332" "1331" "1330" "1329" "1326" "1325" "1324" "1322" "1320" "1318" "1317" "1315" "1314" "1313" "1312" "1310" "1309" "1308" "1307" "1304" "1302" "1301" "1299" "1298" "1297" "1296" "1292" "1289" "1288" "1287" "1285" "1283" "1282" "1279" "1278" "1277" "1273" "1271" "1269" "1267" "1265" "1264" "1263" "1261" "1257" "1256" "1255" "1254" "1253" "1252" "1251" "1249" "1246" "1245" "1243" "1242" "1241" "1239" "1238" "1237" "1236" "1234" "1233" "1231" "1229" "1225" "1223" "1222" "1220" "1216" "1215" "1213" "1211" "1209" "1208" "1207" "1206" "1205" "1204" "1203" "1201" "1200" "1198" "1197" "1196" "1194" "1193" "1192" "1191" "1190" "1188" "1187" "1185" "1184" "1183" "1182" "1179" "1178" "1177" "1176" "1175" "1174" "1173" "1170" "1169" "1168" "1167" "1165" "1164" "1163" "1160" "1159" "1158" "1157" "1156" "1153" "1152" "1151" "1149" "1148" "1141" "1140" "1138" "1137" "1136" "1134" "1133" "1130" "1127" "1126" "1125" "1124" "1123" "1120" "1119" "1118" "1117" "1116" "1114" "1113" "1112" "1110" "1109" "1108" "1107" "1105" "1100" "1098" "1096" "1095" "1093" "1091" "1088" "1087" "1085" "1081" "1080" "1078" "1076" "1075" "1074" "1070" "1069" "1068" "1066" "1064" "1057" "1054" "1053" "1052" "1051" "1048" "1047" "1046" "1041" "1040" "1038" "1035" "1032" "1026" "1025" "1023" "1022" "1021" "1019" "1018" "1017" "1015" "1014" "1013" "1012" "1010" "1009" "1004" "1003" "999" "998" "997" "996" "993" "992" "990" "988" "987" "986" "985" "984" "980" "977" "976" "975" "971" "968" "965" "964" "961" "960" "959" "957" "956" "955" "953" "951" "950" "947" "943" "942" "939" "938" "935" "932" "931" "930" "928" "927" "926" "925" "924" "923" "921" "919" "918" "917" "915" "914" "913" "910" "909" "906" "904" "903" "902" "901" "900" "899" "898" "897" "893" "891" "890" "885" "884" "883" "881" "880" "879" "878" "877" "874" "873" "872" "871" "870" "868" "867" "864" "862" "860" "859" "858" "857" "855" "853" "852" "849" "847" "846" "841" "840" "838" "837" "836" "834" "833" "830" "829" "828" "827" "826" "825" "824" "823" "822" "821" "820" "817" "812" "808" "804" "802" "787" "777" "756" "755" "753" "752" "743" "742" "736" "732" "730" "729" "728" "724" "723" "717" "715" "712" "711" "708" "705" "701" "699" "689" "681" "680" "679" "676" "675" "670" "669" "665" "663" "649" "647" "645" "644" "641" "640" "634" "632" "628" "624" "614" "604" "597" "588" "585" "581" "573" "570" "557" "554" "552" "550" "549" "541" "535" "533" "529" "514" "513" "509" "508" "497" "491" "490" "488" "464" "462" "459" "444" "443" "441" "438" "427" "420" "409" "405" "391" "390" "388" "387" "385" "382" "371" "369" "366" "364" "356" "353" "350" "346" "343" "338" "335" "327" "325" "320" "319" "318" "316" "315" "311" "309" "305" "304" "303" "301" "289" "288" "286" "278" "277" "273" "270" "267" "264" "258" "256" "252" "248" "244" "241" "239" "238" "235" "221" "219" "216" "213" "212" "206" "204" "203" "197" "187" "186" "177" "176" "173" "171" "167" "162" "160" "159" "158" "156" "153" "152" "151" "149" "139" "136" "126" "125" "123" "119" "117" "116" "112" "111" "107" "101" "99" "97" "92" "89" "87" "81" "80" "77" "76" "71" "65" "64" "63" "59" "58" "55" "52" "46" "43" "42" "41" "40" "38" "37" "35" "34" "29" "25" "20" "18" "15" "13" "12" "11" "10" "9" "7" 

Redescription R28 Rules: 

Dist: 234 75 137 69 0
W1R: MMSE >= 28.0 <= 30.0 AND ADAS13 >= 0.0 <= 17.0 
W2R: Hippocampus >= 6903.0 <= 10769.0 
JS: 0.5034213098729228
p-value :0.0
Support intersection: 515
Support union: 1023

Covered examples (intersection): 
"1737" "1735" "1734" "1733" "1732" "1731" "1729" "1728" "1727" "1726" "1725" "1724" "1723" "1719" "1718" "1717" "1716" "1715" "1713" "1712" "1711" "1710" "1709" "1708" "1704" "1703" "1701" "1697" "1696" "1695" "1693" "1691" "1689" "1686" "1684" "1680" "1674" "1673" "1672" "1669" "1668" "1667" "1665" "1662" "1661" "1660" "1659" "1658" "1657" "1656" "1655" "1651" "1650" "1648" "1647" "1646" "1645" "1644" "1641" "1640" "1636" "1634" "1633" "1632" "1631" "1630" "1627" "1624" "1623" "1618" "1617" "1616" "1614" "1608" "1607" "1606" "1592" "1591" "1583" "1582" "1570" "1564" "1557" "1556" "1544" "1537" "1527" "1526" "1522" "1517" "1502" "1498" "1496" "1493" "1490" "1485" "1481" "1474" "1473" "1470" "1468" "1465" "1464" "1461" "1452" "1449" "1446" "1441" "1436" "1432" "1426" "1423" "1420" "1412" "1411" "1399" "1397" "1390" "1383" "1376" "1374" "1373" "1372" "1369" "1367" "1365" "1364" "1362" "1358" "1356" "1354" "1344" "1342" "1341" "1339" "1334" "1332" "1331" "1326" "1322" "1320" "1318" "1317" "1312" "1310" "1309" "1308" "1304" "1302" "1301" "1289" "1288" "1287" "1285" "1283" "1282" "1279" "1277" "1271" "1268" "1267" "1265" "1264" "1263" "1259" "1257" "1254" "1253" "1252" "1246" "1245" "1244" "1243" "1241" "1240" "1238" "1237" "1233" "1229" "1228" "1220" "1219" "1215" "1214" "1213" "1212" "1209" "1208" "1207" "1203" "1199" "1198" "1197" "1194" "1192" "1190" "1185" "1182" "1180" "1178" "1177" "1176" "1175" "1174" "1169" "1168" "1167" "1165" "1164" "1163" "1162" "1159" "1158" "1157" "1156" "1155" "1153" "1149" "1147" "1137" "1134" "1128" "1125" "1124" "1123" "1119" "1118" "1117" "1114" "1110" "1105" "1100" "1096" "1095" "1093" "1092" "1091" "1088" "1086" "1085" "1082" "1081" "1080" "1078" "1070" "1069" "1066" "1060" "1057" "1056" "1055" "1052" "1047" "1046" "1044" "1038" "1035" "1034" "1032" "1031" "1026" "1022" "1017" "1016" "1015" "1014" "1010" "1009" "1005" "1000" "999" "998" "993" "992" "991" "990" "988" "986" "984" "980" "978" "976" "971" "964" "961" "960" "959" "957" "953" "952" "945" "943" "938" "935" "934" "929" "928" "927" "924" "923" "922" "921" "919" "916" "915" "914" "913" "911" "910" "909" "907" "906" "904" "903" "901" "900" "899" "897" "891" "884" "882" "881" "880" "879" "877" "875" "871" "870" "868" "867" "864" "862" "860" "858" "855" "852" "848" "846" "844" "841" "840" "838" "837" "836" "833" "830" "828" "826" "825" "823" "820" "811" "806" "787" "780" "753" "743" "742" "732" "728" "723" "721" "717" "716" "715" "707" "705" "703" "699" "695" "689" "686" "676" "674" "673" "669" "663" "656" "645" "644" "628" "625" "585" "578" "576" "575" "573" "570" "553" "552" "550" "549" "541" "535" "529" "526" "514" "502" "493" "491" "475" "459" "457" "451" "445" "437" "427" "420" "416" "408" "404" "403" "396" "392" "391" "390" "388" "386" "385" "382" "376" "371" "369" "366" "355" "353" "346" "344" "338" "335" "327" "325" "324" "320" "318" "316" "315" "311" "309" "303" "301" "293" "291" "289" "286" "284" "283" "280" "278" "277" "274" "273" "269" "267" "258" "245" "244" "243" "239" "233" "231" "221" "219" "216" "212" "207" "197" "191" "186" "184" "182" "178" "176" "171" "167" "162" "160" "159" "158" "156" "153" "142" "139" "127" "116" "112" "109" "108" "101" "99" "97" "84" "82" "80" "76" "71" "70" "65" "64" "59" "58" "46" "44" "43" "40" "38" "37" "35" "28" "25" "22" "18" "13" "11" "4" 
Union elements: 
"1737" "1735" "1734" "1733" "1732" "1731" "1730" "1729" "1728" "1727" "1726" "1725" "1724" "1723" "1721" "1720" "1719" "1718" "1717" "1716" "1715" "1714" "1713" "1712" "1711" "1710" "1709" "1708" "1707" "1705" "1704" "1703" "1702" "1701" "1699" "1698" "1697" "1696" "1695" "1693" "1692" "1691" "1689" "1688" "1687" "1686" "1685" "1684" "1680" "1677" "1676" "1675" "1674" "1673" "1672" "1671" "1669" "1668" "1667" "1665" "1663" "1662" "1661" "1660" "1659" "1658" "1657" "1656" "1655" "1651" "1650" "1649" "1648" "1647" "1646" "1645" "1644" "1642" "1641" "1640" "1639" "1638" "1636" "1635" "1634" "1633" "1632" "1631" "1630" "1627" "1626" "1624" "1623" "1621" "1618" "1617" "1616" "1614" "1613" "1612" "1611" "1608" "1607" "1606" "1605" "1604" "1602" "1600" "1596" "1592" "1591" "1585" "1583" "1582" "1580" "1578" "1576" "1574" "1570" "1568" "1564" "1557" "1556" "1553" "1549" "1548" "1544" "1543" "1540" "1539" "1537" "1534" "1531" "1527" "1526" "1525" "1523" "1522" "1517" "1511" "1509" "1507" "1505" "1503" "1502" "1498" "1496" "1495" "1494" "1493" "1491" "1490" "1489" "1486" "1485" "1483" "1481" "1480" "1477" "1475" "1474" "1473" "1472" "1471" "1470" "1468" "1467" "1465" "1464" "1462" "1461" "1460" "1458" "1456" "1455" "1452" "1449" "1447" "1446" "1445" "1442" "1441" "1436" "1435" "1434" "1433" "1432" "1428" "1427" "1426" "1425" "1423" "1420" "1417" "1412" "1411" "1410" "1405" "1404" "1402" "1399" "1397" "1394" "1392" "1391" "1390" "1387" "1385" "1383" "1381" "1378" "1376" "1374" "1373" "1372" "1370" "1369" "1368" "1367" "1365" "1364" "1363" "1362" "1361" "1360" "1359" "1358" "1356" "1355" "1354" "1352" "1351" "1350" "1349" "1348" "1346" "1345" "1344" "1343" "1342" "1341" "1340" "1339" "1337" "1336" "1334" "1333" "1332" "1331" "1330" "1326" "1325" "1324" "1323" "1322" "1321" "1320" "1318" "1317" "1316" "1314" "1312" "1310" "1309" "1308" "1307" "1304" "1302" "1301" "1299" "1298" "1296" "1294" "1291" "1290" "1289" "1288" "1287" "1285" "1283" "1282" "1281" "1279" "1278" "1277" "1273" "1272" "1271" "1269" "1268" "1267" "1266" "1265" "1264" "1263" "1261" "1259" "1258" "1257" "1256" "1254" "1253" "1252" "1251" "1250" "1249" "1246" "1245" "1244" "1243" "1241" "1240" "1239" "1238" "1237" "1236" "1235" "1234" "1233" "1232" "1231" "1229" "1228" "1227" "1225" "1224" "1223" "1222" "1221" "1220" "1219" "1218" "1216" "1215" "1214" "1213" "1212" "1209" "1208" "1207" "1206" "1205" "1204" "1203" "1200" "1199" "1198" "1197" "1196" "1195" "1194" "1193" "1192" "1191" "1190" "1188" "1187" "1185" "1184" "1183" "1182" "1180" "1178" "1177" "1176" "1175" "1174" "1172" "1171" "1170" "1169" "1168" "1167" "1165" "1164" "1163" "1162" "1160" "1159" "1158" "1157" "1156" "1155" "1153" "1152" "1151" "1149" "1148" "1147" "1144" "1143" "1138" "1137" "1136" "1134" "1133" "1132" "1130" "1128" "1126" "1125" "1124" "1123" "1122" "1121" "1120" "1119" "1118" "1117" "1116" "1114" "1113" "1112" "1110" "1109" "1108" "1105" "1104" "1100" "1096" "1095" "1094" "1093" "1092" "1091" "1089" "1088" "1087" "1086" "1085" "1084" "1082" "1081" "1080" "1078" "1077" "1076" "1074" "1073" "1072" "1070" "1069" "1068" "1067" "1066" "1064" "1060" "1059" "1058" "1057" "1056" "1055" "1054" "1053" "1052" "1051" "1050" "1049" "1048" "1047" "1046" "1044" "1041" "1040" "1039" "1038" "1035" "1034" "1033" "1032" "1031" "1026" "1025" "1022" "1021" "1020" "1018" "1017" "1016" "1015" "1014" "1013" "1012" "1010" "1009" "1006" "1005" "1004" "1003" "1001" "1000" "999" "998" "997" "996" "993" "992" "991" "990" "989" "988" "987" "986" "985" "984" "980" "979" "978" "976" "975" "974" "972" "971" "970" "968" "966" "965" "964" "961" "960" "959" "958" "957" "956" "955" "953" "952" "951" "950" "947" "945" "944" "943" "942" "941" "940" "938" "937" "936" "935" "934" "931" "930" "929" "928" "927" "925" "924" "923" "922" "921" "919" "918" "916" "915" "914" "913" "912" "911" "910" "909" "907" "906" "905" "904" "903" "902" "901" "900" "899" "898" "897" "896" "895" "893" "892" "891" "890" "889" "888" "887" "885" "884" "883" "882" "881" "880" "879" "878" "877" "876" "875" "874" "873" "872" "871" "870" "868" "867" "864" "863" "862" "861" "860" "859" "858" "857" "855" "853" "852" "851" "849" "848" "847" "846" "845" "844" "842" "841" "840" "838" "837" "836" "835" "834" "833" "830" "829" "828" "827" "826" "825" "823" "822" "821" "820" "817" "814" "813" "812" "811" "810" "806" "804" "803" "802" "797" "790" "787" "780" "778" "772" "762" "760" "755" "753" "752" "743" "742" "740" "736" "733" "732" "729" "728" "724" "723" "721" "720" "718" "717" "716" "715" "712" "711" "710" "708" "707" "705" "703" "702" "701" "699" "696" "695" "692" "691" "689" "686" "685" "683" "682" "681" "680" "679" "677" "676" "675" "674" "673" "669" "668" "667" "665" "664" "663" "661" "659" "656" "649" "648" "645" "644" "643" "642" "641" "639" "637" "634" "628" "625" "621" "614" "613" "612" "610" "609" "593" "590" "589" "586" "585" "580" "579" "578" "576" "575" "573" "572" "570" "564" "562" "560" "559" "557" "553" "552" "551" "550" "549" "541" "535" "534" "533" "529" "526" "523" "522" "521" "516" "514" "513" "511" "510" "509" "508" "507" "502" "500" "497" "493" "491" "490" "489" "487" "480" "478" "476" "475" "470" "469" "464" "462" "459" "457" "455" "454" "453" "451" "445" "444" "442" "439" "438" "437" "431" "427" "425" "422" "420" "416" "411" "409" "408" "405" "404" "403" "396" "392" "391" "390" "388" "387" "386" "385" "382" "380" "378" "377" "376" "371" "370" "369" "366" "364" "357" "356" "355" "353" "350" "348" "346" "344" "343" "338" "337" "335" "334" "327" "325" "324" "322" "320" "319" "318" "316" "315" "314" "311" "309" "308" "304" "303" "302" "301" "298" "296" "293" "292" "291" "290" "289" "288" "286" "284" "283" "280" "278" "277" "274" "273" "270" "269" "267" "264" "263" "259" "258" "257" "256" "254" "252" "250" "249" "248" "245" "244" "243" "241" "239" "238" "235" "233" "231" "230" "228" "226" "224" "222" "221" "220" "219" "218" "217" "216" "213" "212" "210" "208" "207" "206" "203" "198" "197" "191" "186" "184" "182" "181" "179" "178" "177" "176" "175" "173" "172" "171" "167" "166" "165" "163" "162" "160" "159" "158" "157" "156" "153" "152" "151" "150" "149" "147" "146" "142" "141" "140" "139" "136" "135" "129" "128" "127" "126" "124" "123" "117" "116" "112" "111" "109" "108" "107" "102" "101" "99" "98" "97" "93" "91" "87" "85" "84" "82" "81" "80" "79" "78" "77" "76" "71" "70" "69" "65" "64" "63" "60" "59" "58" "55" "52" "47" "46" "45" "44" "43" "42" "41" "40" "39" "38" "37" "35" "34" "29" "28" "25" "24" "22" "21" "20" "18" "16" "15" "14" "13" "12" "11" "10" "9" "7" "4" "1" 

Redescription R29 Rules: 

Dist: 0 0 6 68 105
W1R: RAVLTPercForgetting >= 60.0 <= 100.0 AND Q4SCORE >= 5.0 <= 10.0 AND RAVLTLearning >= -2.0 <= 5.0 AND BCURNDIS >= 0.0 <= 0.0 AND BCPALPIT >= 0.0 <= 0.0 AND ADAS13 >= 21.0 <= 54.67 
W2R: Hippocampus >= 3091.0 <= 6063.0 AND HMT16 >= 19.2 <= 53.5 
JS: 0.3213644524236984
p-value :0.0
Support intersection: 179
Support union: 557

Covered examples (intersection): 
"1625" "1622" "1619" "1601" "1599" "1598" "1590" "1589" "1588" "1586" "1572" "1571" "1569" "1567" "1560" "1559" "1552" "1550" "1542" "1536" "1521" "1519" "1518" "1515" "1506" "1501" "1499" "1497" "1492" "1487" "1476" "1463" "1440" "1437" "1415" "1414" "1400" "1398" "1395" "1386" "1382" "1379" "1353" "1328" "1303" "1300" "1293" "1286" "1275" "1270" "1260" "1230" "1226" "1210" "1202" "1189" "1181" "1146" "1139" "1129" "1106" "1101" "1065" "1062" "1045" "1037" "1028" "1008" "1002" "995" "954" "946" "886" "839" "819" "799" "786" "785" "783" "782" "779" "769" "763" "757" "737" "719" "706" "698" "672" "660" "654" "652" "647" "646" "630" "627" "619" "616" "605" "602" "601" "599" "588" "584" "569" "566" "565" "563" "561" "556" "543" "542" "537" "515" "503" "495" "492" "485" "479" "467" "466" "456" "436" "433" "428" "424" "423" "393" "389" "384" "383" "365" "363" "362" "354" "347" "341" "340" "336" "331" "330" "323" "321" "313" "312" "310" "294" "285" "282" "272" "266" "265" "240" "234" "232" "225" "223" "201" "200" "199" "194" "193" "168" "148" "121" "115" "95" "90" "86" "74" "62" "61" "56" "54" "49" "48" "27" "8" "5" 
Union elements: 
"1722" "1707" "1700" "1694" "1690" "1683" "1681" "1679" "1678" "1670" "1666" "1664" "1654" "1652" "1643" "1629" "1628" "1625" "1622" "1619" "1613" "1610" "1609" "1603" "1602" "1601" "1599" "1598" "1597" "1593" "1590" "1589" "1588" "1586" "1584" "1581" "1580" "1579" "1577" "1575" "1574" "1572" "1571" "1569" "1568" "1567" "1566" "1565" "1560" "1559" "1555" "1554" "1552" "1551" "1550" "1548" "1542" "1540" "1539" "1538" "1536" "1535" "1533" "1532" "1529" "1528" "1525" "1524" "1521" "1519" "1518" "1516" "1515" "1514" "1512" "1510" "1509" "1506" "1501" "1500" "1499" "1497" "1495" "1492" "1488" "1487" "1484" "1476" "1469" "1466" "1463" "1459" "1457" "1456" "1454" "1453" "1451" "1450" "1447" "1443" "1440" "1439" "1438" "1437" "1430" "1429" "1424" "1422" "1421" "1419" "1417" "1416" "1415" "1414" "1413" "1408" "1407" "1403" "1400" "1398" "1396" "1395" "1393" "1389" "1386" "1384" "1382" "1379" "1375" "1368" "1360" "1353" "1347" "1337" "1335" "1333" "1329" "1328" "1319" "1303" "1300" "1297" "1293" "1286" "1276" "1275" "1274" "1270" "1262" "1261" "1260" "1250" "1248" "1232" "1230" "1226" "1218" "1211" "1210" "1202" "1189" "1186" "1181" "1166" "1154" "1150" "1146" "1145" "1144" "1143" "1140" "1139" "1135" "1131" "1129" "1127" "1121" "1111" "1106" "1102" "1101" "1099" "1090" "1089" "1083" "1079" "1077" "1071" "1065" "1063" "1062" "1061" "1059" "1050" "1045" "1043" "1039" "1037" "1036" "1028" "1027" "1024" "1012" "1011" "1008" "1007" "1002" "995" "987" "982" "981" "974" "973" "963" "958" "955" "954" "949" "948" "946" "937" "932" "917" "894" "892" "886" "885" "850" "843" "839" "822" "819" "818" "814" "805" "801" "799" "798" "797" "796" "795" "794" "793" "792" "791" "790" "788" "786" "785" "783" "782" "779" "776" "775" "773" "771" "769" "766" "763" "761" "758" "757" "756" "754" "751" "750" "747" "746" "744" "741" "738" "737" "731" "726" "722" "720" "719" "714" "713" "706" "698" "690" "688" "685" "684" "678" "677" "672" "666" "665" "662" "660" "658" "657" "654" "652" "651" "649" "648" "647" "646" "640" "639" "638" "635" "633" "632" "631" "630" "627" "626" "623" "622" "620" "619" "618" "616" "615" "612" "605" "603" "602" "601" "599" "596" "594" "591" "588" "587" "584" "583" "582" "577" "574" "572" "571" "569" "568" "567" "566" "565" "563" "561" "556" "554" "544" "543" "542" "540" "539" "538" "537" "536" "534" "533" "532" "531" "530" "527" "525" "524" "520" "518" "517" "515" "510" "506" "504" "503" "501" "498" "497" "495" "494" "492" "485" "484" "479" "478" "477" "474" "473" "472" "471" "469" "467" "466" "465" "461" "460" "458" "456" "452" "449" "448" "443" "440" "436" "435" "433" "432" "430" "429" "428" "426" "424" "423" "419" "410" "406" "402" "400" "398" "397" "395" "394" "393" "389" "384" "383" "381" "373" "368" "367" "365" "363" "362" "361" "360" "359" "358" "356" "354" "351" "347" "341" "340" "339" "336" "334" "332" "331" "330" "329" "323" "321" "314" "313" "312" "310" "307" "306" "295" "294" "292" "285" "282" "275" "272" "271" "268" "266" "265" "261" "259" "257" "255" "251" "249" "246" "240" "237" "236" "234" "232" "227" "225" "223" "222" "209" "208" "205" "203" "201" "200" "199" "196" "194" "193" "192" "189" "188" "183" "179" "177" "170" "168" "163" "161" "157" "155" "151" "150" "148" "147" "140" "138" "137" "136" "133" "130" "128" "125" "122" "121" "120" "118" "115" "114" "113" "111" "110" "103" "102" "100" "95" "94" "93" "90" "86" "83" "75" "74" "73" "69" "68" "62" "61" "57" "56" "54" "53" "50" "49" "48" "33" "30" "27" "26" "24" "23" "19" "16" "8" "6" "5" "2" 

Redescription R30 Rules: 

Dist: 0 0 7 57 111
W1R: CDRSB >= 0.5 <= 10.0 AND FAQ >= 1.0 <= 30.0 AND ADAS13 >= 17.33 <= 54.67 AND BCPALPIT >= 0.0 <= 0.0 
W2R: Entorhinal >= 1438.0 <= 3457.0 AND Ventricles >= 17607.0 <= 145115.0 AND FDG >= 3.48632 <= 5.94923 
JS: 0.26676829268292684
p-value :0.0
Support intersection: 175
Support union: 656

Covered examples (intersection): 
"1707" "1690" "1683" "1681" "1678" "1664" "1628" "1625" "1622" "1619" "1609" "1603" "1599" "1593" "1589" "1584" "1581" "1580" "1577" "1572" "1568" "1567" "1565" "1561" "1560" "1559" "1558" "1555" "1554" "1552" "1550" "1536" "1533" "1519" "1514" "1512" "1510" "1506" "1497" "1486" "1457" "1454" "1450" "1440" "1439" "1438" "1437" "1417" "1415" "1413" "1406" "1398" "1396" "1386" "1380" "1338" "1333" "1327" "1319" "1300" "1293" "1290" "1286" "1275" "1274" "1270" "1262" "1260" "1230" "1210" "1186" "1172" "1154" "1146" "1129" "1106" "1099" "1079" "1077" "1071" "1065" "1049" "1045" "1037" "1036" "1027" "1024" "1008" "995" "982" "973" "969" "963" "949" "912" "894" "886" "851" "839" "814" "799" "798" "797" "785" "783" "779" "761" "748" "745" "738" "737" "722" "706" "698" "660" "654" "635" "615" "605" "603" "596" "594" "591" "584" "574" "565" "561" "556" "537" "532" "531" "511" "506" "485" "479" "449" "447" "436" "434" "429" "428" "424" "406" "389" "384" "367" "340" "336" "331" "330" "323" "321" "317" "313" "310" "296" "295" "285" "268" "255" "236" "229" "201" "199" "189" "183" "154" "148" "138" "133" "115" "93" "91" "36" "8" 
Union elements: 
"1736" "1722" "1707" "1706" "1700" "1694" "1690" "1683" "1681" "1679" "1678" "1670" "1666" "1664" "1654" "1653" "1652" "1643" "1639" "1631" "1628" "1625" "1622" "1619" "1613" "1610" "1609" "1603" "1602" "1601" "1599" "1598" "1597" "1595" "1594" "1593" "1590" "1589" "1588" "1587" "1586" "1585" "1584" "1581" "1580" "1579" "1577" "1575" "1574" "1572" "1571" "1568" "1567" "1565" "1561" "1560" "1559" "1558" "1555" "1554" "1552" "1551" "1550" "1548" "1547" "1542" "1540" "1539" "1538" "1536" "1535" "1534" "1533" "1530" "1529" "1526" "1524" "1523" "1521" "1520" "1519" "1518" "1516" "1515" "1514" "1513" "1512" "1510" "1508" "1506" "1504" "1501" "1500" "1499" "1497" "1492" "1487" "1486" "1484" "1479" "1476" "1472" "1469" "1463" "1459" "1458" "1457" "1454" "1453" "1450" "1447" "1444" "1440" "1439" "1438" "1437" "1434" "1430" "1429" "1424" "1422" "1421" "1419" "1417" "1416" "1415" "1414" "1413" "1410" "1409" "1408" "1407" "1406" "1405" "1403" "1401" "1400" "1398" "1396" "1395" "1393" "1389" "1388" "1386" "1384" "1382" "1381" "1380" "1379" "1375" "1371" "1360" "1353" "1347" "1338" "1337" "1335" "1333" "1328" "1327" "1319" "1315" "1306" "1303" "1300" "1294" "1293" "1290" "1286" "1280" "1275" "1274" "1272" "1270" "1262" "1260" "1250" "1248" "1247" "1235" "1232" "1230" "1226" "1224" "1217" "1210" "1202" "1186" "1181" "1179" "1173" "1172" "1166" "1161" "1154" "1146" "1145" "1144" "1140" "1138" "1131" "1129" "1128" "1122" "1115" "1111" "1106" "1103" "1102" "1101" "1099" "1090" "1083" "1079" "1077" "1073" "1071" "1065" "1063" "1062" "1061" "1050" "1049" "1045" "1043" "1037" "1036" "1030" "1028" "1027" "1026" "1024" "1020" "1011" "1008" "1007" "1006" "1002" "995" "994" "983" "982" "981" "979" "973" "970" "969" "967" "963" "962" "954" "949" "946" "944" "940" "933" "926" "920" "917" "912" "908" "894" "889" "886" "875" "865" "856" "851" "850" "845" "839" "832" "831" "819" "818" "816" "815" "814" "809" "807" "805" "803" "801" "800" "799" "798" "797" "796" "795" "793" "792" "790" "789" "788" "786" "785" "783" "782" "779" "777" "776" "775" "774" "773" "771" "770" "769" "766" "765" "764" "763" "761" "759" "757" "754" "751" "749" "748" "746" "745" "744" "741" "738" "737" "734" "731" "727" "726" "725" "722" "719" "718" "714" "713" "710" "709" "706" "700" "698" "694" "692" "690" "688" "687" "686" "684" "682" "672" "671" "668" "667" "666" "662" "660" "658" "655" "654" "652" "651" "650" "649" "647" "646" "643" "636" "635" "633" "631" "630" "627" "626" "623" "622" "620" "619" "618" "617" "616" "615" "614" "611" "609" "608" "607" "606" "605" "604" "603" "602" "601" "599" "596" "595" "594" "591" "588" "584" "583" "582" "577" "574" "572" "571" "569" "568" "567" "566" "565" "563" "561" "556" "555" "548" "544" "543" "542" "540" "539" "538" "537" "536" "534" "532" "531" "530" "528" "527" "525" "519" "518" "517" "511" "507" "506" "505" "504" "503" "501" "500" "499" "498" "496" "495" "494" "492" "488" "487" "485" "484" "483" "482" "481" "479" "478" "477" "474" "472" "471" "470" "469" "468" "467" "466" "461" "460" "458" "456" "452" "449" "448" "447" "443" "436" "435" "434" "433" "432" "429" "428" "426" "424" "423" "421" "419" "417" "415" "414" "411" "410" "406" "400" "399" "398" "397" "395" "394" "393" "389" "384" "381" "368" "367" "365" "363" "362" "361" "359" "357" "354" "352" "351" "349" "347" "341" "340" "336" "332" "331" "330" "329" "323" "321" "317" "314" "313" "312" "310" "307" "300" "299" "296" "295" "294" "285" "282" "281" "275" "272" "271" "268" "266" "265" "259" "255" "251" "249" "246" "242" "240" "237" "236" "234" "232" "229" "228" "227" "225" "222" "218" "215" "214" "213" "211" "209" "208" "205" "203" "202" "201" "200" "199" "196" "195" "194" "193" "192" "189" "188" "185" "183" "180" "179" "175" "174" "168" "165" "164" "163" "155" "154" "148" "145" "143" "141" "140" "138" "137" "135" "134" "133" "132" "130" "129" "128" "125" "122" "121" "120" "118" "115" "114" "113" "110" "104" "100" "96" "95" "94" "93" "91" "90" "89" "86" "85" "75" "74" "73" "72" "69" "66" "62" "61" "60" "57" "56" "54" "53" "51" "50" "49" "48" "39" "36" "33" "32" "31" "30" "27" "26" "23" "19" "17" "16" "8" "6" "2" 

Redescription R31 Rules: 

Dist: 62 43 37 5 0
W1R: Q9SCORE >= 0.0 <= 0.0 AND CDJUDGE >= 0.0 <= 0.0 AND ADAS13 >= 1.67 <= 9.0 AND NXHEEL >= 1.0 <= 1.0 
W2R: Hippocampus >= 6102.0 <= 10602.0 AND AV45 >= 0.850872 <= 1.236128 AND FDG >= 5.95241 <= 8.35249 
JS: 0.2752808988764045
p-value :0.0
Support intersection: 147
Support union: 534

Covered examples (intersection): 
"1731" "1726" "1725" "1719" "1717" "1716" "1711" "1708" "1705" "1704" "1703" "1701" "1697" "1696" "1692" "1686" "1685" "1674" "1672" "1669" "1668" "1667" "1665" "1662" "1661" "1659" "1657" "1656" "1651" "1650" "1648" "1647" "1646" "1640" "1636" "1634" "1633" "1618" "1608" "1607" "1605" "1604" "1591" "1582" "1564" "1544" "1527" "1494" "1493" "1491" "1474" "1468" "1461" "1445" "1432" "1420" "1397" "1376" "1374" "1373" "1372" "1369" "1365" "1362" "1355" "1342" "1326" "1324" "1322" "1312" "1309" "1308" "1302" "1289" "1283" "1278" "1271" "1267" "1263" "1257" "1254" "1252" "1251" "1245" "1243" "1238" "1225" "1222" "1216" "1209" "1206" "1204" "1203" "1198" "1197" "1188" "1182" "1175" "1174" "1168" "1165" "1163" "1158" "1153" "1149" "1134" "1125" "1123" "1119" "1096" "1093" "1091" "1088" "1085" "1080" "1076" "1070" "1057" "1051" "1047" "1040" "1032" "1022" "1014" "1013" "998" "993" "976" "971" "968" "965" "961" "927" "918" "915" "906" "900" "891" "884" "868" "867" "852" "846" "838" "830" "827" "823" 
Union elements: 
"1737" "1734" "1733" "1731" "1729" "1728" "1726" "1725" "1724" "1719" "1718" "1717" "1716" "1715" "1713" "1711" "1709" "1708" "1705" "1704" "1703" "1701" "1699" "1698" "1697" "1696" "1692" "1689" "1687" "1686" "1685" "1680" "1677" "1676" "1674" "1672" "1669" "1668" "1667" "1665" "1663" "1662" "1661" "1660" "1659" "1658" "1657" "1656" "1653" "1651" "1650" "1649" "1648" "1647" "1646" "1645" "1644" "1642" "1641" "1640" "1639" "1638" "1637" "1636" "1634" "1633" "1631" "1630" "1629" "1627" "1624" "1623" "1621" "1618" "1617" "1616" "1615" "1612" "1608" "1607" "1606" "1605" "1604" "1591" "1582" "1578" "1570" "1564" "1549" "1544" "1543" "1537" "1527" "1511" "1507" "1502" "1498" "1496" "1494" "1493" "1491" "1490" "1489" "1480" "1477" "1474" "1473" "1472" "1471" "1468" "1465" "1462" "1461" "1452" "1449" "1446" "1445" "1442" "1441" "1436" "1435" "1433" "1432" "1428" "1426" "1425" "1420" "1412" "1411" "1402" "1399" "1397" "1394" "1376" "1374" "1373" "1372" "1370" "1369" "1367" "1365" "1362" "1359" "1358" "1356" "1355" "1351" "1350" "1349" "1348" "1345" "1344" "1342" "1340" "1336" "1334" "1331" "1330" "1326" "1325" "1324" "1322" "1320" "1318" "1314" "1313" "1312" "1310" "1309" "1308" "1307" "1304" "1302" "1301" "1299" "1298" "1297" "1291" "1289" "1288" "1287" "1285" "1284" "1283" "1278" "1277" "1273" "1271" "1269" "1268" "1267" "1266" "1265" "1264" "1263" "1257" "1254" "1253" "1252" "1251" "1246" "1245" "1244" "1243" "1242" "1241" "1240" "1239" "1238" "1237" "1236" "1231" "1229" "1228" "1225" "1222" "1220" "1216" "1209" "1208" "1207" "1206" "1205" "1204" "1203" "1201" "1200" "1199" "1198" "1197" "1196" "1194" "1193" "1192" "1191" "1190" "1188" "1187" "1185" "1183" "1182" "1180" "1177" "1175" "1174" "1173" "1171" "1169" "1168" "1167" "1165" "1163" "1160" "1159" "1158" "1156" "1153" "1152" "1151" "1149" "1148" "1147" "1137" "1136" "1134" "1132" "1130" "1126" "1125" "1124" "1123" "1122" "1120" "1119" "1118" "1117" "1116" "1114" "1112" "1110" "1109" "1108" "1107" "1105" "1098" "1096" "1093" "1091" "1088" "1087" "1086" "1085" "1084" "1081" "1080" "1078" "1076" "1070" "1069" "1068" "1060" "1057" "1055" "1054" "1052" "1051" "1047" "1046" "1044" "1042" "1041" "1040" "1038" "1034" "1033" "1032" "1029" "1022" "1021" "1020" "1019" "1017" "1016" "1015" "1014" "1013" "1010" "1009" "1006" "1005" "1001" "1000" "999" "998" "997" "996" "994" "993" "990" "987" "986" "985" "984" "980" "978" "976" "972" "971" "968" "966" "965" "964" "961" "960" "959" "955" "947" "944" "942" "938" "935" "934" "930" "929" "928" "927" "922" "921" "919" "918" "916" "915" "914" "913" "910" "909" "907" "906" "904" "903" "902" "901" "900" "899" "898" "897" "893" "891" "890" "884" "883" "882" "881" "880" "879" "878" "873" "871" "868" "867" "864" "862" "861" "860" "859" "858" "853" "852" "847" "846" "844" "841" "838" "836" "833" "830" "829" "828" "827" "825" "824" "823" "821" "820" "753" "743" "742" "736" "728" "724" "717" "715" "708" "705" "699" "689" "680" "679" "676" "665" "649" "645" "634" "581" "573" "557" "550" "549" "535" "533" "529" "513" "509" "508" "490" "488" "464" "441" "420" "391" "390" "388" "385" "371" "369" "364" "356" "353" "350" "346" "343" "338" "335" "327" "325" "322" "320" "311" "309" "305" "304" "301" "288" "286" "278" "273" "270" "256" "252" "241" "239" "219" "212" "197" "177" "176" "173" "171" "160" "156" "152" "149" "126" "123" "116" "111" "99" "97" "89" "87" "82" "81" "77" "71" "65" "64" "63" "59" "58" "55" "52" "43" "41" "40" "35" "34" "29" "20" "18" "15" "12" "10" "9" "7" 

Redescription R32 Rules: 

Dist: 0 0 0 44 99
W1R: Q12SCORE >= 0.0 <= 2.0 AND RAVLTPercForgetting >= 60.0 <= 100.0 AND ADAS13 >= 24.33 <= 54.67 
W2R: Hippocampus >= 3091.0 <= 6063.0 AND HMT16 >= 19.2 <= 53.5 
JS: 0.294238683127572
p-value :0.0
Support intersection: 143
Support union: 486

Covered examples (intersection): 
"1625" "1622" "1619" "1601" "1599" "1598" "1589" "1588" "1586" "1572" "1571" "1567" "1559" "1552" "1536" "1521" "1519" "1518" "1515" "1506" "1497" "1487" "1476" "1463" "1437" "1415" "1400" "1398" "1386" "1382" "1353" "1328" "1303" "1300" "1286" "1275" "1270" "1230" "1210" "1189" "1181" "1146" "1139" "1129" "1106" "1101" "1065" "1062" "1045" "1037" "1028" "1008" "1002" "995" "954" "819" "799" "786" "785" "783" "782" "779" "763" "757" "719" "698" "678" "672" "662" "660" "657" "654" "652" "647" "630" "627" "619" "616" "605" "602" "601" "599" "569" "566" "565" "563" "561" "556" "537" "517" "515" "503" "495" "492" "485" "479" "467" "466" "456" "436" "433" "428" "424" "423" "393" "389" "365" "362" "354" "347" "341" "336" "331" "323" "313" "310" "294" "285" "282" "272" "266" "265" "234" "232" "225" "223" "200" "199" "194" "168" "148" "121" "86" "74" "62" "61" "56" "49" "48" "33" "8" "5" "2" 
Union elements: 
"1722" "1707" "1700" "1699" "1694" "1690" "1683" "1681" "1679" "1678" "1670" "1666" "1664" "1654" "1629" "1625" "1622" "1619" "1610" "1609" "1603" "1602" "1601" "1599" "1598" "1597" "1594" "1590" "1589" "1588" "1586" "1584" "1581" "1580" "1579" "1577" "1574" "1572" "1571" "1569" "1568" "1567" "1566" "1565" "1560" "1559" "1555" "1554" "1552" "1551" "1550" "1542" "1538" "1536" "1535" "1533" "1532" "1530" "1529" "1528" "1525" "1524" "1521" "1520" "1519" "1518" "1516" "1515" "1514" "1512" "1510" "1509" "1506" "1501" "1500" "1499" "1497" "1495" "1492" "1488" "1487" "1476" "1472" "1466" "1463" "1459" "1456" "1454" "1453" "1450" "1447" "1443" "1440" "1439" "1438" "1437" "1434" "1429" "1422" "1421" "1419" "1417" "1416" "1415" "1414" "1413" "1408" "1407" "1403" "1400" "1398" "1396" "1395" "1393" "1389" "1386" "1384" "1382" "1379" "1368" "1360" "1353" "1347" "1337" "1329" "1328" "1303" "1300" "1293" "1286" "1276" "1275" "1274" "1270" "1262" "1261" "1260" "1248" "1230" "1226" "1218" "1211" "1210" "1202" "1189" "1186" "1181" "1172" "1166" "1154" "1150" "1146" "1145" "1143" "1140" "1139" "1135" "1131" "1129" "1121" "1111" "1106" "1101" "1099" "1089" "1079" "1077" "1065" "1063" "1062" "1061" "1059" "1050" "1045" "1039" "1037" "1036" "1028" "1024" "1012" "1011" "1008" "1007" "1002" "995" "987" "982" "981" "974" "973" "963" "958" "955" "954" "949" "948" "946" "937" "932" "920" "917" "894" "892" "886" "885" "850" "839" "822" "819" "818" "817" "805" "801" "799" "798" "797" "795" "793" "792" "791" "788" "786" "785" "783" "782" "779" "775" "773" "771" "769" "766" "763" "761" "758" "757" "756" "754" "750" "747" "746" "744" "741" "738" "737" "731" "726" "722" "720" "719" "714" "713" "706" "698" "690" "688" "685" "684" "678" "677" "672" "666" "665" "662" "661" "660" "657" "654" "652" "651" "649" "647" "646" "640" "639" "638" "636" "633" "632" "631" "630" "627" "622" "619" "618" "616" "612" "605" "603" "602" "601" "599" "596" "594" "588" "587" "584" "582" "572" "571" "569" "568" "566" "565" "563" "561" "556" "554" "544" "543" "542" "540" "539" "537" "536" "533" "532" "531" "530" "525" "520" "517" "515" "510" "506" "503" "501" "497" "495" "492" "485" "484" "479" "478" "477" "473" "471" "467" "466" "461" "460" "458" "456" "452" "449" "443" "440" "436" "435" "433" "432" "430" "429" "428" "426" "424" "423" "419" "410" "406" "402" "400" "398" "395" "394" "393" "389" "384" "383" "381" "373" "365" "363" "362" "361" "360" "358" "356" "354" "347" "341" "340" "339" "336" "334" "332" "331" "330" "329" "323" "321" "314" "313" "312" "310" "307" "306" "295" "294" "292" "285" "282" "272" "271" "268" "266" "265" "261" "257" "255" "251" "240" "237" "236" "234" "232" "225" "223" "209" "208" "205" "203" "201" "200" "199" "196" "195" "194" "193" "192" "189" "188" "185" "177" "170" "168" "163" "161" "155" "151" "150" "148" "147" "140" "138" "136" "133" "125" "122" "121" "120" "115" "114" "111" "110" "103" "95" "94" "90" "86" "83" "75" "74" "69" "68" "62" "61" "57" "56" "54" "53" "50" "49" "48" "33" "32" "30" "27" "26" "24" "23" "19" "16" "8" "6" "5" "2" 

Redescription R33 Rules: 

Dist: 251 66 119 79 0
W1R: MMW >= 1.0 <= 1.0 AND ADAS13 >= 0.0 <= 14.0 AND ADAS11 >= 0.0 <= 7.67 
W2R: Entorhinal >= 3053.0 <= 5896.0 
JS: 0.44282029234737746
p-value :2.7533531010703882E-14
Support intersection: 515
Support union: 1163

Covered examples (intersection): 
"1734" "1733" "1731" "1728" "1726" "1725" "1724" "1723" "1720" "1719" "1718" "1717" "1716" "1715" "1713" "1709" "1708" "1704" "1703" "1702" "1701" "1697" "1696" "1695" "1693" "1692" "1691" "1686" "1685" "1680" "1677" "1676" "1675" "1673" "1672" "1669" "1667" "1665" "1662" "1661" "1660" "1659" "1658" "1656" "1651" "1650" "1649" "1648" "1647" "1646" "1645" "1640" "1636" "1634" "1633" "1632" "1631" "1623" "1618" "1612" "1608" "1607" "1606" "1605" "1604" "1591" "1583" "1582" "1570" "1564" "1557" "1556" "1544" "1543" "1541" "1537" "1531" "1527" "1517" "1503" "1498" "1494" "1491" "1481" "1478" "1474" "1473" "1470" "1468" "1462" "1461" "1455" "1452" "1446" "1445" "1441" "1433" "1423" "1420" "1412" "1411" "1376" "1374" "1373" "1372" "1369" "1365" "1359" "1355" "1350" "1346" "1345" "1344" "1342" "1341" "1340" "1334" "1332" "1330" "1326" "1324" "1322" "1320" "1316" "1314" "1313" "1312" "1310" "1309" "1308" "1307" "1302" "1298" "1289" "1279" "1278" "1277" "1271" "1267" "1265" "1264" "1263" "1261" "1259" "1258" "1257" "1254" "1253" "1252" "1251" "1245" "1243" "1242" "1241" "1239" "1238" "1237" "1236" "1234" "1229" "1225" "1223" "1222" "1220" "1219" "1216" "1215" "1213" "1209" "1208" "1206" "1204" "1203" "1199" "1198" "1197" "1196" "1195" "1194" "1193" "1191" "1188" "1182" "1178" "1177" "1175" "1174" "1171" "1168" "1167" "1165" "1164" "1163" "1159" "1158" "1157" "1153" "1152" "1149" "1136" "1134" "1130" "1125" "1124" "1123" "1119" "1117" "1114" "1113" "1112" "1095" "1093" "1092" "1091" "1088" "1087" "1085" "1081" "1080" "1078" "1076" "1072" "1070" "1068" "1066" "1064" "1057" "1052" "1048" "1047" "1044" "1040" "1038" "1032" "1031" "1026" "1022" "1019" "1013" "1010" "1009" "1005" "1004" "1003" "1000" "998" "997" "996" "993" "992" "990" "988" "987" "986" "985" "978" "977" "976" "971" "968" "966" "965" "964" "961" "960" "955" "952" "942" "938" "935" "934" "930" "929" "927" "924" "922" "919" "915" "913" "909" "906" "905" "904" "903" "902" "901" "900" "899" "898" "891" "885" "884" "883" "882" "881" "880" "879" "878" "875" "874" "872" "871" "870" "868" "867" "864" "862" "860" "846" "842" "840" "838" "834" "833" "830" "829" "828" "826" "825" "824" "823" "822" "820" "808" "804" "802" "753" "752" "743" "742" "736" "735" "732" "730" "728" "717" "715" "711" "708" "707" "705" "703" "699" "695" "691" "689" "686" "681" "680" "679" "676" "673" "669" "663" "653" "645" "644" "640" "634" "628" "624" "589" "587" "585" "581" "578" "576" "573" "570" "564" "554" "552" "550" "549" "547" "541" "535" "533" "529" "526" "523" "514" "510" "509" "508" "507" "502" "500" "497" "493" "491" "490" "488" "478" "475" "459" "455" "442" "438" "431" "427" "420" "409" "396" "391" "390" "388" "387" "386" "385" "382" "371" "369" "366" "364" "353" "350" "348" "346" "343" "338" "337" "335" "327" "325" "320" "318" "316" "315" "311" "309" "304" "303" "301" "293" "290" "289" "288" "286" "283" "280" "278" "277" "273" "270" "269" "258" "253" "252" "248" "245" "244" "241" "239" "233" "230" "219" "218" "216" "212" "210" "207" "203" "197" "184" "177" "176" "173" "171" "167" "162" "160" "158" "156" "153" "152" "142" "139" "127" "119" "117" "112" "111" "108" "101" "99" "97" "89" "84" "82" "77" "76" "71" "67" "65" "64" "59" "58" "55" "52" "47" "46" "43" "42" "40" "37" "25" "20" "18" "15" "13" "12" "10" "9" "7" 
Union elements: 
"1737" "1735" "1734" "1733" "1732" "1731" "1730" "1729" "1728" "1726" "1725" "1724" "1723" "1720" "1719" "1718" "1717" "1716" "1715" "1714" "1713" "1712" "1711" "1710" "1709" "1708" "1707" "1705" "1704" "1703" "1702" "1701" "1699" "1698" "1697" "1696" "1695" "1693" "1692" "1691" "1689" "1688" "1687" "1686" "1685" "1680" "1677" "1676" "1675" "1674" "1673" "1672" "1669" "1668" "1667" "1665" "1663" "1662" "1661" "1660" "1659" "1658" "1657" "1656" "1655" "1654" "1653" "1651" "1650" "1649" "1648" "1647" "1646" "1645" "1644" "1641" "1640" "1639" "1638" "1636" "1635" "1634" "1633" "1632" "1631" "1630" "1629" "1624" "1623" "1622" "1621" "1620" "1618" "1617" "1616" "1615" "1614" "1613" "1612" "1611" "1608" "1607" "1606" "1605" "1604" "1602" "1597" "1596" "1593" "1592" "1591" "1589" "1585" "1584" "1583" "1582" "1578" "1576" "1574" "1570" "1569" "1564" "1563" "1561" "1558" "1557" "1556" "1554" "1553" "1552" "1549" "1548" "1547" "1546" "1545" "1544" "1543" "1542" "1541" "1540" "1539" "1537" "1534" "1531" "1530" "1528" "1527" "1523" "1522" "1521" "1517" "1516" "1512" "1511" "1509" "1506" "1505" "1504" "1503" "1502" "1499" "1498" "1497" "1496" "1495" "1494" "1493" "1492" "1491" "1490" "1489" "1488" "1487" "1486" "1485" "1483" "1482" "1481" "1480" "1479" "1478" "1477" "1475" "1474" "1473" "1472" "1471" "1470" "1469" "1468" "1467" "1465" "1464" "1463" "1462" "1461" "1458" "1457" "1456" "1455" "1452" "1449" "1446" "1445" "1443" "1442" "1441" "1436" "1435" "1434" "1433" "1432" "1431" "1428" "1427" "1426" "1423" "1422" "1420" "1418" "1417" "1412" "1411" "1410" "1405" "1404" "1402" "1400" "1399" "1397" "1394" "1392" "1391" "1390" "1389" "1388" "1387" "1384" "1383" "1381" "1378" "1377" "1376" "1375" "1374" "1373" "1372" "1371" "1370" "1369" "1368" "1367" "1365" "1364" "1362" "1359" "1358" "1356" "1355" "1354" "1352" "1351" "1350" "1349" "1347" "1346" "1345" "1344" "1343" "1342" "1341" "1340" "1339" "1338" "1337" "1336" "1334" "1333" "1332" "1331" "1330" "1329" "1327" "1326" "1325" "1324" "1322" "1321" "1320" "1318" "1317" "1316" "1315" "1314" "1313" "1312" "1310" "1309" "1308" "1307" "1306" "1304" "1303" "1302" "1301" "1299" "1298" "1297" "1296" "1295" "1294" "1292" "1291" "1290" "1289" "1288" "1287" "1285" "1283" "1282" "1281" "1279" "1278" "1277" "1273" "1272" "1271" "1269" "1267" "1266" "1265" "1264" "1263" "1261" "1259" "1258" "1257" "1256" "1255" "1254" "1253" "1252" "1251" "1249" "1247" "1246" "1245" "1244" "1243" "1242" "1241" "1239" "1238" "1237" "1236" "1235" "1234" "1233" "1232" "1231" "1229" "1228" "1227" "1226" "1225" "1224" "1223" "1222" "1221" "1220" "1219" "1216" "1215" "1214" "1213" "1211" "1209" "1208" "1207" "1206" "1205" "1204" "1203" "1201" "1200" "1199" "1198" "1197" "1196" "1195" "1194" "1193" "1192" "1191" "1190" "1188" "1187" "1185" "1184" "1183" "1182" "1181" "1180" "1179" "1178" "1177" "1176" "1175" "1174" "1173" "1172" "1171" "1170" "1169" "1168" "1167" "1165" "1164" "1163" "1162" "1160" "1159" "1158" "1157" "1156" "1153" "1152" "1151" "1149" "1148" "1147" "1144" "1143" "1142" "1141" "1140" "1138" "1137" "1136" "1134" "1133" "1132" "1131" "1130" "1128" "1127" "1126" "1125" "1124" "1123" "1121" "1120" "1119" "1118" "1117" "1116" "1115" "1114" "1113" "1112" "1111" "1110" "1109" "1108" "1107" "1105" "1104" "1100" "1099" "1098" "1097" "1096" "1095" "1094" "1093" "1092" "1091" "1090" "1088" "1087" "1086" "1085" "1084" "1082" "1081" "1080" "1079" "1078" "1076" "1075" "1074" "1072" "1070" "1069" "1068" "1066" "1064" "1060" "1057" "1056" "1055" "1053" "1052" "1051" "1050" "1048" "1047" "1046" "1044" "1043" "1041" "1040" "1039" "1038" "1036" "1035" "1034" "1033" "1032" "1031" "1027" "1026" "1025" "1023" "1022" "1021" "1020" "1019" "1018" "1017" "1016" "1015" "1014" "1013" "1012" "1010" "1009" "1005" "1004" "1003" "1001" "1000" "999" "998" "997" "996" "994" "993" "992" "990" "989" "988" "987" "986" "985" "984" "983" "980" "979" "978" "977" "976" "975" "974" "973" "972" "971" "970" "968" "966" "965" "964" "961" "960" "959" "957" "956" "955" "953" "952" "951" "950" "947" "945" "943" "942" "941" "939" "938" "937" "936" "935" "934" "933" "932" "931" "930" "929" "928" "927" "926" "925" "924" "923" "922" "921" "920" "919" "918" "917" "916" "915" "914" "913" "911" "910" "909" "908" "907" "906" "905" "904" "903" "902" "901" "900" "899" "898" "897" "896" "895" "893" "891" "890" "889" "887" "886" "885" "884" "883" "882" "881" "880" "879" "878" "877" "876" "875" "874" "873" "872" "871" "870" "869" "868" "867" "866" "865" "864" "863" "862" "861" "860" "859" "858" "857" "856" "855" "854" "853" "852" "849" "848" "847" "846" "844" "843" "842" "841" "840" "838" "837" "836" "835" "834" "833" "831" "830" "829" "828" "827" "826" "825" "824" "823" "822" "821" "820" "817" "813" "812" "811" "810" "808" "807" "806" "805" "804" "802" "792" "790" "787" "786" "782" "781" "780" "777" "774" "770" "769" "767" "763" "761" "760" "759" "756" "755" "753" "752" "751" "747" "743" "742" "741" "740" "739" "736" "735" "733" "732" "730" "729" "728" "724" "723" "722" "721" "720" "718" "717" "715" "713" "712" "711" "710" "708" "707" "705" "703" "702" "701" "699" "696" "695" "692" "691" "689" "688" "686" "682" "681" "680" "679" "677" "676" "675" "674" "673" "669" "668" "667" "665" "663" "661" "658" "656" "653" "650" "649" "648" "647" "645" "644" "643" "641" "640" "639" "637" "634" "633" "632" "628" "627" "625" "624" "622" "621" "615" "614" "613" "612" "610" "609" "606" "604" "600" "597" "596" "595" "593" "592" "590" "589" "588" "587" "585" "581" "579" "578" "577" "576" "575" "573" "572" "570" "564" "562" "560" "558" "557" "554" "553" "552" "551" "550" "549" "547" "546" "541" "535" "534" "533" "529" "527" "526" "525" "523" "522" "521" "514" "513" "511" "510" "509" "508" "507" "505" "502" "500" "497" "494" "493" "491" "490" "489" "488" "487" "484" "482" "478" "476" "475" "472" "471" "470" "469" "464" "463" "462" "459" "457" "455" "453" "451" "445" "444" "443" "442" "441" "439" "438" "437" "431" "430" "429" "427" "425" "423" "422" "421" "420" "416" "415" "413" "411" "409" "408" "407" "404" "403" "400" "397" "396" "392" "391" "390" "388" "387" "386" "385" "382" "380" "378" "375" "374" "373" "371" "370" "369" "367" "366" "364" "363" "358" "356" "355" "353" "350" "349" "348" "346" "345" "344" "343" "338" "337" "335" "327" "326" "325" "324" "322" "321" "320" "319" "318" "317" "316" "315" "311" "309" "306" "305" "304" "303" "301" "300" "298" "295" "293" "291" "290" "289" "288" "287" "286" "284" "283" "281" "280" "279" "278" "277" "276" "274" "273" "270" "269" "267" "264" "261" "259" "258" "256" "255" "253" "252" "251" "250" "249" "248" "245" "244" "243" "242" "241" "239" "238" "235" "233" "231" "230" "228" "226" "221" "220" "219" "218" "217" "216" "213" "212" "210" "208" "207" "206" "204" "203" "200" "197" "196" "191" "189" "187" "186" "184" "182" "179" "178" "177" "176" "175" "174" "173" "172" "171" "170" "167" "166" "165" "163" "162" "160" "159" "158" "157" "156" "155" "153" "152" "151" "149" "148" "145" "142" "141" "139" "136" "135" "129" "128" "127" "126" "125" "124" "123" "122" "119" "118" "117" "116" "115" "112" "111" "109" "108" "107" "101" "99" "98" "97" "95" "93" "92" "90" "89" "87" "84" "82" "81" "80" "79" "78" "77" "76" "72" "71" "70" "69" "67" "65" "64" "63" "60" "59" "58" "57" "55" "52" "47" "46" "45" "44" "43" "42" "41" "40" "39" "38" "37" "36" "35" "34" "31" "29" "28" "27" "25" "24" "22" "21" "20" "18" "15" "13" "12" "11" "10" "9" "7" "4" "3" "1" 

Redescription R34 Rules: 

Dist: 62 37 55 14 1
W1R: RAVLTImmediate >= 43.0 <= 68.0 AND ADAS13 >= 1.67 <= 17.0 AND MMREAD >= 1.0 <= 1.0 AND Q13SCORE >= 0.0 <= 0.0 
W2R: ICV >= 1147283.460224 <= 1602619.908333 AND Hippocampus >= 6079.0 <= 9902.0 AND FDG >= 5.94983 <= 8.53584 
JS: 0.2913793103448276
p-value :0.0
Support intersection: 169
Support union: 580

Covered examples (intersection): 
"1735" "1733" "1731" "1728" "1725" "1723" "1717" "1716" "1711" "1705" "1703" "1696" "1674" "1672" "1668" "1667" "1665" "1663" "1662" "1659" "1658" "1657" "1656" "1646" "1645" "1636" "1633" "1632" "1630" "1627" "1621" "1620" "1618" "1612" "1607" "1605" "1591" "1582" "1578" "1564" "1544" "1537" "1496" "1493" "1490" "1477" "1473" "1468" "1462" "1461" "1455" "1446" "1445" "1441" "1435" "1432" "1426" "1425" "1420" "1412" "1411" "1397" "1394" "1373" "1372" "1369" "1365" "1362" "1355" "1351" "1334" "1322" "1318" "1308" "1301" "1289" "1278" "1269" "1267" "1264" "1253" "1252" "1245" "1243" "1242" "1222" "1220" "1216" "1209" "1206" "1204" "1196" "1193" "1192" "1191" "1190" "1183" "1177" "1174" "1169" "1153" "1149" "1148" "1134" "1130" "1125" "1123" "1120" "1119" "1118" "1114" "1109" "1108" "1100" "1096" "1093" "1088" "1081" "1074" "1070" "1069" "1057" "1051" "1041" "1040" "1032" "1010" "999" "993" "986" "985" "980" "971" "965" "922" "921" "913" "906" "901" "900" "884" "880" "868" "864" "860" "853" "852" "846" "833" "823" "820" "802" "535" "509" "427" "409" "382" "371" "305" "270" "241" "221" "206" "176" "156" "59" "13" "9" "7" 
Union elements: 
"1735" "1734" "1733" "1732" "1731" "1730" "1728" "1725" "1724" "1723" "1719" "1718" "1717" "1716" "1715" "1713" "1712" "1711" "1710" "1709" "1708" "1705" "1704" "1703" "1699" "1697" "1696" "1693" "1692" "1689" "1687" "1686" "1685" "1677" "1676" "1675" "1674" "1673" "1672" "1669" "1668" "1667" "1665" "1663" "1662" "1661" "1660" "1659" "1658" "1657" "1656" "1653" "1651" "1650" "1649" "1648" "1646" "1645" "1644" "1643" "1642" "1640" "1639" "1638" "1637" "1636" "1634" "1633" "1632" "1631" "1630" "1627" "1624" "1621" "1620" "1618" "1616" "1615" "1612" "1608" "1607" "1606" "1605" "1604" "1594" "1592" "1591" "1582" "1578" "1576" "1564" "1549" "1544" "1543" "1541" "1539" "1537" "1517" "1511" "1508" "1505" "1504" "1498" "1496" "1493" "1491" "1490" "1489" "1485" "1480" "1478" "1477" "1475" "1474" "1473" "1469" "1468" "1465" "1462" "1461" "1455" "1446" "1445" "1442" "1441" "1436" "1435" "1434" "1433" "1432" "1428" "1426" "1425" "1424" "1423" "1420" "1412" "1411" "1399" "1397" "1394" "1387" "1385" "1376" "1374" "1373" "1372" "1370" "1369" "1367" "1365" "1362" "1359" "1358" "1355" "1351" "1350" "1349" "1348" "1347" "1345" "1343" "1342" "1339" "1336" "1334" "1332" "1330" "1326" "1325" "1324" "1322" "1320" "1318" "1317" "1314" "1313" "1312" "1310" "1309" "1308" "1304" "1302" "1301" "1299" "1298" "1297" "1292" "1291" "1289" "1288" "1287" "1285" "1284" "1283" "1282" "1280" "1278" "1277" "1273" "1271" "1269" "1268" "1267" "1266" "1265" "1264" "1263" "1258" "1257" "1254" "1253" "1252" "1251" "1246" "1245" "1243" "1242" "1241" "1240" "1239" "1238" "1233" "1229" "1225" "1222" "1220" "1217" "1216" "1213" "1212" "1209" "1208" "1207" "1206" "1205" "1204" "1201" "1200" "1197" "1196" "1194" "1193" "1192" "1191" "1190" "1188" "1187" "1185" "1184" "1183" "1182" "1179" "1178" "1177" "1176" "1175" "1174" "1173" "1170" "1169" "1167" "1165" "1164" "1163" "1160" "1159" "1158" "1156" "1153" "1152" "1151" "1149" "1148" "1137" "1136" "1134" "1133" "1130" "1126" "1125" "1123" "1122" "1121" "1120" "1119" "1118" "1117" "1114" "1113" "1112" "1110" "1109" "1108" "1105" "1100" "1098" "1096" "1093" "1091" "1088" "1087" "1081" "1078" "1076" "1074" "1070" "1069" "1067" "1057" "1054" "1052" "1051" "1048" "1047" "1046" "1042" "1041" "1040" "1038" "1035" "1032" "1029" "1026" "1023" "1022" "1021" "1018" "1017" "1016" "1015" "1014" "1013" "1010" "1009" "1006" "1004" "1001" "999" "997" "996" "993" "991" "990" "988" "987" "986" "985" "984" "980" "976" "975" "974" "971" "968" "965" "961" "960" "959" "956" "955" "953" "951" "947" "944" "940" "939" "938" "934" "928" "925" "923" "922" "921" "919" "918" "915" "914" "913" "910" "909" "906" "904" "903" "902" "901" "900" "898" "897" "895" "893" "891" "890" "888" "884" "883" "882" "880" "879" "878" "873" "872" "871" "870" "868" "867" "864" "863" "862" "861" "860" "859" "858" "855" "854" "853" "852" "849" "847" "846" "845" "844" "841" "840" "838" "837" "836" "834" "833" "830" "829" "828" "827" "825" "824" "823" "821" "820" "817" "808" "804" "803" "802" "800" "787" "777" "760" "756" "753" "752" "743" "735" "732" "728" "724" "723" "717" "715" "712" "711" "708" "705" "699" "681" "680" "676" "663" "645" "644" "634" "624" "614" "581" "578" "557" "555" "550" "535" "527" "523" "509" "507" "502" "488" "462" "457" "441" "439" "427" "420" "416" "409" "408" "405" "390" "387" "385" "382" "375" "371" "369" "364" "356" "353" "350" "348" "346" "343" "338" "327" "319" "316" "315" "305" "304" "292" "288" "283" "278" "270" "267" "264" "258" "256" "244" "243" "241" "239" "238" "235" "221" "219" "212" "206" "187" "186" "176" "171" "167" "162" "159" "158" "156" "153" "152" "151" "146" "126" "123" "112" "107" "101" "99" "97" "92" "81" "80" "77" "71" "65" "64" "63" "59" "55" "52" "51" "46" "42" "41" "38" "35" "29" "22" "18" "15" "13" "11" "10" "9" "7" 

Redescription R35 Rules: 

Dist: 0 0 2 39 126
W1R: NXVISUAL >= 0.0 <= 0.0 AND ADAS13 >= 25.0 <= 54.67 AND RAVLTLearning >= -4.0 <= 5.0 AND BCURNDIS >= 0.0 <= 0.0 AND NXHEEL >= 1.0 <= 1.0 
W2R: Entorhinal >= 1426.0 <= 3154.0 AND Hippocampus >= 3091.0 <= 6696.0 
JS: 0.3230174081237911
p-value :0.0
Support intersection: 167
Support union: 517

Covered examples (intersection): 
"1690" "1683" "1679" "1678" "1664" "1625" "1619" "1610" "1609" "1599" "1589" "1586" "1584" "1581" "1577" "1572" "1567" "1565" "1560" "1559" "1558" "1555" "1536" "1535" "1521" "1519" "1518" "1515" "1476" "1454" "1450" "1439" "1437" "1415" "1413" "1398" "1396" "1386" "1382" "1380" "1300" "1286" "1275" "1274" "1270" "1262" "1248" "1230" "1210" "1186" "1146" "1129" "1106" "1099" "1065" "1062" "1061" "1045" "1037" "1036" "1024" "1011" "1002" "995" "982" "973" "963" "819" "799" "798" "785" "783" "779" "757" "750" "746" "745" "744" "726" "725" "722" "719" "698" "688" "678" "672" "660" "654" "652" "651" "630" "619" "603" "602" "601" "599" "596" "594" "582" "569" "566" "565" "563" "561" "556" "537" "532" "520" "519" "515" "506" "503" "485" "479" "466" "458" "456" "452" "449" "443" "436" "435" "434" "433" "429" "428" "424" "410" "406" "393" "389" "365" "362" "361" "354" "347" "341" "336" "331" "323" "313" "310" "294" "285" "282" "266" "265" "234" "225" "223" "199" "168" "138" "133" "121" "86" "75" "74" "62" "61" "56" "53" "49" "33" "32" "5" "2" 
Union elements: 
"1722" "1707" "1705" "1700" "1699" "1694" "1690" "1685" "1683" "1681" "1679" "1678" "1677" "1666" "1664" "1654" "1653" "1643" "1642" "1628" "1625" "1622" "1619" "1610" "1609" "1602" "1601" "1599" "1598" "1597" "1594" "1589" "1588" "1587" "1586" "1584" "1581" "1580" "1579" "1577" "1574" "1572" "1571" "1568" "1567" "1566" "1565" "1560" "1559" "1558" "1555" "1554" "1551" "1550" "1542" "1538" "1536" "1535" "1533" "1532" "1529" "1528" "1525" "1524" "1521" "1519" "1518" "1516" "1515" "1514" "1512" "1510" "1509" "1506" "1501" "1500" "1499" "1497" "1487" "1486" "1476" "1466" "1463" "1459" "1456" "1454" "1453" "1450" "1447" "1440" "1439" "1438" "1437" "1435" "1430" "1429" "1424" "1421" "1419" "1417" "1416" "1415" "1413" "1408" "1407" "1403" "1400" "1398" "1396" "1395" "1393" "1386" "1384" "1382" "1380" "1379" "1368" "1353" "1347" "1328" "1319" "1306" "1303" "1300" "1293" "1286" "1280" "1276" "1275" "1274" "1272" "1270" "1262" "1260" "1248" "1230" "1218" "1210" "1202" "1189" "1186" "1181" "1166" "1154" "1150" "1146" "1145" "1143" "1139" "1131" "1129" "1126" "1122" "1121" "1120" "1116" "1106" "1103" "1101" "1099" "1090" "1089" "1077" "1073" "1067" "1065" "1062" "1061" "1059" "1050" "1045" "1039" "1037" "1036" "1030" "1029" "1027" "1024" "1011" "1008" "1007" "1002" "995" "982" "981" "974" "973" "969" "967" "963" "962" "954" "949" "948" "946" "920" "895" "894" "892" "854" "850" "845" "839" "832" "819" "818" "817" "816" "813" "810" "801" "800" "799" "798" "797" "795" "794" "793" "792" "791" "790" "789" "788" "786" "785" "783" "782" "779" "776" "775" "773" "771" "766" "764" "763" "761" "758" "757" "754" "750" "748" "746" "745" "744" "738" "737" "734" "731" "727" "726" "725" "724" "722" "719" "714" "710" "709" "706" "704" "698" "696" "690" "688" "687" "685" "684" "678" "677" "672" "671" "666" "665" "662" "661" "660" "657" "655" "654" "652" "651" "649" "647" "646" "643" "639" "638" "635" "631" "630" "627" "619" "618" "616" "612" "605" "603" "602" "601" "599" "598" "596" "594" "586" "584" "582" "574" "571" "569" "568" "566" "565" "563" "561" "558" "556" "555" "544" "543" "542" "540" "539" "537" "536" "532" "531" "530" "528" "527" "525" "520" "519" "517" "515" "510" "506" "505" "504" "503" "501" "496" "495" "492" "488" "487" "485" "484" "481" "480" "479" "477" "473" "471" "467" "466" "461" "460" "458" "456" "452" "450" "449" "447" "446" "443" "442" "440" "436" "435" "434" "433" "432" "430" "429" "428" "426" "425" "424" "423" "419" "418" "417" "414" "410" "406" "402" "398" "395" "394" "393" "389" "384" "383" "375" "373" "368" "365" "364" "362" "361" "360" "356" "354" "352" "351" "347" "341" "340" "339" "336" "334" "332" "331" "330" "323" "314" "313" "312" "310" "307" "306" "305" "300" "299" "297" "295" "294" "292" "285" "282" "272" "271" "268" "266" "265" "262" "257" "255" "251" "242" "240" "237" "236" "234" "232" "229" "225" "223" "215" "211" "209" "206" "205" "202" "201" "200" "199" "194" "193" "192" "188" "183" "180" "168" "163" "161" "154" "150" "149" "147" "143" "140" "138" "137" "135" "133" "121" "115" "114" "113" "110" "103" "100" "94" "93" "86" "85" "83" "81" "75" "74" "73" "69" "66" "62" "61" "57" "56" "54" "53" "51" "50" "49" "48" "33" "32" "30" "27" "26" "24" "23" "19" "16" "14" "8" "6" "5" "2" 

Redescription R36 Rules: 

Dist: 230 75 1 1 0
W1R: MMSE >= 28.0 <= 30.0 AND CDMEMORY >= 0.0 <= 0.0 AND MMCITY >= 1.0 <= 1.0 AND ADAS13 >= 0.0 <= 17.0 AND MMPENCIL >= 1.0 <= 1.0 
W2R: Hippocampus >= 6903.0 <= 10769.0 
JS: 0.34965831435079725
p-value :1.1102230246251565E-16
Support intersection: 307
Support union: 878

Covered examples (intersection): 
"1737" "1735" "1734" "1733" "1732" "1731" "1729" "1728" "1727" "1726" "1725" "1724" "1723" "1719" "1718" "1717" "1716" "1715" "1713" "1712" "1711" "1710" "1709" "1708" "1704" "1703" "1701" "1697" "1696" "1695" "1693" "1691" "1689" "1686" "1684" "1680" "1674" "1673" "1672" "1669" "1668" "1667" "1665" "1662" "1661" "1660" "1659" "1658" "1657" "1656" "1655" "1651" "1650" "1648" "1647" "1646" "1645" "1644" "1641" "1640" "1636" "1634" "1633" "1632" "1631" "1630" "1627" "1624" "1623" "1618" "1617" "1614" "1608" "1607" "1606" "1591" "1582" "1544" "1527" "1496" "1485" "1481" "1474" "1470" "1449" "1432" "1420" "1376" "1374" "1373" "1372" "1369" "1365" "1344" "1341" "1332" "1331" "1326" "1322" "1318" "1312" "1309" "1302" "1289" "1288" "1287" "1279" "1277" "1271" "1267" "1265" "1264" "1259" "1257" "1254" "1252" "1245" "1244" "1243" "1241" "1237" "1233" "1229" "1228" "1209" "1208" "1207" "1203" "1199" "1198" "1197" "1194" "1192" "1185" "1182" "1180" "1178" "1175" "1169" "1168" "1167" "1165" "1164" "1162" "1159" "1153" "1147" "1137" "1134" "1128" "1125" "1124" "1119" "1117" "1114" "1110" "1096" "1092" "1091" "1086" "1081" "1070" "1066" "1056" "1055" "1052" "1044" "1038" "1035" "1034" "1032" "1017" "1014" "1010" "1009" "1005" "999" "998" "993" "992" "984" "976" "964" "961" "960" "959" "957" "753" "743" "742" "728" "721" "717" "716" "715" "707" "705" "699" "689" "686" "676" "645" "628" "625" "578" "576" "575" "573" "570" "552" "550" "549" "541" "535" "529" "526" "502" "475" "459" "457" "445" "437" "420" "416" "408" "396" "392" "391" "390" "388" "385" "382" "376" "371" "369" "366" "353" "346" "344" "335" "327" "324" "318" "315" "311" "309" "301" "293" "291" "289" "286" "284" "283" "280" "278" "274" "273" "267" "244" "243" "239" "233" "231" "221" "219" "212" "207" "197" "191" "186" "184" "182" "178" "176" "171" "160" "156" "153" "142" "139" "116" "109" "108" "99" "97" "84" "82" "80" "70" "65" "64" "59" "58" "46" "44" "43" "40" "38" "37" "35" "28" "25" "22" "18" "13" "11" "4" 
Union elements: 
"1737" "1735" "1734" "1733" "1732" "1731" "1730" "1729" "1728" "1727" "1726" "1725" "1724" "1723" "1721" "1720" "1719" "1718" "1717" "1716" "1715" "1714" "1713" "1712" "1711" "1710" "1709" "1708" "1707" "1705" "1704" "1703" "1702" "1701" "1699" "1698" "1697" "1696" "1695" "1693" "1692" "1691" "1689" "1688" "1687" "1686" "1685" "1684" "1680" "1677" "1676" "1675" "1674" "1673" "1672" "1671" "1669" "1668" "1667" "1665" "1663" "1662" "1661" "1660" "1659" "1658" "1657" "1656" "1655" "1651" "1650" "1649" "1648" "1647" "1646" "1645" "1644" "1642" "1641" "1640" "1639" "1638" "1636" "1635" "1634" "1633" "1632" "1631" "1630" "1627" "1626" "1624" "1623" "1621" "1618" "1617" "1616" "1614" "1613" "1612" "1611" "1608" "1607" "1606" "1605" "1604" "1602" "1600" "1596" "1592" "1591" "1585" "1583" "1582" "1580" "1578" "1574" "1570" "1568" "1564" "1557" "1556" "1549" "1548" "1544" "1543" "1540" "1539" "1537" "1534" "1527" "1526" "1523" "1522" "1517" "1511" "1507" "1502" "1498" "1496" "1493" "1491" "1490" "1489" "1486" "1485" "1481" "1480" "1475" "1474" "1473" "1472" "1471" "1470" "1468" "1465" "1464" "1461" "1460" "1458" "1452" "1449" "1447" "1446" "1445" "1441" "1436" "1434" "1432" "1426" "1425" "1423" "1420" "1417" "1412" "1411" "1410" "1405" "1402" "1399" "1397" "1394" "1391" "1390" "1387" "1383" "1381" "1376" "1374" "1373" "1372" "1370" "1369" "1367" "1365" "1364" "1362" "1360" "1358" "1356" "1355" "1354" "1351" "1350" "1349" "1348" "1346" "1344" "1343" "1342" "1341" "1340" "1339" "1337" "1336" "1334" "1333" "1332" "1331" "1330" "1326" "1325" "1324" "1323" "1322" "1321" "1320" "1318" "1317" "1316" "1314" "1312" "1310" "1309" "1308" "1307" "1304" "1302" "1301" "1291" "1290" "1289" "1288" "1287" "1285" "1283" "1282" "1281" "1279" "1277" "1273" "1271" "1269" "1268" "1267" "1266" "1265" "1264" "1263" "1259" "1258" "1257" "1254" "1253" "1252" "1250" "1249" "1246" "1245" "1244" "1243" "1241" "1240" "1238" "1237" "1236" "1235" "1233" "1232" "1229" "1228" "1227" "1225" "1224" "1223" "1222" "1221" "1220" "1219" "1216" "1215" "1214" "1213" "1212" "1209" "1208" "1207" "1206" "1205" "1203" "1199" "1198" "1197" "1196" "1195" "1194" "1192" "1191" "1190" "1187" "1185" "1184" "1183" "1182" "1180" "1178" "1177" "1176" "1175" "1174" "1172" "1171" "1169" "1168" "1167" "1165" "1164" "1163" "1162" "1160" "1159" "1158" "1157" "1156" "1155" "1153" "1152" "1151" "1149" "1148" "1147" "1144" "1138" "1137" "1136" "1134" "1133" "1132" "1130" "1128" "1126" "1125" "1124" "1123" "1122" "1120" "1119" "1118" "1117" "1116" "1114" "1110" "1108" "1105" "1104" "1100" "1096" "1095" "1093" "1092" "1091" "1089" "1088" "1086" "1085" "1084" "1082" "1081" "1080" "1078" "1077" "1076" "1070" "1069" "1068" "1066" "1060" "1057" "1056" "1055" "1054" "1053" "1052" "1051" "1050" "1049" "1047" "1046" "1044" "1040" "1038" "1035" "1034" "1033" "1032" "1031" "1026" "1025" "1022" "1021" "1020" "1018" "1017" "1016" "1015" "1014" "1013" "1012" "1010" "1009" "1006" "1005" "1004" "1003" "1000" "999" "998" "997" "996" "993" "992" "991" "990" "989" "988" "987" "986" "984" "980" "979" "978" "976" "975" "974" "972" "971" "970" "968" "966" "965" "964" "961" "960" "959" "957" "955" "953" "952" "950" "947" "945" "944" "943" "941" "940" "938" "936" "935" "934" "930" "929" "928" "927" "924" "923" "922" "921" "919" "916" "915" "914" "913" "912" "911" "910" "909" "907" "906" "905" "904" "903" "901" "900" "899" "897" "896" "893" "891" "890" "889" "887" "884" "882" "881" "880" "879" "877" "875" "873" "872" "871" "870" "868" "867" "864" "862" "860" "859" "858" "855" "852" "851" "849" "848" "847" "846" "844" "841" "840" "838" "837" "836" "835" "834" "833" "830" "829" "828" "826" "825" "823" "821" "820" "817" "814" "811" "806" "804" "803" "802" "797" "790" "787" "780" "755" "753" "743" "742" "736" "733" "732" "728" "724" "723" "721" "718" "717" "716" "715" "712" "711" "710" "708" "707" "705" "703" "699" "695" "692" "689" "686" "685" "683" "682" "681" "680" "679" "677" "676" "674" "673" "669" "668" "667" "665" "663" "661" "656" "649" "648" "645" "644" "643" "639" "628" "625" "621" "614" "613" "610" "609" "593" "590" "589" "585" "580" "579" "578" "576" "575" "573" "570" "564" "560" "559" "557" "553" "552" "551" "550" "549" "541" "535" "534" "533" "529" "526" "523" "522" "521" "516" "514" "513" "511" "510" "509" "508" "502" "500" "497" "493" "491" "490" "489" "487" "480" "478" "476" "475" "470" "469" "464" "462" "459" "457" "455" "453" "451" "445" "444" "439" "438" "437" "431" "427" "425" "422" "420" "416" "409" "408" "405" "404" "403" "396" "392" "391" "390" "388" "387" "386" "385" "382" "380" "378" "376" "371" "369" "366" "364" "357" "356" "355" "353" "350" "346" "344" "343" "338" "337" "335" "334" "327" "325" "324" "322" "320" "319" "318" "316" "315" "311" "309" "308" "304" "303" "302" "301" "298" "296" "293" "291" "289" "288" "286" "284" "283" "280" "278" "277" "274" "273" "270" "269" "267" "264" "259" "258" "256" "254" "252" "250" "249" "248" "245" "244" "243" "241" "239" "238" "235" "233" "231" "230" "228" "222" "221" "219" "217" "216" "213" "212" "210" "208" "207" "206" "203" "198" "197" "191" "186" "184" "182" "181" "179" "178" "177" "176" "175" "173" "172" "171" "167" "165" "163" "162" "160" "159" "158" "157" "156" "153" "152" "151" "149" "146" "142" "141" "139" "135" "129" "128" "127" "124" "123" "117" "116" "112" "111" "109" "108" "107" "102" "101" "99" "97" "93" "91" "87" "84" "82" "81" "80" "79" "77" "76" "71" "70" "69" "65" "64" "63" "60" "59" "58" "55" "52" "47" "46" "45" "44" "43" "42" "41" "40" "39" "38" "37" "35" "34" "29" "28" "25" "22" "21" "20" "18" "16" "15" "14" "13" "12" "11" "10" "9" "7" "4" "1" 

Redescription R37 Rules: 

Dist: 0 0 2 30 69
W1R: RAVLTPercForgetting >= 80.0 <= 100.0 AND GDALIVE >= 0.0 <= 0.0 AND ADAS13 >= 19.67 <= 54.67 
W2R: Entorhinal >= 1438.0 <= 3120.0 AND FDG >= 3.7639 <= 5.88884 AND HMT16 >= 17.0 <= 51.8 
JS: 0.22197802197802197
p-value :0.0
Support intersection: 101
Support union: 455

Covered examples (intersection): 
"1625" "1619" "1610" "1609" "1603" "1599" "1589" "1586" "1581" "1580" "1577" "1572" "1567" "1560" "1559" "1536" "1533" "1519" "1514" "1476" "1450" "1439" "1437" "1415" "1413" "1398" "1386" "1319" "1293" "1286" "1276" "1275" "1274" "1260" "1248" "1230" "1210" "1154" "1146" "1129" "1106" "1077" "1071" "1065" "1045" "1037" "1036" "1008" "1002" "995" "982" "981" "963" "839" "799" "798" "785" "783" "779" "737" "722" "706" "698" "662" "660" "635" "605" "596" "594" "591" "584" "565" "561" "556" "539" "537" "531" "506" "485" "479" "436" "424" "389" "384" "340" "336" "331" "323" "313" "310" "285" "268" "236" "201" "183" "133" "91" "33" "32" "8" "2" 
Union elements: 
"1722" "1707" "1700" "1699" "1694" "1690" "1683" "1682" "1681" "1679" "1678" "1670" "1666" "1664" "1654" "1643" "1628" "1625" "1622" "1619" "1610" "1609" "1603" "1602" "1601" "1599" "1598" "1597" "1594" "1593" "1590" "1589" "1588" "1586" "1585" "1584" "1581" "1580" "1579" "1577" "1572" "1571" "1569" "1568" "1567" "1566" "1565" "1560" "1559" "1555" "1554" "1552" "1551" "1550" "1548" "1542" "1540" "1538" "1536" "1535" "1533" "1530" "1529" "1524" "1521" "1520" "1519" "1516" "1515" "1514" "1513" "1512" "1510" "1506" "1504" "1501" "1500" "1492" "1487" "1484" "1476" "1472" "1469" "1463" "1460" "1459" "1453" "1450" "1447" "1439" "1438" "1437" "1434" "1431" "1429" "1424" "1421" "1419" "1417" "1416" "1415" "1414" "1413" "1408" "1405" "1403" "1398" "1396" "1395" "1386" "1384" "1382" "1377" "1375" "1360" "1353" "1347" "1335" "1333" "1328" "1327" "1319" "1303" "1300" "1297" "1293" "1286" "1276" "1275" "1274" "1270" "1262" "1260" "1248" "1230" "1218" "1217" "1210" "1202" "1189" "1186" "1181" "1173" "1154" "1146" "1144" "1131" "1129" "1115" "1111" "1106" "1104" "1099" "1083" "1077" "1071" "1065" "1050" "1045" "1043" "1037" "1036" "1028" "1024" "1008" "1007" "1002" "995" "982" "981" "979" "973" "967" "963" "949" "946" "936" "920" "894" "886" "851" "839" "819" "818" "816" "814" "801" "800" "799" "798" "797" "796" "795" "794" "793" "792" "791" "786" "785" "783" "782" "779" "776" "773" "771" "770" "769" "767" "766" "763" "761" "757" "756" "751" "750" "746" "745" "744" "737" "734" "727" "726" "722" "719" "714" "709" "706" "698" "688" "687" "686" "684" "678" "672" "668" "667" "662" "661" "660" "658" "657" "654" "652" "651" "649" "647" "646" "639" "636" "635" "633" "630" "627" "626" "623" "620" "619" "618" "616" "615" "611" "607" "605" "604" "603" "602" "601" "599" "596" "594" "591" "588" "584" "583" "582" "577" "569" "568" "567" "566" "565" "563" "561" "556" "544" "543" "542" "540" "539" "538" "537" "536" "534" "531" "527" "525" "524" "520" "518" "515" "512" "506" "504" "501" "498" "496" "495" "494" "492" "487" "485" "484" "479" "474" "472" "471" "469" "467" "466" "460" "452" "449" "448" "447" "446" "443" "436" "435" "433" "432" "428" "426" "424" "419" "410" "398" "397" "395" "394" "393" "389" "384" "383" "381" "375" "372" "368" "367" "365" "363" "362" "361" "358" "354" "349" "347" "341" "340" "336" "331" "330" "329" "323" "321" "319" "314" "313" "312" "310" "307" "296" "294" "285" "282" "275" "272" "268" "266" "265" "262" "260" "259" "255" "251" "249" "246" "240" "237" "236" "234" "232" "229" "227" "225" "223" "215" "209" "208" "205" "201" "200" "199" "195" "193" "187" "185" "183" "179" "175" "168" "163" "157" "155" "148" "145" "140" "138" "133" "130" "128" "115" "113" "110" "102" "100" "95" "94" "93" "91" "86" "85" "75" "74" "72" "69" "62" "61" "57" "56" "54" "53" "50" "49" "48" "33" "32" "27" "26" "23" "19" "17" "16" "8" "5" "2" 

Redescription R38 Rules: 

Dist: 63 34 61 11 1
W1R: Q12SCORE >= 0.0 <= 0.0 AND RAVLTImmediate >= 45.0 <= 69.0 AND Q1SCORE >= 0.33 <= 5.67 AND ADAS13 >= 1.0 <= 17.0 
W2R: Hippocampus >= 6383.0 <= 10602.0 AND AV45 >= 0.850872 <= 1.236128 AND FDG >= 5.95241 <= 8.35249 
JS: 0.3079710144927536
p-value :0.0
Support intersection: 170
Support union: 552

Covered examples (intersection): 
"1725" "1719" "1717" "1716" "1711" "1705" "1703" "1701" "1697" "1696" "1692" "1687" "1685" "1674" "1672" "1669" "1668" "1665" "1662" "1659" "1656" "1651" "1646" "1641" "1636" "1633" "1627" "1621" "1618" "1617" "1607" "1606" "1605" "1591" "1582" "1578" "1564" "1544" "1537" "1496" "1493" "1490" "1473" "1468" "1462" "1461" "1446" "1445" "1441" "1436" "1432" "1425" "1420" "1412" "1411" "1397" "1376" "1373" "1372" "1369" "1365" "1362" "1355" "1351" "1344" "1324" "1322" "1320" "1318" "1308" "1302" "1301" "1298" "1289" "1283" "1277" "1269" "1267" "1266" "1254" "1253" "1252" "1245" "1243" "1241" "1238" "1222" "1216" "1209" "1207" "1206" "1204" "1198" "1192" "1191" "1190" "1187" "1183" "1177" "1175" "1174" "1169" "1163" "1159" "1158" "1153" "1149" "1148" "1134" "1130" "1125" "1124" "1119" "1118" "1109" "1108" "1096" "1093" "1091" "1088" "1081" "1080" "1076" "1070" "1057" "1051" "1041" "1032" "1022" "1009" "1005" "999" "998" "993" "990" "986" "985" "984" "980" "971" "968" "966" "965" "964" "961" "922" "921" "918" "913" "906" "902" "901" "900" "891" "884" "882" "868" "860" "853" "852" "846" "838" "836" "833" "830" "828" "825" "824" "823" "820" 
Union elements: 
"1737" "1735" "1733" "1732" "1731" "1730" "1729" "1728" "1726" "1725" "1724" "1719" "1718" "1717" "1716" "1713" "1711" "1709" "1708" "1705" "1704" "1703" "1701" "1699" "1697" "1696" "1692" "1689" "1687" "1686" "1685" "1680" "1677" "1676" "1674" "1673" "1672" "1669" "1668" "1667" "1665" "1663" "1662" "1661" "1660" "1659" "1658" "1657" "1656" "1653" "1651" "1650" "1648" "1647" "1646" "1645" "1644" "1642" "1641" "1640" "1639" "1638" "1636" "1634" "1633" "1632" "1631" "1630" "1627" "1624" "1623" "1621" "1620" "1618" "1617" "1616" "1612" "1611" "1608" "1607" "1606" "1605" "1604" "1591" "1582" "1578" "1570" "1564" "1563" "1557" "1553" "1549" "1544" "1543" "1537" "1527" "1511" "1507" "1502" "1498" "1496" "1494" "1493" "1491" "1490" "1489" "1481" "1480" "1477" "1474" "1473" "1472" "1471" "1468" "1465" "1462" "1461" "1455" "1452" "1449" "1446" "1445" "1441" "1436" "1435" "1432" "1428" "1426" "1425" "1423" "1420" "1412" "1411" "1404" "1402" "1399" "1397" "1394" "1385" "1378" "1376" "1374" "1373" "1372" "1370" "1369" "1368" "1365" "1362" "1358" "1356" "1355" "1352" "1351" "1350" "1349" "1348" "1347" "1346" "1344" "1343" "1342" "1340" "1339" "1336" "1334" "1331" "1330" "1326" "1325" "1324" "1322" "1320" "1318" "1314" "1313" "1312" "1310" "1309" "1308" "1307" "1304" "1302" "1301" "1299" "1298" "1291" "1289" "1288" "1287" "1285" "1284" "1283" "1278" "1277" "1273" "1271" "1269" "1268" "1267" "1266" "1265" "1264" "1263" "1257" "1254" "1253" "1252" "1249" "1246" "1245" "1244" "1243" "1241" "1240" "1238" "1237" "1236" "1229" "1228" "1225" "1223" "1222" "1221" "1220" "1216" "1209" "1207" "1206" "1205" "1204" "1203" "1201" "1200" "1199" "1198" "1197" "1196" "1194" "1193" "1192" "1191" "1190" "1188" "1187" "1185" "1184" "1183" "1182" "1180" "1177" "1175" "1174" "1173" "1169" "1168" "1165" "1163" "1160" "1159" "1158" "1157" "1156" "1153" "1152" "1151" "1149" "1148" "1147" "1137" "1136" "1134" "1132" "1130" "1126" "1125" "1124" "1123" "1122" "1121" "1120" "1119" "1118" "1117" "1116" "1114" "1112" "1110" "1109" "1108" "1105" "1096" "1093" "1091" "1088" "1087" "1086" "1085" "1084" "1081" "1080" "1078" "1076" "1074" "1070" "1069" "1068" "1060" "1057" "1055" "1054" "1052" "1051" "1048" "1047" "1046" "1044" "1042" "1041" "1040" "1034" "1033" "1032" "1026" "1022" "1021" "1020" "1017" "1016" "1015" "1014" "1013" "1010" "1009" "1006" "1005" "1000" "999" "998" "996" "994" "993" "990" "987" "986" "985" "984" "980" "978" "976" "974" "972" "971" "968" "966" "965" "964" "961" "960" "959" "956" "955" "951" "947" "944" "938" "935" "934" "930" "929" "928" "927" "925" "924" "922" "921" "919" "918" "916" "915" "914" "913" "910" "909" "907" "906" "904" "903" "902" "901" "900" "898" "897" "893" "891" "890" "884" "882" "881" "880" "879" "878" "873" "871" "870" "868" "867" "863" "862" "861" "860" "859" "858" "853" "852" "847" "846" "845" "844" "841" "838" "836" "834" "833" "830" "829" "828" "826" "825" "824" "823" "821" "820" "810" "804" "802" "762" "755" "753" "752" "743" "742" "728" "724" "721" "717" "715" "708" "705" "699" "697" "693" "680" "679" "669" "664" "645" "628" "612" "581" "557" "535" "533" "514" "513" "509" "508" "502" "497" "488" "457" "454" "441" "439" "427" "420" "416" "409" "390" "388" "385" "371" "369" "364" "356" "353" "350" "349" "348" "346" "338" "327" "325" "318" "315" "314" "309" "305" "304" "303" "301" "292" "283" "278" "274" "270" "258" "256" "243" "241" "239" "221" "212" "206" "203" "176" "171" "162" "158" "156" "152" "151" "149" "140" "126" "123" "119" "116" "99" "97" "89" "81" "77" "76" "71" "65" "64" "58" "55" "52" "42" "41" "38" "35" "34" "29" "25" "18" "13" "10" "9" "7" 

Redescription R39 Rules: 

Dist: 0 0 7 75 109
W1R: ADAS13 >= 21.0 <= 54.67 AND Q4SCORE >= 5.0 <= 10.0 AND BCURNDIS >= 0.0 <= 0.0 AND BCPALPIT >= 0.0 <= 0.0 
W2R: Hippocampus >= 3091.0 <= 6063.0 AND HMT16 >= 19.2 <= 53.5 
JS: 0.30806451612903224
p-value :0.0
Support intersection: 191
Support union: 620

Covered examples (intersection): 
"1625" "1622" "1619" "1601" "1599" "1598" "1590" "1589" "1588" "1586" "1572" "1571" "1569" "1567" "1560" "1559" "1552" "1550" "1542" "1536" "1521" "1519" "1518" "1515" "1510" "1506" "1501" "1499" "1497" "1492" "1487" "1476" "1463" "1440" "1437" "1415" "1414" "1400" "1398" "1395" "1386" "1382" "1379" "1353" "1328" "1303" "1300" "1293" "1286" "1275" "1270" "1260" "1230" "1226" "1210" "1202" "1189" "1186" "1181" "1146" "1139" "1129" "1106" "1101" "1065" "1062" "1045" "1037" "1028" "1024" "1011" "1008" "1002" "995" "954" "949" "946" "886" "839" "819" "799" "786" "785" "783" "782" "779" "769" "763" "757" "738" "737" "719" "713" "706" "698" "672" "660" "654" "652" "647" "646" "630" "627" "619" "616" "605" "602" "601" "599" "588" "584" "569" "566" "565" "563" "561" "556" "543" "542" "537" "517" "515" "503" "495" "492" "485" "479" "473" "467" "466" "458" "456" "449" "436" "433" "428" "424" "423" "393" "389" "384" "383" "365" "363" "362" "354" "347" "341" "340" "336" "331" "330" "323" "321" "313" "312" "310" "294" "285" "282" "272" "266" "265" "240" "234" "232" "225" "223" "201" "200" "199" "194" "193" "168" "148" "122" "121" "115" "95" "90" "86" "74" "62" "61" "56" "54" "49" "48" "27" "8" "5" 
Union elements: 
"1722" "1707" "1700" "1694" "1690" "1683" "1681" "1679" "1678" "1670" "1666" "1664" "1654" "1653" "1652" "1643" "1639" "1638" "1629" "1628" "1625" "1622" "1619" "1613" "1610" "1609" "1603" "1602" "1601" "1599" "1598" "1597" "1593" "1590" "1589" "1588" "1586" "1584" "1581" "1580" "1579" "1577" "1575" "1574" "1572" "1571" "1569" "1568" "1567" "1566" "1565" "1560" "1559" "1558" "1555" "1554" "1552" "1551" "1550" "1548" "1542" "1540" "1539" "1538" "1536" "1535" "1534" "1533" "1532" "1529" "1528" "1525" "1524" "1521" "1520" "1519" "1518" "1516" "1515" "1514" "1512" "1510" "1509" "1506" "1501" "1500" "1499" "1497" "1495" "1492" "1488" "1487" "1486" "1484" "1479" "1476" "1472" "1469" "1466" "1463" "1459" "1457" "1456" "1454" "1453" "1451" "1450" "1447" "1443" "1440" "1439" "1438" "1437" "1430" "1429" "1424" "1422" "1421" "1419" "1417" "1416" "1415" "1414" "1413" "1408" "1407" "1403" "1400" "1398" "1396" "1395" "1393" "1389" "1388" "1386" "1384" "1382" "1380" "1379" "1375" "1368" "1360" "1353" "1347" "1337" "1335" "1333" "1329" "1328" "1319" "1306" "1303" "1300" "1297" "1295" "1293" "1286" "1280" "1276" "1275" "1274" "1270" "1262" "1261" "1260" "1250" "1248" "1235" "1232" "1230" "1226" "1218" "1211" "1210" "1202" "1189" "1186" "1181" "1179" "1172" "1166" "1154" "1150" "1146" "1145" "1144" "1143" "1140" "1139" "1138" "1135" "1131" "1129" "1127" "1122" "1121" "1111" "1106" "1103" "1102" "1101" "1099" "1090" "1089" "1083" "1079" "1077" "1071" "1065" "1063" "1062" "1061" "1059" "1050" "1049" "1045" "1043" "1039" "1037" "1036" "1030" "1028" "1027" "1024" "1012" "1011" "1008" "1007" "1006" "1002" "995" "994" "987" "983" "982" "981" "974" "973" "969" "963" "962" "958" "955" "954" "949" "948" "946" "940" "937" "932" "926" "917" "894" "892" "889" "886" "885" "865" "854" "850" "843" "839" "822" "819" "818" "814" "805" "801" "799" "798" "797" "796" "795" "794" "793" "792" "791" "790" "788" "786" "785" "783" "782" "779" "777" "776" "775" "773" "771" "769" "766" "763" "761" "758" "757" "756" "754" "751" "750" "748" "747" "746" "745" "744" "741" "738" "737" "731" "726" "725" "722" "720" "719" "714" "713" "710" "706" "700" "698" "690" "688" "685" "684" "678" "677" "672" "671" "666" "665" "662" "660" "658" "657" "654" "652" "651" "649" "648" "647" "646" "643" "640" "639" "638" "635" "633" "632" "631" "630" "629" "627" "626" "623" "622" "620" "619" "618" "616" "615" "612" "611" "608" "605" "603" "602" "601" "599" "596" "594" "591" "588" "587" "584" "583" "582" "577" "574" "572" "571" "569" "568" "567" "566" "565" "563" "561" "558" "556" "554" "544" "543" "542" "540" "539" "538" "537" "536" "534" "533" "532" "531" "530" "528" "527" "525" "524" "520" "519" "518" "517" "515" "510" "506" "504" "503" "501" "498" "497" "495" "494" "492" "485" "484" "482" "481" "480" "479" "478" "477" "474" "473" "472" "471" "469" "467" "466" "465" "461" "460" "458" "456" "452" "449" "448" "446" "443" "440" "436" "435" "434" "433" "432" "430" "429" "428" "426" "424" "423" "419" "414" "410" "406" "402" "400" "399" "398" "397" "395" "394" "393" "389" "384" "383" "381" "373" "368" "367" "365" "363" "362" "361" "360" "359" "358" "356" "354" "352" "351" "347" "341" "340" "339" "336" "334" "332" "331" "330" "329" "323" "321" "314" "313" "312" "310" "307" "306" "300" "299" "295" "294" "292" "285" "282" "275" "272" "271" "268" "266" "265" "261" "259" "257" "255" "251" "249" "246" "242" "240" "237" "236" "234" "232" "227" "225" "223" "222" "214" "211" "209" "208" "205" "203" "201" "200" "199" "196" "194" "193" "192" "189" "188" "185" "183" "179" "177" "172" "170" "168" "163" "161" "157" "155" "151" "150" "148" "147" "140" "138" "137" "136" "133" "130" "128" "125" "122" "121" "120" "118" "115" "114" "113" "111" "110" "103" "102" "100" "95" "94" "93" "90" "86" "83" "75" "74" "73" "69" "68" "62" "61" "57" "56" "54" "53" "51" "50" "49" "48" "33" "30" "27" "26" "24" "23" "19" "17" "16" "8" "6" "5" "2" 

Redescription R40 Rules: 

Dist: 115 56 80 25 0
W1R: ADAS13 >= 0.0 <= 10.0 AND GDSATIS >= 0.0 <= 0.0 
W2R: Hippocampus >= 6077.0 <= 10769.0 AND Ventricles >= 5650.0 <= 60100.0 AND FDG >= 5.94983 <= 8.53584 
JS: 0.35751295336787564
p-value :0.0
Support intersection: 276
Support union: 772

Covered examples (intersection): 
"1734" "1733" "1731" "1728" "1725" "1724" "1723" "1719" "1717" "1716" "1715" "1711" "1710" "1709" "1708" "1704" "1703" "1701" "1696" "1692" "1686" "1685" "1680" "1674" "1673" "1672" "1669" "1667" "1665" "1662" "1661" "1660" "1659" "1658" "1657" "1656" "1651" "1650" "1648" "1647" "1646" "1645" "1640" "1636" "1634" "1633" "1624" "1621" "1618" "1612" "1608" "1607" "1606" "1605" "1604" "1591" "1582" "1564" "1544" "1541" "1537" "1527" "1498" "1496" "1493" "1491" "1477" "1473" "1468" "1462" "1461" "1452" "1445" "1441" "1436" "1435" "1433" "1432" "1426" "1420" "1412" "1376" "1374" "1373" "1372" "1369" "1367" "1365" "1362" "1359" "1355" "1345" "1344" "1342" "1336" "1334" "1331" "1326" "1324" "1322" "1320" "1312" "1310" "1309" "1308" "1302" "1298" "1289" "1283" "1278" "1271" "1267" "1265" "1264" "1263" "1257" "1254" "1253" "1252" "1251" "1245" "1243" "1242" "1238" "1229" "1225" "1222" "1216" "1213" "1209" "1208" "1207" "1206" "1204" "1203" "1198" "1197" "1196" "1193" "1192" "1191" "1190" "1188" "1187" "1182" "1177" "1175" "1174" "1169" "1165" "1163" "1159" "1153" "1149" "1134" "1125" "1124" "1123" "1120" "1119" "1112" "1096" "1093" "1091" "1088" "1087" "1081" "1076" "1070" "1057" "1052" "1051" "1047" "1040" "1038" "1032" "1022" "1013" "1010" "1009" "999" "998" "997" "993" "990" "985" "984" "976" "971" "968" "965" "961" "960" "952" "939" "938" "935" "927" "918" "915" "910" "909" "906" "904" "903" "902" "901" "900" "899" "891" "884" "883" "882" "881" "868" "867" "864" "860" "859" "858" "852" "846" "840" "838" "833" "830" "829" "828" "826" "825" "824" "823" "820" "808" "802" "680" "663" "644" "634" "624" "581" "570" "550" "535" "509" "459" "420" "409" "387" "382" "364" "353" "350" "335" "320" "309" "305" "303" "288" "270" "258" "241" "206" "176" "160" "156" "112" "76" "65" "63" "59" "25" "15" "13" "9" "7" 
Union elements: 
"1737" "1735" "1734" "1733" "1732" "1731" "1730" "1728" "1726" "1725" "1724" "1723" "1720" "1719" "1718" "1717" "1716" "1715" "1713" "1712" "1711" "1710" "1709" "1708" "1705" "1704" "1703" "1701" "1699" "1698" "1697" "1696" "1693" "1692" "1689" "1687" "1686" "1685" "1684" "1680" "1677" "1676" "1675" "1674" "1673" "1672" "1669" "1668" "1667" "1665" "1663" "1662" "1661" "1660" "1659" "1658" "1657" "1656" "1653" "1651" "1650" "1649" "1648" "1647" "1646" "1645" "1644" "1643" "1642" "1641" "1640" "1639" "1637" "1636" "1634" "1633" "1632" "1631" "1630" "1629" "1627" "1626" "1624" "1623" "1621" "1620" "1618" "1617" "1616" "1615" "1612" "1611" "1608" "1607" "1606" "1605" "1604" "1594" "1592" "1591" "1583" "1582" "1578" "1576" "1570" "1564" "1556" "1553" "1549" "1544" "1543" "1541" "1539" "1537" "1527" "1517" "1511" "1507" "1505" "1504" "1502" "1498" "1496" "1494" "1493" "1491" "1490" "1489" "1485" "1483" "1481" "1479" "1478" "1477" "1475" "1474" "1473" "1472" "1471" "1470" "1469" "1468" "1465" "1462" "1461" "1455" "1452" "1449" "1446" "1445" "1442" "1441" "1436" "1435" "1434" "1433" "1432" "1428" "1426" "1425" "1424" "1423" "1420" "1412" "1411" "1409" "1402" "1399" "1394" "1387" "1385" "1378" "1376" "1374" "1373" "1372" "1370" "1369" "1367" "1365" "1364" "1362" "1359" "1358" "1355" "1351" "1349" "1348" "1347" "1346" "1345" "1344" "1343" "1342" "1341" "1340" "1339" "1336" "1334" "1332" "1331" "1330" "1326" "1325" "1324" "1322" "1320" "1318" "1317" "1313" "1312" "1310" "1309" "1308" "1307" "1304" "1302" "1301" "1299" "1298" "1292" "1289" "1288" "1287" "1285" "1284" "1283" "1282" "1280" "1279" "1278" "1273" "1271" "1269" "1267" "1265" "1264" "1263" "1261" "1259" "1257" "1254" "1253" "1252" "1251" "1249" "1246" "1245" "1244" "1243" "1242" "1241" "1240" "1239" "1238" "1237" "1236" "1234" "1233" "1231" "1229" "1228" "1225" "1223" "1222" "1221" "1220" "1217" "1216" "1215" "1213" "1212" "1209" "1208" "1207" "1206" "1205" "1204" "1203" "1201" "1200" "1199" "1198" "1197" "1196" "1194" "1193" "1192" "1191" "1190" "1188" "1187" "1185" "1183" "1182" "1180" "1179" "1178" "1177" "1176" "1175" "1174" "1173" "1171" "1170" "1169" "1168" "1167" "1165" "1164" "1163" "1162" "1160" "1159" "1158" "1157" "1156" "1153" "1152" "1151" "1149" "1148" "1147" "1141" "1137" "1136" "1134" "1133" "1132" "1126" "1125" "1124" "1123" "1122" "1120" "1119" "1118" "1117" "1116" "1114" "1113" "1112" "1110" "1109" "1108" "1107" "1105" "1100" "1097" "1096" "1095" "1093" "1092" "1091" "1088" "1087" "1085" "1084" "1081" "1080" "1078" "1076" "1074" "1070" "1069" "1068" "1066" "1061" "1060" "1057" "1056" "1055" "1054" "1052" "1051" "1048" "1047" "1046" "1044" "1041" "1040" "1038" "1035" "1034" "1033" "1032" "1031" "1029" "1026" "1025" "1023" "1022" "1021" "1019" "1018" "1017" "1016" "1015" "1014" "1013" "1010" "1009" "1006" "1004" "1003" "1000" "999" "998" "997" "996" "993" "992" "991" "990" "988" "987" "986" "985" "984" "980" "978" "977" "976" "975" "972" "971" "968" "966" "965" "964" "961" "960" "959" "957" "956" "955" "953" "952" "951" "950" "947" "944" "942" "940" "939" "938" "935" "934" "930" "929" "928" "927" "924" "923" "922" "921" "919" "918" "916" "915" "914" "913" "911" "910" "909" "907" "906" "904" "903" "902" "901" "900" "899" "898" "897" "895" "893" "891" "890" "888" "885" "884" "883" "882" "881" "880" "879" "878" "874" "873" "872" "871" "870" "868" "867" "864" "863" "862" "861" "860" "859" "858" "855" "854" "853" "852" "849" "847" "846" "844" "843" "841" "840" "838" "837" "836" "835" "834" "833" "831" "830" "829" "828" "827" "826" "825" "824" "823" "822" "821" "820" "817" "811" "810" "808" "806" "804" "803" "802" "800" "787" "780" "777" "760" "756" "755" "753" "752" "743" "742" "741" "736" "733" "732" "730" "729" "728" "723" "717" "715" "712" "711" "708" "705" "701" "699" "696" "695" "689" "682" "681" "680" "679" "676" "675" "673" "670" "669" "668" "663" "649" "645" "644" "641" "640" "634" "628" "624" "614" "597" "585" "581" "573" "570" "557" "555" "553" "552" "550" "549" "546" "541" "535" "533" "529" "527" "522" "514" "513" "509" "508" "491" "490" "488" "475" "462" "459" "445" "444" "441" "438" "427" "422" "420" "409" "405" "403" "392" "391" "390" "388" "387" "386" "385" "382" "380" "376" "375" "371" "369" "368" "366" "364" "356" "355" "353" "350" "346" "343" "338" "335" "327" "325" "322" "320" "319" "318" "316" "315" "311" "309" "305" "304" "303" "301" "293" "291" "288" "286" "280" "279" "278" "277" "273" "270" "269" "267" "264" "258" "256" "252" "248" "245" "244" "243" "241" "239" "238" "221" "219" "217" "216" "212" "210" "208" "207" "206" "204" "203" "197" "191" "187" "186" "184" "182" "177" "176" "173" "171" "167" "162" "160" "159" "158" "156" "153" "152" "149" "142" "139" "129" "126" "124" "123" "119" "117" "116" "112" "111" "107" "101" "99" "97" "92" "89" "87" "82" "81" "80" "77" "76" "71" "65" "64" "63" "59" "58" "55" "52" "51" "46" "43" "42" "41" "40" "38" "37" "35" "34" "31" "29" "25" "20" "18" "15" "13" "12" "11" "10" "9" "7" "4" 

Redescription R41 Rules: 

Dist: 0 0 8 58 114
W1R: FAQ >= 1.0 <= 30.0 AND ADAS13 >= 17.33 <= 54.67 AND CDRSB >= 0.5 <= 10.0 
W2R: Entorhinal >= 1438.0 <= 3457.0 AND Ventricles >= 17607.0 <= 145115.0 AND FDG >= 3.48632 <= 5.94923 
JS: 0.2694610778443114
p-value :0.0
Support intersection: 180
Support union: 668

Covered examples (intersection): 
"1707" "1690" "1683" "1681" "1678" "1664" "1628" "1625" "1622" "1619" "1609" "1603" "1599" "1593" "1589" "1584" "1581" "1580" "1577" "1572" "1568" "1567" "1565" "1561" "1560" "1559" "1558" "1555" "1554" "1552" "1550" "1536" "1533" "1519" "1514" "1512" "1510" "1506" "1497" "1486" "1457" "1454" "1450" "1440" "1439" "1438" "1437" "1417" "1415" "1413" "1406" "1398" "1396" "1386" "1380" "1338" "1333" "1327" "1319" "1300" "1293" "1290" "1286" "1275" "1274" "1270" "1262" "1260" "1230" "1210" "1186" "1172" "1154" "1146" "1129" "1106" "1099" "1079" "1077" "1071" "1065" "1049" "1045" "1037" "1036" "1027" "1024" "1008" "995" "982" "973" "969" "963" "949" "920" "912" "894" "886" "851" "839" "814" "799" "798" "797" "785" "783" "779" "761" "748" "745" "738" "737" "722" "706" "698" "662" "660" "654" "635" "615" "605" "603" "596" "594" "591" "584" "574" "565" "561" "556" "537" "532" "531" "511" "506" "485" "479" "449" "447" "436" "434" "429" "428" "424" "406" "389" "384" "367" "340" "336" "331" "330" "323" "321" "317" "313" "310" "296" "295" "285" "268" "255" "236" "229" "201" "199" "189" "183" "154" "148" "138" "133" "115" "93" "91" "36" "33" "32" "8" "2" 
Union elements: 
"1736" "1722" "1707" "1706" "1700" "1699" "1694" "1690" "1683" "1681" "1679" "1678" "1670" "1666" "1664" "1654" "1653" "1652" "1643" "1639" "1631" "1628" "1625" "1622" "1619" "1613" "1610" "1609" "1603" "1602" "1601" "1599" "1598" "1597" "1595" "1594" "1593" "1590" "1589" "1588" "1587" "1586" "1585" "1584" "1581" "1580" "1579" "1577" "1575" "1574" "1572" "1571" "1568" "1567" "1565" "1561" "1560" "1559" "1558" "1555" "1554" "1552" "1551" "1550" "1548" "1547" "1542" "1540" "1539" "1538" "1536" "1535" "1534" "1533" "1530" "1529" "1526" "1524" "1523" "1521" "1520" "1519" "1518" "1516" "1515" "1514" "1513" "1512" "1510" "1508" "1506" "1504" "1501" "1500" "1499" "1497" "1492" "1487" "1486" "1484" "1479" "1476" "1472" "1469" "1463" "1459" "1458" "1457" "1454" "1453" "1450" "1447" "1444" "1440" "1439" "1438" "1437" "1434" "1430" "1429" "1424" "1422" "1421" "1419" "1417" "1416" "1415" "1414" "1413" "1410" "1409" "1408" "1407" "1406" "1405" "1403" "1401" "1400" "1398" "1396" "1395" "1393" "1389" "1388" "1386" "1384" "1382" "1381" "1380" "1379" "1375" "1371" "1360" "1353" "1347" "1338" "1337" "1335" "1333" "1328" "1327" "1319" "1315" "1306" "1303" "1300" "1294" "1293" "1290" "1286" "1280" "1276" "1275" "1274" "1272" "1270" "1262" "1260" "1250" "1248" "1247" "1235" "1232" "1230" "1226" "1224" "1217" "1210" "1202" "1186" "1181" "1179" "1173" "1172" "1166" "1161" "1154" "1146" "1145" "1144" "1140" "1138" "1133" "1131" "1129" "1128" "1122" "1115" "1111" "1106" "1104" "1103" "1102" "1101" "1099" "1090" "1083" "1079" "1077" "1073" "1071" "1065" "1063" "1062" "1061" "1050" "1049" "1045" "1043" "1037" "1036" "1030" "1028" "1027" "1026" "1024" "1020" "1011" "1008" "1007" "1006" "1002" "995" "994" "983" "982" "981" "979" "973" "970" "969" "967" "963" "962" "954" "949" "946" "944" "940" "933" "926" "920" "917" "912" "908" "894" "889" "886" "875" "865" "856" "851" "850" "845" "839" "832" "831" "819" "818" "817" "816" "815" "814" "809" "807" "805" "803" "801" "800" "799" "798" "797" "796" "795" "793" "792" "790" "789" "788" "786" "785" "783" "782" "781" "779" "777" "776" "775" "774" "773" "771" "770" "769" "766" "765" "764" "763" "761" "759" "757" "754" "751" "749" "748" "746" "745" "744" "741" "738" "737" "734" "731" "727" "726" "725" "722" "719" "718" "714" "713" "710" "709" "706" "700" "698" "694" "692" "690" "688" "687" "686" "684" "682" "678" "672" "671" "668" "667" "666" "662" "661" "660" "658" "657" "655" "654" "652" "651" "650" "649" "647" "646" "643" "636" "635" "633" "631" "630" "627" "626" "623" "622" "620" "619" "618" "617" "616" "615" "614" "611" "609" "608" "607" "606" "605" "604" "603" "602" "601" "599" "596" "595" "594" "591" "588" "584" "583" "582" "577" "574" "572" "571" "569" "568" "567" "566" "565" "563" "561" "556" "555" "548" "544" "543" "542" "540" "539" "538" "537" "536" "534" "532" "531" "530" "528" "527" "525" "519" "518" "517" "511" "507" "506" "505" "504" "503" "501" "500" "499" "498" "496" "495" "494" "492" "488" "487" "485" "484" "483" "482" "481" "479" "478" "477" "474" "472" "471" "470" "469" "468" "467" "466" "461" "460" "458" "456" "452" "449" "448" "447" "443" "436" "435" "434" "433" "432" "429" "428" "426" "424" "423" "421" "419" "417" "415" "414" "411" "410" "406" "400" "399" "398" "397" "395" "394" "393" "389" "384" "381" "374" "368" "367" "365" "363" "362" "361" "359" "357" "354" "352" "351" "349" "347" "341" "340" "336" "332" "331" "330" "329" "323" "321" "319" "317" "314" "313" "312" "310" "307" "300" "299" "296" "295" "294" "285" "282" "281" "275" "272" "271" "268" "266" "265" "259" "255" "251" "249" "246" "242" "240" "237" "236" "234" "232" "229" "228" "227" "225" "222" "218" "215" "214" "213" "211" "209" "208" "205" "203" "202" "201" "200" "199" "196" "195" "194" "193" "192" "189" "188" "187" "185" "183" "180" "179" "175" "174" "168" "165" "164" "163" "155" "154" "148" "145" "143" "141" "140" "138" "137" "135" "134" "133" "132" "130" "129" "128" "125" "122" "121" "120" "118" "115" "114" "113" "110" "104" "100" "96" "95" "94" "93" "91" "90" "89" "86" "85" "75" "74" "73" "72" "69" "66" "62" "61" "60" "57" "56" "54" "53" "51" "50" "49" "48" "39" "36" "33" "32" "31" "30" "27" "26" "23" "19" "17" "16" "8" "6" "2" 

Redescription R42 Rules: 

Dist: 232 75 1 1 0
W1R: CDMEMORY >= 0.0 <= 0.0 AND Q2SCORE >= 0.0 <= 1.0 AND MMSE >= 28.0 <= 30.0 AND ADAS13 >= 0.0 <= 17.0 
W2R: Hippocampus >= 6903.0 <= 10769.0 
JS: 0.3507377979568672
p-value :1.1102230246251565E-16
Support intersection: 309
Support union: 881

Covered examples (intersection): 
"1737" "1735" "1734" "1733" "1732" "1731" "1729" "1728" "1727" "1726" "1725" "1724" "1723" "1719" "1718" "1717" "1716" "1715" "1713" "1712" "1711" "1710" "1709" "1708" "1704" "1703" "1701" "1697" "1696" "1695" "1693" "1691" "1689" "1686" "1684" "1680" "1674" "1673" "1672" "1669" "1668" "1667" "1665" "1662" "1661" "1660" "1659" "1658" "1657" "1656" "1655" "1651" "1650" "1648" "1647" "1646" "1645" "1644" "1641" "1640" "1636" "1634" "1633" "1632" "1631" "1630" "1627" "1624" "1623" "1618" "1617" "1614" "1608" "1607" "1606" "1591" "1582" "1544" "1527" "1496" "1485" "1481" "1474" "1470" "1449" "1432" "1420" "1376" "1374" "1373" "1372" "1369" "1365" "1354" "1344" "1341" "1332" "1331" "1326" "1322" "1318" "1312" "1309" "1302" "1289" "1288" "1287" "1279" "1277" "1271" "1267" "1265" "1264" "1259" "1257" "1254" "1252" "1245" "1244" "1243" "1241" "1237" "1233" "1229" "1228" "1209" "1208" "1207" "1203" "1199" "1198" "1197" "1194" "1192" "1185" "1182" "1180" "1178" "1175" "1169" "1168" "1167" "1165" "1164" "1163" "1162" "1159" "1153" "1147" "1134" "1128" "1125" "1124" "1119" "1117" "1114" "1110" "1096" "1092" "1091" "1086" "1081" "1070" "1066" "1056" "1055" "1052" "1044" "1038" "1035" "1034" "1032" "1017" "1014" "1010" "1009" "1005" "999" "998" "993" "992" "984" "976" "964" "961" "960" "959" "957" "753" "743" "742" "728" "721" "717" "716" "715" "707" "705" "699" "689" "686" "676" "645" "628" "625" "578" "576" "575" "573" "570" "552" "550" "549" "541" "535" "529" "526" "502" "475" "459" "457" "445" "437" "420" "416" "408" "396" "392" "391" "390" "388" "385" "382" "376" "371" "369" "366" "353" "346" "344" "335" "327" "324" "318" "315" "311" "309" "303" "301" "293" "291" "289" "286" "284" "283" "280" "278" "274" "273" "267" "244" "243" "239" "233" "231" "221" "219" "212" "207" "197" "191" "186" "184" "182" "178" "176" "171" "160" "156" "153" "142" "139" "127" "116" "109" "108" "99" "97" "84" "82" "80" "70" "65" "64" "59" "58" "46" "44" "43" "40" "38" "37" "35" "28" "25" "22" "18" "13" "11" 
Union elements: 
"1737" "1735" "1734" "1733" "1732" "1731" "1730" "1729" "1728" "1727" "1726" "1725" "1724" "1723" "1721" "1720" "1719" "1718" "1717" "1716" "1715" "1714" "1713" "1712" "1711" "1710" "1709" "1708" "1707" "1705" "1704" "1703" "1702" "1701" "1699" "1698" "1697" "1696" "1695" "1693" "1692" "1691" "1689" "1688" "1687" "1686" "1685" "1684" "1680" "1677" "1676" "1675" "1674" "1673" "1672" "1671" "1669" "1668" "1667" "1665" "1663" "1662" "1661" "1660" "1659" "1658" "1657" "1656" "1655" "1651" "1650" "1649" "1648" "1647" "1646" "1645" "1644" "1642" "1641" "1640" "1639" "1638" "1636" "1635" "1634" "1633" "1632" "1631" "1630" "1627" "1626" "1624" "1623" "1621" "1618" "1617" "1616" "1614" "1613" "1612" "1611" "1608" "1607" "1606" "1605" "1604" "1602" "1600" "1596" "1592" "1591" "1585" "1583" "1582" "1580" "1578" "1574" "1570" "1568" "1564" "1557" "1556" "1549" "1548" "1544" "1543" "1540" "1539" "1537" "1534" "1527" "1526" "1523" "1522" "1517" "1511" "1507" "1502" "1498" "1496" "1493" "1491" "1490" "1489" "1486" "1485" "1481" "1480" "1475" "1474" "1473" "1472" "1471" "1470" "1468" "1465" "1464" "1461" "1460" "1458" "1452" "1449" "1447" "1446" "1445" "1441" "1436" "1434" "1432" "1426" "1425" "1423" "1420" "1417" "1412" "1411" "1410" "1405" "1402" "1399" "1397" "1394" "1391" "1390" "1387" "1383" "1381" "1376" "1374" "1373" "1372" "1370" "1369" "1367" "1365" "1364" "1362" "1360" "1358" "1356" "1355" "1354" "1351" "1350" "1349" "1348" "1346" "1344" "1343" "1342" "1341" "1340" "1339" "1337" "1336" "1334" "1333" "1332" "1331" "1330" "1326" "1325" "1324" "1323" "1322" "1321" "1320" "1318" "1317" "1316" "1314" "1312" "1310" "1309" "1308" "1307" "1304" "1302" "1301" "1291" "1290" "1289" "1288" "1287" "1285" "1283" "1282" "1281" "1279" "1278" "1277" "1273" "1271" "1269" "1268" "1267" "1266" "1265" "1264" "1263" "1259" "1258" "1257" "1254" "1253" "1252" "1250" "1249" "1246" "1245" "1244" "1243" "1241" "1240" "1238" "1237" "1236" "1235" "1233" "1232" "1229" "1228" "1227" "1225" "1224" "1223" "1222" "1221" "1220" "1219" "1216" "1215" "1214" "1213" "1212" "1209" "1208" "1207" "1206" "1205" "1203" "1199" "1198" "1197" "1196" "1195" "1194" "1192" "1191" "1190" "1187" "1185" "1184" "1183" "1182" "1180" "1178" "1177" "1176" "1175" "1174" "1172" "1171" "1169" "1168" "1167" "1165" "1164" "1163" "1162" "1160" "1159" "1158" "1157" "1156" "1155" "1153" "1152" "1151" "1149" "1148" "1147" "1144" "1138" "1137" "1136" "1134" "1133" "1132" "1130" "1128" "1126" "1125" "1124" "1123" "1122" "1120" "1119" "1118" "1117" "1116" "1114" "1110" "1108" "1105" "1104" "1100" "1096" "1095" "1093" "1092" "1091" "1089" "1088" "1086" "1085" "1084" "1082" "1081" "1080" "1078" "1077" "1076" "1070" "1069" "1068" "1066" "1060" "1057" "1056" "1055" "1054" "1053" "1052" "1051" "1050" "1049" "1047" "1046" "1044" "1040" "1038" "1035" "1034" "1033" "1032" "1031" "1026" "1025" "1022" "1021" "1020" "1018" "1017" "1016" "1015" "1014" "1013" "1012" "1010" "1009" "1006" "1005" "1004" "1003" "1001" "1000" "999" "998" "997" "996" "993" "992" "991" "990" "989" "988" "987" "986" "984" "980" "979" "978" "976" "975" "974" "972" "971" "970" "968" "966" "965" "964" "961" "960" "959" "957" "955" "953" "952" "950" "947" "945" "944" "943" "941" "940" "938" "936" "935" "934" "930" "929" "928" "927" "924" "923" "922" "921" "919" "916" "915" "914" "913" "912" "911" "910" "909" "907" "906" "905" "904" "903" "901" "900" "899" "897" "896" "893" "891" "890" "889" "887" "884" "882" "881" "880" "879" "877" "875" "873" "872" "871" "870" "868" "867" "864" "862" "860" "859" "858" "855" "852" "851" "849" "848" "847" "846" "844" "841" "840" "838" "837" "836" "835" "834" "833" "830" "829" "828" "826" "825" "823" "821" "820" "817" "814" "811" "806" "804" "803" "802" "797" "790" "787" "780" "755" "753" "743" "742" "736" "733" "732" "728" "724" "723" "721" "718" "717" "716" "715" "712" "711" "710" "708" "707" "705" "703" "699" "695" "692" "689" "686" "685" "683" "682" "681" "680" "679" "677" "676" "674" "673" "669" "668" "667" "665" "663" "661" "656" "649" "648" "645" "644" "643" "639" "628" "625" "621" "614" "613" "610" "609" "593" "590" "589" "585" "580" "579" "578" "576" "575" "573" "570" "564" "560" "559" "557" "553" "552" "551" "550" "549" "541" "535" "534" "533" "529" "526" "523" "522" "521" "516" "514" "513" "511" "510" "509" "508" "502" "500" "497" "493" "491" "490" "489" "487" "480" "478" "476" "475" "470" "469" "464" "462" "459" "457" "455" "453" "451" "445" "444" "439" "438" "437" "431" "427" "425" "422" "420" "416" "409" "408" "405" "404" "403" "396" "392" "391" "390" "388" "387" "386" "385" "382" "380" "378" "376" "371" "369" "366" "364" "357" "356" "355" "353" "350" "346" "344" "343" "338" "337" "335" "334" "327" "325" "324" "322" "320" "319" "318" "316" "315" "311" "309" "308" "304" "303" "302" "301" "298" "296" "293" "291" "289" "288" "286" "284" "283" "280" "278" "277" "274" "273" "270" "269" "267" "264" "259" "258" "256" "254" "252" "250" "249" "248" "245" "244" "243" "241" "239" "238" "235" "233" "231" "230" "228" "222" "221" "219" "217" "216" "213" "212" "210" "208" "207" "206" "203" "198" "197" "191" "186" "184" "182" "181" "179" "178" "177" "176" "175" "173" "172" "171" "167" "165" "163" "162" "160" "159" "158" "157" "156" "153" "152" "151" "149" "146" "142" "141" "140" "139" "135" "129" "128" "127" "124" "123" "117" "116" "112" "111" "109" "108" "107" "102" "101" "99" "97" "93" "91" "87" "84" "82" "81" "80" "79" "77" "76" "71" "70" "69" "65" "64" "63" "60" "59" "58" "55" "52" "47" "46" "45" "44" "43" "42" "41" "40" "39" "38" "37" "35" "34" "29" "28" "25" "22" "21" "20" "18" "16" "15" "14" "13" "12" "11" "10" "9" "7" "4" "1" 

Redescription R43 Rules: 

Dist: 0 0 2 38 123
W1R: NXVISUAL >= 0.0 <= 0.0 AND ADAS13 >= 25.0 <= 54.67 AND RAVLTLearning >= -4.0 <= 5.0 AND BCURNDIS >= 0.0 <= 0.0 AND BCPALPIT >= 0.0 <= 0.0 AND NXHEEL >= 1.0 <= 1.0 
W2R: Entorhinal >= 1426.0 <= 3154.0 AND Hippocampus >= 3091.0 <= 6696.0 
JS: 0.31773879142300193
p-value :0.0
Support intersection: 163
Support union: 513

Covered examples (intersection): 
"1690" "1683" "1679" "1678" "1664" "1625" "1619" "1610" "1609" "1599" "1589" "1586" "1584" "1581" "1577" "1572" "1567" "1565" "1560" "1559" "1558" "1555" "1536" "1535" "1521" "1519" "1518" "1515" "1476" "1454" "1450" "1439" "1437" "1415" "1413" "1398" "1396" "1386" "1382" "1380" "1300" "1286" "1275" "1274" "1270" "1262" "1248" "1230" "1210" "1186" "1146" "1129" "1106" "1099" "1065" "1062" "1061" "1045" "1037" "1036" "1024" "1011" "1002" "995" "982" "973" "963" "819" "799" "798" "785" "783" "779" "757" "750" "746" "745" "744" "726" "725" "722" "719" "698" "688" "672" "660" "654" "652" "651" "630" "619" "603" "602" "601" "599" "596" "594" "582" "569" "566" "565" "563" "561" "556" "537" "532" "520" "519" "515" "506" "503" "485" "479" "466" "458" "456" "452" "449" "443" "436" "435" "434" "433" "429" "428" "424" "410" "406" "393" "389" "365" "362" "361" "354" "347" "341" "336" "331" "323" "313" "310" "294" "285" "282" "266" "265" "234" "225" "223" "199" "168" "138" "133" "121" "86" "75" "74" "62" "61" "56" "53" "49" "5" 
Union elements: 
"1722" "1707" "1705" "1700" "1694" "1690" "1685" "1683" "1681" "1679" "1678" "1677" "1666" "1664" "1654" "1653" "1643" "1642" "1628" "1625" "1622" "1619" "1610" "1609" "1602" "1601" "1599" "1598" "1597" "1594" "1589" "1588" "1587" "1586" "1584" "1581" "1580" "1579" "1577" "1574" "1572" "1571" "1568" "1567" "1566" "1565" "1560" "1559" "1558" "1555" "1554" "1551" "1550" "1542" "1538" "1536" "1535" "1533" "1532" "1529" "1528" "1525" "1524" "1521" "1519" "1518" "1516" "1515" "1514" "1512" "1510" "1509" "1506" "1501" "1500" "1499" "1497" "1487" "1486" "1476" "1466" "1463" "1459" "1456" "1454" "1453" "1450" "1447" "1440" "1439" "1438" "1437" "1435" "1430" "1429" "1424" "1421" "1419" "1417" "1416" "1415" "1413" "1408" "1407" "1403" "1400" "1398" "1396" "1395" "1393" "1386" "1384" "1382" "1380" "1379" "1368" "1353" "1347" "1328" "1319" "1306" "1303" "1300" "1293" "1286" "1280" "1276" "1275" "1274" "1272" "1270" "1262" "1260" "1248" "1230" "1218" "1210" "1202" "1189" "1186" "1181" "1166" "1154" "1150" "1146" "1145" "1143" "1139" "1131" "1129" "1126" "1122" "1121" "1120" "1116" "1106" "1103" "1101" "1099" "1090" "1089" "1077" "1073" "1067" "1065" "1062" "1061" "1059" "1050" "1045" "1039" "1037" "1036" "1030" "1029" "1027" "1024" "1011" "1008" "1007" "1002" "995" "982" "981" "974" "973" "969" "967" "963" "962" "954" "949" "948" "946" "895" "894" "892" "854" "850" "845" "839" "832" "819" "818" "816" "813" "810" "801" "800" "799" "798" "797" "795" "794" "793" "792" "791" "790" "789" "788" "786" "785" "783" "782" "779" "776" "775" "773" "771" "766" "764" "763" "761" "758" "757" "754" "750" "748" "746" "745" "744" "738" "737" "734" "731" "727" "726" "725" "724" "722" "719" "714" "710" "709" "706" "704" "698" "696" "690" "688" "687" "685" "684" "678" "677" "672" "671" "666" "665" "662" "660" "657" "655" "654" "652" "651" "649" "647" "646" "643" "639" "638" "635" "631" "630" "627" "619" "618" "616" "612" "605" "603" "602" "601" "599" "598" "596" "594" "586" "584" "582" "574" "571" "569" "568" "566" "565" "563" "561" "558" "556" "555" "544" "543" "542" "540" "539" "537" "536" "532" "531" "530" "528" "527" "525" "520" "519" "517" "515" "510" "506" "505" "504" "503" "501" "496" "495" "492" "488" "487" "485" "484" "481" "480" "479" "477" "473" "471" "467" "466" "461" "460" "458" "456" "452" "450" "449" "447" "446" "443" "442" "440" "436" "435" "434" "433" "432" "430" "429" "428" "426" "425" "424" "423" "419" "418" "417" "414" "410" "406" "402" "398" "395" "394" "393" "389" "384" "383" "375" "373" "368" "365" "364" "362" "361" "360" "356" "354" "352" "351" "347" "341" "340" "339" "336" "334" "332" "331" "330" "323" "314" "313" "312" "310" "307" "306" "305" "300" "299" "297" "295" "294" "292" "285" "282" "272" "271" "268" "266" "265" "262" "257" "255" "251" "242" "240" "237" "236" "234" "232" "229" "225" "223" "215" "211" "209" "206" "205" "202" "201" "200" "199" "194" "193" "192" "188" "183" "180" "168" "163" "161" "154" "150" "149" "147" "143" "140" "138" "137" "135" "133" "121" "115" "114" "113" "110" "103" "100" "94" "93" "86" "85" "83" "81" "75" "74" "73" "69" "66" "62" "61" "57" "56" "54" "53" "51" "50" "49" "48" "33" "32" "30" "27" "26" "24" "23" "19" "16" "14" "8" "6" "5" "2" 

Redescription R44 Rules: 

Dist: 253 67 121 79 0
W1R: ADAS13 >= 0.0 <= 14.0 AND ADAS11 >= 0.0 <= 7.67 
W2R: Entorhinal >= 3053.0 <= 5896.0 
JS: 0.44673539518900346
p-value :1.8318679906315083E-14
Support intersection: 520
Support union: 1164

Covered examples (intersection): 
"1734" "1733" "1731" "1728" "1726" "1725" "1724" "1723" "1720" "1719" "1718" "1717" "1716" "1715" "1713" "1709" "1708" "1704" "1703" "1702" "1701" "1697" "1696" "1695" "1693" "1692" "1691" "1686" "1685" "1680" "1677" "1676" "1675" "1673" "1672" "1669" "1667" "1665" "1662" "1661" "1660" "1659" "1658" "1656" "1651" "1650" "1649" "1648" "1647" "1646" "1645" "1640" "1636" "1634" "1633" "1632" "1631" "1623" "1621" "1618" "1612" "1608" "1607" "1606" "1605" "1604" "1591" "1583" "1582" "1570" "1564" "1557" "1556" "1544" "1543" "1541" "1537" "1531" "1527" "1517" "1503" "1498" "1494" "1491" "1481" "1478" "1474" "1473" "1470" "1468" "1462" "1461" "1455" "1452" "1446" "1445" "1441" "1433" "1423" "1420" "1412" "1411" "1376" "1374" "1373" "1372" "1369" "1365" "1359" "1355" "1350" "1346" "1345" "1344" "1342" "1341" "1340" "1336" "1334" "1332" "1330" "1326" "1324" "1322" "1320" "1316" "1314" "1313" "1312" "1310" "1309" "1308" "1307" "1302" "1298" "1289" "1279" "1278" "1277" "1271" "1267" "1265" "1264" "1263" "1261" "1259" "1258" "1257" "1254" "1253" "1252" "1251" "1245" "1243" "1242" "1241" "1239" "1238" "1237" "1236" "1234" "1229" "1225" "1223" "1222" "1220" "1219" "1216" "1215" "1213" "1209" "1208" "1206" "1204" "1203" "1201" "1199" "1198" "1197" "1196" "1195" "1194" "1193" "1191" "1188" "1182" "1178" "1177" "1175" "1174" "1171" "1168" "1167" "1165" "1164" "1163" "1159" "1158" "1157" "1153" "1152" "1149" "1136" "1134" "1130" "1125" "1124" "1123" "1119" "1117" "1114" "1113" "1112" "1095" "1093" "1092" "1091" "1088" "1087" "1085" "1081" "1080" "1078" "1076" "1072" "1070" "1068" "1066" "1064" "1057" "1052" "1048" "1047" "1044" "1040" "1038" "1032" "1031" "1026" "1022" "1019" "1013" "1010" "1009" "1005" "1004" "1003" "1000" "998" "997" "996" "993" "992" "990" "988" "987" "986" "985" "978" "977" "976" "971" "968" "966" "965" "964" "961" "960" "955" "952" "942" "938" "935" "934" "930" "929" "927" "924" "922" "919" "915" "913" "909" "906" "905" "904" "903" "902" "901" "900" "899" "898" "891" "885" "884" "883" "882" "881" "880" "879" "878" "875" "874" "872" "871" "870" "868" "867" "864" "862" "860" "859" "846" "842" "840" "838" "834" "833" "830" "829" "828" "826" "825" "824" "823" "822" "820" "808" "804" "802" "753" "752" "743" "742" "736" "735" "732" "730" "728" "717" "715" "711" "708" "707" "705" "703" "699" "695" "691" "689" "686" "681" "680" "679" "676" "673" "669" "663" "653" "645" "644" "640" "634" "628" "624" "589" "587" "585" "581" "578" "576" "573" "570" "564" "554" "552" "550" "549" "547" "541" "535" "533" "529" "526" "523" "514" "510" "509" "508" "507" "502" "500" "497" "493" "491" "490" "488" "478" "475" "459" "455" "442" "438" "431" "427" "420" "409" "396" "391" "390" "388" "387" "386" "385" "382" "371" "369" "366" "364" "353" "350" "348" "346" "343" "338" "337" "335" "327" "325" "320" "318" "316" "315" "311" "309" "304" "303" "301" "293" "290" "289" "288" "286" "283" "280" "278" "277" "273" "270" "269" "258" "253" "252" "248" "245" "244" "241" "239" "233" "230" "219" "218" "216" "212" "210" "207" "203" "197" "184" "177" "176" "173" "171" "167" "162" "160" "158" "156" "153" "152" "142" "139" "127" "119" "117" "112" "111" "108" "101" "99" "97" "89" "84" "82" "77" "76" "71" "67" "65" "64" "63" "59" "58" "55" "52" "47" "46" "43" "42" "40" "37" "25" "20" "18" "15" "13" "12" "10" "9" "7" 
Union elements: 
"1737" "1735" "1734" "1733" "1732" "1731" "1730" "1729" "1728" "1726" "1725" "1724" "1723" "1720" "1719" "1718" "1717" "1716" "1715" "1714" "1713" "1712" "1711" "1710" "1709" "1708" "1707" "1705" "1704" "1703" "1702" "1701" "1699" "1698" "1697" "1696" "1695" "1693" "1692" "1691" "1689" "1688" "1687" "1686" "1685" "1680" "1677" "1676" "1675" "1674" "1673" "1672" "1669" "1668" "1667" "1665" "1663" "1662" "1661" "1660" "1659" "1658" "1657" "1656" "1655" "1654" "1653" "1651" "1650" "1649" "1648" "1647" "1646" "1645" "1644" "1641" "1640" "1639" "1638" "1636" "1635" "1634" "1633" "1632" "1631" "1630" "1629" "1624" "1623" "1622" "1621" "1620" "1618" "1617" "1616" "1615" "1614" "1613" "1612" "1611" "1608" "1607" "1606" "1605" "1604" "1602" "1597" "1596" "1593" "1592" "1591" "1589" "1585" "1584" "1583" "1582" "1578" "1576" "1574" "1570" "1569" "1564" "1563" "1561" "1558" "1557" "1556" "1554" "1553" "1552" "1549" "1548" "1547" "1546" "1545" "1544" "1543" "1542" "1541" "1540" "1539" "1537" "1534" "1531" "1530" "1528" "1527" "1523" "1522" "1521" "1517" "1516" "1512" "1511" "1509" "1506" "1505" "1504" "1503" "1502" "1499" "1498" "1497" "1496" "1495" "1494" "1493" "1492" "1491" "1490" "1489" "1488" "1487" "1486" "1485" "1483" "1482" "1481" "1480" "1479" "1478" "1477" "1475" "1474" "1473" "1472" "1471" "1470" "1469" "1468" "1467" "1465" "1464" "1463" "1462" "1461" "1458" "1457" "1456" "1455" "1452" "1449" "1446" "1445" "1443" "1442" "1441" "1436" "1435" "1434" "1433" "1432" "1431" "1428" "1427" "1426" "1423" "1422" "1420" "1418" "1417" "1412" "1411" "1410" "1405" "1404" "1402" "1400" "1399" "1397" "1394" "1392" "1391" "1390" "1389" "1388" "1387" "1384" "1383" "1381" "1378" "1377" "1376" "1375" "1374" "1373" "1372" "1371" "1370" "1369" "1368" "1367" "1365" "1364" "1362" "1359" "1358" "1356" "1355" "1354" "1352" "1351" "1350" "1349" "1347" "1346" "1345" "1344" "1343" "1342" "1341" "1340" "1339" "1338" "1337" "1336" "1334" "1333" "1332" "1331" "1330" "1329" "1327" "1326" "1325" "1324" "1322" "1321" "1320" "1318" "1317" "1316" "1315" "1314" "1313" "1312" "1310" "1309" "1308" "1307" "1306" "1304" "1303" "1302" "1301" "1299" "1298" "1297" "1296" "1295" "1294" "1292" "1291" "1290" "1289" "1288" "1287" "1285" "1283" "1282" "1281" "1279" "1278" "1277" "1273" "1272" "1271" "1269" "1267" "1266" "1265" "1264" "1263" "1261" "1259" "1258" "1257" "1256" "1255" "1254" "1253" "1252" "1251" "1249" "1247" "1246" "1245" "1244" "1243" "1242" "1241" "1239" "1238" "1237" "1236" "1235" "1234" "1233" "1232" "1231" "1229" "1228" "1227" "1226" "1225" "1224" "1223" "1222" "1221" "1220" "1219" "1216" "1215" "1214" "1213" "1211" "1209" "1208" "1207" "1206" "1205" "1204" "1203" "1201" "1200" "1199" "1198" "1197" "1196" "1195" "1194" "1193" "1192" "1191" "1190" "1188" "1187" "1185" "1184" "1183" "1182" "1181" "1180" "1179" "1178" "1177" "1176" "1175" "1174" "1173" "1172" "1171" "1170" "1169" "1168" "1167" "1165" "1164" "1163" "1162" "1160" "1159" "1158" "1157" "1156" "1153" "1152" "1151" "1149" "1148" "1147" "1144" "1143" "1142" "1141" "1140" "1138" "1137" "1136" "1134" "1133" "1132" "1131" "1130" "1128" "1127" "1126" "1125" "1124" "1123" "1121" "1120" "1119" "1118" "1117" "1116" "1115" "1114" "1113" "1112" "1111" "1110" "1109" "1108" "1107" "1105" "1104" "1100" "1099" "1098" "1097" "1096" "1095" "1094" "1093" "1092" "1091" "1090" "1088" "1087" "1086" "1085" "1084" "1082" "1081" "1080" "1079" "1078" "1076" "1075" "1074" "1072" "1070" "1069" "1068" "1066" "1064" "1060" "1057" "1056" "1055" "1053" "1052" "1051" "1050" "1048" "1047" "1046" "1044" "1043" "1041" "1040" "1039" "1038" "1036" "1035" "1034" "1033" "1032" "1031" "1027" "1026" "1025" "1023" "1022" "1021" "1020" "1019" "1018" "1017" "1016" "1015" "1014" "1013" "1012" "1010" "1009" "1005" "1004" "1003" "1001" "1000" "999" "998" "997" "996" "994" "993" "992" "990" "989" "988" "987" "986" "985" "984" "983" "980" "979" "978" "977" "976" "975" "974" "973" "972" "971" "970" "968" "966" "965" "964" "961" "960" "959" "957" "956" "955" "953" "952" "951" "950" "947" "945" "943" "942" "941" "939" "938" "937" "936" "935" "934" "933" "932" "931" "930" "929" "928" "927" "926" "925" "924" "923" "922" "921" "920" "919" "918" "917" "916" "915" "914" "913" "911" "910" "909" "908" "907" "906" "905" "904" "903" "902" "901" "900" "899" "898" "897" "896" "895" "893" "891" "890" "889" "887" "886" "885" "884" "883" "882" "881" "880" "879" "878" "877" "876" "875" "874" "873" "872" "871" "870" "869" "868" "867" "866" "865" "864" "863" "862" "861" "860" "859" "858" "857" "856" "855" "854" "853" "852" "849" "848" "847" "846" "844" "843" "842" "841" "840" "838" "837" "836" "835" "834" "833" "831" "830" "829" "828" "827" "826" "825" "824" "823" "822" "821" "820" "817" "813" "812" "811" "810" "808" "807" "806" "805" "804" "802" "792" "790" "787" "786" "782" "781" "780" "777" "774" "770" "769" "767" "763" "761" "760" "759" "756" "755" "753" "752" "751" "747" "743" "742" "741" "740" "739" "736" "735" "733" "732" "730" "729" "728" "724" "723" "722" "721" "720" "718" "717" "715" "713" "712" "711" "710" "708" "707" "705" "703" "702" "701" "699" "696" "695" "692" "691" "689" "688" "686" "682" "681" "680" "679" "677" "676" "675" "674" "673" "670" "669" "668" "667" "665" "663" "661" "658" "656" "653" "650" "649" "648" "647" "645" "644" "643" "641" "640" "639" "637" "634" "633" "632" "628" "627" "625" "624" "622" "621" "615" "614" "613" "612" "610" "609" "606" "604" "600" "597" "596" "595" "593" "592" "590" "589" "588" "587" "585" "581" "579" "578" "577" "576" "575" "573" "572" "570" "564" "562" "560" "558" "557" "554" "553" "552" "551" "550" "549" "547" "546" "541" "535" "534" "533" "529" "527" "526" "525" "523" "522" "521" "514" "513" "511" "510" "509" "508" "507" "505" "502" "500" "497" "494" "493" "491" "490" "489" "488" "487" "484" "482" "478" "476" "475" "472" "471" "470" "469" "464" "463" "462" "459" "457" "455" "453" "451" "445" "444" "443" "442" "441" "439" "438" "437" "431" "430" "429" "427" "425" "423" "422" "421" "420" "416" "415" "413" "411" "409" "408" "407" "404" "403" "400" "397" "396" "392" "391" "390" "388" "387" "386" "385" "382" "380" "378" "375" "374" "373" "371" "370" "369" "367" "366" "364" "363" "358" "356" "355" "353" "350" "349" "348" "346" "345" "344" "343" "338" "337" "335" "327" "326" "325" "324" "322" "321" "320" "319" "318" "317" "316" "315" "311" "309" "306" "305" "304" "303" "301" "300" "298" "295" "293" "291" "290" "289" "288" "287" "286" "284" "283" "281" "280" "279" "278" "277" "276" "274" "273" "270" "269" "267" "264" "261" "259" "258" "256" "255" "253" "252" "251" "250" "249" "248" "245" "244" "243" "242" "241" "239" "238" "235" "233" "231" "230" "228" "226" "221" "220" "219" "218" "217" "216" "213" "212" "210" "208" "207" "206" "204" "203" "200" "197" "196" "191" "189" "187" "186" "184" "182" "179" "178" "177" "176" "175" "174" "173" "172" "171" "170" "167" "166" "165" "163" "162" "160" "159" "158" "157" "156" "155" "153" "152" "151" "149" "148" "145" "142" "141" "139" "136" "135" "129" "128" "127" "126" "125" "124" "123" "122" "119" "118" "117" "116" "115" "112" "111" "109" "108" "107" "101" "99" "98" "97" "95" "93" "92" "90" "89" "87" "84" "82" "81" "80" "79" "78" "77" "76" "72" "71" "70" "69" "67" "65" "64" "63" "60" "59" "58" "57" "55" "52" "47" "46" "45" "44" "43" "42" "41" "40" "39" "38" "37" "36" "35" "34" "31" "29" "28" "27" "25" "24" "22" "21" "20" "18" "15" "13" "12" "11" "10" "9" "7" "4" "3" "1" 

Redescription R45 Rules: 

Dist: 84 49 76 19 1
W1R: RAVLTImmediate >= 43.0 <= 70.0 AND ADAS13 >= 1.67 <= 17.0 AND MMREAD >= 1.0 <= 1.0 
W2R: ICV >= 1147283.460224 <= 1602619.908333 AND Hippocampus >= 6079.0 <= 9902.0 AND FDG >= 5.94983 <= 8.53584 
JS: 0.3443609022556391
p-value :0.0
Support intersection: 229
Support union: 665

Covered examples (intersection): 
"1735" "1733" "1732" "1731" "1728" "1725" "1723" "1717" "1716" "1715" "1711" "1709" "1705" "1703" "1697" "1696" "1692" "1687" "1685" "1674" "1673" "1672" "1669" "1668" "1667" "1665" "1663" "1662" "1659" "1658" "1657" "1656" "1651" "1646" "1645" "1640" "1636" "1633" "1632" "1630" "1627" "1624" "1621" "1620" "1618" "1612" "1607" "1605" "1591" "1582" "1578" "1564" "1544" "1537" "1496" "1493" "1490" "1477" "1473" "1468" "1462" "1461" "1455" "1446" "1445" "1441" "1436" "1435" "1432" "1426" "1425" "1420" "1412" "1411" "1397" "1394" "1374" "1373" "1372" "1369" "1367" "1365" "1362" "1355" "1351" "1348" "1339" "1334" "1322" "1318" "1308" "1301" "1299" "1298" "1289" "1283" "1278" "1277" "1269" "1267" "1265" "1264" "1254" "1253" "1252" "1245" "1243" "1242" "1241" "1238" "1229" "1222" "1220" "1216" "1209" "1207" "1206" "1204" "1196" "1193" "1192" "1191" "1190" "1188" "1187" "1185" "1183" "1177" "1175" "1174" "1169" "1165" "1159" "1153" "1152" "1149" "1148" "1134" "1130" "1125" "1123" "1120" "1119" "1118" "1114" "1112" "1109" "1108" "1100" "1096" "1093" "1088" "1081" "1074" "1070" "1069" "1057" "1052" "1051" "1041" "1040" "1032" "1022" "1010" "1009" "999" "993" "986" "985" "984" "980" "971" "968" "965" "939" "938" "922" "921" "919" "918" "913" "906" "902" "901" "900" "898" "891" "884" "880" "868" "864" "860" "853" "852" "846" "838" "833" "830" "828" "825" "824" "823" "820" "802" "787" "581" "535" "509" "427" "420" "409" "382" "371" "364" "353" "350" "305" "270" "258" "241" "221" "206" "176" "162" "156" "59" "13" "9" "7" 
Union elements: 
"1735" "1734" "1733" "1732" "1731" "1730" "1728" "1725" "1724" "1723" "1719" "1718" "1717" "1716" "1715" "1713" "1712" "1711" "1710" "1709" "1708" "1705" "1704" "1703" "1701" "1699" "1697" "1696" "1693" "1692" "1689" "1687" "1686" "1685" "1677" "1676" "1675" "1674" "1673" "1672" "1669" "1668" "1667" "1665" "1663" "1662" "1661" "1660" "1659" "1658" "1657" "1656" "1653" "1651" "1650" "1649" "1648" "1646" "1645" "1644" "1643" "1642" "1641" "1640" "1639" "1638" "1637" "1636" "1634" "1633" "1632" "1631" "1630" "1627" "1624" "1621" "1620" "1618" "1617" "1616" "1615" "1612" "1611" "1608" "1607" "1606" "1605" "1604" "1594" "1592" "1591" "1582" "1578" "1576" "1564" "1563" "1557" "1556" "1553" "1549" "1544" "1543" "1541" "1539" "1537" "1527" "1517" "1511" "1508" "1505" "1504" "1498" "1496" "1495" "1493" "1491" "1490" "1489" "1485" "1480" "1478" "1477" "1475" "1474" "1473" "1469" "1468" "1465" "1462" "1461" "1456" "1455" "1446" "1445" "1442" "1441" "1436" "1435" "1434" "1433" "1432" "1428" "1426" "1425" "1424" "1423" "1420" "1412" "1411" "1404" "1399" "1397" "1394" "1390" "1387" "1385" "1378" "1376" "1374" "1373" "1372" "1370" "1369" "1368" "1367" "1365" "1362" "1359" "1358" "1355" "1354" "1352" "1351" "1350" "1349" "1348" "1347" "1345" "1343" "1342" "1340" "1339" "1336" "1334" "1332" "1330" "1326" "1325" "1324" "1322" "1320" "1318" "1317" "1314" "1313" "1312" "1310" "1309" "1308" "1304" "1302" "1301" "1299" "1298" "1297" "1292" "1291" "1289" "1288" "1287" "1285" "1284" "1283" "1282" "1280" "1279" "1278" "1277" "1273" "1271" "1269" "1268" "1267" "1266" "1265" "1264" "1263" "1258" "1257" "1254" "1253" "1252" "1251" "1249" "1246" "1245" "1243" "1242" "1241" "1240" "1239" "1238" "1237" "1236" "1233" "1229" "1227" "1225" "1223" "1222" "1221" "1220" "1217" "1216" "1213" "1212" "1209" "1208" "1207" "1206" "1205" "1204" "1201" "1200" "1198" "1197" "1196" "1194" "1193" "1192" "1191" "1190" "1188" "1187" "1185" "1184" "1183" "1182" "1179" "1178" "1177" "1176" "1175" "1174" "1173" "1170" "1169" "1167" "1165" "1164" "1163" "1160" "1159" "1158" "1157" "1156" "1153" "1152" "1151" "1149" "1148" "1137" "1136" "1134" "1133" "1130" "1126" "1125" "1124" "1123" "1122" "1121" "1120" "1119" "1118" "1117" "1116" "1114" "1113" "1112" "1110" "1109" "1108" "1105" "1100" "1098" "1096" "1093" "1092" "1091" "1088" "1087" "1081" "1078" "1076" "1074" "1070" "1069" "1068" "1067" "1057" "1054" "1052" "1051" "1048" "1047" "1046" "1042" "1041" "1040" "1038" "1035" "1032" "1029" "1026" "1023" "1022" "1021" "1018" "1017" "1016" "1015" "1014" "1013" "1010" "1009" "1006" "1005" "1004" "1001" "999" "998" "997" "996" "993" "991" "990" "988" "987" "986" "985" "984" "980" "976" "975" "974" "971" "968" "966" "965" "964" "961" "960" "959" "956" "955" "953" "951" "947" "944" "940" "939" "938" "934" "928" "925" "924" "923" "922" "921" "919" "918" "915" "914" "913" "910" "909" "906" "904" "903" "902" "901" "900" "898" "897" "895" "893" "891" "890" "888" "884" "883" "882" "880" "879" "878" "873" "872" "871" "870" "868" "867" "864" "863" "862" "861" "860" "859" "858" "855" "854" "853" "852" "849" "847" "846" "845" "844" "841" "840" "838" "837" "836" "834" "833" "830" "829" "828" "827" "825" "824" "823" "821" "820" "817" "816" "810" "808" "804" "803" "802" "800" "787" "777" "762" "760" "756" "755" "753" "752" "743" "742" "740" "735" "732" "728" "724" "723" "721" "717" "715" "712" "711" "708" "705" "699" "697" "693" "681" "680" "679" "676" "669" "664" "663" "645" "644" "634" "628" "624" "614" "613" "612" "581" "578" "557" "555" "550" "535" "533" "527" "523" "514" "513" "509" "508" "507" "502" "500" "497" "488" "462" "457" "454" "441" "439" "438" "427" "420" "416" "409" "408" "405" "390" "388" "387" "385" "382" "375" "371" "369" "364" "356" "353" "350" "349" "348" "346" "343" "338" "327" "325" "319" "318" "316" "315" "314" "309" "305" "304" "301" "298" "297" "292" "289" "288" "283" "278" "274" "270" "267" "264" "258" "256" "245" "244" "243" "241" "239" "238" "235" "221" "219" "212" "206" "203" "191" "187" "186" "176" "171" "167" "162" "159" "158" "156" "153" "152" "151" "149" "146" "140" "127" "126" "123" "119" "116" "112" "107" "101" "99" "97" "92" "89" "81" "80" "77" "76" "71" "65" "64" "63" "59" "58" "55" "52" "51" "46" "42" "41" "38" "37" "35" "34" "29" "25" "22" "18" "15" "13" "12" "11" "10" "9" "7" 

Redescription R46 Rules: 

Dist: 1 0 11 85 102
W1R: RAVLTPercForgetting >= 77.777778 <= 100.0 AND RAVLTImmediate >= 1.0 <= 36.0 AND ADAS13 >= 13.67 <= 54.67 
W2R: Hippocampus >= 3091.0 <= 6063.0 AND HMT16 >= 19.2 <= 53.5 
JS: 0.30428134556574926
p-value :0.0
Support intersection: 199
Support union: 654

Covered examples (intersection): 
"1625" "1622" "1619" "1601" "1599" "1598" "1590" "1589" "1588" "1586" "1572" "1571" "1569" "1567" "1560" "1559" "1552" "1536" "1533" "1528" "1521" "1519" "1518" "1515" "1506" "1501" "1499" "1492" "1488" "1487" "1476" "1463" "1437" "1429" "1415" "1414" "1398" "1395" "1393" "1386" "1382" "1353" "1328" "1303" "1300" "1293" "1286" "1276" "1275" "1260" "1230" "1226" "1218" "1210" "1202" "1189" "1181" "1154" "1146" "1145" "1140" "1129" "1106" "1065" "1059" "1045" "1037" "1028" "1008" "1002" "995" "948" "946" "886" "839" "819" "799" "786" "785" "783" "782" "779" "769" "763" "758" "757" "737" "719" "698" "685" "678" "672" "666" "662" "660" "657" "654" "652" "646" "632" "630" "627" "622" "619" "616" "605" "602" "601" "599" "588" "584" "571" "569" "566" "565" "563" "561" "556" "543" "542" "539" "537" "531" "515" "495" "492" "485" "479" "467" "466" "436" "433" "430" "424" "393" "389" "384" "383" "373" "365" "363" "362" "360" "358" "354" "347" "341" "340" "336" "332" "331" "323" "321" "313" "312" "310" "294" "285" "282" "272" "271" "268" "266" "265" "240" "236" "234" "232" "225" "223" "209" "201" "200" "196" "193" "189" "168" "155" "150" "148" "147" "125" "115" "110" "95" "86" "83" "74" "62" "61" "56" "54" "49" "48" "33" "27" "8" "5" "2" 
Union elements: 
"1729" "1722" "1721" "1707" "1706" "1700" "1699" "1694" "1690" "1688" "1683" "1682" "1681" "1679" "1678" "1670" "1666" "1664" "1654" "1643" "1642" "1637" "1635" "1629" "1628" "1625" "1622" "1619" "1615" "1610" "1609" "1603" "1602" "1601" "1599" "1598" "1597" "1595" "1594" "1593" "1592" "1590" "1589" "1588" "1587" "1586" "1585" "1584" "1581" "1580" "1579" "1577" "1575" "1572" "1571" "1569" "1568" "1567" "1566" "1565" "1561" "1560" "1559" "1555" "1554" "1552" "1551" "1550" "1548" "1542" "1540" "1538" "1536" "1535" "1533" "1532" "1531" "1530" "1529" "1528" "1525" "1524" "1523" "1521" "1520" "1519" "1518" "1516" "1515" "1514" "1512" "1510" "1509" "1507" "1506" "1504" "1502" "1501" "1500" "1499" "1497" "1495" "1492" "1488" "1487" "1485" "1484" "1482" "1480" "1476" "1472" "1469" "1466" "1463" "1460" "1459" "1456" "1453" "1450" "1447" "1444" "1443" "1440" "1439" "1438" "1437" "1434" "1431" "1429" "1428" "1424" "1422" "1421" "1419" "1418" "1417" "1416" "1415" "1414" "1413" "1409" "1408" "1406" "1405" "1403" "1402" "1401" "1400" "1398" "1396" "1395" "1393" "1389" "1388" "1387" "1386" "1384" "1382" "1379" "1377" "1368" "1363" "1361" "1360" "1353" "1347" "1335" "1333" "1329" "1328" "1327" "1325" "1319" "1315" "1303" "1300" "1297" "1293" "1292" "1286" "1276" "1275" "1274" "1270" "1262" "1261" "1260" "1255" "1250" "1248" "1230" "1226" "1218" "1212" "1211" "1210" "1202" "1200" "1189" "1186" "1181" "1173" "1172" "1166" "1154" "1150" "1146" "1145" "1144" "1143" "1142" "1140" "1139" "1135" "1133" "1131" "1129" "1121" "1115" "1111" "1106" "1104" "1101" "1099" "1098" "1097" "1090" "1089" "1083" "1082" "1079" "1071" "1065" "1063" "1062" "1059" "1050" "1045" "1043" "1042" "1039" "1037" "1036" "1033" "1028" "1024" "1012" "1011" "1008" "1007" "1002" "995" "989" "987" "982" "981" "979" "974" "973" "963" "958" "955" "954" "949" "948" "946" "941" "937" "936" "932" "931" "920" "917" "912" "894" "892" "886" "885" "877" "850" "839" "835" "832" "822" "819" "818" "814" "812" "809" "805" "801" "800" "799" "798" "797" "796" "795" "794" "793" "792" "791" "786" "785" "783" "782" "779" "776" "775" "773" "772" "771" "770" "769" "768" "767" "766" "765" "763" "761" "759" "758" "757" "756" "751" "750" "747" "746" "744" "738" "737" "734" "731" "726" "723" "722" "720" "719" "714" "713" "709" "706" "704" "698" "688" "685" "684" "683" "678" "677" "674" "672" "668" "667" "666" "665" "662" "661" "660" "658" "657" "654" "652" "651" "650" "649" "647" "646" "640" "639" "638" "636" "635" "633" "632" "631" "630" "627" "626" "623" "622" "619" "618" "616" "615" "612" "611" "606" "605" "604" "602" "601" "600" "599" "596" "594" "591" "588" "587" "584" "583" "582" "579" "577" "572" "571" "569" "568" "567" "566" "565" "563" "561" "556" "555" "554" "553" "546" "544" "543" "542" "540" "539" "538" "537" "536" "534" "533" "531" "530" "527" "525" "524" "520" "518" "517" "515" "512" "511" "510" "506" "505" "504" "503" "499" "498" "497" "496" "495" "494" "492" "485" "484" "479" "478" "474" "473" "472" "471" "470" "469" "467" "466" "460" "458" "456" "453" "452" "450" "449" "448" "446" "443" "440" "436" "435" "433" "432" "430" "429" "428" "426" "424" "423" "419" "410" "403" "402" "400" "398" "397" "395" "394" "393" "389" "384" "383" "381" "379" "375" "373" "372" "368" "367" "365" "363" "362" "361" "360" "358" "356" "354" "347" "345" "341" "340" "336" "334" "333" "332" "331" "330" "329" "323" "321" "319" "314" "313" "312" "310" "307" "306" "294" "292" "285" "282" "281" "275" "272" "271" "268" "267" "266" "265" "261" "260" "259" "257" "255" "251" "250" "246" "240" "237" "236" "234" "232" "228" "227" "225" "223" "213" "209" "208" "205" "203" "202" "201" "200" "199" "198" "196" "195" "194" "193" "192" "190" "189" "188" "187" "185" "183" "179" "178" "177" "175" "174" "170" "169" "168" "163" "161" "157" "155" "151" "150" "148" "147" "145" "140" "138" "136" "134" "133" "132" "130" "129" "128" "125" "122" "121" "115" "114" "113" "111" "110" "103" "102" "100" "96" "95" "94" "93" "91" "90" "86" "85" "83" "78" "75" "74" "72" "69" "62" "61" "57" "56" "54" "53" "50" "49" "48" "36" "33" "32" "27" "26" "24" "23" "19" "17" "16" "8" "5" "2" 

Redescription R47 Rules: 

Dist: 80 44 41 7 0
W1R: Q9SCORE >= 0.0 <= 0.0 AND CDJUDGE >= 0.0 <= 0.0 AND ADAS13 >= 1.67 <= 9.0 AND NXHEEL >= 1.0 <= 1.0 
W2R: ICV >= 1147283.460224 <= 1602619.908333 AND Hippocampus >= 6079.0 <= 9902.0 AND FDG >= 5.94983 <= 8.53584 
JS: 0.28907563025210087
p-value :0.0
Support intersection: 172
Support union: 595

Covered examples (intersection): 
"1734" "1733" "1731" "1728" "1725" "1717" "1716" "1715" "1711" "1709" "1705" "1704" "1703" "1697" "1696" "1692" "1686" "1685" "1674" "1672" "1669" "1668" "1667" "1665" "1662" "1661" "1659" "1657" "1656" "1651" "1650" "1648" "1646" "1645" "1640" "1636" "1634" "1633" "1618" "1608" "1607" "1605" "1604" "1591" "1582" "1564" "1544" "1493" "1491" "1477" "1474" "1468" "1461" "1445" "1432" "1420" "1397" "1394" "1374" "1373" "1372" "1369" "1367" "1365" "1362" "1359" "1355" "1342" "1334" "1326" "1322" "1312" "1309" "1308" "1289" "1283" "1278" "1271" "1267" "1264" "1263" "1257" "1254" "1252" "1251" "1245" "1243" "1242" "1238" "1225" "1222" "1220" "1216" "1209" "1208" "1206" "1204" "1197" "1196" "1188" "1182" "1175" "1174" "1167" "1165" "1153" "1149" "1134" "1125" "1123" "1120" "1119" "1114" "1112" "1096" "1093" "1088" "1070" "1057" "1052" "1051" "1047" "1040" "1038" "1032" "1022" "1014" "1013" "1010" "997" "993" "976" "971" "968" "965" "918" "915" "906" "900" "891" "884" "883" "880" "868" "867" "864" "852" "846" "838" "830" "827" "823" "634" "581" "550" "535" "509" "420" "371" "364" "353" "350" "305" "270" "241" "176" "156" "63" "59" "15" "9" "7" 
Union elements: 
"1735" "1734" "1733" "1732" "1731" "1728" "1726" "1725" "1724" "1723" "1719" "1718" "1717" "1716" "1715" "1713" "1712" "1711" "1710" "1709" "1708" "1705" "1704" "1703" "1701" "1699" "1698" "1697" "1696" "1693" "1692" "1689" "1687" "1686" "1685" "1677" "1676" "1674" "1673" "1672" "1669" "1668" "1667" "1665" "1663" "1662" "1661" "1660" "1659" "1658" "1657" "1656" "1653" "1651" "1650" "1649" "1648" "1647" "1646" "1645" "1644" "1643" "1642" "1640" "1639" "1638" "1637" "1636" "1634" "1633" "1632" "1631" "1630" "1629" "1627" "1624" "1621" "1620" "1618" "1616" "1615" "1612" "1608" "1607" "1605" "1604" "1594" "1592" "1591" "1582" "1578" "1576" "1564" "1549" "1544" "1543" "1541" "1539" "1537" "1527" "1517" "1511" "1508" "1505" "1504" "1498" "1496" "1494" "1493" "1491" "1490" "1489" "1485" "1480" "1478" "1477" "1475" "1474" "1473" "1469" "1468" "1465" "1462" "1461" "1455" "1446" "1445" "1442" "1441" "1436" "1435" "1434" "1433" "1432" "1428" "1426" "1425" "1424" "1420" "1412" "1411" "1399" "1397" "1394" "1387" "1376" "1374" "1373" "1372" "1370" "1369" "1367" "1365" "1362" "1359" "1358" "1355" "1351" "1350" "1349" "1348" "1345" "1342" "1340" "1339" "1336" "1334" "1332" "1330" "1326" "1325" "1324" "1322" "1318" "1317" "1314" "1313" "1312" "1310" "1309" "1308" "1304" "1302" "1301" "1299" "1298" "1297" "1292" "1289" "1288" "1287" "1285" "1284" "1283" "1282" "1280" "1278" "1277" "1273" "1271" "1269" "1268" "1267" "1265" "1264" "1263" "1257" "1254" "1253" "1252" "1251" "1246" "1245" "1243" "1242" "1241" "1240" "1239" "1238" "1237" "1236" "1233" "1231" "1229" "1225" "1222" "1220" "1217" "1216" "1212" "1209" "1208" "1207" "1206" "1205" "1204" "1203" "1201" "1200" "1198" "1197" "1196" "1194" "1193" "1192" "1191" "1190" "1188" "1187" "1185" "1183" "1182" "1179" "1178" "1177" "1176" "1175" "1174" "1173" "1170" "1169" "1168" "1167" "1165" "1164" "1163" "1160" "1159" "1158" "1156" "1153" "1152" "1151" "1149" "1148" "1137" "1136" "1134" "1133" "1130" "1126" "1125" "1123" "1122" "1120" "1119" "1118" "1117" "1116" "1114" "1113" "1112" "1110" "1109" "1108" "1107" "1105" "1100" "1098" "1096" "1093" "1091" "1088" "1087" "1085" "1081" "1080" "1078" "1076" "1074" "1070" "1069" "1068" "1067" "1057" "1054" "1052" "1051" "1047" "1046" "1042" "1041" "1040" "1038" "1035" "1032" "1029" "1023" "1022" "1021" "1019" "1018" "1017" "1016" "1015" "1014" "1013" "1010" "1009" "1006" "1004" "1001" "999" "998" "997" "996" "993" "991" "988" "987" "986" "985" "984" "980" "976" "975" "971" "968" "965" "961" "960" "959" "955" "953" "947" "944" "942" "940" "939" "938" "928" "927" "923" "922" "921" "919" "918" "915" "914" "913" "910" "909" "906" "904" "903" "902" "901" "900" "899" "898" "897" "895" "893" "891" "890" "888" "884" "883" "880" "879" "878" "873" "872" "871" "868" "867" "864" "862" "861" "860" "859" "858" "855" "854" "853" "852" "849" "847" "846" "844" "841" "840" "838" "837" "833" "830" "829" "828" "827" "825" "824" "823" "821" "820" "817" "808" "803" "802" "800" "787" "777" "760" "756" "753" "743" "742" "736" "732" "728" "724" "723" "717" "715" "712" "711" "708" "705" "699" "689" "681" "680" "679" "676" "665" "663" "649" "645" "644" "634" "624" "614" "581" "573" "557" "555" "550" "549" "535" "533" "529" "527" "513" "509" "508" "490" "488" "464" "462" "441" "427" "420" "409" "391" "390" "388" "387" "385" "382" "375" "371" "369" "364" "356" "353" "350" "346" "343" "338" "335" "327" "325" "322" "320" "319" "316" "311" "309" "305" "304" "301" "288" "286" "278" "273" "270" "267" "264" "258" "256" "252" "244" "241" "239" "238" "235" "221" "219" "212" "206" "197" "187" "186" "177" "176" "173" "171" "167" "162" "160" "159" "156" "153" "152" "149" "146" "126" "123" "116" "112" "111" "107" "101" "99" "97" "92" "89" "87" "82" "81" "80" "77" "71" "65" "64" "63" "59" "58" "55" "52" "51" "43" "41" "40" "35" "34" "29" "20" "18" "15" "13" "12" "11" "10" "9" "7" 

Redescription R48 Rules: 

Dist: 1 0 6 99 72
W1R: MMSE >= 23.0 <= 30.0 AND ADAS13 >= 20.0 <= 54.67 AND BCBREATH >= 0.0 <= 0.0 
W2R: Entorhinal >= 1426.0 <= 3154.0 AND Hippocampus >= 3091.0 <= 6696.0 
JS: 0.28343949044585987
p-value :2.220446049250313E-16
Support intersection: 178
Support union: 628

Covered examples (intersection): 
"1690" "1664" "1643" "1628" "1625" "1599" "1589" "1586" "1577" "1565" "1558" "1542" "1536" "1535" "1533" "1519" "1518" "1515" "1514" "1510" "1501" "1499" "1454" "1450" "1440" "1424" "1396" "1395" "1393" "1382" "1379" "1319" "1300" "1286" "1276" "1270" "1260" "1248" "1230" "1210" "1202" "1154" "1129" "1099" "1062" "1061" "1045" "1030" "1029" "1024" "1011" "1008" "1002" "995" "982" "969" "963" "854" "800" "799" "798" "794" "776" "764" "761" "757" "750" "748" "746" "745" "738" "737" "734" "726" "709" "706" "688" "687" "657" "655" "652" "651" "646" "630" "605" "603" "601" "599" "596" "584" "582" "574" "565" "561" "543" "542" "539" "537" "532" "531" "530" "527" "519" "517" "515" "503" "496" "495" "492" "485" "481" "473" "467" "452" "449" "446" "436" "434" "433" "429" "428" "410" "406" "389" "384" "383" "368" "365" "361" "352" "351" "347" "341" "340" "336" "331" "330" "313" "312" "310" "294" "285" "268" "266" "265" "262" "240" "236" "234" "229" "223" "211" "209" "201" "199" "194" "193" "183" "168" "154" "137" "121" "114" "113" "100" "75" "74" "73" "61" "56" "54" "51" "49" "48" "32" "27" "8" "5" 
Union elements: 
"1722" "1707" "1705" "1694" "1690" "1685" "1683" "1682" "1681" "1679" "1678" "1677" "1666" "1664" "1654" "1653" "1652" "1643" "1642" "1639" "1638" "1628" "1625" "1619" "1613" "1610" "1609" "1602" "1601" "1599" "1598" "1594" "1593" "1590" "1589" "1588" "1587" "1586" "1585" "1584" "1581" "1580" "1577" "1575" "1574" "1572" "1569" "1567" "1566" "1565" "1560" "1559" "1558" "1555" "1551" "1550" "1548" "1542" "1540" "1539" "1536" "1535" "1534" "1533" "1532" "1530" "1528" "1525" "1524" "1521" "1519" "1518" "1516" "1515" "1514" "1512" "1510" "1509" "1504" "1501" "1500" "1499" "1487" "1486" "1484" "1479" "1476" "1472" "1469" "1466" "1463" "1460" "1459" "1458" "1457" "1456" "1454" "1451" "1450" "1447" "1440" "1439" "1438" "1437" "1435" "1434" "1431" "1430" "1429" "1424" "1419" "1417" "1415" "1414" "1413" "1410" "1405" "1403" "1398" "1396" "1395" "1393" "1386" "1384" "1382" "1380" "1379" "1377" "1375" "1370" "1368" "1353" "1347" "1337" "1335" "1333" "1328" "1327" "1319" "1303" "1300" "1297" "1295" "1293" "1286" "1280" "1276" "1275" "1274" "1272" "1270" "1262" "1260" "1250" "1248" "1232" "1230" "1226" "1218" "1217" "1210" "1202" "1189" "1186" "1181" "1179" "1173" "1172" "1166" "1154" "1150" "1146" "1145" "1144" "1143" "1139" "1138" "1135" "1131" "1129" "1127" "1126" "1122" "1121" "1120" "1116" "1115" "1111" "1106" "1104" "1103" "1102" "1101" "1099" "1090" "1089" "1083" "1077" "1073" "1071" "1067" "1065" "1062" "1061" "1059" "1050" "1049" "1045" "1043" "1039" "1037" "1036" "1030" "1029" "1028" "1027" "1024" "1011" "1008" "1002" "995" "994" "983" "982" "981" "979" "974" "973" "970" "969" "967" "963" "962" "954" "949" "948" "946" "940" "936" "895" "894" "892" "889" "887" "886" "865" "854" "851" "850" "845" "843" "839" "832" "831" "819" "817" "816" "814" "813" "810" "803" "801" "800" "799" "798" "797" "796" "795" "794" "793" "792" "791" "789" "788" "786" "785" "783" "782" "779" "777" "776" "775" "773" "771" "770" "769" "766" "764" "763" "761" "758" "757" "756" "754" "751" "750" "748" "746" "745" "744" "741" "738" "737" "734" "731" "727" "726" "725" "724" "722" "719" "714" "713" "712" "709" "706" "704" "700" "698" "696" "690" "688" "687" "685" "684" "678" "677" "672" "667" "666" "665" "662" "660" "658" "657" "655" "654" "652" "651" "649" "648" "647" "646" "643" "639" "638" "635" "631" "630" "629" "627" "626" "623" "619" "618" "616" "615" "612" "611" "609" "608" "605" "604" "603" "602" "601" "599" "598" "596" "594" "593" "591" "588" "586" "584" "583" "582" "577" "574" "571" "569" "568" "567" "566" "565" "563" "561" "558" "556" "555" "544" "543" "542" "540" "539" "538" "537" "536" "534" "532" "531" "530" "528" "527" "525" "524" "520" "519" "518" "517" "515" "510" "506" "505" "504" "503" "501" "498" "496" "495" "494" "492" "488" "487" "485" "484" "481" "480" "479" "474" "473" "472" "471" "467" "466" "465" "461" "458" "456" "452" "450" "449" "448" "447" "446" "443" "442" "440" "436" "435" "434" "433" "432" "430" "429" "428" "425" "424" "423" "421" "419" "418" "417" "410" "406" "402" "399" "398" "397" "395" "394" "393" "389" "384" "383" "381" "375" "373" "368" "367" "365" "364" "363" "362" "361" "360" "359" "357" "356" "354" "352" "351" "347" "341" "340" "339" "336" "334" "332" "331" "330" "329" "323" "321" "319" "314" "313" "312" "310" "307" "306" "305" "300" "299" "297" "295" "294" "292" "285" "282" "275" "272" "271" "268" "266" "265" "262" "260" "259" "257" "255" "251" "249" "246" "242" "240" "237" "236" "234" "232" "229" "225" "223" "222" "217" "215" "214" "211" "209" "208" "206" "205" "202" "201" "199" "194" "193" "192" "188" "187" "185" "183" "180" "179" "172" "168" "163" "161" "155" "154" "150" "149" "148" "147" "143" "140" "138" "137" "135" "133" "130" "128" "122" "121" "120" "115" "114" "113" "110" "103" "102" "100" "95" "93" "90" "86" "85" "83" "81" "75" "74" "73" "69" "68" "66" "62" "61" "60" "56" "54" "53" "51" "49" "48" "33" "32" "30" "27" "26" "24" "23" "19" "17" "14" "8" "5" "3" "2" 

Redescription R49 Rules: 

Dist: 0 0 0 23 101
W1R: Q4SCORE >= 8.0 <= 10.0 AND ADAS13 >= 25.33 <= 54.67 AND ADAS11 >= 17.33 <= 42.67 
W2R: Hippocampus >= 3281.0 <= 6901.0 AND APOE4 >= 1.0 <= 2.0 
JS: 0.2339622641509434
p-value :2.220446049250313E-16
Support intersection: 124
Support union: 530

Covered examples (intersection): 
"1683" "1670" "1666" "1664" "1610" "1599" "1598" "1597" "1594" "1589" "1586" "1581" "1577" "1572" "1571" "1567" "1565" "1560" "1559" "1555" "1535" "1521" "1506" "1497" "1487" "1476" "1454" "1437" "1415" "1413" "1407" "1400" "1398" "1396" "1382" "1380" "1300" "1275" "1262" "1186" "1181" "1146" "1131" "1129" "1111" "1106" "1099" "1065" "1062" "1045" "1037" "1024" "1008" "1002" "995" "963" "819" "799" "792" "785" "779" "750" "748" "744" "726" "722" "698" "672" "660" "652" "619" "616" "602" "601" "594" "582" "569" "561" "544" "532" "525" "520" "506" "503" "484" "482" "479" "471" "466" "458" "452" "436" "435" "434" "433" "428" "424" "393" "389" "365" "362" "361" "354" "341" "336" "331" "323" "313" "310" "285" "272" "266" "265" "251" "242" "225" "199" "133" "62" "61" "57" "53" "6" "2" 
Union elements: 
"1736" "1722" "1714" "1706" "1700" "1698" "1694" "1690" "1683" "1681" "1679" "1670" "1666" "1664" "1654" "1637" "1628" "1622" "1619" "1610" "1609" "1602" "1601" "1599" "1598" "1597" "1594" "1593" "1589" "1588" "1586" "1581" "1580" "1579" "1577" "1572" "1571" "1569" "1568" "1567" "1566" "1565" "1560" "1559" "1558" "1555" "1554" "1552" "1550" "1547" "1546" "1542" "1541" "1538" "1536" "1535" "1533" "1532" "1529" "1528" "1524" "1521" "1520" "1519" "1518" "1516" "1515" "1514" "1512" "1510" "1509" "1506" "1505" "1504" "1501" "1499" "1497" "1495" "1494" "1488" "1487" "1484" "1482" "1479" "1478" "1477" "1476" "1469" "1463" "1456" "1454" "1453" "1450" "1447" "1443" "1442" "1439" "1437" "1435" "1430" "1424" "1421" "1418" "1417" "1416" "1415" "1413" "1409" "1408" "1407" "1400" "1398" "1396" "1395" "1393" "1392" "1389" "1388" "1386" "1382" "1380" "1368" "1360" "1359" "1352" "1329" "1328" "1327" "1319" "1307" "1306" "1303" "1300" "1297" "1295" "1294" "1293" "1292" "1286" "1284" "1280" "1276" "1275" "1270" "1262" "1260" "1251" "1248" "1242" "1230" "1218" "1217" "1211" "1210" "1195" "1188" "1186" "1184" "1181" "1170" "1166" "1154" "1146" "1145" "1140" "1139" "1135" "1131" "1129" "1127" "1120" "1115" "1112" "1111" "1109" "1108" "1106" "1103" "1101" "1099" "1089" "1083" "1077" "1073" "1067" "1065" "1063" "1062" "1061" "1050" "1045" "1043" "1037" "1036" "1027" "1024" "1023" "1008" "1007" "1002" "997" "995" "985" "983" "982" "981" "973" "969" "967" "963" "958" "949" "937" "933" "931" "920" "908" "888" "886" "876" "869" "865" "843" "839" "831" "819" "818" "817" "813" "808" "807" "805" "799" "798" "797" "794" "792" "788" "786" "785" "783" "781" "779" "777" "776" "775" "774" "773" "771" "766" "764" "759" "758" "757" "756" "750" "748" "747" "745" "744" "741" "740" "739" "737" "736" "735" "734" "731" "727" "726" "725" "722" "709" "706" "704" "698" "696" "688" "687" "684" "678" "672" "671" "666" "662" "661" "660" "658" "657" "655" "654" "652" "651" "650" "647" "638" "635" "633" "631" "630" "624" "619" "618" "616" "615" "607" "606" "604" "603" "602" "601" "600" "598" "596" "594" "592" "591" "588" "587" "584" "582" "581" "574" "571" "569" "568" "565" "563" "562" "561" "558" "556" "555" "547" "546" "544" "543" "542" "539" "537" "536" "532" "531" "527" "525" "523" "520" "519" "517" "515" "512" "507" "506" "505" "504" "503" "500" "496" "495" "492" "487" "485" "484" "482" "481" "480" "479" "478" "472" "471" "467" "466" "463" "460" "458" "456" "452" "450" "443" "439" "436" "435" "434" "433" "432" "430" "429" "428" "426" "425" "424" "423" "421" "419" "418" "417" "415" "414" "411" "410" "402" "400" "398" "397" "395" "394" "393" "389" "383" "381" "375" "374" "373" "367" "365" "362" "361" "360" "356" "354" "351" "348" "347" "341" "340" "339" "336" "331" "330" "329" "323" "321" "313" "312" "310" "300" "287" "285" "282" "281" "279" "276" "272" "268" "266" "265" "262" "257" "253" "251" "242" "240" "237" "234" "225" "223" "218" "215" "214" "210" "209" "205" "201" "200" "199" "196" "195" "193" "189" "187" "185" "183" "177" "168" "163" "161" "155" "154" "150" "149" "148" "147" "145" "137" "135" "133" "122" "119" "118" "115" "114" "113" "110" "103" "100" "94" "93" "92" "90" "86" "85" "83" "75" "74" "73" "72" "69" "67" "66" "62" "61" "57" "56" "54" "53" "52" "51" "50" "48" "36" "33" "31" "27" "23" "16" "14" "10" "8" "6" "2" 

Redescription R50 Rules: 

Dist: 231 57 149 112 0
W1R: RAVLTImmediate >= 18.0 <= 51.0 AND MMSE >= 27.0 <= 30.0 AND ADAS13 >= 1.0 <= 17.0 
W2R: Entorhinal >= 3059.0 <= 5896.0 
JS: 0.4594142259414226
p-value :1.500022328571049E-12
Support intersection: 549
Support union: 1195

Covered examples (intersection): 
"1737" "1735" "1734" "1732" "1729" "1728" "1726" "1724" "1723" "1720" "1719" "1718" "1716" "1715" "1714" "1713" "1712" "1711" "1708" "1704" "1702" "1697" "1695" "1693" "1691" "1689" "1686" "1680" "1675" "1673" "1669" "1667" "1665" "1663" "1662" "1661" "1660" "1658" "1655" "1650" "1649" "1648" "1647" "1646" "1644" "1641" "1640" "1636" "1635" "1634" "1630" "1623" "1620" "1618" "1616" "1615" "1614" "1608" "1592" "1583" "1576" "1570" "1564" "1557" "1556" "1544" "1531" "1517" "1503" "1502" "1498" "1496" "1494" "1485" "1482" "1480" "1474" "1468" "1465" "1464" "1455" "1452" "1449" "1442" "1441" "1433" "1428" "1427" "1423" "1404" "1399" "1392" "1390" "1383" "1376" "1374" "1365" "1364" "1359" "1358" "1356" "1355" "1351" "1345" "1342" "1340" "1339" "1334" "1332" "1329" "1326" "1325" "1320" "1318" "1317" "1316" "1314" "1312" "1310" "1309" "1307" "1304" "1301" "1299" "1296" "1294" "1292" "1291" "1289" "1288" "1287" "1285" "1282" "1279" "1271" "1265" "1264" "1263" "1261" "1259" "1258" "1257" "1256" "1254" "1253" "1251" "1246" "1245" "1244" "1243" "1242" "1241" "1239" "1234" "1233" "1229" "1228" "1227" "1223" "1220" "1219" "1215" "1214" "1213" "1211" "1208" "1207" "1206" "1203" "1200" "1199" "1197" "1196" "1195" "1193" "1191" "1188" "1185" "1184" "1183" "1182" "1180" "1178" "1176" "1175" "1171" "1170" "1168" "1167" "1165" "1164" "1163" "1162" "1158" "1157" "1156" "1149" "1148" "1147" "1143" "1137" "1134" "1130" "1128" "1125" "1124" "1123" "1118" "1113" "1110" "1108" "1105" "1100" "1097" "1095" "1094" "1092" "1088" "1087" "1086" "1085" "1082" "1080" "1078" "1074" "1072" "1069" "1066" "1064" "1060" "1056" "1055" "1053" "1052" "1047" "1046" "1044" "1041" "1040" "1038" "1035" "1034" "1032" "1031" "1025" "1019" "1017" "1016" "1015" "1013" "1012" "1010" "1009" "1004" "1003" "1000" "999" "997" "996" "993" "992" "990" "988" "987" "978" "976" "972" "971" "966" "960" "959" "953" "952" "947" "945" "943" "942" "941" "938" "937" "935" "934" "931" "929" "928" "927" "925" "924" "923" "922" "919" "916" "915" "914" "913" "911" "909" "907" "906" "905" "904" "903" "899" "897" "896" "893" "885" "883" "882" "881" "879" "877" "876" "875" "874" "873" "872" "871" "868" "867" "864" "862" "858" "857" "855" "853" "848" "846" "842" "841" "840" "837" "835" "829" "826" "825" "823" "822" "821" "812" "811" "808" "806" "787" "780" "760" "743" "742" "740" "736" "733" "732" "730" "723" "720" "717" "715" "711" "707" "705" "703" "699" "695" "691" "689" "686" "681" "679" "677" "676" "674" "673" "669" "663" "656" "644" "640" "634" "632" "628" "587" "585" "578" "576" "575" "573" "572" "570" "564" "562" "554" "553" "552" "551" "550" "549" "541" "533" "529" "526" "523" "522" "514" "510" "508" "507" "502" "500" "497" "493" "491" "490" "489" "478" "475" "459" "457" "451" "445" "442" "439" "438" "437" "431" "430" "427" "422" "420" "416" "411" "409" "408" "404" "403" "396" "392" "391" "390" "387" "386" "385" "382" "371" "370" "366" "355" "350" "348" "344" "343" "337" "335" "327" "324" "320" "316" "315" "311" "309" "304" "303" "301" "298" "293" "291" "290" "289" "286" "284" "283" "280" "277" "274" "273" "270" "269" "267" "264" "258" "252" "248" "245" "244" "243" "235" "233" "231" "226" "221" "220" "219" "218" "216" "210" "207" "197" "191" "186" "184" "182" "178" "177" "173" "167" "162" "160" "159" "153" "152" "142" "136" "127" "124" "119" "117" "112" "111" "109" "108" "107" "101" "89" "84" "82" "80" "78" "77" "76" "71" "70" "67" "64" "55" "47" "46" "45" "44" "43" "42" "40" "37" "28" "22" "20" "11" "10" "9" "7" "4" 
Union elements: 
"1737" "1735" "1734" "1733" "1732" "1731" "1730" "1729" "1728" "1727" "1726" "1725" "1724" "1723" "1721" "1720" "1719" "1718" "1717" "1716" "1715" "1714" "1713" "1712" "1711" "1710" "1709" "1708" "1707" "1704" "1703" "1702" "1701" "1699" "1698" "1697" "1696" "1695" "1693" "1692" "1691" "1689" "1688" "1687" "1686" "1685" "1684" "1680" "1677" "1676" "1675" "1673" "1672" "1671" "1669" "1668" "1667" "1665" "1663" "1662" "1661" "1660" "1659" "1658" "1656" "1655" "1654" "1653" "1651" "1650" "1649" "1648" "1647" "1646" "1645" "1644" "1642" "1641" "1640" "1639" "1638" "1636" "1635" "1634" "1633" "1632" "1631" "1630" "1627" "1623" "1622" "1621" "1620" "1618" "1617" "1616" "1615" "1614" "1613" "1612" "1611" "1608" "1607" "1606" "1605" "1604" "1602" "1597" "1596" "1593" "1592" "1591" "1589" "1585" "1584" "1583" "1582" "1578" "1576" "1574" "1573" "1570" "1569" "1564" "1563" "1561" "1558" "1557" "1556" "1554" "1552" "1549" "1548" "1547" "1546" "1545" "1544" "1543" "1542" "1541" "1540" "1539" "1537" "1534" "1532" "1531" "1530" "1527" "1526" "1525" "1523" "1522" "1521" "1517" "1516" "1512" "1511" "1509" "1506" "1505" "1504" "1503" "1502" "1499" "1498" "1497" "1496" "1495" "1494" "1492" "1491" "1490" "1489" "1488" "1487" "1486" "1485" "1483" "1482" "1481" "1480" "1479" "1478" "1477" "1474" "1473" "1472" "1471" "1470" "1469" "1468" "1467" "1465" "1464" "1463" "1462" "1461" "1458" "1457" "1456" "1455" "1452" "1449" "1446" "1445" "1443" "1442" "1441" "1434" "1433" "1431" "1428" "1427" "1423" "1422" "1420" "1418" "1417" "1412" "1411" "1410" "1405" "1404" "1402" "1400" "1399" "1394" "1392" "1391" "1390" "1389" "1388" "1387" "1385" "1384" "1383" "1381" "1378" "1377" "1376" "1375" "1374" "1373" "1372" "1371" "1370" "1369" "1368" "1367" "1366" "1365" "1364" "1363" "1361" "1359" "1358" "1356" "1355" "1354" "1352" "1351" "1350" "1349" "1346" "1345" "1344" "1342" "1341" "1340" "1339" "1338" "1337" "1336" "1334" "1333" "1332" "1330" "1329" "1327" "1326" "1325" "1324" "1323" "1322" "1321" "1320" "1318" "1317" "1316" "1315" "1314" "1313" "1312" "1311" "1310" "1309" "1308" "1307" "1306" "1304" "1303" "1302" "1301" "1299" "1298" "1297" "1296" "1295" "1294" "1292" "1291" "1290" "1289" "1288" "1287" "1285" "1283" "1282" "1281" "1279" "1278" "1277" "1273" "1272" "1271" "1269" "1268" "1267" "1266" "1265" "1264" "1263" "1261" "1259" "1258" "1257" "1256" "1255" "1254" "1253" "1252" "1251" "1247" "1246" "1245" "1244" "1243" "1242" "1241" "1240" "1239" "1238" "1237" "1236" "1235" "1234" "1233" "1232" "1231" "1229" "1228" "1227" "1226" "1225" "1224" "1223" "1222" "1221" "1220" "1219" "1218" "1216" "1215" "1214" "1213" "1212" "1211" "1209" "1208" "1207" "1206" "1205" "1204" "1203" "1201" "1200" "1199" "1198" "1197" "1196" "1195" "1194" "1193" "1192" "1191" "1190" "1188" "1185" "1184" "1183" "1182" "1181" "1180" "1179" "1178" "1177" "1176" "1175" "1174" "1173" "1172" "1171" "1170" "1169" "1168" "1167" "1165" "1164" "1163" "1162" "1160" "1159" "1158" "1157" "1156" "1155" "1153" "1152" "1151" "1149" "1148" "1147" "1144" "1143" "1142" "1140" "1138" "1137" "1136" "1134" "1133" "1132" "1131" "1130" "1128" "1127" "1125" "1124" "1123" "1121" "1120" "1119" "1118" "1117" "1116" "1115" "1114" "1113" "1112" "1111" "1110" "1109" "1108" "1105" "1104" "1100" "1098" "1097" "1096" "1095" "1094" "1093" "1092" "1091" "1090" "1089" "1088" "1087" "1086" "1085" "1084" "1082" "1081" "1080" "1079" "1078" "1076" "1075" "1074" "1073" "1072" "1070" "1069" "1068" "1067" "1066" "1064" "1060" "1059" "1058" "1057" "1056" "1055" "1053" "1052" "1051" "1050" "1048" "1047" "1046" "1044" "1043" "1041" "1040" "1039" "1038" "1036" "1035" "1034" "1033" "1032" "1031" "1027" "1026" "1025" "1023" "1022" "1021" "1020" "1019" "1018" "1017" "1016" "1015" "1014" "1013" "1012" "1010" "1009" "1005" "1004" "1003" "1001" "1000" "999" "998" "997" "996" "994" "993" "992" "991" "990" "989" "988" "987" "986" "985" "984" "983" "980" "979" "978" "977" "976" "975" "973" "972" "971" "970" "968" "966" "965" "964" "961" "960" "959" "958" "957" "956" "955" "953" "952" "950" "947" "945" "943" "942" "941" "938" "937" "936" "935" "934" "933" "932" "931" "930" "929" "928" "927" "926" "925" "924" "923" "922" "921" "920" "919" "918" "917" "916" "915" "914" "913" "911" "910" "909" "908" "907" "906" "905" "904" "903" "902" "901" "900" "899" "898" "897" "896" "895" "893" "892" "891" "890" "889" "888" "887" "886" "885" "884" "883" "882" "881" "880" "879" "878" "877" "876" "875" "874" "873" "872" "871" "870" "869" "868" "867" "866" "865" "864" "862" "861" "860" "859" "858" "857" "856" "855" "854" "853" "849" "848" "847" "846" "845" "844" "843" "842" "841" "840" "838" "837" "836" "835" "834" "833" "831" "830" "829" "828" "827" "826" "825" "824" "823" "822" "821" "820" "817" "813" "812" "811" "810" "808" "807" "806" "805" "804" "802" "792" "790" "787" "786" "782" "781" "780" "778" "777" "774" "772" "770" "769" "767" "763" "762" "761" "760" "759" "758" "756" "755" "753" "752" "751" "747" "743" "742" "741" "740" "739" "736" "735" "733" "732" "730" "729" "728" "723" "722" "721" "720" "718" "717" "716" "715" "713" "712" "711" "710" "708" "707" "705" "703" "702" "701" "699" "697" "696" "695" "692" "691" "689" "688" "686" "685" "683" "682" "681" "680" "679" "677" "676" "675" "674" "673" "669" "668" "667" "665" "664" "663" "661" "659" "658" "656" "653" "650" "649" "648" "647" "645" "644" "643" "642" "641" "640" "639" "638" "637" "634" "633" "632" "628" "627" "625" "624" "622" "621" "615" "614" "613" "610" "609" "606" "604" "600" "596" "595" "593" "592" "590" "589" "588" "587" "586" "585" "581" "580" "579" "578" "577" "576" "575" "573" "572" "570" "564" "562" "560" "559" "558" "557" "554" "553" "552" "551" "550" "549" "547" "546" "541" "535" "534" "533" "529" "527" "526" "525" "523" "522" "521" "514" "513" "511" "510" "509" "508" "507" "505" "502" "500" "497" "494" "493" "491" "490" "489" "488" "487" "484" "482" "478" "476" "475" "472" "471" "470" "469" "464" "463" "462" "459" "457" "455" "454" "453" "451" "445" "444" "443" "442" "439" "438" "437" "431" "430" "429" "427" "425" "423" "422" "421" "420" "418" "416" "415" "413" "411" "409" "408" "407" "405" "404" "403" "402" "400" "397" "396" "392" "391" "390" "388" "387" "386" "385" "382" "380" "378" "377" "376" "375" "374" "373" "371" "370" "369" "367" "366" "364" "363" "358" "356" "355" "353" "350" "349" "348" "346" "345" "344" "343" "342" "338" "337" "335" "334" "327" "326" "325" "324" "322" "321" "320" "319" "318" "317" "316" "315" "314" "311" "309" "308" "304" "303" "302" "301" "300" "298" "295" "293" "292" "291" "290" "289" "288" "287" "286" "284" "283" "281" "280" "279" "278" "277" "276" "274" "273" "270" "269" "267" "264" "263" "261" "259" "258" "257" "256" "255" "253" "252" "251" "250" "249" "248" "247" "245" "244" "243" "242" "241" "239" "238" "235" "233" "231" "230" "228" "226" "224" "221" "220" "219" "218" "217" "216" "213" "212" "210" "208" "207" "206" "204" "203" "200" "198" "197" "196" "191" "189" "187" "186" "184" "182" "179" "178" "177" "176" "175" "174" "173" "172" "171" "170" "167" "166" "165" "163" "162" "160" "159" "158" "157" "156" "155" "153" "152" "151" "150" "149" "148" "147" "146" "145" "144" "142" "141" "140" "139" "136" "135" "129" "128" "127" "125" "124" "123" "122" "119" "118" "117" "115" "112" "111" "109" "108" "107" "101" "99" "98" "97" "95" "93" "92" "90" "89" "87" "85" "84" "82" "81" "80" "79" "78" "77" "76" "72" "71" "70" "69" "67" "65" "64" "63" "60" "59" "58" "57" "55" "52" "47" "46" "45" "44" "43" "42" "41" "40" "39" "38" "37" "36" "35" "31" "29" "28" "27" "25" "24" "22" "21" "20" "18" "15" "14" "13" "12" "11" "10" "9" "7" "4" "3" "1" 

Redescription R51 Rules: 

Dist: 0 0 7 77 112
W1R: ADAS13 >= 21.0 <= 54.67 AND Q4SCORE >= 5.0 <= 10.0 AND BCURNDIS >= 0.0 <= 0.0 
W2R: Hippocampus >= 3091.0 <= 6063.0 AND HMT16 >= 19.2 <= 53.5 
JS: 0.31160572337042924
p-value :0.0
Support intersection: 196
Support union: 629

Covered examples (intersection): 
"1625" "1622" "1619" "1601" "1599" "1598" "1590" "1589" "1588" "1586" "1572" "1571" "1569" "1567" "1560" "1559" "1552" "1550" "1542" "1536" "1521" "1519" "1518" "1515" "1510" "1506" "1501" "1499" "1497" "1492" "1487" "1476" "1463" "1440" "1437" "1415" "1414" "1400" "1398" "1395" "1386" "1382" "1379" "1353" "1328" "1303" "1300" "1293" "1286" "1276" "1275" "1270" "1260" "1230" "1226" "1210" "1202" "1189" "1186" "1181" "1146" "1139" "1129" "1106" "1101" "1065" "1062" "1045" "1037" "1028" "1024" "1011" "1008" "1002" "995" "954" "949" "946" "886" "839" "819" "799" "786" "785" "783" "782" "779" "769" "763" "757" "738" "737" "719" "713" "706" "698" "678" "672" "660" "657" "654" "652" "647" "646" "630" "627" "619" "616" "605" "602" "601" "599" "588" "584" "569" "566" "565" "563" "561" "556" "543" "542" "537" "517" "515" "503" "495" "492" "485" "479" "473" "467" "466" "458" "456" "449" "436" "433" "428" "424" "423" "393" "389" "384" "383" "365" "363" "362" "354" "347" "341" "340" "336" "331" "330" "323" "321" "313" "312" "310" "294" "285" "282" "272" "266" "265" "240" "234" "232" "225" "223" "201" "200" "199" "194" "193" "168" "148" "122" "121" "115" "95" "90" "86" "74" "62" "61" "56" "54" "49" "48" "33" "27" "8" "5" "2" 
Union elements: 
"1722" "1707" "1700" "1699" "1694" "1690" "1683" "1681" "1679" "1678" "1670" "1666" "1664" "1654" "1653" "1652" "1643" "1639" "1638" "1629" "1628" "1625" "1622" "1619" "1613" "1610" "1609" "1603" "1602" "1601" "1599" "1598" "1597" "1593" "1590" "1589" "1588" "1586" "1584" "1581" "1580" "1579" "1577" "1575" "1574" "1572" "1571" "1569" "1568" "1567" "1566" "1565" "1560" "1559" "1558" "1555" "1554" "1552" "1551" "1550" "1548" "1542" "1540" "1539" "1538" "1536" "1535" "1534" "1533" "1532" "1529" "1528" "1525" "1524" "1521" "1520" "1519" "1518" "1516" "1515" "1514" "1512" "1510" "1509" "1506" "1501" "1500" "1499" "1497" "1495" "1492" "1488" "1487" "1486" "1484" "1479" "1476" "1472" "1469" "1466" "1463" "1459" "1457" "1456" "1454" "1453" "1451" "1450" "1447" "1443" "1440" "1439" "1438" "1437" "1430" "1429" "1424" "1422" "1421" "1419" "1417" "1416" "1415" "1414" "1413" "1408" "1407" "1403" "1400" "1398" "1396" "1395" "1393" "1389" "1388" "1386" "1384" "1382" "1380" "1379" "1375" "1368" "1360" "1353" "1347" "1337" "1335" "1333" "1329" "1328" "1319" "1306" "1303" "1300" "1297" "1295" "1293" "1286" "1280" "1276" "1275" "1274" "1270" "1262" "1261" "1260" "1250" "1248" "1235" "1232" "1230" "1226" "1218" "1211" "1210" "1202" "1189" "1186" "1181" "1179" "1172" "1166" "1154" "1150" "1146" "1145" "1144" "1143" "1140" "1139" "1138" "1135" "1131" "1129" "1127" "1122" "1121" "1111" "1106" "1103" "1102" "1101" "1099" "1090" "1089" "1083" "1079" "1077" "1071" "1065" "1063" "1062" "1061" "1059" "1050" "1049" "1045" "1043" "1039" "1037" "1036" "1030" "1028" "1027" "1024" "1012" "1011" "1008" "1007" "1006" "1002" "995" "994" "987" "983" "982" "981" "974" "973" "969" "963" "962" "958" "955" "954" "949" "948" "946" "940" "937" "932" "926" "920" "917" "894" "892" "889" "886" "885" "865" "854" "850" "843" "839" "822" "819" "818" "817" "814" "805" "801" "799" "798" "797" "796" "795" "794" "793" "792" "791" "790" "788" "786" "785" "783" "782" "781" "779" "777" "776" "775" "773" "771" "769" "766" "763" "761" "758" "757" "756" "754" "751" "750" "748" "747" "746" "745" "744" "741" "738" "737" "731" "726" "725" "722" "720" "719" "714" "713" "710" "706" "700" "698" "690" "688" "685" "684" "678" "677" "672" "671" "666" "665" "662" "661" "660" "658" "657" "654" "652" "651" "649" "648" "647" "646" "643" "640" "639" "638" "635" "633" "632" "631" "630" "629" "627" "626" "623" "622" "620" "619" "618" "616" "615" "612" "611" "608" "605" "603" "602" "601" "599" "596" "594" "591" "588" "587" "584" "583" "582" "577" "574" "572" "571" "569" "568" "567" "566" "565" "563" "561" "558" "556" "554" "544" "543" "542" "540" "539" "538" "537" "536" "534" "533" "532" "531" "530" "528" "527" "525" "524" "520" "519" "518" "517" "515" "510" "506" "504" "503" "501" "498" "497" "495" "494" "492" "485" "484" "482" "481" "480" "479" "478" "477" "474" "473" "472" "471" "469" "467" "466" "465" "461" "460" "458" "456" "452" "449" "448" "446" "443" "440" "436" "435" "434" "433" "432" "430" "429" "428" "426" "424" "423" "419" "414" "410" "406" "402" "400" "399" "398" "397" "395" "394" "393" "389" "384" "383" "381" "374" "373" "368" "367" "365" "363" "362" "361" "360" "359" "358" "356" "354" "352" "351" "347" "341" "340" "339" "336" "334" "332" "331" "330" "329" "323" "321" "319" "314" "313" "312" "310" "307" "306" "300" "299" "295" "294" "292" "285" "282" "275" "272" "271" "268" "266" "265" "261" "259" "257" "255" "251" "249" "246" "242" "240" "237" "236" "234" "232" "227" "225" "223" "222" "214" "211" "209" "208" "205" "203" "201" "200" "199" "196" "194" "193" "192" "189" "188" "187" "185" "183" "179" "177" "172" "170" "168" "163" "161" "157" "155" "151" "150" "148" "147" "140" "138" "137" "136" "133" "130" "128" "125" "122" "121" "120" "118" "115" "114" "113" "111" "110" "103" "102" "100" "95" "94" "93" "90" "86" "83" "75" "74" "73" "69" "68" "62" "61" "57" "56" "54" "53" "51" "50" "49" "48" "33" "32" "30" "27" "26" "24" "23" "19" "17" "16" "8" "6" "5" "2" 

Redescription R52 Rules: 

Dist: 56 27 45 10 0
W1R: RAVLTImmediate >= 45.0 <= 71.0 AND ADAS13 >= 0.0 <= 19.67 AND MMONFLR >= 1.0 <= 1.0 
W2R: Entorhinal >= 3047.0 <= 5896.0 AND AV45 >= 0.850872 <= 1.260687 AND FDG >= 6.35284 <= 8.35249 
JS: 0.2541436464088398
p-value :2.220446049250313E-16
Support intersection: 138
Support union: 543

Covered examples (intersection): 
"1731" "1725" "1719" "1717" "1716" "1711" "1701" "1697" "1692" "1676" "1672" "1665" "1663" "1659" "1656" "1651" "1646" "1641" "1636" "1633" "1621" "1618" "1612" "1607" "1606" "1605" "1582" "1564" "1544" "1537" "1527" "1511" "1496" "1490" "1462" "1461" "1446" "1445" "1441" "1420" "1412" "1411" "1404" "1376" "1373" "1372" "1369" "1365" "1355" "1351" "1346" "1344" "1340" "1322" "1318" "1308" "1302" "1301" "1298" "1291" "1289" "1278" "1277" "1267" "1266" "1253" "1252" "1245" "1243" "1241" "1238" "1236" "1223" "1222" "1209" "1207" "1204" "1188" "1177" "1175" "1163" "1159" "1158" "1153" "1149" "1148" "1134" "1130" "1125" "1124" "1119" "1109" "1108" "1093" "1091" "1081" "1070" "1057" "1048" "1041" "1040" "1032" "1022" "1021" "1009" "999" "998" "993" "990" "987" "985" "984" "980" "971" "968" "966" "965" "961" "925" "922" "921" "913" "906" "902" "901" "900" "891" "884" "882" "878" "868" "860" "846" "838" "833" "828" "824" "823" 
Union elements: 
"1737" "1735" "1733" "1732" "1731" "1730" "1729" "1728" "1725" "1720" "1719" "1717" "1716" "1715" "1713" "1711" "1709" "1708" "1705" "1704" "1703" "1702" "1701" "1699" "1697" "1696" "1692" "1689" "1687" "1686" "1685" "1677" "1676" "1674" "1673" "1672" "1669" "1668" "1667" "1665" "1663" "1662" "1660" "1659" "1658" "1657" "1656" "1651" "1650" "1649" "1648" "1646" "1645" "1644" "1641" "1640" "1636" "1635" "1634" "1633" "1632" "1631" "1630" "1627" "1624" "1623" "1621" "1620" "1618" "1617" "1616" "1615" "1612" "1611" "1608" "1607" "1606" "1605" "1604" "1600" "1591" "1582" "1578" "1564" "1563" "1557" "1553" "1544" "1543" "1537" "1531" "1527" "1511" "1508" "1502" "1498" "1496" "1493" "1491" "1490" "1489" "1481" "1480" "1477" "1474" "1473" "1472" "1471" "1470" "1468" "1462" "1461" "1455" "1452" "1446" "1445" "1441" "1436" "1435" "1433" "1432" "1431" "1426" "1425" "1423" "1420" "1412" "1411" "1404" "1402" "1399" "1397" "1394" "1385" "1378" "1376" "1375" "1374" "1373" "1372" "1370" "1369" "1368" "1365" "1362" "1356" "1355" "1352" "1351" "1350" "1348" "1347" "1346" "1345" "1344" "1343" "1342" "1341" "1340" "1339" "1336" "1334" "1331" "1330" "1326" "1325" "1324" "1322" "1320" "1318" "1314" "1313" "1312" "1310" "1309" "1308" "1307" "1302" "1301" "1299" "1298" "1297" "1291" "1289" "1288" "1287" "1283" "1278" "1277" "1273" "1271" "1269" "1267" "1266" "1265" "1264" "1263" "1261" "1257" "1256" "1254" "1253" "1252" "1251" "1249" "1246" "1245" "1243" "1241" "1239" "1238" "1237" "1236" "1234" "1229" "1227" "1226" "1225" "1223" "1222" "1221" "1220" "1216" "1209" "1207" "1206" "1205" "1204" "1201" "1200" "1199" "1198" "1197" "1196" "1194" "1192" "1191" "1190" "1188" "1187" "1184" "1183" "1182" "1177" "1175" "1174" "1173" "1171" "1169" "1168" "1165" "1163" "1159" "1158" "1157" "1156" "1153" "1152" "1149" "1148" "1143" "1137" "1136" "1134" "1132" "1130" "1126" "1125" "1124" "1123" "1121" "1120" "1119" "1118" "1117" "1116" "1114" "1112" "1110" "1109" "1108" "1105" "1096" "1094" "1093" "1091" "1088" "1087" "1081" "1080" "1078" "1076" "1074" "1072" "1070" "1069" "1068" "1066" "1060" "1057" "1055" "1054" "1052" "1051" "1048" "1047" "1046" "1044" "1041" "1040" "1034" "1033" "1032" "1026" "1022" "1021" "1020" "1017" "1016" "1015" "1013" "1010" "1009" "1005" "1003" "1000" "999" "998" "996" "994" "993" "990" "987" "986" "985" "984" "980" "977" "976" "974" "972" "971" "968" "966" "965" "964" "961" "960" "959" "956" "955" "951" "947" "942" "938" "934" "932" "928" "927" "925" "924" "922" "921" "919" "918" "917" "916" "915" "913" "909" "907" "906" "904" "903" "902" "901" "900" "899" "898" "897" "891" "890" "885" "884" "882" "880" "879" "878" "873" "872" "870" "868" "867" "863" "862" "860" "859" "858" "857" "853" "852" "846" "845" "841" "840" "838" "836" "834" "833" "830" "829" "828" "826" "825" "824" "823" "821" "820" "810" "804" "802" "787" "762" "755" "753" "752" "743" "742" "728" "724" "721" "717" "715" "708" "705" "699" "697" "693" "680" "679" "669" "664" "645" "628" "612" "607" "581" "557" "535" "533" "514" "513" "509" "508" "502" "497" "488" "457" "454" "441" "439" "427" "420" "416" "409" "390" "388" "385" "371" "369" "364" "356" "353" "350" "349" "348" "346" "338" "327" "325" "318" "315" "314" "309" "305" "304" "303" "301" "292" "283" "278" "274" "270" "258" "256" "243" "241" "239" "221" "212" "206" "203" "176" "171" "162" "158" "156" "152" "151" "149" "140" "139" "126" "123" "119" "116" "106" "99" "97" "89" "81" "77" "76" "71" "65" "64" "59" "58" "55" "52" "42" "41" "38" "35" "34" "29" "25" "18" "13" "12" "10" "9" "7" 

Redescription R53 Rules: 

Dist: 0 0 8 69 117
W1R: ADAS13 >= 17.33 <= 54.67 AND CDRSB >= 0.5 <= 10.0 
W2R: Entorhinal >= 1438.0 <= 3457.0 AND Ventricles >= 17607.0 <= 145115.0 AND FDG >= 3.48632 <= 5.94923 
JS: 0.26005361930294907
p-value :0.0
Support intersection: 194
Support union: 746

Covered examples (intersection): 
"1707" "1690" "1683" "1681" "1678" "1664" "1628" "1625" "1622" "1619" "1610" "1609" "1603" "1599" "1593" "1589" "1586" "1584" "1581" "1580" "1577" "1572" "1568" "1567" "1565" "1561" "1560" "1559" "1558" "1555" "1554" "1552" "1550" "1536" "1533" "1519" "1514" "1513" "1512" "1510" "1506" "1497" "1486" "1476" "1457" "1454" "1450" "1440" "1439" "1438" "1437" "1417" "1415" "1413" "1406" "1398" "1396" "1386" "1380" "1338" "1333" "1327" "1319" "1300" "1293" "1290" "1286" "1275" "1274" "1270" "1262" "1260" "1250" "1230" "1210" "1186" "1172" "1154" "1146" "1129" "1106" "1099" "1079" "1077" "1071" "1065" "1049" "1045" "1037" "1036" "1027" "1024" "1008" "995" "982" "981" "973" "969" "963" "949" "920" "912" "894" "886" "851" "839" "814" "799" "798" "797" "789" "785" "783" "779" "774" "761" "748" "745" "738" "737" "722" "709" "706" "698" "687" "662" "660" "654" "635" "615" "605" "603" "596" "594" "591" "584" "574" "565" "561" "556" "539" "537" "532" "531" "511" "506" "485" "479" "449" "447" "436" "434" "429" "428" "424" "406" "389" "384" "367" "363" "340" "336" "331" "330" "323" "321" "317" "313" "310" "296" "295" "285" "268" "255" "236" "229" "201" "199" "189" "183" "154" "148" "138" "137" "133" "115" "100" "93" "91" "36" "33" "32" "8" "2" 
Union elements: 
"1736" "1722" "1707" "1706" "1700" "1699" "1694" "1690" "1683" "1681" "1679" "1678" "1670" "1666" "1664" "1654" "1653" "1652" "1643" "1639" "1637" "1631" "1628" "1625" "1622" "1619" "1613" "1610" "1609" "1603" "1602" "1601" "1600" "1599" "1598" "1597" "1595" "1594" "1593" "1590" "1589" "1588" "1587" "1586" "1585" "1584" "1581" "1580" "1579" "1577" "1575" "1574" "1572" "1571" "1569" "1568" "1567" "1565" "1562" "1561" "1560" "1559" "1558" "1555" "1554" "1552" "1551" "1550" "1548" "1547" "1542" "1540" "1539" "1538" "1536" "1535" "1534" "1533" "1530" "1529" "1526" "1524" "1523" "1521" "1520" "1519" "1518" "1516" "1515" "1514" "1513" "1512" "1510" "1508" "1507" "1506" "1504" "1501" "1500" "1499" "1497" "1492" "1489" "1488" "1487" "1486" "1484" "1479" "1476" "1472" "1469" "1463" "1460" "1459" "1458" "1457" "1454" "1453" "1451" "1450" "1447" "1444" "1440" "1439" "1438" "1437" "1434" "1431" "1430" "1429" "1424" "1422" "1421" "1419" "1417" "1416" "1415" "1414" "1413" "1410" "1409" "1408" "1407" "1406" "1405" "1403" "1402" "1401" "1400" "1398" "1396" "1395" "1393" "1391" "1389" "1388" "1386" "1384" "1382" "1381" "1380" "1379" "1375" "1371" "1360" "1353" "1347" "1338" "1337" "1335" "1333" "1328" "1327" "1319" "1315" "1306" "1303" "1300" "1297" "1295" "1294" "1293" "1290" "1286" "1280" "1276" "1275" "1274" "1272" "1270" "1262" "1260" "1255" "1250" "1248" "1247" "1235" "1232" "1230" "1226" "1224" "1217" "1210" "1202" "1189" "1186" "1181" "1179" "1173" "1172" "1166" "1161" "1154" "1150" "1146" "1145" "1144" "1140" "1139" "1138" "1133" "1132" "1131" "1129" "1128" "1122" "1115" "1111" "1106" "1104" "1103" "1102" "1101" "1099" "1098" "1090" "1084" "1083" "1079" "1077" "1075" "1073" "1071" "1065" "1063" "1062" "1061" "1050" "1049" "1045" "1043" "1037" "1036" "1030" "1028" "1027" "1026" "1024" "1020" "1011" "1008" "1007" "1006" "1002" "995" "994" "983" "982" "981" "979" "973" "970" "969" "967" "963" "962" "954" "949" "948" "946" "944" "940" "936" "933" "926" "920" "917" "912" "908" "894" "889" "887" "886" "875" "865" "856" "854" "851" "850" "849" "847" "845" "843" "839" "832" "831" "819" "818" "817" "816" "815" "814" "809" "807" "805" "803" "801" "800" "799" "798" "797" "796" "795" "794" "793" "792" "791" "790" "789" "788" "786" "785" "783" "782" "781" "779" "777" "776" "775" "774" "773" "771" "770" "769" "767" "766" "765" "764" "763" "761" "759" "757" "756" "754" "751" "750" "749" "748" "746" "745" "744" "741" "738" "737" "734" "731" "727" "726" "725" "722" "719" "718" "714" "713" "712" "710" "709" "706" "704" "700" "698" "694" "692" "690" "688" "687" "686" "684" "682" "678" "672" "671" "668" "667" "666" "662" "661" "660" "658" "657" "655" "654" "652" "651" "650" "649" "648" "647" "646" "643" "639" "636" "635" "633" "631" "630" "629" "627" "626" "623" "622" "620" "619" "618" "617" "616" "615" "614" "611" "610" "609" "608" "607" "606" "605" "604" "603" "602" "601" "600" "599" "598" "596" "595" "594" "593" "591" "588" "584" "583" "582" "577" "574" "572" "571" "569" "568" "567" "566" "565" "563" "561" "558" "556" "555" "548" "544" "543" "542" "540" "539" "538" "537" "536" "534" "532" "531" "530" "528" "527" "525" "524" "521" "520" "519" "518" "517" "516" "515" "511" "507" "506" "505" "504" "503" "501" "500" "499" "498" "496" "495" "494" "492" "488" "487" "485" "484" "483" "482" "481" "480" "479" "478" "477" "474" "473" "472" "471" "470" "469" "468" "467" "466" "465" "461" "460" "458" "456" "452" "449" "448" "447" "446" "443" "436" "435" "434" "433" "432" "429" "428" "426" "424" "423" "421" "419" "417" "415" "414" "411" "410" "406" "400" "399" "398" "397" "395" "394" "393" "389" "384" "383" "381" "380" "379" "375" "374" "368" "367" "365" "363" "362" "361" "360" "359" "358" "357" "354" "352" "351" "349" "347" "341" "340" "339" "336" "332" "331" "330" "329" "328" "323" "321" "319" "317" "314" "313" "312" "310" "307" "300" "299" "296" "295" "294" "285" "282" "281" "275" "272" "271" "268" "266" "265" "262" "260" "259" "255" "251" "249" "246" "242" "240" "238" "237" "236" "234" "232" "229" "228" "227" "225" "223" "222" "218" "217" "215" "214" "213" "211" "209" "208" "205" "203" "202" "201" "200" "199" "196" "195" "194" "193" "192" "190" "189" "188" "187" "185" "183" "180" "179" "175" "174" "172" "169" "168" "165" "164" "163" "161" "157" "155" "154" "148" "145" "143" "141" "140" "138" "137" "135" "134" "133" "132" "131" "130" "129" "128" "125" "122" "121" "120" "118" "115" "114" "113" "110" "106" "104" "102" "100" "96" "95" "94" "93" "92" "91" "90" "89" "86" "85" "75" "74" "73" "72" "69" "68" "66" "62" "61" "60" "57" "56" "54" "53" "51" "50" "49" "48" "39" "36" "33" "32" "31" "30" "27" "26" "23" "19" "17" "16" "8" "6" "5" "3" "2" 

Redescription R54 Rules: 

Dist: 234 75 1 1 0
W1R: CDMEMORY >= 0.0 <= 0.0 AND MMSE >= 28.0 <= 30.0 AND ADAS13 >= 0.0 <= 17.0 
W2R: Hippocampus >= 6903.0 <= 10769.0 
JS: 0.3530079455164586
p-value :1.1102230246251565E-16
Support intersection: 311
Support union: 881

Covered examples (intersection): 
"1737" "1735" "1734" "1733" "1732" "1731" "1729" "1728" "1727" "1726" "1725" "1724" "1723" "1719" "1718" "1717" "1716" "1715" "1713" "1712" "1711" "1710" "1709" "1708" "1704" "1703" "1701" "1697" "1696" "1695" "1693" "1691" "1689" "1686" "1684" "1680" "1674" "1673" "1672" "1669" "1668" "1667" "1665" "1662" "1661" "1660" "1659" "1658" "1657" "1656" "1655" "1651" "1650" "1648" "1647" "1646" "1645" "1644" "1641" "1640" "1636" "1634" "1633" "1632" "1631" "1630" "1627" "1624" "1623" "1618" "1617" "1614" "1608" "1607" "1606" "1591" "1582" "1544" "1527" "1496" "1485" "1481" "1474" "1470" "1449" "1432" "1420" "1376" "1374" "1373" "1372" "1369" "1365" "1354" "1344" "1341" "1332" "1331" "1326" "1322" "1318" "1312" "1309" "1302" "1289" "1288" "1287" "1279" "1277" "1271" "1267" "1265" "1264" "1259" "1257" "1254" "1252" "1245" "1244" "1243" "1241" "1237" "1233" "1229" "1228" "1209" "1208" "1207" "1203" "1199" "1198" "1197" "1194" "1192" "1185" "1182" "1180" "1178" "1175" "1169" "1168" "1167" "1165" "1164" "1163" "1162" "1159" "1153" "1147" "1137" "1134" "1128" "1125" "1124" "1119" "1117" "1114" "1110" "1096" "1092" "1091" "1086" "1081" "1070" "1066" "1056" "1055" "1052" "1044" "1038" "1035" "1034" "1032" "1017" "1014" "1010" "1009" "1005" "999" "998" "993" "992" "984" "976" "964" "961" "960" "959" "957" "753" "743" "742" "728" "721" "717" "716" "715" "707" "705" "699" "689" "686" "676" "645" "628" "625" "578" "576" "575" "573" "570" "552" "550" "549" "541" "535" "529" "526" "502" "475" "459" "457" "445" "437" "420" "416" "408" "396" "392" "391" "390" "388" "385" "382" "376" "371" "369" "366" "353" "346" "344" "335" "327" "324" "318" "315" "311" "309" "303" "301" "293" "291" "289" "286" "284" "283" "280" "278" "274" "273" "267" "244" "243" "239" "233" "231" "221" "219" "212" "207" "197" "191" "186" "184" "182" "178" "176" "171" "160" "156" "153" "142" "139" "127" "116" "109" "108" "99" "97" "84" "82" "80" "70" "65" "64" "59" "58" "46" "44" "43" "40" "38" "37" "35" "28" "25" "22" "18" "13" "11" "4" 
Union elements: 
"1737" "1735" "1734" "1733" "1732" "1731" "1730" "1729" "1728" "1727" "1726" "1725" "1724" "1723" "1721" "1720" "1719" "1718" "1717" "1716" "1715" "1714" "1713" "1712" "1711" "1710" "1709" "1708" "1707" "1705" "1704" "1703" "1702" "1701" "1699" "1698" "1697" "1696" "1695" "1693" "1692" "1691" "1689" "1688" "1687" "1686" "1685" "1684" "1680" "1677" "1676" "1675" "1674" "1673" "1672" "1671" "1669" "1668" "1667" "1665" "1663" "1662" "1661" "1660" "1659" "1658" "1657" "1656" "1655" "1651" "1650" "1649" "1648" "1647" "1646" "1645" "1644" "1642" "1641" "1640" "1639" "1638" "1636" "1635" "1634" "1633" "1632" "1631" "1630" "1627" "1626" "1624" "1623" "1621" "1618" "1617" "1616" "1614" "1613" "1612" "1611" "1608" "1607" "1606" "1605" "1604" "1602" "1600" "1596" "1592" "1591" "1585" "1583" "1582" "1580" "1578" "1574" "1570" "1568" "1564" "1557" "1556" "1549" "1548" "1544" "1543" "1540" "1539" "1537" "1534" "1527" "1526" "1523" "1522" "1517" "1511" "1507" "1502" "1498" "1496" "1493" "1491" "1490" "1489" "1486" "1485" "1481" "1480" "1475" "1474" "1473" "1472" "1471" "1470" "1468" "1465" "1464" "1461" "1460" "1458" "1452" "1449" "1447" "1446" "1445" "1441" "1436" "1434" "1432" "1426" "1425" "1423" "1420" "1417" "1412" "1411" "1410" "1405" "1402" "1399" "1397" "1394" "1391" "1390" "1387" "1383" "1381" "1376" "1374" "1373" "1372" "1370" "1369" "1367" "1365" "1364" "1362" "1360" "1358" "1356" "1355" "1354" "1351" "1350" "1349" "1348" "1346" "1344" "1343" "1342" "1341" "1340" "1339" "1337" "1336" "1334" "1333" "1332" "1331" "1330" "1326" "1325" "1324" "1323" "1322" "1321" "1320" "1318" "1317" "1316" "1314" "1312" "1310" "1309" "1308" "1307" "1304" "1302" "1301" "1291" "1290" "1289" "1288" "1287" "1285" "1283" "1282" "1281" "1279" "1278" "1277" "1273" "1271" "1269" "1268" "1267" "1266" "1265" "1264" "1263" "1259" "1258" "1257" "1254" "1253" "1252" "1250" "1249" "1246" "1245" "1244" "1243" "1241" "1240" "1238" "1237" "1236" "1235" "1233" "1232" "1229" "1228" "1227" "1225" "1224" "1223" "1222" "1221" "1220" "1219" "1216" "1215" "1214" "1213" "1212" "1209" "1208" "1207" "1206" "1205" "1203" "1199" "1198" "1197" "1196" "1195" "1194" "1192" "1191" "1190" "1187" "1185" "1184" "1183" "1182" "1180" "1178" "1177" "1176" "1175" "1174" "1172" "1171" "1169" "1168" "1167" "1165" "1164" "1163" "1162" "1160" "1159" "1158" "1157" "1156" "1155" "1153" "1152" "1151" "1149" "1148" "1147" "1144" "1138" "1137" "1136" "1134" "1133" "1132" "1130" "1128" "1126" "1125" "1124" "1123" "1122" "1120" "1119" "1118" "1117" "1116" "1114" "1110" "1108" "1105" "1104" "1100" "1096" "1095" "1093" "1092" "1091" "1089" "1088" "1086" "1085" "1084" "1082" "1081" "1080" "1078" "1077" "1076" "1070" "1069" "1068" "1066" "1060" "1057" "1056" "1055" "1054" "1053" "1052" "1051" "1050" "1049" "1047" "1046" "1044" "1040" "1038" "1035" "1034" "1033" "1032" "1031" "1026" "1025" "1022" "1021" "1020" "1018" "1017" "1016" "1015" "1014" "1013" "1012" "1010" "1009" "1006" "1005" "1004" "1003" "1001" "1000" "999" "998" "997" "996" "993" "992" "991" "990" "989" "988" "987" "986" "984" "980" "979" "978" "976" "975" "974" "972" "971" "970" "968" "966" "965" "964" "961" "960" "959" "957" "955" "953" "952" "950" "947" "945" "944" "943" "941" "940" "938" "936" "935" "934" "930" "929" "928" "927" "924" "923" "922" "921" "919" "916" "915" "914" "913" "912" "911" "910" "909" "907" "906" "905" "904" "903" "901" "900" "899" "897" "896" "893" "891" "890" "889" "887" "884" "882" "881" "880" "879" "877" "875" "873" "872" "871" "870" "868" "867" "864" "862" "860" "859" "858" "855" "852" "851" "849" "848" "847" "846" "844" "841" "840" "838" "837" "836" "835" "834" "833" "830" "829" "828" "826" "825" "823" "821" "820" "817" "814" "811" "806" "804" "803" "802" "797" "790" "787" "780" "755" "753" "743" "742" "736" "733" "732" "728" "724" "723" "721" "718" "717" "716" "715" "712" "711" "710" "708" "707" "705" "703" "699" "695" "692" "689" "686" "685" "683" "682" "681" "680" "679" "677" "676" "674" "673" "669" "668" "667" "665" "663" "661" "656" "649" "648" "645" "644" "643" "639" "628" "625" "621" "614" "613" "610" "609" "593" "590" "589" "585" "580" "579" "578" "576" "575" "573" "570" "564" "560" "559" "557" "553" "552" "551" "550" "549" "541" "535" "534" "533" "529" "526" "523" "522" "521" "516" "514" "513" "511" "510" "509" "508" "502" "500" "497" "493" "491" "490" "489" "487" "480" "478" "476" "475" "470" "469" "464" "462" "459" "457" "455" "453" "451" "445" "444" "439" "438" "437" "431" "427" "425" "422" "420" "416" "409" "408" "405" "404" "403" "396" "392" "391" "390" "388" "387" "386" "385" "382" "380" "378" "376" "371" "369" "366" "364" "357" "356" "355" "353" "350" "346" "344" "343" "338" "337" "335" "334" "327" "325" "324" "322" "320" "319" "318" "316" "315" "311" "309" "308" "304" "303" "302" "301" "298" "296" "293" "291" "289" "288" "286" "284" "283" "280" "278" "277" "274" "273" "270" "269" "267" "264" "259" "258" "256" "254" "252" "250" "249" "248" "245" "244" "243" "241" "239" "238" "235" "233" "231" "230" "228" "222" "221" "219" "217" "216" "213" "212" "210" "208" "207" "206" "203" "198" "197" "191" "186" "184" "182" "181" "179" "178" "177" "176" "175" "173" "172" "171" "167" "165" "163" "162" "160" "159" "158" "157" "156" "153" "152" "151" "149" "146" "142" "141" "140" "139" "135" "129" "128" "127" "124" "123" "117" "116" "112" "111" "109" "108" "107" "102" "101" "99" "97" "93" "91" "87" "84" "82" "81" "80" "79" "77" "76" "71" "70" "69" "65" "64" "63" "60" "59" "58" "55" "52" "47" "46" "45" "44" "43" "42" "41" "40" "39" "38" "37" "35" "34" "29" "28" "25" "22" "21" "20" "18" "16" "15" "14" "13" "12" "11" "10" "9" "7" "4" "1" 

Redescription R55 Rules: 

Dist: 0 0 2 39 129
W1R: NXVISUAL >= 0.0 <= 0.0 AND ADAS13 >= 25.0 <= 54.67 AND RAVLTLearning >= -4.0 <= 5.0 AND BCURNDIS >= 0.0 <= 0.0 
W2R: Entorhinal >= 1426.0 <= 3154.0 AND Hippocampus >= 3091.0 <= 6696.0 
JS: 0.32504780114722753
p-value :0.0
Support intersection: 170
Support union: 523

Covered examples (intersection): 
"1690" "1683" "1679" "1678" "1664" "1625" "1619" "1610" "1609" "1599" "1589" "1586" "1584" "1581" "1577" "1572" "1567" "1565" "1560" "1559" "1558" "1555" "1536" "1535" "1521" "1519" "1518" "1515" "1476" "1454" "1450" "1439" "1437" "1415" "1413" "1398" "1396" "1386" "1382" "1380" "1300" "1286" "1275" "1274" "1270" "1262" "1248" "1230" "1210" "1186" "1146" "1129" "1106" "1099" "1065" "1062" "1061" "1045" "1037" "1036" "1024" "1011" "1002" "995" "982" "973" "963" "819" "799" "798" "785" "783" "779" "757" "750" "746" "745" "744" "726" "725" "722" "719" "698" "688" "678" "672" "660" "654" "652" "651" "630" "619" "605" "603" "602" "601" "599" "596" "594" "582" "569" "566" "565" "563" "561" "556" "544" "537" "532" "520" "519" "515" "506" "503" "485" "479" "466" "458" "456" "452" "449" "443" "436" "435" "434" "433" "429" "428" "424" "410" "406" "393" "389" "365" "362" "361" "354" "347" "341" "336" "331" "323" "313" "310" "294" "285" "282" "272" "266" "265" "234" "225" "223" "199" "168" "138" "133" "121" "86" "75" "74" "62" "61" "56" "53" "49" "33" "32" "5" "2" 
Union elements: 
"1722" "1707" "1705" "1700" "1699" "1694" "1690" "1685" "1683" "1681" "1679" "1678" "1677" "1666" "1664" "1654" "1653" "1643" "1642" "1628" "1625" "1622" "1619" "1610" "1609" "1602" "1601" "1599" "1598" "1597" "1594" "1589" "1588" "1587" "1586" "1584" "1581" "1580" "1579" "1577" "1574" "1572" "1571" "1568" "1567" "1566" "1565" "1560" "1559" "1558" "1555" "1554" "1552" "1551" "1550" "1542" "1538" "1536" "1535" "1534" "1533" "1532" "1529" "1528" "1525" "1524" "1521" "1519" "1518" "1516" "1515" "1514" "1512" "1510" "1509" "1506" "1501" "1500" "1499" "1497" "1487" "1486" "1476" "1466" "1463" "1459" "1456" "1454" "1453" "1450" "1447" "1440" "1439" "1438" "1437" "1435" "1430" "1429" "1424" "1421" "1419" "1417" "1416" "1415" "1413" "1408" "1407" "1403" "1400" "1398" "1396" "1395" "1393" "1386" "1384" "1382" "1380" "1379" "1368" "1360" "1353" "1347" "1328" "1319" "1306" "1303" "1300" "1293" "1286" "1280" "1276" "1275" "1274" "1272" "1270" "1262" "1260" "1248" "1230" "1218" "1210" "1202" "1189" "1186" "1181" "1166" "1154" "1150" "1146" "1145" "1143" "1139" "1131" "1129" "1126" "1122" "1121" "1120" "1116" "1111" "1106" "1103" "1101" "1099" "1090" "1089" "1077" "1073" "1067" "1065" "1062" "1061" "1059" "1050" "1045" "1039" "1037" "1036" "1030" "1029" "1028" "1027" "1024" "1011" "1008" "1007" "1002" "995" "982" "981" "974" "973" "969" "967" "963" "962" "954" "949" "948" "946" "920" "895" "894" "892" "854" "850" "845" "839" "832" "819" "818" "817" "816" "813" "810" "801" "800" "799" "798" "797" "795" "794" "793" "792" "791" "790" "789" "788" "786" "785" "783" "782" "779" "776" "775" "773" "771" "766" "764" "763" "761" "758" "757" "754" "750" "748" "746" "745" "744" "738" "737" "734" "731" "727" "726" "725" "724" "722" "719" "714" "710" "709" "706" "704" "698" "696" "690" "688" "687" "685" "684" "678" "677" "672" "671" "666" "665" "662" "661" "660" "657" "655" "654" "652" "651" "649" "647" "646" "643" "639" "638" "635" "631" "630" "627" "619" "618" "616" "612" "605" "603" "602" "601" "599" "598" "596" "594" "586" "584" "582" "574" "571" "569" "568" "566" "565" "563" "561" "558" "556" "555" "544" "543" "542" "540" "539" "537" "536" "532" "531" "530" "528" "527" "525" "520" "519" "517" "515" "510" "506" "505" "504" "503" "501" "496" "495" "492" "488" "487" "485" "484" "481" "480" "479" "477" "473" "471" "467" "466" "461" "460" "458" "456" "452" "450" "449" "447" "446" "443" "442" "440" "436" "435" "434" "433" "432" "430" "429" "428" "426" "425" "424" "423" "419" "418" "417" "414" "410" "406" "402" "398" "395" "394" "393" "389" "384" "383" "375" "373" "368" "365" "364" "362" "361" "360" "356" "354" "352" "351" "347" "341" "340" "339" "336" "334" "332" "331" "330" "323" "314" "313" "312" "310" "307" "306" "305" "300" "299" "297" "295" "294" "292" "285" "282" "272" "271" "268" "266" "265" "262" "257" "255" "251" "242" "240" "237" "236" "234" "232" "229" "225" "223" "215" "211" "209" "206" "205" "202" "201" "200" "199" "194" "193" "192" "188" "183" "180" "168" "163" "161" "154" "150" "149" "148" "147" "143" "140" "138" "137" "135" "133" "121" "115" "114" "113" "110" "103" "100" "94" "93" "86" "85" "83" "81" "75" "74" "73" "69" "66" "62" "61" "57" "56" "54" "53" "51" "50" "49" "48" "33" "32" "30" "27" "26" "24" "23" "19" "16" "14" "8" "6" "5" "2" 

Redescription R56 Rules: 

Dist: 64 36 62 11 1
W1R: Q12SCORE >= 0.0 <= 0.0 AND RAVLTImmediate >= 45.0 <= 71.0 AND ADAS13 >= 0.0 <= 17.0 
W2R: Hippocampus >= 6383.0 <= 10602.0 AND AV45 >= 0.850872 <= 1.236128 AND FDG >= 5.95241 <= 8.35249 
JS: 0.3123877917414722
p-value :0.0
Support intersection: 174
Support union: 557

Covered examples (intersection): 
"1725" "1719" "1717" "1716" "1711" "1705" "1703" "1701" "1697" "1696" "1692" "1687" "1685" "1674" "1672" "1669" "1668" "1665" "1662" "1659" "1657" "1656" "1651" "1646" "1641" "1636" "1633" "1627" "1624" "1621" "1618" "1617" "1607" "1606" "1605" "1591" "1582" "1578" "1564" "1544" "1537" "1496" "1493" "1490" "1473" "1468" "1462" "1461" "1446" "1445" "1441" "1436" "1432" "1426" "1425" "1420" "1412" "1411" "1397" "1376" "1373" "1372" "1369" "1365" "1362" "1355" "1351" "1344" "1331" "1324" "1322" "1320" "1318" "1308" "1302" "1301" "1298" "1289" "1283" "1277" "1269" "1267" "1266" "1254" "1253" "1252" "1245" "1243" "1241" "1238" "1222" "1216" "1209" "1207" "1206" "1204" "1198" "1192" "1191" "1190" "1187" "1183" "1177" "1175" "1174" "1169" "1163" "1159" "1158" "1153" "1149" "1148" "1134" "1130" "1125" "1124" "1119" "1118" "1109" "1108" "1096" "1093" "1091" "1088" "1081" "1080" "1076" "1070" "1057" "1051" "1041" "1032" "1022" "1009" "1005" "999" "998" "993" "990" "986" "985" "984" "980" "971" "968" "966" "965" "964" "961" "922" "921" "918" "913" "906" "902" "901" "900" "891" "884" "882" "868" "860" "853" "852" "846" "838" "836" "833" "830" "828" "825" "824" "823" "820" 
Union elements: 
"1737" "1735" "1733" "1732" "1731" "1730" "1729" "1728" "1726" "1725" "1724" "1719" "1718" "1717" "1716" "1713" "1711" "1709" "1708" "1705" "1704" "1703" "1701" "1699" "1697" "1696" "1692" "1689" "1687" "1686" "1685" "1680" "1677" "1676" "1674" "1673" "1672" "1669" "1668" "1667" "1665" "1663" "1662" "1661" "1660" "1659" "1658" "1657" "1656" "1653" "1651" "1650" "1648" "1647" "1646" "1645" "1644" "1642" "1641" "1640" "1639" "1638" "1636" "1634" "1633" "1632" "1631" "1630" "1627" "1624" "1623" "1621" "1620" "1618" "1617" "1616" "1612" "1611" "1608" "1607" "1606" "1605" "1604" "1591" "1582" "1578" "1570" "1564" "1563" "1557" "1553" "1549" "1544" "1543" "1537" "1527" "1511" "1507" "1502" "1498" "1496" "1494" "1493" "1491" "1490" "1489" "1481" "1480" "1477" "1474" "1473" "1472" "1471" "1470" "1468" "1465" "1462" "1461" "1455" "1452" "1449" "1446" "1445" "1441" "1436" "1435" "1432" "1428" "1426" "1425" "1423" "1420" "1412" "1411" "1404" "1402" "1399" "1397" "1394" "1385" "1378" "1376" "1374" "1373" "1372" "1370" "1369" "1368" "1365" "1362" "1358" "1356" "1355" "1352" "1351" "1350" "1349" "1348" "1347" "1346" "1344" "1343" "1342" "1341" "1340" "1339" "1336" "1334" "1331" "1330" "1326" "1325" "1324" "1322" "1320" "1318" "1314" "1313" "1312" "1310" "1309" "1308" "1307" "1304" "1302" "1301" "1299" "1298" "1291" "1289" "1288" "1287" "1285" "1284" "1283" "1278" "1277" "1273" "1271" "1269" "1268" "1267" "1266" "1265" "1264" "1263" "1257" "1254" "1253" "1252" "1249" "1246" "1245" "1244" "1243" "1241" "1240" "1238" "1237" "1236" "1229" "1228" "1225" "1223" "1222" "1221" "1220" "1216" "1209" "1207" "1206" "1205" "1204" "1203" "1201" "1200" "1199" "1198" "1197" "1196" "1194" "1193" "1192" "1191" "1190" "1188" "1187" "1185" "1184" "1183" "1182" "1180" "1177" "1175" "1174" "1173" "1169" "1168" "1165" "1163" "1160" "1159" "1158" "1157" "1156" "1153" "1152" "1151" "1149" "1148" "1147" "1137" "1136" "1134" "1132" "1130" "1126" "1125" "1124" "1123" "1122" "1121" "1120" "1119" "1118" "1117" "1116" "1114" "1112" "1110" "1109" "1108" "1105" "1096" "1093" "1091" "1088" "1087" "1086" "1085" "1084" "1081" "1080" "1078" "1076" "1074" "1070" "1069" "1068" "1066" "1060" "1057" "1055" "1054" "1052" "1051" "1048" "1047" "1046" "1044" "1042" "1041" "1040" "1034" "1033" "1032" "1026" "1022" "1021" "1020" "1017" "1016" "1015" "1014" "1013" "1010" "1009" "1006" "1005" "1000" "999" "998" "996" "994" "993" "990" "987" "986" "985" "984" "980" "978" "976" "974" "972" "971" "968" "966" "965" "964" "961" "960" "959" "956" "955" "951" "947" "944" "938" "935" "934" "930" "929" "928" "927" "925" "924" "922" "921" "919" "918" "916" "915" "914" "913" "910" "909" "907" "906" "904" "903" "902" "901" "900" "898" "897" "893" "891" "890" "884" "882" "881" "880" "879" "878" "873" "871" "870" "868" "867" "863" "862" "861" "860" "859" "858" "853" "852" "847" "846" "845" "844" "841" "838" "836" "834" "833" "830" "829" "828" "826" "825" "824" "823" "821" "820" "810" "804" "802" "762" "755" "753" "752" "743" "742" "728" "724" "721" "717" "715" "708" "705" "699" "697" "693" "680" "679" "669" "664" "645" "628" "612" "581" "557" "535" "533" "514" "513" "509" "508" "502" "497" "488" "457" "454" "441" "439" "427" "420" "416" "409" "390" "388" "385" "371" "369" "364" "356" "353" "350" "349" "348" "346" "338" "327" "325" "318" "315" "314" "309" "305" "304" "303" "301" "292" "283" "278" "274" "270" "258" "256" "243" "241" "239" "221" "212" "206" "203" "176" "171" "162" "158" "156" "152" "151" "149" "140" "139" "126" "123" "119" "116" "99" "97" "89" "81" "77" "76" "71" "65" "64" "58" "55" "52" "42" "41" "38" "35" "34" "29" "25" "18" "13" "12" "10" "9" "7" 

Redescription R57 Rules: 

Dist: 0 0 4 54 101
W1R: BCELMOOD >= 0.0 <= 0.0 AND ADAS13 >= 17.33 <= 54.67 AND CDRSB >= 0.5 <= 10.0 
W2R: Fusiform >= 9610.0 <= 19981.0 AND Entorhinal >= 1438.0 <= 3120.0 AND FDG >= 3.7639 <= 5.99516 
JS: 0.21751025991792067
p-value :0.0
Support intersection: 159
Support union: 731

Covered examples (intersection): 
"1707" "1690" "1683" "1681" "1678" "1664" "1628" "1625" "1619" "1610" "1609" "1603" "1599" "1589" "1586" "1581" "1580" "1577" "1572" "1568" "1567" "1565" "1560" "1559" "1558" "1555" "1550" "1536" "1533" "1519" "1518" "1514" "1513" "1510" "1476" "1454" "1450" "1440" "1439" "1438" "1437" "1415" "1413" "1406" "1398" "1396" "1393" "1386" "1380" "1319" "1300" "1293" "1286" "1276" "1275" "1274" "1270" "1262" "1260" "1250" "1248" "1230" "1210" "1186" "1154" "1146" "1129" "1106" "1099" "1077" "1071" "1065" "1049" "1045" "1037" "1036" "1024" "1008" "1002" "995" "982" "981" "973" "969" "963" "949" "894" "851" "839" "814" "799" "798" "797" "789" "785" "783" "779" "748" "745" "738" "737" "722" "709" "706" "698" "687" "662" "635" "605" "603" "596" "594" "591" "584" "574" "565" "561" "556" "539" "537" "532" "531" "506" "504" "485" "479" "449" "447" "436" "434" "428" "424" "406" "389" "384" "368" "340" "336" "331" "330" "323" "313" "310" "296" "285" "268" "236" "229" "201" "199" "183" "154" "138" "137" "100" "33" "32" "8" "2" 
Union elements: 
"1736" "1722" "1707" "1706" "1700" "1699" "1694" "1690" "1683" "1681" "1679" "1678" "1670" "1666" "1664" "1654" "1653" "1652" "1643" "1639" "1637" "1628" "1625" "1622" "1619" "1613" "1610" "1609" "1603" "1602" "1601" "1600" "1599" "1598" "1597" "1595" "1594" "1593" "1590" "1589" "1588" "1587" "1586" "1585" "1584" "1581" "1580" "1579" "1577" "1575" "1574" "1572" "1569" "1568" "1567" "1566" "1565" "1562" "1561" "1560" "1559" "1558" "1555" "1554" "1552" "1551" "1550" "1548" "1547" "1542" "1540" "1539" "1538" "1536" "1535" "1534" "1533" "1530" "1529" "1526" "1524" "1523" "1521" "1520" "1519" "1518" "1516" "1515" "1514" "1513" "1512" "1510" "1508" "1507" "1506" "1504" "1501" "1500" "1499" "1497" "1492" "1488" "1487" "1486" "1484" "1479" "1476" "1472" "1469" "1463" "1460" "1459" "1458" "1457" "1454" "1453" "1451" "1450" "1447" "1444" "1440" "1439" "1438" "1437" "1434" "1431" "1430" "1429" "1424" "1422" "1421" "1419" "1417" "1416" "1415" "1414" "1413" "1410" "1409" "1408" "1407" "1406" "1405" "1403" "1402" "1401" "1400" "1398" "1396" "1395" "1393" "1391" "1389" "1388" "1386" "1384" "1382" "1381" "1380" "1379" "1375" "1371" "1360" "1353" "1347" "1338" "1337" "1335" "1333" "1328" "1327" "1319" "1315" "1306" "1303" "1300" "1297" "1295" "1293" "1290" "1286" "1280" "1276" "1275" "1274" "1272" "1270" "1262" "1260" "1255" "1250" "1248" "1247" "1235" "1232" "1230" "1224" "1218" "1217" "1210" "1202" "1189" "1186" "1181" "1179" "1173" "1172" "1166" "1161" "1154" "1150" "1146" "1145" "1144" "1140" "1139" "1138" "1133" "1132" "1131" "1129" "1122" "1115" "1111" "1106" "1104" "1103" "1102" "1101" "1099" "1098" "1090" "1084" "1083" "1079" "1077" "1075" "1073" "1071" "1065" "1063" "1062" "1061" "1050" "1049" "1045" "1043" "1037" "1036" "1030" "1028" "1027" "1024" "1020" "1011" "1008" "1007" "1006" "1002" "995" "994" "983" "982" "981" "979" "973" "970" "969" "967" "963" "962" "954" "949" "948" "946" "944" "940" "936" "933" "926" "920" "917" "912" "894" "889" "887" "886" "865" "856" "854" "851" "850" "849" "847" "845" "843" "839" "832" "831" "819" "818" "817" "816" "815" "814" "809" "807" "803" "801" "800" "799" "798" "797" "796" "795" "794" "793" "792" "791" "790" "789" "788" "786" "785" "783" "782" "781" "779" "777" "776" "775" "774" "773" "771" "770" "769" "767" "766" "765" "764" "763" "761" "759" "757" "756" "754" "751" "750" "749" "748" "746" "745" "744" "741" "738" "737" "734" "731" "727" "726" "725" "722" "719" "718" "714" "713" "712" "710" "709" "706" "704" "700" "698" "696" "694" "692" "690" "688" "687" "686" "685" "684" "682" "678" "672" "671" "668" "667" "666" "662" "661" "660" "658" "657" "655" "654" "652" "651" "650" "649" "648" "647" "646" "643" "639" "636" "635" "633" "631" "630" "629" "627" "626" "623" "622" "620" "619" "618" "617" "616" "615" "614" "611" "610" "609" "608" "607" "606" "605" "604" "603" "602" "601" "600" "599" "598" "596" "595" "594" "593" "591" "588" "584" "583" "582" "577" "574" "571" "569" "568" "567" "566" "565" "563" "561" "558" "556" "555" "548" "544" "543" "542" "540" "539" "538" "537" "536" "534" "532" "531" "530" "528" "527" "525" "524" "521" "520" "519" "518" "517" "516" "515" "512" "511" "506" "505" "504" "503" "501" "499" "498" "496" "495" "494" "492" "487" "485" "484" "483" "482" "481" "480" "479" "477" "474" "473" "472" "471" "470" "469" "468" "467" "466" "465" "461" "460" "458" "456" "452" "449" "448" "447" "446" "443" "436" "435" "434" "433" "432" "429" "428" "426" "424" "423" "421" "419" "417" "415" "414" "410" "406" "400" "399" "398" "397" "395" "394" "393" "389" "384" "383" "381" "380" "379" "375" "374" "368" "367" "365" "363" "362" "361" "360" "359" "358" "357" "354" "352" "351" "349" "347" "341" "340" "336" "332" "331" "330" "329" "328" "323" "321" "319" "317" "314" "313" "312" "310" "307" "300" "299" "296" "295" "294" "285" "282" "281" "275" "272" "271" "268" "266" "265" "262" "260" "259" "255" "251" "249" "246" "242" "240" "238" "237" "236" "234" "232" "229" "228" "227" "225" "223" "222" "217" "215" "214" "213" "211" "209" "208" "205" "202" "201" "200" "199" "196" "195" "194" "193" "192" "190" "189" "188" "187" "185" "183" "180" "179" "175" "174" "172" "169" "168" "165" "164" "163" "161" "157" "155" "154" "150" "148" "145" "143" "141" "140" "138" "137" "135" "134" "133" "132" "131" "130" "128" "125" "122" "121" "120" "118" "115" "114" "113" "110" "106" "104" "102" "100" "96" "95" "94" "93" "92" "91" "90" "86" "85" "75" "74" "73" "72" "69" "68" "66" "62" "61" "60" "57" "56" "54" "53" "51" "50" "49" "48" "39" "36" "33" "32" "31" "30" "27" "26" "23" "19" "17" "16" "8" "6" "5" "3" "2" 

Redescription R58 Rules: 

Dist: 250 67 120 69 1
W1R: RAVLTImmediate >= 38.0 <= 71.0 AND ADAS13 >= 0.0 <= 17.33 
W2R: Entorhinal >= 3116.0 <= 5896.0 
JS: 0.43972246313963576
p-value :7.460698725481052E-14
Support intersection: 507
Support union: 1153

Covered examples (intersection): 
"1737" "1735" "1734" "1733" "1732" "1731" "1728" "1726" "1725" "1723" "1720" "1719" "1717" "1716" "1715" "1714" "1713" "1712" "1711" "1709" "1708" "1703" "1702" "1701" "1697" "1695" "1692" "1689" "1685" "1676" "1675" "1673" "1672" "1669" "1667" "1665" "1663" "1662" "1660" "1659" "1658" "1656" "1651" "1650" "1649" "1648" "1646" "1645" "1644" "1641" "1640" "1636" "1633" "1632" "1631" "1630" "1621" "1620" "1618" "1617" "1616" "1612" "1608" "1607" "1606" "1605" "1604" "1591" "1582" "1578" "1563" "1557" "1556" "1549" "1546" "1544" "1543" "1537" "1527" "1498" "1496" "1494" "1491" "1490" "1481" "1478" "1474" "1473" "1470" "1468" "1464" "1462" "1461" "1455" "1449" "1446" "1445" "1441" "1433" "1423" "1420" "1412" "1411" "1404" "1390" "1376" "1374" "1373" "1372" "1369" "1365" "1364" "1359" "1358" "1355" "1352" "1351" "1350" "1346" "1345" "1344" "1341" "1340" "1339" "1334" "1332" "1330" "1326" "1324" "1322" "1320" "1318" "1316" "1314" "1313" "1308" "1307" "1302" "1301" "1299" "1298" "1291" "1289" "1288" "1285" "1282" "1279" "1278" "1277" "1271" "1269" "1267" "1266" "1265" "1264" "1263" "1258" "1257" "1256" "1254" "1253" "1252" "1251" "1245" "1243" "1242" "1241" "1238" "1237" "1236" "1233" "1229" "1228" "1227" "1225" "1223" "1222" "1221" "1220" "1219" "1216" "1215" "1213" "1211" "1209" "1207" "1206" "1204" "1203" "1201" "1198" "1196" "1194" "1193" "1191" "1188" "1185" "1184" "1183" "1177" "1175" "1174" "1171" "1169" "1168" "1167" "1165" "1163" "1160" "1159" "1158" "1157" "1153" "1152" "1149" "1148" "1137" "1136" "1134" "1130" "1125" "1124" "1123" "1119" "1118" "1117" "1114" "1112" "1110" "1109" "1108" "1105" "1100" "1093" "1092" "1091" "1088" "1087" "1085" "1081" "1080" "1076" "1074" "1070" "1069" "1068" "1066" "1064" "1057" "1055" "1052" "1048" "1044" "1041" "1040" "1038" "1032" "1031" "1026" "1022" "1016" "1012" "1010" "1009" "1005" "1004" "999" "998" "993" "992" "990" "987" "986" "985" "984" "980" "971" "968" "966" "965" "964" "961" "959" "955" "953" "945" "943" "942" "938" "934" "927" "925" "924" "921" "919" "915" "914" "913" "906" "903" "902" "901" "900" "898" "891" "884" "882" "881" "880" "878" "875" "873" "870" "868" "867" "866" "864" "860" "859" "858" "857" "853" "848" "846" "838" "834" "833" "830" "828" "826" "825" "824" "823" "822" "821" "820" "804" "802" "787" "753" "752" "747" "743" "742" "740" "735" "732" "730" "728" "721" "720" "717" "715" "708" "705" "703" "699" "691" "689" "680" "679" "677" "676" "669" "656" "645" "628" "613" "585" "581" "578" "573" "570" "562" "552" "551" "550" "549" "535" "533" "529" "523" "522" "514" "509" "508" "507" "502" "500" "497" "490" "488" "457" "439" "438" "437" "431" "427" "420" "416" "411" "409" "408" "407" "396" "390" "388" "385" "382" "371" "369" "366" "364" "355" "353" "350" "348" "346" "344" "343" "338" "337" "327" "325" "324" "320" "318" "315" "311" "309" "304" "303" "301" "298" "289" "288" "283" "274" "273" "270" "264" "258" "245" "243" "241" "239" "230" "221" "219" "212" "210" "203" "197" "191" "186" "177" "176" "171" "162" "160" "159" "158" "156" "153" "152" "151" "142" "139" "136" "127" "124" "119" "117" "112" "109" "108" "107" "99" "97" "92" "89" "77" "76" "71" "70" "65" "64" "59" "58" "55" "52" "46" "43" "42" "37" "28" "25" "22" "20" "18" "15" "13" "12" "11" "10" "9" "7" 
Union elements: 
"1737" "1735" "1734" "1733" "1732" "1731" "1730" "1729" "1728" "1727" "1726" "1725" "1724" "1723" "1720" "1719" "1718" "1717" "1716" "1715" "1714" "1713" "1712" "1711" "1710" "1709" "1708" "1705" "1704" "1703" "1702" "1701" "1699" "1698" "1697" "1696" "1695" "1693" "1692" "1691" "1689" "1688" "1687" "1686" "1685" "1684" "1680" "1677" "1676" "1675" "1674" "1673" "1672" "1671" "1669" "1668" "1667" "1665" "1663" "1662" "1661" "1660" "1659" "1658" "1657" "1656" "1655" "1654" "1653" "1651" "1650" "1649" "1648" "1647" "1646" "1645" "1644" "1641" "1640" "1639" "1638" "1636" "1635" "1634" "1633" "1632" "1631" "1630" "1629" "1627" "1626" "1624" "1623" "1622" "1621" "1620" "1618" "1617" "1616" "1615" "1614" "1613" "1612" "1611" "1608" "1607" "1606" "1605" "1604" "1602" "1597" "1596" "1593" "1592" "1591" "1585" "1584" "1583" "1582" "1578" "1576" "1574" "1570" "1569" "1564" "1563" "1561" "1557" "1556" "1554" "1553" "1552" "1549" "1548" "1547" "1546" "1545" "1544" "1543" "1541" "1540" "1539" "1537" "1534" "1531" "1530" "1527" "1523" "1522" "1521" "1517" "1516" "1512" "1511" "1509" "1506" "1504" "1503" "1502" "1499" "1498" "1497" "1496" "1495" "1494" "1493" "1492" "1491" "1490" "1489" "1488" "1487" "1486" "1485" "1483" "1482" "1481" "1480" "1479" "1478" "1477" "1474" "1473" "1472" "1471" "1470" "1469" "1468" "1465" "1464" "1463" "1462" "1461" "1458" "1457" "1456" "1455" "1452" "1449" "1446" "1445" "1443" "1442" "1441" "1436" "1435" "1434" "1433" "1432" "1431" "1428" "1427" "1426" "1425" "1423" "1422" "1420" "1418" "1417" "1412" "1411" "1410" "1405" "1404" "1402" "1400" "1399" "1397" "1394" "1392" "1391" "1390" "1389" "1388" "1387" "1385" "1384" "1383" "1381" "1378" "1377" "1376" "1375" "1374" "1373" "1372" "1371" "1370" "1369" "1368" "1367" "1366" "1365" "1364" "1362" "1359" "1358" "1356" "1355" "1354" "1352" "1351" "1350" "1349" "1348" "1347" "1346" "1345" "1344" "1343" "1342" "1341" "1340" "1339" "1338" "1337" "1336" "1334" "1333" "1332" "1331" "1330" "1329" "1327" "1326" "1325" "1324" "1323" "1322" "1321" "1320" "1318" "1317" "1316" "1315" "1314" "1313" "1311" "1310" "1309" "1308" "1307" "1306" "1304" "1303" "1302" "1301" "1299" "1298" "1297" "1296" "1295" "1294" "1292" "1291" "1290" "1289" "1288" "1287" "1285" "1283" "1282" "1279" "1278" "1277" "1273" "1271" "1269" "1268" "1267" "1266" "1265" "1264" "1263" "1261" "1259" "1258" "1257" "1256" "1255" "1254" "1253" "1252" "1251" "1249" "1247" "1246" "1245" "1244" "1243" "1242" "1241" "1239" "1238" "1237" "1236" "1235" "1234" "1233" "1232" "1231" "1229" "1228" "1227" "1226" "1225" "1224" "1223" "1222" "1221" "1220" "1219" "1216" "1215" "1214" "1213" "1211" "1209" "1208" "1207" "1206" "1205" "1204" "1203" "1201" "1200" "1199" "1198" "1197" "1196" "1195" "1194" "1193" "1192" "1191" "1190" "1188" "1187" "1185" "1184" "1183" "1182" "1181" "1180" "1179" "1178" "1177" "1176" "1175" "1174" "1173" "1172" "1171" "1170" "1169" "1168" "1167" "1165" "1164" "1163" "1162" "1160" "1159" "1158" "1157" "1156" "1153" "1152" "1151" "1149" "1148" "1147" "1144" "1143" "1142" "1141" "1140" "1138" "1137" "1136" "1134" "1133" "1132" "1131" "1130" "1128" "1127" "1126" "1125" "1124" "1123" "1121" "1120" "1119" "1118" "1117" "1116" "1115" "1114" "1113" "1112" "1111" "1110" "1109" "1108" "1105" "1104" "1100" "1098" "1097" "1096" "1095" "1094" "1093" "1092" "1091" "1090" "1088" "1087" "1086" "1085" "1084" "1082" "1081" "1080" "1079" "1078" "1076" "1075" "1074" "1072" "1070" "1069" "1068" "1066" "1064" "1060" "1057" "1056" "1055" "1054" "1053" "1052" "1051" "1050" "1048" "1047" "1046" "1044" "1043" "1041" "1040" "1038" "1036" "1035" "1034" "1033" "1032" "1031" "1027" "1026" "1025" "1023" "1022" "1021" "1020" "1019" "1018" "1017" "1016" "1015" "1014" "1013" "1012" "1010" "1009" "1005" "1004" "1003" "1000" "999" "998" "997" "996" "994" "993" "992" "990" "989" "988" "987" "986" "985" "984" "983" "980" "979" "978" "977" "976" "975" "974" "972" "971" "970" "968" "967" "966" "965" "964" "961" "960" "959" "958" "956" "955" "953" "952" "951" "950" "947" "945" "943" "942" "941" "939" "938" "937" "936" "935" "934" "933" "932" "931" "930" "929" "928" "927" "926" "925" "924" "923" "922" "921" "920" "919" "918" "917" "916" "915" "914" "913" "911" "910" "909" "908" "907" "906" "905" "904" "903" "902" "901" "900" "899" "898" "897" "896" "893" "891" "890" "889" "888" "887" "886" "885" "884" "883" "882" "881" "880" "879" "878" "877" "876" "875" "874" "873" "872" "871" "870" "869" "868" "867" "866" "865" "864" "863" "862" "860" "859" "858" "857" "856" "855" "853" "852" "849" "848" "847" "846" "845" "843" "842" "841" "840" "838" "837" "836" "835" "834" "833" "831" "830" "829" "828" "827" "826" "825" "824" "823" "822" "821" "820" "817" "816" "812" "811" "810" "808" "807" "806" "805" "804" "802" "792" "790" "787" "786" "782" "781" "780" "777" "774" "770" "769" "767" "763" "762" "761" "759" "756" "755" "753" "752" "751" "747" "743" "742" "741" "740" "739" "736" "735" "733" "732" "730" "729" "728" "724" "723" "721" "720" "718" "717" "716" "715" "713" "712" "711" "710" "708" "707" "705" "703" "701" "699" "697" "695" "693" "692" "691" "689" "688" "682" "681" "680" "679" "677" "676" "674" "673" "670" "669" "668" "667" "665" "664" "663" "661" "658" "656" "653" "650" "648" "647" "645" "644" "643" "642" "640" "634" "633" "632" "628" "627" "625" "624" "622" "621" "615" "614" "613" "612" "610" "609" "606" "604" "600" "597" "596" "595" "593" "592" "590" "589" "588" "587" "586" "585" "581" "579" "578" "577" "576" "575" "573" "572" "570" "564" "562" "558" "557" "554" "553" "552" "551" "550" "549" "547" "546" "545" "541" "535" "534" "533" "529" "526" "525" "523" "522" "521" "514" "513" "511" "510" "509" "508" "507" "502" "500" "497" "494" "493" "491" "490" "489" "488" "484" "482" "478" "476" "475" "472" "471" "470" "469" "464" "463" "462" "459" "457" "455" "454" "453" "451" "445" "443" "442" "441" "439" "438" "437" "431" "429" "427" "423" "422" "421" "420" "418" "416" "415" "413" "412" "411" "409" "408" "407" "405" "404" "403" "400" "397" "396" "392" "391" "390" "388" "387" "386" "385" "382" "380" "378" "376" "374" "371" "370" "369" "367" "366" "364" "363" "358" "356" "355" "353" "350" "349" "348" "346" "345" "344" "343" "338" "337" "335" "327" "326" "325" "324" "321" "320" "319" "318" "317" "316" "315" "314" "311" "309" "306" "305" "304" "303" "301" "300" "298" "297" "295" "293" "292" "291" "290" "289" "288" "287" "286" "284" "283" "281" "280" "279" "278" "277" "276" "274" "273" "270" "269" "267" "264" "261" "259" "258" "256" "255" "253" "252" "251" "250" "249" "248" "245" "244" "243" "242" "241" "239" "238" "235" "233" "231" "230" "228" "226" "221" "220" "219" "218" "217" "216" "215" "213" "212" "210" "208" "207" "206" "203" "200" "197" "196" "191" "189" "187" "186" "184" "182" "179" "178" "177" "176" "175" "174" "173" "172" "171" "170" "167" "165" "163" "162" "160" "159" "158" "157" "156" "155" "153" "152" "151" "149" "148" "145" "144" "143" "142" "141" "140" "139" "136" "135" "129" "128" "127" "126" "125" "124" "123" "122" "119" "118" "117" "116" "115" "112" "111" "109" "108" "107" "101" "99" "97" "95" "93" "92" "90" "89" "84" "82" "81" "80" "78" "77" "76" "72" "71" "70" "69" "67" "65" "64" "63" "60" "59" "58" "57" "55" "52" "47" "46" "45" "44" "43" "42" "41" "40" "39" "38" "37" "36" "35" "34" "31" "29" "28" "25" "22" "21" "20" "18" "15" "13" "12" "11" "10" "9" "7" "4" "3" "1" 

Redescription R59 Rules: 

Dist: 0 0 4 49 87
W1R: ADAS13 >= 21.0 <= 54.67 AND Q4SCORE >= 5.0 <= 10.0 AND BCURNDIS >= 0.0 <= 0.0 
W2R: APOE4 >= 1.0 <= 2.0 AND Hippocampus >= 3281.0 <= 6063.0 AND HMT16 >= 19.2 <= 50.4 
JS: 0.24691358024691357
p-value :0.0
Support intersection: 140
Support union: 567

Covered examples (intersection): 
"1622" "1599" "1598" "1589" "1586" "1572" "1571" "1569" "1567" "1560" "1559" "1550" "1542" "1521" "1518" "1515" "1510" "1506" "1501" "1499" "1497" "1487" "1476" "1463" "1437" "1415" "1400" "1398" "1395" "1386" "1382" "1303" "1300" "1293" "1286" "1276" "1275" "1270" "1260" "1210" "1186" "1181" "1146" "1139" "1129" "1106" "1065" "1062" "1045" "1037" "1024" "1008" "1002" "995" "886" "839" "819" "799" "786" "785" "779" "757" "737" "706" "698" "678" "672" "660" "657" "654" "652" "647" "630" "619" "616" "602" "601" "588" "584" "569" "565" "561" "556" "543" "542" "537" "515" "503" "495" "492" "479" "467" "466" "458" "436" "433" "428" "424" "423" "393" "389" "383" "365" "362" "354" "347" "341" "340" "336" "331" "330" "323" "321" "313" "312" "310" "285" "282" "272" "266" "265" "240" "234" "225" "223" "201" "200" "199" "193" "148" "122" "115" "90" "62" "61" "54" "48" "27" "8" "2" 
Union elements: 
"1722" "1707" "1700" "1699" "1694" "1690" "1683" "1681" "1679" "1678" "1670" "1666" "1664" "1654" "1653" "1652" "1643" "1639" "1638" "1628" "1625" "1622" "1619" "1613" "1610" "1609" "1603" "1602" "1601" "1599" "1598" "1597" "1593" "1590" "1589" "1588" "1586" "1584" "1581" "1580" "1579" "1577" "1575" "1574" "1572" "1571" "1569" "1568" "1567" "1566" "1565" "1560" "1559" "1558" "1555" "1554" "1552" "1551" "1550" "1548" "1542" "1540" "1539" "1538" "1536" "1535" "1534" "1533" "1532" "1529" "1528" "1524" "1521" "1520" "1519" "1518" "1516" "1515" "1514" "1512" "1510" "1509" "1506" "1501" "1500" "1499" "1497" "1495" "1492" "1488" "1487" "1486" "1484" "1479" "1476" "1472" "1469" "1463" "1459" "1457" "1456" "1454" "1453" "1451" "1450" "1447" "1443" "1440" "1439" "1437" "1430" "1424" "1421" "1419" "1417" "1416" "1415" "1414" "1413" "1408" "1407" "1403" "1400" "1398" "1396" "1395" "1393" "1389" "1388" "1386" "1384" "1382" "1380" "1379" "1375" "1368" "1360" "1353" "1337" "1335" "1333" "1329" "1328" "1319" "1306" "1303" "1300" "1297" "1295" "1293" "1286" "1280" "1276" "1275" "1274" "1270" "1262" "1260" "1250" "1248" "1235" "1232" "1230" "1226" "1218" "1211" "1210" "1202" "1189" "1186" "1181" "1179" "1172" "1166" "1154" "1146" "1145" "1144" "1140" "1139" "1138" "1135" "1131" "1129" "1127" "1122" "1111" "1106" "1103" "1102" "1101" "1099" "1090" "1089" "1083" "1077" "1071" "1065" "1063" "1062" "1061" "1050" "1049" "1045" "1043" "1037" "1036" "1030" "1028" "1027" "1024" "1011" "1008" "1007" "1006" "1002" "995" "994" "983" "982" "981" "973" "969" "963" "962" "958" "954" "949" "946" "940" "937" "926" "920" "889" "886" "865" "854" "843" "839" "819" "818" "817" "814" "805" "801" "799" "798" "797" "796" "795" "794" "793" "792" "791" "790" "788" "786" "785" "783" "782" "781" "779" "777" "776" "775" "773" "771" "769" "766" "763" "761" "758" "757" "756" "754" "751" "750" "748" "747" "746" "745" "744" "741" "738" "737" "731" "726" "725" "722" "719" "714" "713" "710" "706" "700" "698" "690" "688" "684" "678" "672" "671" "666" "661" "660" "658" "657" "654" "652" "651" "648" "647" "646" "643" "639" "638" "635" "633" "631" "630" "629" "627" "626" "623" "620" "619" "618" "616" "615" "611" "608" "605" "603" "602" "601" "599" "596" "594" "591" "588" "587" "584" "583" "582" "577" "574" "571" "569" "568" "567" "566" "565" "563" "561" "558" "556" "544" "543" "542" "539" "538" "537" "536" "534" "532" "531" "528" "527" "525" "524" "520" "519" "518" "517" "515" "506" "504" "503" "501" "498" "495" "494" "492" "485" "484" "482" "481" "480" "479" "478" "477" "474" "473" "472" "471" "469" "467" "466" "465" "461" "460" "458" "456" "452" "449" "448" "446" "443" "436" "435" "434" "433" "432" "430" "429" "428" "426" "424" "423" "419" "414" "410" "406" "402" "400" "399" "398" "397" "395" "394" "393" "389" "384" "383" "381" "374" "373" "368" "367" "365" "363" "362" "361" "360" "359" "356" "354" "352" "351" "347" "341" "340" "339" "336" "331" "330" "329" "323" "321" "319" "313" "312" "310" "307" "300" "299" "295" "294" "285" "282" "275" "272" "268" "266" "265" "259" "257" "255" "251" "249" "246" "242" "240" "237" "234" "232" "227" "225" "223" "222" "214" "211" "209" "208" "205" "201" "200" "199" "196" "194" "193" "192" "189" "187" "185" "183" "179" "177" "172" "168" "163" "161" "157" "155" "150" "148" "147" "138" "137" "133" "130" "128" "122" "121" "120" "118" "115" "114" "113" "110" "103" "102" "100" "95" "94" "93" "90" "86" "83" "75" "74" "73" "69" "68" "62" "61" "57" "56" "54" "53" "51" "50" "49" "48" "33" "32" "30" "27" "26" "23" "19" "17" "16" "8" "6" "5" "2" 

Redescription R60 Rules: 

Dist: 0 0 2 40 130
W1R: ADAS13 >= 25.0 <= 54.67 AND RAVLTLearning >= -4.0 <= 5.0 AND BCURNDIS >= 0.0 <= 0.0 
W2R: Entorhinal >= 1426.0 <= 3154.0 AND Hippocampus >= 3091.0 <= 6696.0 
JS: 0.32514177693761814
p-value :0.0
Support intersection: 172
Support union: 529

Covered examples (intersection): 
"1690" "1683" "1679" "1678" "1664" "1625" "1619" "1610" "1609" "1599" "1589" "1586" "1584" "1581" "1577" "1572" "1567" "1565" "1560" "1559" "1558" "1555" "1536" "1535" "1521" "1519" "1518" "1515" "1476" "1454" "1450" "1439" "1437" "1415" "1413" "1398" "1396" "1386" "1382" "1380" "1300" "1286" "1275" "1274" "1270" "1262" "1248" "1230" "1210" "1186" "1146" "1129" "1106" "1099" "1065" "1062" "1061" "1045" "1037" "1036" "1024" "1011" "1008" "1002" "995" "982" "973" "963" "819" "799" "798" "785" "783" "779" "757" "750" "746" "745" "744" "726" "725" "722" "719" "698" "688" "678" "672" "660" "654" "652" "651" "630" "619" "616" "605" "603" "602" "601" "599" "596" "594" "582" "569" "566" "565" "563" "561" "556" "544" "537" "532" "520" "519" "515" "506" "503" "485" "479" "466" "458" "456" "452" "449" "443" "436" "435" "434" "433" "429" "428" "424" "410" "406" "393" "389" "365" "362" "361" "354" "347" "341" "336" "331" "323" "313" "310" "294" "285" "282" "272" "266" "265" "234" "225" "223" "199" "168" "138" "133" "121" "86" "75" "74" "62" "61" "56" "53" "49" "33" "32" "5" "2" 
Union elements: 
"1722" "1707" "1705" "1700" "1699" "1694" "1690" "1685" "1683" "1681" "1679" "1678" "1677" "1670" "1666" "1664" "1654" "1653" "1643" "1642" "1628" "1625" "1622" "1619" "1610" "1609" "1603" "1602" "1601" "1599" "1598" "1597" "1594" "1589" "1588" "1587" "1586" "1584" "1581" "1580" "1579" "1577" "1574" "1572" "1571" "1568" "1567" "1566" "1565" "1560" "1559" "1558" "1555" "1554" "1552" "1551" "1550" "1542" "1538" "1536" "1535" "1534" "1533" "1532" "1529" "1528" "1525" "1524" "1521" "1519" "1518" "1516" "1515" "1514" "1512" "1510" "1509" "1506" "1501" "1500" "1499" "1497" "1487" "1486" "1476" "1466" "1463" "1459" "1456" "1454" "1453" "1450" "1447" "1440" "1439" "1438" "1437" "1435" "1430" "1429" "1424" "1421" "1419" "1417" "1416" "1415" "1413" "1408" "1407" "1403" "1400" "1398" "1396" "1395" "1393" "1386" "1384" "1382" "1380" "1379" "1368" "1360" "1353" "1347" "1337" "1328" "1319" "1306" "1303" "1300" "1295" "1293" "1286" "1280" "1276" "1275" "1274" "1272" "1270" "1262" "1260" "1248" "1230" "1218" "1210" "1202" "1189" "1186" "1181" "1166" "1154" "1150" "1146" "1145" "1143" "1139" "1131" "1129" "1126" "1122" "1121" "1120" "1116" "1111" "1106" "1103" "1101" "1099" "1090" "1089" "1077" "1073" "1067" "1065" "1062" "1061" "1059" "1050" "1045" "1039" "1037" "1036" "1030" "1029" "1028" "1027" "1024" "1011" "1008" "1007" "1002" "995" "982" "981" "974" "973" "969" "967" "963" "962" "954" "949" "948" "946" "920" "895" "894" "892" "854" "850" "845" "839" "832" "819" "818" "817" "816" "813" "810" "801" "800" "799" "798" "797" "795" "794" "793" "792" "791" "790" "789" "788" "786" "785" "783" "782" "779" "776" "775" "773" "771" "766" "764" "763" "761" "758" "757" "754" "750" "748" "746" "745" "744" "738" "737" "734" "731" "727" "726" "725" "724" "722" "719" "714" "710" "709" "706" "704" "698" "696" "690" "688" "687" "685" "684" "678" "677" "672" "671" "666" "665" "662" "661" "660" "657" "655" "654" "652" "651" "649" "647" "646" "643" "639" "638" "635" "631" "630" "627" "619" "618" "616" "612" "605" "603" "602" "601" "599" "598" "596" "594" "586" "584" "582" "574" "571" "569" "568" "566" "565" "563" "561" "558" "556" "555" "544" "543" "542" "540" "539" "537" "536" "532" "531" "530" "528" "527" "525" "520" "519" "517" "515" "510" "506" "505" "504" "503" "501" "496" "495" "492" "488" "487" "485" "484" "481" "480" "479" "477" "473" "471" "467" "466" "461" "460" "458" "456" "452" "450" "449" "447" "446" "443" "442" "440" "436" "435" "434" "433" "432" "430" "429" "428" "426" "425" "424" "423" "419" "418" "417" "414" "410" "406" "402" "398" "395" "394" "393" "389" "384" "383" "375" "373" "368" "365" "364" "362" "361" "360" "356" "354" "352" "351" "347" "341" "340" "339" "336" "334" "332" "331" "330" "329" "323" "314" "313" "312" "310" "307" "306" "305" "300" "299" "297" "295" "294" "292" "285" "282" "272" "271" "268" "266" "265" "262" "257" "255" "251" "242" "240" "237" "236" "234" "232" "229" "225" "223" "215" "211" "209" "208" "206" "205" "202" "201" "200" "199" "194" "193" "192" "188" "183" "180" "168" "163" "161" "154" "150" "149" "148" "147" "143" "140" "138" "137" "135" "133" "121" "115" "114" "113" "110" "103" "100" "94" "93" "86" "85" "83" "81" "75" "74" "73" "69" "66" "62" "61" "57" "56" "54" "53" "51" "50" "49" "48" "33" "32" "30" "27" "26" "24" "23" "19" "16" "14" "8" "6" "5" "2" 

Redescription R61 Rules: 

Dist: 236 55 97 66 0
W1R: MMW >= 1.0 <= 1.0 AND BCDPMOOD >= 0.0 <= 0.0 AND ADAS13 >= 0.0 <= 14.0 AND ADAS11 >= 0.0 <= 7.67 AND GDHELP >= 0.0 <= 0.0 
W2R: Entorhinal >= 3053.0 <= 5896.0 
JS: 0.3961605584642234
p-value :9.399148126476575E-13
Support intersection: 454
Support union: 1146

Covered examples (intersection): 
"1734" "1733" "1728" "1725" "1724" "1720" "1719" "1718" "1716" "1715" "1709" "1708" "1704" "1703" "1702" "1697" "1696" "1695" "1693" "1692" "1691" "1686" "1685" "1680" "1676" "1675" "1673" "1672" "1669" "1667" "1665" "1662" "1660" "1659" "1658" "1656" "1650" "1649" "1648" "1647" "1646" "1645" "1640" "1636" "1634" "1633" "1632" "1631" "1623" "1618" "1612" "1608" "1607" "1604" "1591" "1583" "1570" "1564" "1544" "1543" "1541" "1537" "1527" "1517" "1498" "1494" "1491" "1481" "1478" "1474" "1473" "1470" "1468" "1462" "1461" "1455" "1452" "1446" "1445" "1441" "1433" "1423" "1420" "1412" "1411" "1376" "1374" "1373" "1372" "1369" "1365" "1359" "1355" "1350" "1346" "1344" "1341" "1340" "1334" "1332" "1330" "1326" "1324" "1322" "1320" "1316" "1314" "1313" "1312" "1310" "1309" "1308" "1307" "1302" "1298" "1289" "1279" "1278" "1271" "1267" "1264" "1261" "1259" "1258" "1254" "1253" "1252" "1251" "1245" "1241" "1239" "1237" "1236" "1234" "1229" "1225" "1223" "1222" "1220" "1219" "1216" "1215" "1213" "1209" "1208" "1206" "1203" "1199" "1198" "1197" "1196" "1195" "1194" "1193" "1182" "1178" "1177" "1175" "1174" "1171" "1168" "1165" "1164" "1163" "1159" "1157" "1153" "1152" "1149" "1136" "1134" "1130" "1125" "1124" "1123" "1119" "1117" "1114" "1113" "1093" "1092" "1091" "1088" "1087" "1085" "1081" "1080" "1078" "1076" "1072" "1068" "1066" "1064" "1052" "1048" "1044" "1040" "1038" "1032" "1031" "1019" "1013" "1010" "1009" "1005" "1004" "1003" "1000" "998" "997" "996" "993" "992" "990" "988" "987" "986" "978" "976" "971" "968" "966" "964" "961" "960" "955" "952" "942" "938" "935" "929" "927" "924" "922" "913" "909" "906" "905" "904" "903" "900" "899" "898" "891" "885" "884" "881" "880" "879" "878" "875" "874" "872" "871" "870" "868" "867" "864" "862" "860" "846" "842" "840" "838" "834" "833" "830" "828" "826" "825" "824" "823" "822" "820" "808" "802" "753" "752" "743" "742" "736" "735" "730" "728" "717" "715" "708" "707" "705" "703" "699" "695" "691" "689" "686" "681" "680" "676" "669" "663" "653" "645" "644" "640" "634" "628" "624" "589" "587" "585" "581" "578" "576" "573" "570" "564" "554" "552" "550" "549" "541" "535" "533" "529" "526" "523" "514" "510" "509" "508" "507" "502" "500" "497" "493" "491" "490" "488" "478" "459" "455" "442" "438" "431" "427" "420" "396" "391" "390" "388" "387" "386" "385" "382" "371" "369" "366" "364" "353" "350" "348" "346" "343" "338" "337" "335" "327" "325" "320" "318" "316" "315" "311" "309" "304" "303" "301" "293" "290" "289" "288" "286" "283" "280" "278" "277" "273" "270" "269" "258" "253" "252" "248" "245" "244" "241" "239" "230" "219" "218" "216" "212" "210" "207" "203" "197" "184" "177" "176" "173" "171" "167" "162" "160" "158" "156" "152" "142" "139" "127" "119" "117" "112" "108" "101" "99" "97" "89" "82" "77" "76" "71" "67" "65" "64" "59" "58" "55" "52" "47" "46" "43" "42" "40" "37" "25" "20" "18" "15" "13" "12" "10" "9" "7" 
Union elements: 
"1737" "1735" "1734" "1733" "1732" "1731" "1729" "1728" "1726" "1725" "1724" "1723" "1720" "1719" "1718" "1717" "1716" "1715" "1714" "1713" "1712" "1711" "1710" "1709" "1708" "1707" "1705" "1704" "1703" "1702" "1701" "1699" "1698" "1697" "1696" "1695" "1693" "1692" "1691" "1689" "1688" "1687" "1686" "1685" "1680" "1677" "1676" "1675" "1673" "1672" "1669" "1668" "1667" "1665" "1663" "1662" "1661" "1660" "1659" "1658" "1657" "1656" "1655" "1654" "1653" "1651" "1650" "1649" "1648" "1647" "1646" "1645" "1644" "1641" "1640" "1639" "1638" "1636" "1635" "1634" "1633" "1632" "1631" "1630" "1629" "1623" "1622" "1621" "1620" "1618" "1617" "1616" "1615" "1614" "1613" "1612" "1611" "1608" "1607" "1606" "1605" "1604" "1602" "1597" "1596" "1593" "1592" "1591" "1589" "1585" "1584" "1583" "1582" "1578" "1576" "1574" "1570" "1569" "1564" "1563" "1561" "1558" "1557" "1556" "1554" "1552" "1549" "1548" "1547" "1546" "1545" "1544" "1543" "1542" "1541" "1540" "1539" "1537" "1534" "1531" "1530" "1528" "1527" "1523" "1521" "1517" "1516" "1512" "1511" "1509" "1506" "1505" "1504" "1503" "1502" "1499" "1498" "1497" "1496" "1495" "1494" "1493" "1492" "1491" "1490" "1489" "1488" "1487" "1486" "1485" "1483" "1482" "1481" "1480" "1479" "1478" "1477" "1475" "1474" "1473" "1472" "1471" "1470" "1469" "1468" "1467" "1465" "1464" "1463" "1462" "1461" "1458" "1457" "1456" "1455" "1452" "1449" "1446" "1445" "1443" "1442" "1441" "1436" "1435" "1434" "1433" "1432" "1431" "1428" "1427" "1426" "1423" "1422" "1420" "1418" "1417" "1412" "1411" "1410" "1405" "1404" "1402" "1400" "1399" "1397" "1394" "1392" "1391" "1390" "1389" "1388" "1387" "1384" "1383" "1381" "1378" "1377" "1376" "1375" "1374" "1373" "1372" "1371" "1370" "1369" "1368" "1365" "1364" "1362" "1359" "1358" "1356" "1355" "1354" "1352" "1351" "1350" "1349" "1346" "1345" "1344" "1343" "1342" "1341" "1340" "1339" "1338" "1337" "1336" "1334" "1333" "1332" "1331" "1330" "1329" "1327" "1326" "1325" "1324" "1322" "1321" "1320" "1318" "1317" "1316" "1315" "1314" "1313" "1312" "1310" "1309" "1308" "1307" "1306" "1304" "1303" "1302" "1301" "1299" "1298" "1297" "1296" "1295" "1294" "1292" "1291" "1290" "1289" "1288" "1287" "1285" "1283" "1282" "1281" "1279" "1278" "1277" "1273" "1272" "1271" "1269" "1267" "1266" "1265" "1264" "1263" "1261" "1259" "1258" "1257" "1256" "1255" "1254" "1253" "1252" "1251" "1249" "1247" "1246" "1245" "1244" "1243" "1242" "1241" "1239" "1238" "1237" "1236" "1235" "1234" "1233" "1232" "1231" "1229" "1228" "1227" "1226" "1225" "1224" "1223" "1222" "1221" "1220" "1219" "1216" "1215" "1214" "1213" "1211" "1209" "1208" "1207" "1206" "1205" "1204" "1203" "1201" "1200" "1199" "1198" "1197" "1196" "1195" "1194" "1193" "1192" "1191" "1190" "1188" "1185" "1184" "1183" "1182" "1181" "1180" "1179" "1178" "1177" "1176" "1175" "1174" "1173" "1172" "1171" "1170" "1169" "1168" "1167" "1165" "1164" "1163" "1162" "1160" "1159" "1158" "1157" "1156" "1153" "1152" "1151" "1149" "1148" "1147" "1144" "1143" "1142" "1141" "1140" "1138" "1137" "1136" "1134" "1133" "1132" "1131" "1130" "1128" "1127" "1125" "1124" "1123" "1121" "1119" "1118" "1117" "1116" "1115" "1114" "1113" "1112" "1111" "1110" "1109" "1108" "1107" "1105" "1104" "1100" "1099" "1098" "1097" "1096" "1095" "1094" "1093" "1092" "1091" "1090" "1088" "1087" "1086" "1085" "1084" "1082" "1081" "1080" "1079" "1078" "1076" "1075" "1074" "1072" "1070" "1069" "1068" "1066" "1064" "1060" "1057" "1056" "1055" "1053" "1052" "1051" "1050" "1048" "1047" "1046" "1044" "1043" "1041" "1040" "1039" "1038" "1036" "1035" "1034" "1033" "1032" "1031" "1027" "1026" "1025" "1023" "1022" "1021" "1020" "1019" "1018" "1017" "1016" "1015" "1014" "1013" "1012" "1010" "1009" "1005" "1004" "1003" "1001" "1000" "999" "998" "997" "996" "994" "993" "992" "990" "989" "988" "987" "986" "985" "984" "983" "980" "979" "978" "977" "976" "975" "974" "973" "972" "971" "970" "968" "966" "965" "964" "961" "960" "959" "957" "955" "953" "952" "950" "947" "945" "943" "942" "941" "939" "938" "937" "936" "935" "934" "933" "932" "931" "930" "929" "928" "927" "926" "925" "924" "923" "922" "921" "920" "919" "918" "917" "916" "915" "914" "913" "911" "910" "909" "908" "907" "906" "905" "904" "903" "902" "901" "900" "899" "898" "897" "896" "895" "893" "891" "890" "889" "887" "886" "885" "884" "883" "882" "881" "880" "879" "878" "877" "876" "875" "874" "873" "872" "871" "870" "869" "868" "867" "866" "865" "864" "863" "862" "861" "860" "859" "858" "857" "856" "855" "854" "853" "852" "849" "848" "847" "846" "844" "843" "842" "841" "840" "838" "837" "836" "835" "834" "833" "831" "830" "829" "828" "827" "826" "825" "824" "823" "822" "821" "820" "817" "813" "812" "811" "810" "808" "807" "806" "805" "804" "802" "792" "790" "787" "786" "782" "781" "780" "777" "774" "770" "769" "767" "763" "761" "760" "759" "756" "755" "753" "752" "751" "747" "743" "742" "741" "740" "739" "736" "735" "733" "732" "730" "729" "728" "724" "723" "722" "721" "720" "718" "717" "715" "713" "712" "711" "710" "708" "707" "705" "703" "702" "699" "695" "692" "691" "689" "688" "686" "682" "681" "680" "679" "677" "676" "675" "674" "673" "669" "668" "667" "665" "663" "661" "658" "656" "653" "650" "649" "648" "647" "645" "644" "643" "641" "640" "639" "637" "634" "633" "632" "628" "627" "625" "624" "622" "621" "615" "614" "613" "612" "610" "609" "606" "604" "600" "597" "596" "595" "593" "592" "590" "589" "588" "587" "585" "581" "579" "578" "577" "576" "575" "573" "572" "570" "564" "562" "560" "558" "557" "554" "553" "552" "551" "550" "549" "547" "546" "541" "535" "534" "533" "529" "527" "526" "525" "523" "522" "521" "514" "513" "511" "510" "509" "508" "507" "505" "502" "500" "497" "494" "493" "491" "490" "489" "488" "484" "482" "478" "476" "475" "472" "471" "470" "469" "463" "462" "459" "457" "455" "453" "451" "445" "444" "443" "442" "441" "439" "438" "437" "431" "430" "429" "427" "425" "423" "422" "421" "420" "416" "415" "413" "411" "409" "408" "407" "404" "403" "400" "397" "396" "392" "391" "390" "388" "387" "386" "385" "382" "380" "378" "375" "374" "373" "371" "370" "369" "367" "366" "364" "363" "358" "355" "353" "350" "349" "348" "346" "345" "344" "343" "338" "337" "335" "327" "326" "325" "324" "322" "321" "320" "319" "318" "317" "316" "315" "311" "309" "306" "305" "304" "303" "301" "300" "298" "295" "293" "291" "290" "289" "288" "287" "286" "284" "283" "281" "280" "279" "278" "277" "276" "274" "273" "270" "269" "267" "264" "261" "259" "258" "256" "255" "253" "252" "251" "250" "249" "248" "245" "244" "243" "242" "241" "239" "238" "235" "233" "231" "230" "228" "226" "221" "220" "219" "218" "217" "216" "213" "212" "210" "208" "207" "206" "204" "203" "200" "197" "196" "191" "189" "187" "186" "184" "182" "179" "178" "177" "176" "175" "174" "173" "172" "171" "170" "167" "166" "165" "163" "162" "160" "159" "158" "157" "156" "155" "153" "152" "151" "149" "148" "145" "142" "141" "139" "136" "135" "129" "128" "127" "126" "125" "124" "123" "122" "119" "118" "117" "116" "115" "112" "111" "109" "108" "107" "101" "99" "98" "97" "95" "93" "92" "90" "89" "87" "84" "82" "81" "80" "79" "78" "77" "76" "72" "71" "70" "69" "67" "65" "64" "63" "60" "59" "58" "57" "55" "52" "47" "46" "45" "44" "43" "42" "41" "40" "39" "38" "37" "36" "35" "34" "31" "29" "28" "27" "25" "24" "22" "21" "20" "18" "15" "13" "12" "11" "10" "9" "7" "4" "3" "1" 

Redescription R62 Rules: 

Dist: 0 0 0 21 100
W1R: Q4SCORE >= 8.0 <= 10.0 AND GDALIVE >= 0.0 <= 0.0 AND ADAS13 >= 25.33 <= 54.67 AND ADAS11 >= 17.33 <= 42.67 
W2R: Hippocampus >= 3281.0 <= 6901.0 AND APOE4 >= 1.0 <= 2.0 
JS: 0.22830188679245284
p-value :8.881784197001252E-16
Support intersection: 121
Support union: 530

Covered examples (intersection): 
"1683" "1670" "1666" "1664" "1610" "1599" "1598" "1597" "1594" "1589" "1586" "1581" "1577" "1572" "1571" "1567" "1565" "1560" "1559" "1555" "1535" "1521" "1506" "1497" "1487" "1476" "1454" "1437" "1415" "1413" "1407" "1400" "1398" "1396" "1382" "1380" "1275" "1262" "1186" "1181" "1146" "1131" "1129" "1111" "1106" "1099" "1065" "1062" "1045" "1037" "1008" "1002" "995" "963" "819" "799" "792" "785" "779" "750" "748" "744" "726" "722" "698" "672" "660" "652" "619" "616" "602" "601" "594" "582" "569" "561" "544" "532" "525" "520" "506" "503" "484" "482" "479" "471" "466" "458" "452" "436" "435" "434" "433" "424" "393" "389" "365" "362" "361" "354" "341" "336" "331" "323" "313" "310" "285" "272" "266" "265" "251" "242" "225" "199" "133" "62" "61" "57" "53" "6" "2" 
Union elements:
[truncated: 341,354 more chars]
