# Supplementary material for: Using redescription mining to relate clinical and biological characteristics of cognitively impaired and Alzheimer’s disease patients
Source: PLoS One. 2017 Oct 31;12(10):e0187364. doi: 10.1371/journal.pone.0187364 (PMC5663625; doi:10.1371/journal.pone.0187364)
Supplement: S8 File — (TXT) [file pone.0187364.s008.txt]

Redescriptions obtained on dataset D2 describing [5,10] subjects. 
Target variable distribution is in order [CN, SMC, EMCI, LMCI, AD].

Redescription R1 Rules: 

Dist: 0 0 0 0 8
W1R: DELW5 >= 2.0 <= 2.0 AND RAVLTLearning >= 0.0 <= 1.0 AND ADAS11 >= 28.0 <= 38.0 
W2R: RCT1408 >= 185.0 <= 209.0 AND FDG >= 4.2521 <= 4.93586 
JS: 0.8888888888888888
p-value :2.220446049250313E-16
Support intersection: 8
Support union: 9

Covered examples (intersection): 
"780" "778" "752" "749" "740" "579" "509" "271" 
Union elements: 
"780" "778" "752" "749" "746" "740" "579" "509" "271" 

Redescription R2 Rules: 

Dist: 0 0 1 3 1
W1R: FAQ >= 1.0 <= 11.0 AND MOCA >= 16.0 <= 18.0 AND ABSTRAN >= 2.0 <= 2.0 AND FFLUENCY >= 2.0 <= 10.0 AND ADAS13 >= 22.0 <= 38.0 
W2R: FDG >= 4.57367 <= 5.06903 AND Fusiform >= 18217.0 <= 18641.0 
JS: 0.8333333333333334
p-value :1.6185941476010157E-12
Support intersection: 5
Support union: 6

Covered examples (intersection): 
"715" "581" "457" "226" "101" 
Union elements: 
"715" "581" "457" "226" "101" "67" 

Redescription R3 Rules: 

Dist: 0 0 0 0 5
W1R: DAY >= 1.0 <= 1.0 AND Q12SCORE >= 2.0 <= 3.0 AND BCURNFRQ >= 1.0 <= 1.0 
W2R: RCT12 >= 6.6 <= 7.1 AND Hippocampus >= 4739.0 <= 6353.0 AND FDG >= 3.92478 <= 4.36841 
JS: 1.0
p-value :5.445643935786393E-13
Support intersection: 5
Support union: 5

Covered examples (intersection): 
"767" "741" "740" "657" "271" 
Union elements: 
"767" "741" "740" "657" "271" 

Redescription R4 Rules: 

Dist: 0 0 0 0 5
W1R: IMMT2W2 >= 2.0 <= 2.0 AND RAVLTImmediate >= 9.0 <= 16.0 AND Q8SCORE >= 12.0 <= 12.0 
W2R: Entorhinal >= 1883.0 <= 2473.0 AND Hippocampus >= 5007.0 <= 5699.0 AND AV45 >= 1.552547 <= 1.664913 
JS: 0.8333333333333334
p-value :1.6185941476010157E-12
Support intersection: 5
Support union: 6

Covered examples (intersection): 
"780" "753" "740" "717" "594" 
Union elements: 
"780" "753" "748" "740" "717" "594" 

Redescription R5 Rules: 

Dist: 0 0 0 0 5
W1R: EcogPtOrgan >= 2.333333 <= 3.5 AND MOCA >= 11.0 <= 17.0 AND Q12SCORE >= 1.0 <= 2.0 
W2R: FDG >= 4.13917 <= 4.96545 AND WholeBrain >= 1125808.614341 <= 1179554.402551 AND RCT5 >= 17.0 <= 21.0 
JS: 0.8333333333333334
p-value :1.6185941476010157E-12
Support intersection: 5
Support union: 6

Covered examples (intersection): 
"778" "767" "710" "598" "312" 
Union elements: 
"778" "767" "710" "598" "581" "312" 

Redescription R6 Rules: 

Dist: 0 0 2 5 0
W1R: EcogPtLang >= 1.0 <= 1.666667 AND ADAS13 >= 18.0 <= 29.0 AND DATE >= 2.0 <= 2.0 AND MMSE >= 28.0 <= 30.0 AND MMBALLDL >= 1.0 <= 1.0 AND Q11SCORE >= 1.0 <= 2.0 AND EcogSPLang >= 1.0 <= 2.555556 
W2R: FDG >= 6.01875 <= 6.27505 AND RCT183 >= 9.1 <= 10.1 AND Hippocampus >= 5416.0 <= 6102.0 AND HMT18 >= 2.1 <= 4.3 
JS: 0.7777777777777778
p-value :1.2656542480726785E-14
Support intersection: 7
Support union: 9

Covered examples (intersection): 
"680" "576" "560" "383" "347" "331" "192" 
Union elements: 
"680" "576" "560" "383" "347" "331" "320" "279" "192" 

Redescription R7 Rules: 

Dist: 0 0 0 0 5
W1R: FAQ >= 22.0 <= 26.0 AND ABSTRAN >= 2.0 <= 2.0 AND ADAS11 >= 26.0 <= 37.0 AND MMTREE >= 1.0 <= 1.0 
W2R: HMT40 >= 13.9 <= 14.9 AND WholeBrain >= 754507.414006 <= 916581.032911 AND FDG >= 3.92478 <= 4.81144 
JS: 0.8333333333333334
p-value :1.6185941476010157E-12
Support intersection: 5
Support union: 6

Covered examples (intersection): 
"806" "741" "700" "594" "367" 
Union elements: 
"806" "741" "740" "700" "594" "367" 

Redescription R8 Rules: 

Dist: 0 0 0 0 5
W1R: MOCA >= 6.0 <= 16.0 AND Q9SCORE >= 1.0 <= 5.0 AND EcogSPOrgan >= 3.333333 <= 3.833333 AND TRAILS >= 1.0 <= 1.0 
W2R: RCT14 >= 102.0 <= 209.0 AND ICV >= 1242818.410441 <= 1450414.161113 AND FDG >= 4.2521 <= 4.91252 
JS: 0.8333333333333334
p-value :1.6185941476010157E-12
Support intersection: 5
Support union: 6

Covered examples (intersection): 
"806" "749" "740" "678" "509" 
Union elements: 
"806" "749" "741" "740" "678" "509" 

Redescription R9 Rules: 

Dist: 0 0 1 3 5
W1R: NXSENSOR >= 2.0 <= 2.0 AND EcogPtLang >= 1.0 <= 1.571429 AND MOCA >= 9.0 <= 18.0 AND FAQ >= 0.0 <= 13.0 AND RAVLTPercForgetting >= 80.0 <= 100.0 AND SERIAL5 >= 1.0 <= 1.0 AND Q7SCORE >= 1.0 <= 4.0 
W2R: RCT14 >= 52.0 <= 94.0 AND RCT13 >= 4.2 <= 4.6 AND PROTEIN >= 0.0 <= 55.0 AND FDG >= 4.07091 <= 5.14226 
JS: 0.75
p-value :1.1102230246251565E-16
Support intersection: 9
Support union: 12

Covered examples (intersection): 
"800" "791" "790" "714" "687" "657" "429" "226" "67" 
Union elements: 
"800" "791" "790" "714" "687" "657" "618" "457" "429" "246" "226" "67" 

Redescription R10 Rules: 

Dist: 0 0 0 0 5
W1R: DELW5 >= 2.0 <= 2.0 AND RAVLTImmediate >= 1.0 <= 16.0 AND ADAS13 >= 43.0 <= 51.0 
W2R: HMT3 >= 3.6 <= 4.6 AND RCT8 >= 2.9 <= 4.6 AND FDG >= 4.07091 <= 4.43042 
JS: 0.8333333333333334
p-value :1.6185941476010157E-12
Support intersection: 5
Support union: 6

Covered examples (intersection): 
"749" "740" "589" "579" "271" 
Union elements: 
"749" "740" "657" "589" "579" "271" 

Redescription R11 Rules: 

Dist: 0 0 2 3 0
W1R: IMMT2W4 >= 2.0 <= 2.0 AND ADAS13 >= 20.0 <= 31.0 AND CDORIENT >= 0.0 <= 0.0 AND MMSE >= 28.0 <= 29.0 AND Q11SCORE >= 0.0 <= 0.0 AND EcogSPLang >= 1.777778 <= 3.444444 
W2R: BAT126 >= 633.0 <= 2176.0 AND Entorhinal >= 2938.0 <= 4217.0 AND FDG >= 5.28928 <= 5.98823 AND APOE4 >= 2.0 <= 2.0 
JS: 0.7142857142857143
p-value :4.062639114010835E-12
Support intersection: 5
Support union: 7

Covered examples (intersection): 
"695" "280" "164" "160" "68" 
Union elements: 
"759" "731" "695" "280" "164" "160" "68" 

Redescription R12 Rules: 

Dist: 0 0 0 1 6
W1R: MOCA >= 9.0 <= 17.0 AND ADAS13 >= 25.0 <= 52.0 AND GDTOTAL >= 0.0 <= 0.0 AND EcogSPDivatt >= 1.0 <= 3.333333 AND MML >= 1.0 <= 1.0 AND TRAILS >= 1.0 <= 1.0 
W2R: RCT20 >= 236.0 <= 330.0 AND RCT14 >= 34.0 <= 102.0 AND FDG >= 4.07091 <= 5.14226 
JS: 0.7777777777777778
p-value :1.1102230246251565E-14
Support intersection: 7
Support union: 9

Covered examples (intersection): 
"735" "657" "628" "579" "429" "367" "246" 
Union elements: 
"806" "780" "735" "657" "628" "579" "429" "367" "246" 

Redescription R13 Rules: 

Dist: 0 0 0 0 5
W1R: MOCA >= 4.0 <= 9.0 AND RAVLTImmediate >= 5.0 <= 18.0 AND Q7SCORE >= 4.0 <= 7.0 
W2R: RCT3 >= 17.0 <= 26.0 AND RCT1407 >= 65.0 <= 107.0 AND FDG >= 3.92478 <= 4.30561 
JS: 0.8333333333333334
p-value :1.6185941476010157E-12
Support intersection: 5
Support union: 6

Covered examples (intersection): 
"749" "741" "740" "579" "217" 
Union elements: 
"800" "749" "741" "740" "579" "217" 

Redescription R14 Rules: 

Dist: 0 0 0 0 8
W1R: EcogPtPlan >= 1.0 <= 1.666667 AND ADAS13 >= 30.0 <= 51.0 AND ABSMEAS >= 1.0 <= 1.0 AND CLOCKNO >= 1.0 <= 1.0 AND Q8SCORE >= 4.0 <= 11.0 AND EcogPtDivatt >= 1.0 <= 2.25 
W2R: BAT126 >= 223.0 <= 546.0 AND ICV >= 1357517.620879 <= 1831464.900526 AND Hippocampus >= 5045.0 <= 6386.0 AND FDG >= 3.65581 <= 4.62282 
JS: 0.7272727272727273
p-value :1.9984014443252818E-15
Support intersection: 8
Support union: 11

Covered examples (intersection): 
"791" "762" "752" "741" "588" "509" "271" "246" 
Union elements: 
"791" "762" "752" "741" "701" "618" "588" "509" "271" "246" "217" 

Redescription R15 Rules: 

Dist: 0 0 0 2 4
W1R: MMDRAW >= 1.0 <= 1.0 AND Q13SCORE >= 3.0 <= 5.0 AND ADAS13 >= 31.0 <= 35.0 
W2R: CTWHITE >= 0.0 <= 0.0 AND Entorhinal >= 2468.0 <= 2860.0 AND AV45 >= 1.483277 <= 1.676392 AND FDG >= 5.08713 <= 5.81302 
JS: 0.6666666666666666
p-value :4.490852134608758E-13
Support intersection: 6
Support union: 9

Covered examples (intersection): 
"790" "758" "631" "287" "162" "144" 
Union elements: 
"790" "758" "736" "631" "287" "258" "183" "162" "144" 

Redescription R16 Rules: 

Dist: 0 0 0 0 7
W1R: MOCA >= 6.0 <= 16.0 AND DELW5 >= 2.0 <= 2.0 AND ADAS11 >= 28.0 <= 38.0 AND REPEAT1 >= 1.0 <= 1.0 
W2R: RCT1408 >= 185.0 <= 209.0 AND FDG >= 4.2521 <= 4.93586 
JS: 0.875
p-value :4.3298697960381105E-15
Support intersection: 7
Support union: 8

Covered examples (intersection): 
"780" "778" "749" "740" "579" "509" "271" 
Union elements: 
"780" "778" "752" "749" "740" "579" "509" "271" 

Redescription R17 Rules: 

Dist: 0 0 0 0 10
W1R: EcogPtPlan >= 1.0 <= 1.666667 AND EcogPtVisspat >= 1.285714 <= 2.5 AND MOCA >= 8.0 <= 17.0 AND RAVLTLearning >= 1.0 <= 4.0 AND ADAS11 >= 23.0 <= 36.0 AND NXGAIT >= 2.0 <= 2.0 
W2R: Hippocampus >= 4739.0 <= 6353.0 AND HMT9 >= 1.04 <= 1.88 AND RCT9 >= 3.0 <= 4.7 AND AV45 >= 1.117508 <= 1.608218 AND FDG >= 3.92478 <= 5.00671 
JS: 0.7142857142857143
p-value :0.0
Support intersection: 10
Support union: 14

Covered examples (intersection): 
"806" "800" "780" "770" "741" "700" "618" "327" "271" "246" 
Union elements: 
"806" "800" "780" "770" "752" "741" "700" "657" "618" "594" "588" "327" "271" "246" 

Redescription R18 Rules: 

Dist: 0 0 3 5 0
W1R: ADAS13 >= 18.0 <= 29.0 AND DATE >= 2.0 <= 2.0 AND MMSE >= 28.0 <= 30.0 AND MMBALLDL >= 1.0 <= 1.0 AND Q11SCORE >= 1.0 <= 2.0 AND EcogSPLang >= 1.0 <= 2.555556 
W2R: FDG >= 6.01875 <= 6.27505 AND RCT183 >= 9.1 <= 10.1 AND Hippocampus >= 5416.0 <= 6102.0 AND HMT18 >= 2.1 <= 4.3 
JS: 0.7272727272727273
p-value :1.6653345369377348E-15
Support intersection: 8
Support union: 11

Covered examples (intersection): 
"680" "576" "560" "383" "347" "331" "279" "192" 
Union elements: 
"680" "576" "560" "383" "347" "331" "320" "279" "265" "199" "192" 

Redescription R19 Rules: 

Dist: 0 0 0 1 4
W1R: MMDRAW >= 0.0 <= 0.0 AND MOCA >= 14.0 <= 22.0 AND DELW4 >= 1.0 <= 1.0 AND ADAS13 >= 27.0 <= 42.0 AND SERIAL2 >= 1.0 <= 1.0 
W2R: FDG >= 4.58635 <= 4.98444 AND ICV >= 1420784.884365 <= 1781159.2645 AND HMT18 >= 2.9 <= 4.8 
JS: 0.7142857142857143
p-value :4.062639114010835E-12
Support intersection: 5
Support union: 7

Covered examples (intersection): 
"762" "755" "598" "567" "226" 
Union elements: 
"762" "755" "598" "594" "588" "567" "226" 

Redescription R20 Rules: 

Dist: 0 0 0 1 8
W1R: DIGFOR >= 2.0 <= 2.0 AND ADAS13 >= 28.0 <= 51.0 AND EcogSPDivatt >= 2.0 <= 3.5 AND SERIAL4 >= 1.0 <= 1.0 AND EcogSPMem >= 3.5 <= 4.0 
W2R: Entorhinal >= 1443.0 <= 2929.0 AND HMT4 >= 89.0 <= 102.0 AND RCT9 >= 3.4 <= 4.2 AND RCT8 >= 2.9 <= 5.1 AND AV45 >= 1.461317 <= 1.676392 AND FDG >= 3.92478 <= 5.69495 
JS: 0.6923076923076923
p-value :3.3306690738754696E-16
Support intersection: 9
Support union: 13

Covered examples (intersection): 
"762" "741" "740" "736" "700" "594" "391" "258" "144" 
Union elements: 
"762" "741" "740" "736" "700" "594" "443" "411" "391" "367" "258" "246" "144" 

Redescription R21 Rules: 

Dist: 0 0 0 0 5
W1R: RAVLTLearning >= 0.0 <= 1.0 AND RAVLTImmediate >= 3.0 <= 16.0 AND Q9SCORE >= 0.0 <= 3.0 AND TRAILS >= 1.0 <= 1.0 AND Q1SCORE >= 26.0 <= 29.0 
W2R: RCT20 >= 236.0 <= 330.0 AND RCT14 >= 34.0 <= 102.0 AND MidTemp >= 11519.0 <= 15563.0 AND FDG >= 4.07091 <= 5.10608 
JS: 0.7142857142857143
p-value :4.806377518207228E-12
Support intersection: 5
Support union: 7

Covered examples (intersection): 
"780" "735" "657" "579" "367" 
Union elements: 
"806" "780" "740" "735" "657" "579" "367" 

Redescription R22 Rules: 

Dist: 0 0 0 2 6
W1R: EcogPtPlan >= 1.0 <= 1.2 AND FAQ >= 1.0 <= 15.0 AND DATE >= 1.0 <= 1.0 AND MOCA >= 9.0 <= 17.0 AND Q3SCORE >= 1.0 <= 2.0 AND EcogPtTotal >= 1.051282 <= 1.771429 AND EcogPtDivatt >= 1.0 <= 2.0 
W2R: HMT12 >= 0.04 <= 0.09 AND RCT1407 >= 56.0 <= 91.0 AND HMT4 >= 87.0 <= 95.0 AND Hippocampus >= 4739.0 <= 6353.0 AND AV45 >= 1.131037 <= 1.530669 AND FDG >= 3.65581 <= 5.10181 
JS: 0.6666666666666666
p-value :3.6637359812630166E-15
Support intersection: 8
Support union: 12

Covered examples (intersection): 
"800" "790" "714" "678" "620" "619" "362" "246" 
Union elements: 
"800" "790" "747" "741" "714" "701" "678" "657" "620" "619" "362" "246" 

Redescription R23 Rules: 

Dist: 0 0 0 1 5
W1R: MOCA >= 11.0 <= 17.0 AND MML >= 0.0 <= 0.0 AND LETTERS >= 1.0 <= 7.0 
W2R: RCT183 >= 9.3 <= 9.9 AND RCT13 >= 3.9 <= 4.3 AND FDG >= 4.30365 <= 4.9948 AND HMT17 >= 7.5 <= 10.1 
JS: 0.6666666666666666
p-value :5.78093128922319E-13
Support intersection: 6
Support union: 9

Covered examples (intersection): 
"791" "778" "752" "714" "618" "567" 
Union elements: 
"791" "778" "752" "714" "701" "618" "567" "518" "327" 

Redescription R24 Rules: 

Dist: 0 0 0 0 6
W1R: FAQ >= 22.0 <= 26.0 AND ADAS11 >= 26.0 <= 38.0 AND MMTREE >= 1.0 <= 1.0 
W2R: HMT40 >= 13.9 <= 14.9 AND WholeBrain >= 754507.414006 <= 916581.032911 AND FDG >= 3.92478 <= 4.81144 
JS: 0.75
p-value :1.9806378759312793E-13
Support intersection: 6
Support union: 8

Covered examples (intersection): 
"806" "741" "740" "700" "594" "367" 
Union elements: 
"806" "752" "749" "741" "740" "700" "594" "367" 

Redescription R25 Rules: 

Dist: 0 0 0 0 5
W1R: YEAR >= 2.0 <= 2.0 AND MMSE >= 21.0 <= 23.0 AND MOCA >= 9.0 <= 17.0 AND Q12SCORE >= 1.0 <= 3.0 AND EcogSPOrgan >= 1.0 <= 3.166667 
W2R: HMT11 >= 0.03 <= 0.1 AND BAT126 >= 258.0 <= 680.0 AND Hippocampus >= 4739.0 <= 6386.0 AND RCT8 >= 3.9 <= 4.7 AND FDG >= 4.07091 <= 5.33251 
JS: 0.7142857142857143
p-value :4.062639114010835E-12
Support intersection: 5
Support union: 7

Covered examples (intersection): 
"752" "657" "581" "561" "271" 
Union elements: 
"791" "780" "752" "657" "581" "561" "271" 

Redescription R26 Rules: 

Dist: 0 0 1 1 6
W1R: EcogPtPlan >= 1.0 <= 1.4 AND EcogPtMem >= 2.125 <= 3.375 AND MOCA >= 11.0 <= 18.0 AND IMMT1W3 >= 2.0 <= 2.0 AND Q13SCORE >= 0.0 <= 2.0 AND MMSE >= 21.0 <= 26.0 AND EcogPtDivatt >= 1.5 <= 3.0 
W2R: RCT12 >= 6.4 <= 7.2 AND Entorhinal >= 2103.0 <= 3364.0 AND Hippocampus >= 4739.0 <= 5948.0 AND RCT6 >= 9.0 <= 17.0 AND FDG >= 4.07091 <= 5.10181 
JS: 0.6666666666666666
p-value :3.6637359812630166E-15
Support intersection: 8
Support union: 12

Covered examples (intersection): 
"780" "770" "687" "620" "567" "457" "246" "67" 
Union elements: 
"806" "780" "770" "767" "687" "657" "620" "618" "567" "457" "246" "67" 

Redescription R27 Rules: 

Dist: 0 0 0 0 5
W1R: FAQ >= 23.0 <= 26.0 AND EcogSPTotal >= 3.351351 <= 3.538462 
W2R: RCT12 >= 6.6 <= 7.3 AND Entorhinal >= 1443.0 <= 2176.0 AND WholeBrain >= 809069.029516 <= 922099.674579 AND FDG >= 3.92478 <= 5.35939 
JS: 0.7142857142857143
p-value :4.062639114010835E-12
Support intersection: 5
Support union: 7

Covered examples (intersection): 
"806" "762" "741" "700" "594" 
Union elements: 
"806" "762" "753" "741" "740" "700" "594" 

Redescription R28 Rules: 

Dist: 0 0 1 3 6
W1R: NXSENSOR >= 2.0 <= 2.0 AND EcogPtLang >= 1.0 <= 1.571429 AND MOCA >= 9.0 <= 18.0 AND FAQ >= 0.0 <= 13.0 AND RAVLTPercForgetting >= 80.0 <= 100.0 AND SERIAL5 >= 1.0 <= 1.0 AND Q7SCORE >= 1.0 <= 4.0 
W2R: RCT14 >= 52.0 <= 94.0 AND RCT13 >= 4.2 <= 4.6 AND Entorhinal >= 2646.0 <= 3364.0 AND FDG >= 3.93766 <= 5.14226 
JS: 0.6666666666666666
p-value :1.1102230246251565E-16
Support intersection: 10
Support union: 15

Covered examples (intersection): 
"800" "791" "790" "714" "687" "657" "618" "429" "226" "67" 
Union elements: 
"800" "791" "790" "767" "714" "687" "657" "618" "457" "429" "246" "226" "217" "67" "32" 

Redescription R29 Rules: 

Dist: 0 0 1 1 3
W1R: EcogPtPlan >= 1.0 <= 1.2 AND MOCA >= 11.0 <= 17.0 AND EcogPtDivatt >= 2.5 <= 3.25 
W2R: HMT102 >= 34.0 <= 35.0 AND Hippocampus >= 5364.0 <= 6118.0 AND AV45 >= 1.537623 <= 1.728965 AND FDG >= 4.57932 <= 4.98986 
JS: 0.7142857142857143
p-value :4.806377518207228E-12
Support intersection: 5
Support union: 7

Covered examples (intersection): 
"780" "778" "567" "226" "67" 
Union elements: 
"860" "780" "778" "687" "567" "226" "67" 

Redescription R30 Rules: 

Dist: 0 0 0 2 5
W1R: ADAS13 >= 20.0 <= 33.0 AND RAVLTPercForgetting >= 40.0 <= 85.714286 AND CDCOMMUN >= 0.5 <= 0.5 AND MMBALLDL >= 0.0 <= 0.0 AND EcogSPLang >= 1.444444 <= 2.888889 AND NXTENDON >= 2.0 <= 2.0 
W2R: HMT7 >= 3.22 <= 5.16 AND Entorhinal >= 2170.0 <= 3291.0 AND RCT8 >= 4.9 <= 7.3 AND FDG >= 4.58635 <= 5.98401 
JS: 0.5833333333333334
p-value :1.8829382497642655E-13
Support intersection: 7
Support union: 12

Covered examples (intersection): 
"731" "650" "635" "574" "476" "451" "205" 
Union elements: 
"770" "748" "731" "699" "650" "635" "598" "574" "476" "451" "218" "205" 

Redescription R31 Rules: 

Dist: 0 0 1 1 5
W1R: MOCA >= 16.0 <= 18.0 AND ADAS13 >= 21.0 <= 38.0 AND CDRSB >= 1.5 <= 4.5 AND REPEAT1 >= 2.0 <= 2.0 AND SERIAL3 >= 1.0 <= 1.0 
W2R: RCT14 >= 52.0 <= 67.0 AND ICV >= 1399981.767779 <= 1778051.94012 AND RCT9 >= 2.7 <= 3.6 AND RCT8 >= 2.9 <= 5.7 AND FDG >= 4.13917 <= 5.20825 
JS: 0.6363636363636364
p-value :8.182343691487404E-14
Support intersection: 7
Support union: 11

Covered examples (intersection): 
"783" "687" "567" "514" "429" "327" "67" 
Union elements: 
"783" "767" "715" "687" "588" "567" "514" "429" "327" "226" "67" 

Redescription R32 Rules: 

Dist: 0 0 0 2 7
W1R: EcogPtPlan >= 1.0 <= 1.4 AND DAY >= 1.0 <= 1.0 AND EcogPtMem >= 1.125 <= 2.5 AND MOCA >= 8.0 <= 17.0 AND TRAILS >= 1.0 <= 1.0 AND DIGBACK >= 2.0 <= 2.0 
W2R: HMT12 >= 0.03 <= 0.09 AND BAT126 >= 223.0 <= 680.0 AND RCT1 >= 0.2 <= 0.5 AND Hippocampus >= 4739.0 <= 6372.0 AND FDG >= 3.65581 <= 4.88881 
JS: 0.6428571428571429
p-value :7.771561172376096E-16
Support intersection: 9
Support union: 14

Covered examples (intersection): 
"806" "780" "741" "701" "657" "618" "509" "362" "226" 
Union elements: 
"806" "780" "762" "752" "741" "714" "701" "657" "618" "509" "457" "362" "271" "226" 

Redescription R33 Rules: 

Dist: 0 0 0 0 7
W1R: DELW5 >= 2.0 <= 2.0 AND RAVLTLearning >= 0.0 <= 1.0 AND ADAS11 >= 28.0 <= 38.0 
W2R: RCT1408 >= 182.0 <= 209.0 AND FDG >= 4.2521 <= 4.57932 
JS: 0.7
p-value :3.219646771412954E-14
Support intersection: 7
Support union: 10

Covered examples (intersection): 
"780" "752" "749" "740" "579" "509" "271" 
Union elements: 
"780" "778" "752" "749" "746" "740" "589" "579" "509" "271" 

Redescription R34 Rules: 

Dist: 0 0 0 0 8
W1R: MMDRAW >= 0.0 <= 0.0 AND ADAS13 >= 21.0 <= 51.0 AND MOCA >= 4.0 <= 18.0 AND TRAILS >= 1.0 <= 1.0 AND BCCRYING >= 1.0 <= 1.0 AND SERIAL3 >= 1.0 <= 1.0 AND LETTERS >= 1.0 <= 6.0 
W2R: RCT20 >= 209.0 <= 330.0 AND HMT9 >= 1.03 <= 1.69 AND HMT40 >= 13.3 <= 15.6 AND FDG >= 3.92478 <= 4.62282 
JS: 0.6666666666666666
p-value :3.6637359812630166E-15
Support intersection: 8
Support union: 12

Covered examples (intersection): 
"791" "762" "749" "741" "740" "657" "514" "246" 
Union elements: 
"791" "762" "749" "741" "740" "657" "598" "567" "514" "246" "217" "67" 

Redescription R35 Rules: 

Dist: 0 0 0 1 4
W1R: EcogPtLang >= 1.0 <= 1.125 AND MOCA >= 9.0 <= 18.0 AND CDHOME >= 0.0 <= 0.5 AND RAVLTImmediate >= 16.0 <= 24.0 AND ADAS13 >= 27.0 <= 42.0 
W2R: RCT14 >= 52.0 <= 94.0 AND RCT13 >= 4.2 <= 4.6 AND PROTEIN >= 0.0 <= 54.0 AND Entorhinal >= 2683.0 <= 3364.0 AND FDG >= 4.07091 <= 5.08713 
JS: 0.7142857142857143
p-value :4.062639114010835E-12
Support intersection: 5
Support union: 7

Covered examples (intersection): 
"800" "790" "687" "657" "226" 
Union elements: 
"800" "790" "714" "687" "657" "226" "67" 

Redescription R36 Rules: 

Dist: 0 0 0 0 10
W1R: EcogPtPlan >= 1.0 <= 1.666667 AND MOCA >= 4.0 <= 17.0 AND ADAS13 >= 30.0 <= 51.0 AND CLOCKNO >= 1.0 <= 1.0 AND EcogPtDivatt >= 1.0 <= 2.25 
W2R: HMT15 >= 64.9 <= 78.4 AND FDG >= 3.65581 <= 4.62282 AND RCT5 >= 13.0 <= 25.0 
JS: 0.625
p-value :1.1102230246251565E-16
Support intersection: 10
Support union: 16

Covered examples (intersection): 
"791" "762" "752" "741" "701" "618" "588" "271" "246" "217" 
Union elements: 
"862" "859" "800" "791" "762" "753" "752" "741" "735" "701" "618" "588" "509" "271" "246" "217" 

Redescription R37 Rules: 

Dist: 0 0 0 0 5
W1R: FAQ >= 23.0 <= 26.0 AND DELW3 >= 2.0 <= 2.0 AND ADAS11 >= 26.0 <= 38.0 
W2R: GLUCOSE >= 49.0 <= 60.0 AND Entorhinal >= 1443.0 <= 2138.0 AND FDG >= 3.92478 <= 4.72154 
JS: 0.7142857142857143
p-value :4.062639114010835E-12
Support intersection: 5
Support union: 7

Covered examples (intersection): 
"806" "741" "740" "700" "594" 
Union elements: 
"806" "749" "741" "740" "700" "594" "509" 

Redescription R38 Rules: 

Dist: 0 0 0 0 7
W1R: FAQ >= 11.0 <= 26.0 AND DATE >= 1.0 <= 1.0 AND MOCA >= 4.0 <= 13.0 AND RAVLTImmediate >= 3.0 <= 22.0 AND MMSE >= 19.0 <= 21.0 AND Q1SCORE >= 23.0 <= 29.0 
W2R: HMT13 >= 154.0 <= 238.0 AND HMT11 >= 0.06 <= 0.14 AND HMT10 >= 0.45 <= 0.86 AND FDG >= 3.92478 <= 5.00671 
JS: 0.6363636363636364
p-value :5.473399511402022E-14
Support intersection: 7
Support union: 11

Covered examples (intersection): 
"800" "778" "752" "741" "710" "618" "217" 
Union elements: 
"800" "778" "752" "749" "741" "740" "710" "618" "367" "246" "217" 

Redescription R39 Rules: 

Dist: 0 0 0 2 7
W1R: EcogPtVisspat >= 1.0 <= 1.714286 AND MOCA >= 11.0 <= 18.0 AND FAQ >= 0.0 <= 15.0 AND IMMT1W2 >= 2.0 <= 2.0 AND ADAS13 >= 25.0 <= 46.0 AND SERIAL3 >= 1.0 <= 1.0 
W2R: FDG >= 4.07091 <= 5.20825 AND RCT12 >= 6.8 <= 7.5 AND HMT9 >= 1.19 <= 2.3 AND Entorhinal >= 2646.0 <= 3881.0 AND HMT4 >= 84.0 <= 93.0 AND RCT8 >= 2.9 <= 5.2 
JS: 0.6428571428571429
p-value :5.551115123125783E-16
Support intersection: 9
Support union: 14

Covered examples (intersection): 
"791" "778" "687" "678" "657" "567" "429" "246" "226" 
Union elements: 
"800" "791" "783" "778" "767" "697" "687" "678" "657" "581" "567" "429" "246" "226" 

Redescription R40 Rules: 

Dist: 0 0 1 2 6
W1R: EcogPtPlan >= 1.0 <= 1.6 AND MOCA >= 9.0 <= 17.0 AND EcogSPTotal >= 1.153846 <= 2.564103 AND BCMUSCLE >= 1.0 <= 1.0 AND Q3SCORE >= 1.0 <= 2.0 
W2R: BAT126 >= 229.0 <= 649.0 AND RCT19 >= 51.0 <= 179.0 AND RCT14 >= 29.0 <= 94.0 AND CTRED >= 0.0 <= 5.0 AND Hippocampus >= 4666.0 <= 6386.0 AND FDG >= 3.65581 <= 5.38366 
JS: 0.6
p-value :1.1102230246251565E-15
Support intersection: 9
Support union: 15

Covered examples (intersection): 
"800" "791" "790" "780" "770" "714" "620" "441" "226" 
Union elements: 
"800" "791" "790" "780" "770" "762" "753" "714" "701" "700" "620" "594" "457" "441" "226" 

Redescription R41 Rules: 

Dist: 0 0 0 0 9
W1R: BCCOUGH >= 1.0 <= 1.0 AND RAVLTImmediate >= 3.0 <= 18.0 AND ADAS11 >= 25.0 <= 38.0 AND SERIAL3 >= 1.0 <= 1.0 AND NXGAIT >= 2.0 <= 2.0 
W2R: MidTemp >= 11204.0 <= 16053.0 AND HMT40 >= 13.1 <= 14.9 AND RCT9 >= 3.4 <= 4.7 AND RCT8 >= 2.7 <= 4.9 AND FDG >= 3.93766 <= 4.81144 
JS: 0.6
p-value :1.1102230246251565E-15
Support intersection: 9
Support union: 15

Covered examples (intersection): 
"780" "749" "747" "740" "700" "657" "594" "367" "217" 
Union elements: 
"800" "780" "753" "749" "748" "747" "741" "740" "700" "657" "602" "594" "561" "367" "217" 

Redescription R42 Rules: 

Dist: 0 0 0 1 6
W1R: MMDRAW >= 0.0 <= 0.0 AND MOCA >= 14.0 <= 22.0 AND DELW4 >= 1.0 <= 1.0 AND ADAS13 >= 27.0 <= 42.0 AND SERIAL2 >= 1.0 <= 1.0 
W2R: FDG >= 3.83692 <= 4.98444 AND ICV >= 1416073.512236 <= 1853872.751796 AND HMT18 >= 2.8 <= 6.6 
JS: 0.6363636363636364
p-value :5.473399511402022E-14
Support intersection: 7
Support union: 11

Covered examples (intersection): 
"762" "755" "598" "594" "588" "567" "226" 
Union elements: 
"770" "762" "755" "707" "598" "594" "588" "567" "362" "312" "226" 

Redescription R43 Rules: 

Dist: 0 0 1 2 5
W1R: NXSENSOR >= 2.0 <= 2.0 AND EcogPtLang >= 1.0 <= 1.571429 AND MOCA >= 9.0 <= 18.0 AND FAQ >= 0.0 <= 13.0 AND RAVLTPercForgetting >= 80.0 <= 100.0 AND SERIAL5 >= 1.0 <= 1.0 AND Q7SCORE >= 1.0 <= 4.0 
W2R: RCT14 >= 52.0 <= 94.0 AND RCT13 >= 4.2 <= 4.6 AND PROTEIN >= 0.0 <= 55.0 AND FDG >= 4.07091 <= 5.08713 
JS: 0.6666666666666666
p-value :4.773959005888173E-15
Support intersection: 8
Support union: 12

Covered examples (intersection): 
"800" "791" "790" "714" "687" "657" "226" "67" 
Union elements: 
"800" "791" "790" "714" "687" "657" "618" "457" "429" "246" "226" "67" 

Redescription R44 Rules: 

Dist: 0 0 0 0 9
W1R: MOCA >= 4.0 <= 13.0 AND RAVLTImmediate >= 5.0 <= 22.0 AND ADAS13 >= 34.0 <= 51.0 AND Q6SCORE >= 1.0 <= 1.0 AND LETTERS >= 1.0 <= 6.0 
W2R: HMT3 >= 4.4 <= 5.1 AND FDG >= 3.48632 <= 4.54262 
JS: 0.6428571428571429
p-value :7.771561172376096E-16
Support intersection: 9
Support union: 14

Covered examples (intersection): 
"791" "767" "752" "749" "741" "740" "579" "246" "217" 
Union elements: 
"791" "767" "752" "749" "741" "740" "707" "701" "657" "618" "579" "246" "217" "208" 

Redescription R45 Rules: 

Dist: 0 0 0 6 3
W1R: EcogPtMem >= 1.75 <= 3.875 AND EcogSPDivatt >= 1.25 <= 3.0 AND Q13SCORE >= 0.0 <= 1.0 AND MMSE >= 21.0 <= 26.0 AND ADAS13 >= 27.0 <= 36.0 AND EcogSPLang >= 1.444444 <= 4.0 AND Q1SCORE >= 20.0 <= 29.0 
W2R: HMT7 >= 5.16 <= 9.23 AND HMT40 >= 11.7 <= 13.7 AND WholeBrain >= 935816.225506 <= 1087288.725232 AND Hippocampus >= 4224.0 <= 5865.0 AND FDG >= 4.88881 <= 5.83517 
JS: 0.5294117647058824
p-value :9.325873406851315E-15
Support intersection: 9
Support union: 17

Covered examples (intersection): 
"779" "411" "391" "362" "327" "310" "205" "189" "176" 
Union elements: 
"803" "782" "779" "702" "687" "620" "509" "411" "391" "362" "327" "310" "244" "205" "189" "183" "176" 

Redescription R46 Rules: 

Dist: 0 0 0 0 5
W1R: MOCA >= 6.0 <= 16.0 AND DELW5 >= 2.0 <= 2.0 AND ADAS11 >= 28.0 <= 38.0 AND REPEAT1 >= 1.0 <= 1.0 
W2R: RCT1408 >= 185.0 <= 209.0 AND RCT1407 >= 76.0 <= 94.0 AND FDG >= 4.2521 <= 4.93586 
JS: 0.7142857142857143
p-value :4.062639114010835E-12
Support intersection: 5
Support union: 7

Covered examples (intersection): 
"778" "749" "740" "579" "509" 
Union elements: 
"780" "778" "749" "740" "579" "509" "271" 

Redescription R47 Rules: 

Dist: 0 0 1 5 0
W1R: ADAS13 >= 18.0 <= 29.0 AND IMMT1W4 >= 2.0 <= 2.0 AND MMSE >= 28.0 <= 30.0 AND Q11SCORE >= 1.0 <= 2.0 AND EcogSPLang >= 1.111111 <= 3.333333 AND EcogPtTotal >= 1.25641 <= 1.631579 
W2R: ICV >= 1370134.664779 <= 1808216.290718 AND MidTemp >= 12213.0 <= 20510.0 AND HMT7 >= 2.62 <= 7.41 AND Entorhinal >= 1898.0 <= 3153.0 AND Hippocampus >= 5001.0 <= 6048.0 AND FDG >= 6.01875 <= 6.30361 
JS: 0.6
p-value :9.335865414072941E-13
Support intersection: 6
Support union: 10

Covered examples (intersection): 
"680" "560" "347" "331" "243" "192" 
Union elements: 
"723" "702" "680" "560" "347" "331" "326" "243" "211" "192" 

Redescription R48 Rules: 

Dist: 0 0 1 3 6
W1R: EcogPtLang >= 1.0 <= 1.625 AND MOCA >= 9.0 <= 18.0 AND FAQ >= 0.0 <= 15.0 AND RAVLTPercForgetting >= 80.0 <= 100.0 AND CDORIENT >= 0.0 <= 1.0 AND SERIAL5 >= 1.0 <= 1.0 
W2R: RCT14 >= 52.0 <= 94.0 AND RCT13 >= 4.2 <= 4.6 AND PROTEIN >= 0.0 <= 55.0 AND FDG >= 4.07091 <= 5.14226 
JS: 0.625
p-value :1.1102230246251565E-16
Support intersection: 10
Support union: 16

Covered examples (intersection): 
"800" "791" "790" "714" "687" "657" "429" "246" "226" "67" 
Union elements: 
"800" "791" "790" "732" "714" "687" "657" "618" "605" "514" "457" "441" "429" "246" "226" "67" 

Redescription R49 Rules: 

Dist: 0 0 0 0 6
W1R: FAQ >= 22.0 <= 26.0 AND EcogSPDivatt >= 2.75 <= 3.5 AND SERIAL4 >= 1.0 <= 1.0 
W2R: Entorhinal >= 1443.0 <= 2176.0 AND HMT40 >= 13.9 <= 14.9 AND FDG >= 3.92478 <= 4.81144 
JS: 0.6666666666666666
p-value :5.78093128922319E-13
Support intersection: 6
Support union: 9

Covered examples (intersection): 
"762" "741" "740" "700" "594" "367" 
Union elements: 
"806" "762" "741" "740" "735" "700" "594" "367" "208" 

Redescription R50 Rules: 

Dist: 0 0 0 0 5
W1R: EcogPtVisspat >= 1.0 <= 1.285714 AND MMSEASON >= 0.0 <= 0.0 AND MOCA >= 13.0 <= 16.0 
W2R: AV45 >= 1.051333 <= 1.528526 AND HMT100 >= 27.0 <= 31.0 AND Hippocampus >= 4279.0 <= 6192.0 AND HMT19 >= 0.2 <= 0.6 AND FDG >= 3.65581 <= 4.89543 
JS: 0.625
p-value :9.01057006785777E-12
Support intersection: 5
Support union: 8

Covered examples (intersection): 
"806" "752" "701" "588" "509" 
Union elements: 
"806" "752" "750" "701" "603" "588" "509" "457" 

Redescription R51 Rules: 

Dist: 0 0 0 0 8
W1R: DELW5 >= 2.0 <= 2.0 AND ADAS11 >= 28.0 <= 38.0 
W2R: RCT1408 >= 182.0 <= 209.0 AND FDG >= 4.2521 <= 4.57932 
JS: 0.6153846153846154
p-value :7.327471962526033E-15
Support intersection: 8
Support union: 13

Covered examples (intersection): 
"780" "752" "749" "740" "589" "579" "509" "271" 
Union elements: 
"845" "834" "780" "778" "752" "749" "746" "740" "717" "589" "579" "509" "271" 

Redescription R52 Rules: 

Dist: 0 0 0 1 5
W1R: EcogPtVisspat >= 1.0 <= 1.714286 AND MOCA >= 11.0 <= 18.0 AND FAQ >= 0.0 <= 15.0 AND IMMT1W2 >= 2.0 <= 2.0 AND ADAS13 >= 25.0 <= 46.0 AND SERIAL3 >= 1.0 <= 1.0 
W2R: FDG >= 4.07091 <= 4.91252 AND RCT20 >= 186.0 <= 330.0 AND RCT5 >= 18.0 <= 26.0 AND RCT4 >= 19.0 <= 29.0 
JS: 0.6666666666666666
p-value :4.490852134608758E-13
Support intersection: 6
Support union: 9

Covered examples (intersection): 
"791" "687" "678" "657" "246" "226" 
Union elements: 
"791" "778" "687" "678" "657" "567" "429" "246" "226" 

Redescription R53 Rules: 

Dist: 0 0 0 1 6
W1R: EcogPtPlan >= 1.0 <= 1.6 AND MOCA >= 9.0 <= 17.0 AND ADAS11 >= 18.0 <= 30.0 AND EcogSPTotal >= 1.153846 <= 2.564103 AND BCMUSCLE >= 1.0 <= 1.0 AND Q3SCORE >= 1.0 <= 2.0 
W2R: BAT126 >= 229.0 <= 649.0 AND RCT19 >= 51.0 <= 156.0 AND HMT102 >= 34.0 <= 35.0 AND RCT14 >= 29.0 <= 94.0 AND CTRED >= 0.0 <= 5.0 AND Hippocampus >= 4666.0 <= 6386.0 AND FDG >= 4.31989 <= 5.38366 
JS: 0.6363636363636364
p-value :5.473399511402022E-14
Support intersection: 7
Support union: 11

Covered examples (intersection): 
"800" "791" "790" "780" "770" "620" "226" 
Union elements: 
"800" "791" "790" "780" "770" "753" "714" "700" "620" "441" "226" 

Redescription R54 Rules: 

Dist: 0 0 0 0 6
W1R: DAY >= 1.0 <= 1.0 AND MOCA >= 6.0 <= 11.0 AND Q12SCORE >= 2.0 <= 3.0 
W2R: HMT11 >= 0.05 <= 0.12 AND RCT13 >= 4.1 <= 4.7 AND FDG >= 3.92478 <= 4.36841 
JS: 0.6666666666666666
p-value :4.490852134608758E-13
Support intersection: 6
Support union: 9

Covered examples (intersection): 
"767" "749" "741" "740" "657" "271" 
Union elements: 
"791" "767" "752" "749" "741" "740" "657" "353" "271" 

Redescription R55 Rules: 

Dist: 0 0 0 0 6
W1R: Q13SCORE >= 0.0 <= 2.0 AND RAVLTImmediate >= 18.0 <= 24.0 AND EcogSPDivatt >= 3.0 <= 4.0 AND Q3SCORE >= 2.0 <= 3.0 
W2R: PROTEIN >= 30.0 <= 94.0 AND WholeBrain >= 889644.740351 <= 1176676.797409 AND RCT8 >= 4.0 <= 7.3 AND FDG >= 3.92478 <= 5.00671 AND RCT4 >= 10.0 <= 16.0 
JS: 0.6
p-value :9.335865414072941E-13
Support intersection: 6
Support union: 10

Covered examples (intersection): 
"800" "762" "741" "598" "567" "509" 
Union elements: 
"800" "762" "741" "710" "598" "594" "567" "509" "312" "271" 

Redescription R56 Rules: 

Dist: 0 0 0 1 5
W1R: EcogPtMem >= 1.125 <= 1.75 AND IMMT1W3 >= 2.0 <= 2.0 AND RAVLTImmediate >= 12.0 <= 23.0 AND ADAS11 >= 22.0 <= 37.0 
W2R: BAT126 >= 253.0 <= 680.0 AND GLUCOSE >= 4.0 <= 58.0 AND Hippocampus >= 4644.0 <= 5884.0 AND Ventricles >= 40851.0 <= 98633.0 AND FDG >= 3.92478 <= 5.33968 
JS: 0.6
p-value :1.3098411244527597E-12
Support intersection: 6
Support union: 10

Covered examples (intersection): 
"800" "752" "700" "657" "287" "205" 
Union elements: 
"800" "790" "760" "752" "741" "740" "700" "657" "287" "205" 

Redescription R57 Rules: 

Dist: 0 0 0 2 7
W1R: EcogPtPlan >= 1.0 <= 1.2 AND MOCA >= 9.0 <= 17.0 AND FAQ >= 0.0 <= 15.0 AND ADAS13 >= 18.0 <= 42.0 AND Q3SCORE >= 1.0 <= 2.0 AND EcogPtDivatt >= 1.0 <= 2.25 
W2R: HMT12 >= 0.04 <= 0.09 AND RCT1407 >= 56.0 <= 91.0 AND HMT4 >= 87.0 <= 95.0 AND Hippocampus >= 4739.0 <= 6353.0 AND AV45 >= 1.131037 <= 1.530669 AND FDG >= 3.65581 <= 5.10181 
JS: 0.6
p-value :2.1094237467877974E-15
Support intersection: 9
Support union: 15

Covered examples (intersection): 
"800" "790" "714" "678" "657" "620" "619" "362" "246" 
Union elements: 
"800" "790" "747" "741" "732" "714" "701" "685" "678" "657" "620" "619" "441" "362" "246" 

Redescription R58 Rules: 

Dist: 0 0 0 4 4
W1R: RAVLTImmediate >= 18.0 <= 28.0 AND DATE >= 2.0 <= 2.0 AND BCDROWSY >= 1.0 <= 1.0 AND ADAS13 >= 28.0 <= 33.0 AND Q8SCORE >= 4.0 <= 8.0 
W2R: Entorhinal >= 1944.0 <= 2929.0 AND FDG >= 4.30561 <= 5.69741 AND RCT183 >= 9.2 <= 9.9 AND HMT40 >= 11.7 <= 15.3 AND WholeBrain >= 887227.416168 <= 1100476.995823 AND AV45 >= 1.470942 <= 1.761581 
JS: 0.5333333333333333
p-value :4.0523140398818214E-14
Support intersection: 8
Support union: 15

Covered examples (intersection): 
"762" "761" "631" "567" "391" "176" "162" "144" 
Union elements: 
"871" "762" "761" "631" "594" "579" "567" "391" "258" "205" "183" "176" "162" "148" "144" 

Redescription R59 Rules: 

Dist: 0 0 0 0 6
W1R: DELW5 >= 2.0 <= 2.0 AND RAVLTLearning >= 0.0 <= 1.0 AND ADAS11 >= 28.0 <= 38.0 
W2R: RCT1408 >= 187.0 <= 209.0 AND FDG >= 4.2521 <= 4.57932 
JS: 0.6666666666666666
p-value :4.490852134608758E-13
Support intersection: 6
Support union: 9

Covered examples (intersection): 
"780" "752" "749" "740" "579" "509" 
Union elements: 
"780" "778" "752" "749" "746" "740" "579" "509" "271" 

Redescription R60 Rules: 

Dist: 0 0 0 6 4
W1R: EcogPtMem >= 1.75 <= 3.875 AND EcogSPDivatt >= 1.25 <= 3.0 AND Q13SCORE >= 0.0 <= 1.0 AND MMSE >= 21.0 <= 26.0 AND ADAS13 >= 27.0 <= 36.0 AND EcogSPLang >= 1.444444 <= 4.0 AND Q1SCORE >= 20.0 <= 29.0 
W2R: HMT40 >= 11.7 <= 13.7 AND WholeBrain >= 935816.225506 <= 1107747.527826 AND Hippocampus >= 4224.0 <= 5865.0 AND FDG >= 4.57573 <= 5.88884 
JS: 0.5
p-value :3.4416913763379853E-15
Support intersection: 10
Support union: 20

Covered examples (intersection): 
"779" "509" "411" "391" "362" "327" "310" "205" "189" "176" 
Union elements: 
"803" "782" "779" "748" "702" "687" "620" "509" "451" "411" "391" "362" "327" "310" "244" "205" "189" "183" "176" "139" 

Redescription R61 Rules: 

Dist: 0 0 0 0 6
W1R: MOCA >= 4.0 <= 14.0 AND FAQ >= 16.0 <= 26.0 AND Q7SCORE >= 4.0 <= 7.0 AND BCMUSCLE >= 1.0 <= 1.0 
W2R: HMT9 >= 1.04 <= 1.68 AND RCT6 >= 12.0 <= 19.0 AND FDG >= 3.65581 <= 4.55799 
JS: 0.6
p-value :1.3098411244527597E-12
Support intersection: 6
Support union: 10

Covered examples (intersection): 
"752" "741" "701" "589" "588" "217" 
Union elements: 
"791" "752" "749" "741" "740" "701" "657" "589" "588" "217" 

Redescription R62 Rules: 

Dist: 0 0 0 0 8
W1R: BCCOUGH >= 1.0 <= 1.0 AND RAVLTImmediate >= 3.0 <= 18.0 AND ADAS11 >= 25.0 <= 38.0 AND SERIAL3 >= 1.0 <= 1.0 AND NXGAIT >= 2.0 <= 2.0 AND GDHOME >= 0.0 <= 0.0 
W2R: MidTemp >= 11204.0 <= 16053.0 AND HMT40 >= 13.1 <= 14.9 AND RCT9 >= 3.4 <= 4.7 AND RCT8 >= 2.7 <= 4.9 AND FDG >= 3.93766 <= 4.81144 
JS: 0.5714285714285714
p-value :2.098321516541546E-14
Support intersection: 8
Support union: 14

Covered examples (intersection): 
"780" "749" "747" "740" "700" "657" "367" "217" 
Union elements: 
"800" "780" "753" "749" "748" "747" "741" "740" "700" "657" "594" "561" "367" "217" 

Redescription R63 Rules: 

Dist: 0 0 0 1 7
W1R: MOCA >= 9.0 <= 17.0 AND ADAS13 >= 20.0 <= 52.0 AND GDTOTAL >= 0.0 <= 0.0 AND MML >= 1.0 <= 1.0 AND TRAILS >= 1.0 <= 1.0 
W2R: RCT20 >= 236.0 <= 330.0 AND RCT14 >= 34.0 <= 102.0 AND FDG >= 4.07091 <= 5.14226 
JS: 0.5714285714285714
p-value :2.098321516541546E-14
Support intersection: 8
Support union: 14

Covered examples (intersection): 
"806" "735" "657" "628" "579" "429" "367" "246" 
Union elements: 
"881" "806" "780" "767" "739" "735" "685" "657" "628" "579" "443" "429" "367" "246" 

Redescription R64 Rules: 

Dist: 0 0 1 0 4
W1R: MMDRAW >= 0.0 <= 0.0 AND MOCA >= 14.0 <= 17.0 AND NXAUDITO >= 1.0 <= 1.0 AND ADAS13 >= 22.0 <= 42.0 AND SERIAL2 >= 1.0 <= 1.0 
W2R: RCT1408 >= 153.0 <= 177.0 AND CTRED >= 0.0 <= 2.0 AND MidTemp >= 13801.0 <= 16802.0 AND FDG >= 4.62282 <= 5.35939 
JS: 0.625
p-value :9.01057006785777E-12
Support intersection: 5
Support union: 8

Covered examples (intersection): 
"762" "753" "594" "567" "67" 
Union elements: 
"762" "753" "701" "594" "588" "567" "226" "67" 

Redescription R65 Rules: 

Dist: 0 0 0 0 5
W1R: MOCA >= 11.0 <= 17.0 AND MML >= 0.0 <= 0.0 AND LETTERS >= 1.0 <= 7.0 
W2R: HMT13 >= 154.0 <= 252.0 AND RCT183 >= 9.3 <= 9.9 AND RCT13 >= 3.9 <= 4.3 AND FDG >= 4.30365 <= 4.98444 AND HMT17 >= 7.5 <= 10.1 
JS: 0.625
p-value :9.01057006785777E-12
Support intersection: 5
Support union: 8

Covered examples (intersection): 
"791" "778" "752" "618" "567" 
Union elements: 
"791" "778" "752" "714" "701" "618" "567" "327" 

Redescription R66 Rules: 

Dist: 0 0 0 2 3
W1R: EcogPtOrgan >= 2.0 <= 2.333333 AND ADAS13 >= 24.0 <= 34.0 AND EcogPtTotal >= 1.871795 <= 2.025641 AND EcogPtDivatt >= 2.0 <= 2.5 
W2R: BAT126 >= 295.0 <= 2437.0 AND RCT11 >= 110.0 <= 132.0 AND MidTemp >= 15491.0 <= 23882.0 AND Entorhinal >= 1438.0 <= 3457.0 AND FDG >= 5.20622 <= 5.99516 
JS: 0.5555555555555556
p-value :1.818256656349604E-11
Support intersection: 5
Support union: 9

Covered examples (intersection): 
"784" "667" "650" "481" "476" 
Union elements: 
"784" "717" "699" "667" "650" "481" "476" "456" "310" 

Redescription R67 Rules: 

Dist: 0 0 0 0 5
W1R: EcogPtVisspat >= 1.833333 <= 2.0 AND DATE >= 1.0 <= 1.0 AND ADAS13 >= 38.0 <= 50.0 
W2R: HMT15 >= 65.2 <= 75.8 AND RCT14 >= 69.0 <= 209.0 AND HMT7 >= 5.15 <= 8.53 AND Ventricles >= 27620.0 <= 95777.0 AND FDG >= 3.92478 <= 4.96545 
JS: 0.625
p-value :9.01057006785777E-12
Support intersection: 5
Support union: 8

Covered examples (intersection): 
"780" "749" "741" "710" "594" 
Union elements: 
"791" "780" "749" "741" "710" "618" "594" "367" 

Redescription R68 Rules: 

Dist: 0 0 0 0 6
W1R: MOCA >= 6.0 <= 12.0 AND DELW5 >= 2.0 <= 2.0 AND ADAS13 >= 36.0 <= 51.0 
W2R: HMT3 >= 3.6 <= 4.6 AND RCT8 >= 2.9 <= 4.6 AND FDG >= 4.07091 <= 4.43042 
JS: 0.6666666666666666
p-value :4.490852134608758E-13
Support intersection: 6
Support union: 9

Covered examples (intersection): 
"749" "740" "657" "589" "579" "271" 
Union elements: 
"778" "749" "746" "740" "657" "589" "579" "271" "231" 

Redescription R69 Rules: 

Dist: 0 0 0 1 4
W1R: EcogPtPlan >= 1.0 <= 1.4 AND EcogPtMem >= 2.125 <= 3.375 AND MOCA >= 11.0 <= 18.0 AND IMMT1W3 >= 2.0 <= 2.0 AND Q13SCORE >= 0.0 <= 2.0 AND MMSE >= 21.0 <= 26.0 AND EcogPtDivatt >= 1.5 <= 3.0 
W2R: CTWHITE >= 4.0 <= 10.0 AND FDG >= 4.54262 <= 4.98444 AND HMT16 >= 26.8 <= 39.4 
JS: 0.625
p-value :9.01057006785777E-12
Support intersection: 5
Support union: 8

Covered examples (intersection): 
"780" "687" "567" "457" "246" 
Union elements: 
"780" "770" "687" "620" "567" "457" "246" "67" 

Redescription R70 Rules: 

Dist: 0 0 0 1 6
W1R: MOCA >= 9.0 <= 18.0 AND RAVLTImmediate >= 14.0 <= 19.0 AND EcogSPLang >= 1.111111 <= 2.428571 AND EcogPtTotal >= 1.025641 <= 1.641026 
W2R: RCT20 >= 137.0 <= 181.0 AND Hippocampus >= 4782.0 <= 6353.0 AND FDG >= 4.30365 <= 5.10181 AND HMT17 >= 7.1 <= 10.1 
JS: 0.5833333333333334
p-value :1.8829382497642655E-13
Support intersection: 7
Support union: 12

Covered examples (intersection): 
"800" "790" "752" "620" "618" "509" "362" 
Union elements: 
"800" "791" "790" "778" "752" "714" "687" "657" "620" "618" "509" "362" 

Redescription R71 Rules: 

Dist: 0 0 2 5 0
W1R: ADAS13 >= 18.0 <= 29.0 AND MMSE >= 28.0 <= 30.0 AND Q11SCORE >= 1.0 <= 2.0 AND EcogSPLang >= 1.111111 <= 3.333333 AND EcogPtTotal >= 1.25641 <= 1.631579 
W2R: BAT126 >= 250.0 <= 735.0 AND ICV >= 1370134.664779 <= 1808216.290718 AND MidTemp >= 12213.0 <= 20510.0 AND HMT7 >= 2.62 <= 7.41 AND Hippocampus >= 5001.0 <= 6102.0 AND FDG >= 6.01875 <= 6.30361 
JS: 0.5384615384615384
p-value :3.1374902675906924E-13
Support intersection: 7
Support union: 13

Covered examples (intersection): 
"680" "560" "347" "331" "279" "243" "192" 
Union elements: 
"723" "702" "680" "673" "591" "560" "347" "331" "326" "279" "243" "211" "192" 

Redescription R72 Rules: 

Dist: 0 0 0 0 5
W1R: IMMT2W2 >= 2.0 <= 2.0 AND RAVLTImmediate >= 9.0 <= 16.0 AND Q8SCORE >= 12.0 <= 12.0 
W2R: Entorhinal >= 1883.0 <= 2503.0 AND RCT9 >= 3.8 <= 4.3 AND AV45 >= 1.228354 <= 1.608492 AND HMT17 >= 6.1 <= 10.3 
JS: 0.5555555555555556
p-value :2.6706636901963066E-11
Support intersection: 5
Support union: 9

Covered examples (intersection): 
"780" "753" "748" "740" "594" 
Union elements: 
"780" "753" "748" "741" "740" "736" "717" "635" "594" 

Redescription R73 Rules: 

Dist: 0 0 0 0 5
W1R: EcogPtOrgan >= 1.0 <= 1.833333 AND IMMT2W5 >= 1.0 <= 1.0 AND MOCA >= 11.0 <= 18.0 AND EcogSPLang >= 1.0 <= 3.222222 
W2R: FDG >= 4.07091 <= 5.08713 AND HMT19 >= 0.7 <= 1.6 AND HMT40 >= 13.5 <= 16.1 AND RCT6 >= 12.0 <= 16.0 AND RCT5 >= 18.0 <= 23.0 
JS: 0.625
p-value :9.01057006785777E-12
Support intersection: 5
Support union: 8

Covered examples (intersection): 
"791" "790" "687" "657" "618" 
Union elements: 
"791" "790" "700" "687" "657" "618" "429" "101" 

Redescription R74 Rules: 

Dist: 0 0 0 0 5
W1R: FAQ >= 23.0 <= 26.0 AND DELW3 >= 2.0 <= 2.0 AND REPEAT1 >= 1.0 <= 1.0 
W2R: FDG >= 3.65581 <= 4.71341 AND HMT17 >= 4.9 <= 7.5 AND RCT1407 >= 49.0 <= 84.0 AND AV45 >= 1.363942 <= 1.608492 AND HMT18 >= 0.9 <= 2.9 AND RCT4 >= 10.0 <= 22.0 
JS: 0.625
p-value :9.01057006785777E-12
Support intersection: 5
Support union: 8

Covered examples (intersection): 
"749" "740" "700" "594" "509" 
Union elements: 
"762" "749" "740" "701" "700" "594" "509" "246" 

Redescription R75 Rules: 

Dist: 0 0 0 1 4
W1R: EcogPtMem >= 1.125 <= 1.75 AND MMYEAR >= 1.0 <= 1.0 AND IMMT1W3 >= 2.0 <= 2.0 AND ADAS13 >= 33.0 <= 40.0 AND ADAS11 >= 22.0 <= 28.0 
W2R: BAT126 >= 253.0 <= 680.0 AND GLUCOSE >= 4.0 <= 58.0 AND Hippocampus >= 4644.0 <= 5884.0 AND Ventricles >= 40851.0 <= 98633.0 AND FDG >= 3.92478 <= 5.33968 
JS: 0.625
p-value :1.2052692177633162E-11
Support intersection: 5
Support union: 8

Covered examples (intersection): 
"752" "700" "657" "287" "205" 
Union elements: 
"800" "790" "752" "741" "700" "657" "287" "205" 

Redescription R76 Rules: 

Dist: 0 0 0 0 6
W1R: ADAS13 >= 30.0 <= 51.0 AND GDTOTAL >= 1.0 <= 4.0 AND EcogSPDivatt >= 2.75 <= 3.5 AND SERIAL4 >= 1.0 <= 1.0 AND EcogSPMem >= 3.5 <= 4.0 
W2R: Entorhinal >= 1443.0 <= 2929.0 AND HMT4 >= 89.0 <= 102.0 AND RCT9 >= 3.4 <= 4.2 AND RCT8 >= 2.9 <= 5.1 AND AV45 >= 1.461317 <= 1.676392 AND FDG >= 3.92478 <= 5.69495 
JS: 0.6
p-value :9.335865414072941E-13
Support intersection: 6
Support union: 10

Covered examples (intersection): 
"762" "741" "740" "736" "594" "144" 
Union elements: 
"762" "741" "740" "736" "700" "594" "391" "367" "258" "144" 

Redescription R77 Rules: 

Dist: 0 0 0 0 6
W1R: MOCA >= 9.0 <= 18.0 AND RAVLTImmediate >= 14.0 <= 19.0 AND EcogSPLang >= 1.111111 <= 2.428571 AND EcogPtTotal >= 1.025641 <= 1.641026 
W2R: RCT20 >= 143.0 <= 181.0 AND WholeBrain >= 934245.148364 <= 1096041.685916 AND FDG >= 4.30365 <= 5.10181 AND HMT17 >= 7.4 <= 10.1 
JS: 0.6
p-value :9.335865414072941E-13
Support intersection: 6
Support union: 10

Covered examples (intersection): 
"800" "790" "752" "620" "618" "509" 
Union elements: 
"800" "791" "790" "752" "687" "657" "620" "618" "509" "362" 

Redescription R78 Rules: 

Dist: 0 0 0 2 5
W1R: EcogPtPlan >= 1.0 <= 1.4 AND EcogPtVisspat >= 1.0 <= 1.714286 AND MOCA >= 11.0 <= 17.0 AND GDENERGY >= 0.0 <= 0.0 AND RAVLTImmediate >= 14.0 <= 25.0 AND BCMUSCLE >= 2.0 <= 2.0 AND Q3SCORE >= 1.0 <= 4.0 
W2R: BAT126 >= 223.0 <= 589.0 AND HMT11 >= 0.11 <= 0.42 AND RCT14 >= 97.0 <= 196.0 AND RCT12 >= 6.7 <= 7.6 AND Hippocampus >= 4224.0 <= 6118.0 AND FDG >= 4.27747 <= 5.38384 
JS: 0.5384615384615384
p-value :2.0550228185811648E-13
Support intersection: 7
Support union: 13

Covered examples (intersection): 
"806" "778" "747" "534" "509" "411" "362" 
Union elements: 
"806" "778" "747" "732" "657" "618" "567" "534" "509" "443" "411" "362" "246" 

Redescription R79 Rules: 

Dist: 0 0 0 1 4
W1R: EcogPtOrgan >= 1.0 <= 1.833333 AND EcogPtLang >= 1.222222 <= 2.125 AND Q10SCORE >= 2.0 <= 3.0 AND Q1SCORE >= 23.0 <= 26.0 
W2R: HMT13 >= 163.0 <= 211.0 AND RCT1407 >= 56.0 <= 97.0 AND PROTEIN >= 39.0 <= 74.0 AND FDG >= 3.92478 <= 5.30645 AND RCT4 >= 9.0 <= 20.0 
JS: 0.5555555555555556
p-value :3.019584582375501E-11
Support intersection: 5
Support union: 9

Covered examples (intersection): 
"761" "741" "715" "700" "589" 
Union elements: 
"864" "761" "741" "736" "715" "700" "589" "252" "230" 

Redescription R80 Rules: 

Dist: 0 0 0 0 5
W1R: EcogPtVisspat >= 1.833333 <= 3.571429 AND DATE >= 1.0 <= 1.0 AND ADAS11 >= 27.0 <= 38.0 AND TRAILS >= 1.0 <= 1.0 
W2R: FDG >= 3.92478 <= 4.81144 AND Fusiform >= 10012.0 <= 13352.0 AND RCT5 >= 21.0 <= 31.0 
JS: 0.625
p-value :1.2052692177633162E-11
Support intersection: 5
Support union: 8

Covered examples (intersection): 
"780" "741" "740" "594" "367" 
Union elements: 
"780" "749" "741" "740" "710" "594" "579" "367" 

Redescription R81 Rules: 

Dist: 0 0 0 0 5
W1R: EcogPtMem >= 1.5 <= 1.875 AND FAQ >= 23.0 <= 26.0 
W2R: RCT8 >= 2.9 <= 4.0 AND FDG >= 4.2521 <= 4.91252 AND RCT392 >= 0.8 <= 1.2 
JS: 0.625
p-value :1.2052692177633162E-11
Support intersection: 5
Support union: 8

Covered examples (intersection): 
"752" "749" "740" "700" "509" 
Union elements: 
"806" "752" "749" "741" "740" "700" "678" "509" 

Redescription R82 Rules: 

Dist: 0 0 0 0 5
W1R: MOCA >= 11.0 <= 17.0 AND ADAS11 >= 22.0 <= 27.0 AND EcogSPLang >= 1.111111 <= 1.333333 
W2R: RCT14 >= 36.0 <= 92.0 AND RCT12 >= 6.4 <= 7.4 AND RCT9 >= 4.0 <= 4.7 AND FDG >= 4.07091 <= 5.08713 
JS: 0.625
p-value :1.2052692177633162E-11
Support intersection: 5
Support union: 8

Covered examples (intersection): 
"791" "790" "657" "618" "312" 
Union elements: 
"791" "790" "770" "657" "618" "518" "457" "312" 

Redescription R83 Rules: 

Dist: 0 0 0 0 5
W1R: Q8SCORE >= 12.0 <= 12.0 AND EcogSPPlan >= 3.2 <= 4.0 
W2R: RCT3 >= 20.0 <= 35.0 AND Fusiform >= 11811.0 <= 13754.0 AND FDG >= 4.2521 <= 5.56748 
JS: 0.5555555555555556
p-value :2.6706636901963066E-11
Support intersection: 5
Support union: 9

Covered examples (intersection): 
"753" "740" "594" "367" "287" 
Union elements: 
"806" "753" "749" "748" "740" "694" "594" "367" "287" 

Redescription R84 Rules: 

Dist: 0 0 0 3 4
W1R: EcogPtLang >= 1.666667 <= 3.428571 AND MOCA >= 18.0 <= 23.0 AND MMDATE >= 0.0 <= 0.0 AND Q8SCORE >= 8.0 <= 12.0 AND Q4SCORE >= 8.0 <= 10.0 
W2R: FDG >= 5.50213 <= 5.99516 AND Entorhinal >= 1438.0 <= 2766.0 AND HMT18 >= 2.9 <= 24.0 AND HMT17 >= 2.0 <= 6.6 
JS: 0.4666666666666667
p-value :1.060596055424412E-12
Support intersection: 7
Support union: 15

Covered examples (intersection): 
"699" "596" "481" "456" "451" "218" "176" 
Union elements: 
"784" "719" "716" "699" "596" "584" "577" "487" "481" "456" "451" "370" "292" "218" "176" 

Redescription R85 Rules: 

Dist: 0 0 0 2 3
W1R: EcogPtLang >= 1.0 <= 1.125 AND MOCA >= 9.0 <= 18.0 AND CDHOME >= 0.0 <= 0.5 AND RAVLTImmediate >= 16.0 <= 24.0 
W2R: RCT14 >= 52.0 <= 91.0 AND RCT13 >= 4.2 <= 4.5 AND RCT8 >= 2.9 <= 4.6 AND FDG >= 4.07091 <= 5.14226 AND RCT4 >= 20.0 <= 29.0 
JS: 0.625
p-value :1.2052692177633162E-11
Support intersection: 5
Support union: 8

Covered examples (intersection): 
"790" "687" "657" "429" "226" 
Union elements: 
"800" "790" "687" "657" "605" "429" "226" "32" 

Redescription R86 Rules: 

Dist: 0 0 0 2 3
W1R: PLACE >= 2.0 <= 2.0 AND YEAR >= 2.0 <= 2.0 AND ADAS13 >= 24.0 <= 43.0 AND MOCA >= 14.0 <= 18.0 AND TRAILS >= 2.0 <= 2.0 AND SERIAL3 >= 1.0 <= 1.0 
W2R: RCT11 >= 99.0 <= 156.0 AND MidTemp >= 11091.0 <= 15483.0 AND FDG >= 4.81144 <= 5.81302 
JS: 0.5555555555555556
p-value :2.6706636901963066E-11
Support intersection: 5
Support union: 9

Covered examples (intersection): 
"758" "753" "631" "561" "411" 
Union elements: 
"758" "753" "631" "619" "605" "561" "411" "367" "46" 

Redescription R87 Rules: 

Dist: 0 0 0 0 5
W1R: MMFLOOR >= 0.0 <= 0.0 AND EcogPtVisspat >= 1.428571 <= 2.0 AND ADAS13 >= 26.0 <= 42.0 AND Q13SCORE >= 2.0 <= 4.0 AND Q11SCORE >= 0.0 <= 0.0 
W2R: HMT40 >= 13.8 <= 15.6 AND WholeBrain >= 987794.37589 <= 1226997.922766 AND Hippocampus >= 5077.0 <= 5851.0 AND Ventricles >= 63349.0 <= 107503.0 AND FDG >= 4.93995 <= 5.76561 
JS: 0.5555555555555556
p-value :3.019584582375501E-11
Support intersection: 5
Support union: 9

Covered examples (intersection): 
"800" "770" "596" "534" "484" 
Union elements: 
"800" "770" "700" "596" "534" "484" "467" "287" "282" 

Redescription R88 Rules: 

Dist: 1 0 2 2 0
W1R: FAQ >= 0.0 <= 2.0 AND GDDROP >= 1.0 <= 1.0 AND BCENERGY >= 2.0 <= 2.0 AND Q8SCORE >= 0.0 <= 1.0 AND EcogSPMem >= 1.125 <= 1.75 
W2R: GLUCOSE >= 3.0 <= 60.0 AND HMT7 >= 4.05 <= 6.89 AND Hippocampus >= 5403.0 <= 6500.0 AND FDG >= 6.8652 <= 7.61238 
JS: 0.5
p-value :3.4055536168864364E-11
Support intersection: 5
Support union: 10

Covered examples (intersection): 
"676" "616" "614" "307" "83" 
Union elements: 
"793" "676" "637" "616" "614" "352" "307" "210" "168" "83" 

Redescription R89 Rules: 

Dist: 0 0 0 1 4
W1R: EcogPtVisspat >= 1.833333 <= 2.857143 AND MOCA >= 6.0 <= 17.0 AND Q12SCORE >= 0.0 <= 1.0 AND ADAS13 >= 30.0 <= 49.0 AND Q7SCORE >= 0.0 <= 3.0 AND Q4SCORE >= 10.0 <= 10.0 
W2R: RCT14 >= 29.0 <= 122.0 AND MidTemp >= 14592.0 <= 15483.0 AND FDG >= 5.28231 <= 5.81302 
JS: 0.5555555555555556
p-value :1.818256656349604E-11
Support intersection: 5
Support union: 9

Covered examples (intersection): 
"758" "753" "748" "631" "183" 
Union elements: 
"780" "758" "753" "748" "631" "602" "581" "188" "183" 

Redescription R90 Rules: 

Dist: 0 0 0 0 6
W1R: MONTH >= 2.0 <= 2.0 AND MOCA >= 6.0 <= 16.0 AND Q8SCORE >= 11.0 <= 12.0 AND EcogSPLang >= 2.777778 <= 4.0 
W2R: RCT20 >= 181.0 <= 287.0 AND MidTemp >= 11204.0 <= 15782.0 AND Entorhinal >= 1443.0 <= 2569.0 AND FDG >= 4.2521 <= 5.35348 
JS: 0.5454545454545454
p-value :1.8088863740217676E-12
Support intersection: 6
Support union: 11

Covered examples (intersection): 
"806" "780" "748" "594" "579" "367" 
Union elements: 
"806" "780" "762" "748" "740" "700" "619" "594" "579" "411" "367" 

Redescription R91 Rules: 

Dist: 0 0 0 0 7
W1R: FAQ >= 17.0 <= 26.0 AND MMSE >= 21.0 <= 26.0 AND Q1SCORE >= 26.0 <= 26.0 
W2R: Entorhinal >= 1443.0 <= 2518.0 AND RCT13 >= 3.6 <= 4.3 AND HMT40 >= 13.3 <= 15.5 AND RCT9 >= 3.2 <= 4.3 AND AV45 >= 1.373717 <= 1.653758 AND FDG >= 3.92478 <= 5.81302 
JS: 0.5
p-value :9.199307982044047E-13
Support intersection: 7
Support union: 14

Covered examples (intersection): 
"753" "740" "736" "700" "594" "561" "327" 
Union elements: 
"762" "758" "753" "741" "740" "736" "733" "700" "598" "594" "589" "561" "327" "287" 

Redescription R92 Rules: 

Dist: 0 0 0 0 5
W1R: MOCA >= 4.0 <= 14.0 AND FAQ >= 16.0 <= 26.0 AND Q7SCORE >= 4.0 <= 7.0 AND BCMUSCLE >= 1.0 <= 1.0 
W2R: FDG >= 3.65581 <= 4.55799 AND HMT9 >= 1.04 <= 1.68 AND RCT6 >= 12.0 <= 19.0 AND RCT5 >= 13.0 <= 23.0 
JS: 0.5555555555555556
p-value :3.019584582375501E-11
Support intersection: 5
Support union: 9

Covered examples (intersection): 
"752" "701" "589" "588" "217" 
Union elements: 
"791" "752" "741" "740" "701" "657" "589" "588" "217" 

Redescription R93 Rules: 

Dist: 0 0 0 1 4
W1R: DAY >= 1.0 <= 1.0 AND EcogSPDivatt >= 1.0 <= 2.25 AND TRAILS >= 1.0 <= 1.0 AND Q1SCORE >= 20.0 <= 29.0 
W2R: HMT11 >= 0.06 <= 0.36 AND RCT13 >= 4.1 <= 4.7 AND HMT9 >= 1.38 <= 2.3 AND Entorhinal >= 2473.0 <= 3394.0 AND FDG >= 3.93766 <= 4.6676 
JS: 0.5555555555555556
p-value :2.6706636901963066E-11
Support intersection: 5
Support union: 9

Covered examples (intersection): 
"780" "657" "618" "226" "217" 
Union elements: 
"791" "780" "767" "657" "618" "362" "353" "226" "217" 

Redescription R94 Rules: 

Dist: 0 0 0 0 5
W1R: FAQ >= 22.0 <= 26.0 AND Q12SCORE >= 0.0 <= 0.0 AND ADAS11 >= 25.0 <= 31.0 
W2R: FDG >= 4.27747 <= 4.72154 AND WholeBrain >= 809069.029516 <= 976203.443228 AND HMT18 >= 2.5 <= 4.3 
JS: 0.5555555555555556
p-value :1.818256656349604E-11
Support intersection: 5
Support union: 9

Covered examples (intersection): 
"806" "700" "594" "588" "509" 
Union elements: 
"806" "762" "747" "700" "594" "589" "588" "579" "509" 

Redescription R95 Rules: 

Dist: 0 0 5 0 0
W1R: GDHAPPY >= 0.0 <= 0.0 AND NXFINGER >= 2.0 <= 2.0 AND ADAS13 >= 8.0 <= 20.0 AND REPEAT1 >= 1.0 <= 1.0 AND EcogSPMem >= 2.5 <= 3.5 AND Q1SCORE >= 4.0 <= 20.0 
W2R: HMT13 >= 135.0 <= 181.0 AND Hippocampus >= 5257.0 <= 6021.0 AND FDG >= 6.02152 <= 6.54709 
JS: 0.5
p-value :6.684686137958806E-11
Support intersection: 5
Support union: 10

Covered examples (intersection): 
"669" "442" "324" "118" "73" 
Union elements: 
"766" "669" "442" "392" "347" "342" "324" "321" "118" "73" 

Redescription R96 Rules: 

Dist: 0 0 0 0 6
W1R: MMDRAW >= 0.0 <= 0.0 AND ADAS11 >= 24.0 <= 38.0 AND TRAILS >= 1.0 <= 1.0 
W2R: RCT3 >= 20.0 <= 35.0 AND HMT10 >= 0.29 <= 0.4 AND RCT1 >= 0.3 <= 0.7 AND FDG >= 4.07091 <= 4.81144 
JS: 0.5
p-value :5.266675984216818E-12
Support intersection: 6
Support union: 12

Covered examples (intersection): 
"749" "740" "657" "598" "367" "246" 
Union elements: 
"859" "749" "747" "741" "740" "657" "598" "594" "367" "246" "226" "217" 

Redescription R97 Rules: 

Dist: 0 0 0 1 4
W1R: ADAS13 >= 30.0 <= 43.0 AND FFLUENCY >= 2.0 <= 7.0 AND EcogSPVisspat >= 3.285714 <= 4.0 AND Q4SCORE >= 9.0 <= 10.0 AND NXTENDON >= 2.0 <= 2.0 
W2R: HMT13 >= 211.0 <= 344.0 AND Entorhinal >= 1438.0 <= 2570.0 AND Hippocampus >= 4065.0 <= 5629.0 AND FDG >= 5.33251 <= 5.88884 AND RCT392 >= 0.8 <= 1.3 
JS: 0.5
p-value :6.684686137958806E-11
Support intersection: 5
Support union: 10

Covered examples (intersection): 
"753" "596" "561" "481" "287" 
Union elements: 
"769" "753" "717" "596" "588" "561" "481" "456" "451" "287" 

Redescription R98 Rules: 

Dist: 1 0 2 2 0
W1R: CDCOMMUN >= 0.5 <= 0.5 AND DELW1 >= 2.0 <= 2.0 AND GDTOTAL >= 0.0 <= 0.0 AND EcogSPMem >= 1.5 <= 2.25 AND Q3SCORE >= 0.0 <= 0.0 
W2R: HMT102 >= 35.0 <= 36.0 AND HMT7 >= 4.33 <= 6.69 AND Hippocampus >= 6819.0 <= 9902.0 AND AV45 >= 1.263751 <= 1.561138 AND FDG >= 6.07607 <= 8.53584 
JS: 0.45454545454545453
p-value :6.005251851348703E-11
Support intersection: 5
Support union: 11

Covered examples (intersection): 
"515" "389" "169" "156" "18" 
Union elements: 
"773" "659" "515" "439" "414" "395" "389" "169" "156" "45" "18" 

Redescription R99 Rules: 

Dist: 0 0 0 0 5
W1R: EcogPtOrgan >= 2.166667 <= 3.5 AND MOCA >= 4.0 <= 12.0 
W2R: HMT13 >= 112.0 <= 288.0 AND HMT11 >= 0.06 <= 0.13 AND HMT7 >= 6.12 <= 8.53 AND WholeBrain >= 955833.711192 <= 1179554.402551 AND FDG >= 3.93766 <= 4.96545 
JS: 0.5
p-value :6.684686137958806E-11
Support intersection: 5
Support union: 10

Covered examples (intersection): 
"778" "749" "710" "271" "217" 
Union elements: 
"791" "778" "767" "749" "710" "618" "455" "367" "271" "217" 

Redescription R100 Rules: 

Dist: 0 1 1 3 0
W1R: EcogPtPlan >= 1.0 <= 1.8 AND EcogPtLang >= 1.444444 <= 2.666667 AND MMREPEAT >= 1.0 <= 1.0 AND ADAS13 >= 4.0 <= 17.0 AND EcogSPOrgan >= 1.666667 <= 3.4 AND EcogSPPlan >= 2.2 <= 3.6 AND EcogSPLang >= 1.0 <= 2.444444 
W2R: Entorhinal >= 3358.0 <= 3592.0 AND HMT4 >= 70.0 <= 88.0 AND Hippocampus >= 5787.0 <= 6483.0 AND FDG >= 6.36325 <= 7.51705 
JS: 0.45454545454545453
p-value :6.005251851348703E-11
Support intersection: 5
Support union: 11

Covered examples (intersection): 
"796" "526" "473" "442" "369" 
Union elements: 
"911" "836" "796" "738" "526" "473" "442" "420" "369" "57" "23" 
