# Supplementary material for: Using redescription mining to relate clinical and biological characteristics of cognitively impaired and Alzheimer’s disease patients
Source: PLoS One. 2017 Oct 31;12(10):e0187364. doi: 10.1371/journal.pone.0187364 (PMC5663625; doi:10.1371/journal.pone.0187364)
Supplement: S9 File — (TXT) [file pone.0187364.s009.txt]

Redescriptions obtained on dataset D2 describing [11,39] subjects. 
Target variable distribution is in order [CN, SMC, EMCI, LMCI, AD].

Redescription R1 Rules: 

Dist: 0 0 0 1 11
W1R: EcogPtPlan >= 1.0 <= 1.4 AND BCDROWSY >= 1.0 <= 1.0 AND MOCA >= 4.0 <= 17.0 AND ADAS13 >= 33.0 <= 51.0 AND FFLUENCY >= 6.0 <= 29.0 AND EcogSPDivatt >= 1.25 <= 3.25 
W2R: FDG >= 3.65581 <= 5.10181 AND RCT1407 >= 50.0 <= 107.0 AND BAT126 >= 219.0 <= 680.0 AND Hippocampus >= 4739.0 <= 6696.0 AND RCT5 >= 22.0 <= 31.0 
JS: 0.631578947368421
p-value :0.0
Support intersection: 12
Support union: 19

Covered examples (intersection): 
"800" "790" "780" "770" "752" "741" "701" "618" "509" "362" "246" "217" 
Union elements: 
"800" "790" "780" "778" "770" "752" "741" "714" "701" "657" "620" "619" "618" "509" "457" "362" "246" "217" "101" 

Redescription R2 Rules: 

Dist: 0 0 1 1 9
W1R: MMDRAW >= 0.0 <= 0.0 AND MOCA >= 4.0 <= 17.0 AND RAVLTPercForgetting >= 85.714286 <= 100.0 AND RAVLTImmediate >= 5.0 <= 23.0 AND ADAS13 >= 22.0 <= 51.0 AND EcogSPVisspat >= 1.0 <= 3.285714 AND LETTERS >= 1.0 <= 7.0 
W2R: RCT3 >= 18.0 <= 39.0 AND RCT1 >= 0.3 <= 0.7 AND RCT8 >= 2.7 <= 4.9 AND FDG >= 3.93766 <= 5.38384 
JS: 0.5789473684210527
p-value :1.1102230246251565E-16
Support intersection: 11
Support union: 19

Covered examples (intersection): 
"791" "778" "749" "740" "657" "594" "534" "411" "246" "217" "67" 
Union elements: 
"791" "778" "753" "752" "749" "741" "740" "701" "678" "657" "594" "534" "411" "367" "327" "246" "226" "217" "67" 

Redescription R3 Rules: 

Dist: 0 0 0 3 9
W1R: MMFLOOR >= 1.0 <= 1.0 AND MMSEASON >= 1.0 <= 1.0 AND MOCA >= 4.0 <= 17.0 AND ADAS13 >= 20.0 <= 51.0 AND SERIAL5 >= 1.0 <= 1.0 AND TRAILS >= 1.0 <= 1.0 AND Q4SCORE >= 9.0 <= 10.0 
W2R: RCT14 >= 29.0 <= 94.0 AND Entorhinal >= 1883.0 <= 3000.0 AND HMT3 >= 4.2 <= 5.8 AND FDG >= 4.07091 <= 5.38366 AND APOE4 >= 1.0 <= 2.0 
JS: 0.5454545454545454
p-value :0.0
Support intersection: 12
Support union: 22

Covered examples (intersection): 
"791" "780" "767" "762" "748" "714" "618" "594" "579" "567" "429" "226" 
Union elements: 
"791" "780" "767" "762" "753" "748" "741" "714" "657" "618" "594" "579" "567" "561" "457" "441" "429" "367" "287" "246" "226" "217" 

Redescription R4 Rules: 

Dist: 0 0 0 2 9
W1R: BCBREATH >= 1.0 <= 1.0 AND EcogPtLang >= 1.777778 <= 3.555556 AND MOCA >= 6.0 <= 17.0 AND EcogSPMem >= 3.375 <= 4.0 AND ADAS13 >= 28.0 <= 52.0 AND EcogSPPlan >= 1.8 <= 4.0 AND Q3SCORE >= 1.0 <= 3.0 
W2R: Entorhinal >= 1438.0 <= 2518.0 AND WholeBrain >= 754507.414006 <= 986052.053951 AND FDG >= 3.92478 <= 5.83517 AND HMT17 >= 5.2 <= 10.3 
JS: 0.5789473684210527
p-value :1.1102230246251565E-16
Support intersection: 11
Support union: 19

Covered examples (intersection): 
"780" "758" "753" "748" "741" "740" "700" "594" "411" "367" "189" 
Union elements: 
"806" "780" "758" "753" "748" "741" "740" "717" "700" "598" "594" "588" "579" "456" "411" "367" "310" "287" "189" 

Redescription R5 Rules: 

Dist: 0 0 1 2 11
W1R: EcogPtPlan >= 1.0 <= 1.6 AND MOCA >= 4.0 <= 17.0 AND FFLUENCY >= 1.0 <= 27.0 AND BCMUSCLE >= 1.0 <= 1.0 
W2R: BAT126 >= 229.0 <= 552.0 AND HMT10 >= 0.32 <= 0.86 AND RCT14 >= 29.0 <= 94.0 AND Hippocampus >= 4666.0 <= 6386.0 AND FDG >= 3.65581 <= 5.38366 
JS: 0.5833333333333334
p-value :0.0
Support intersection: 14
Support union: 24

Covered examples (intersection): 
"800" "791" "790" "780" "762" "753" "714" "701" "700" "588" "441" "327" "287" "226" 
Union elements: 
"862" "800" "791" "790" "780" "762" "753" "735" "714" "702" "701" "700" "685" "678" "618" "594" "588" "441" "327" "287" "246" "226" "217" "188" 

Redescription R6 Rules: 

Dist: 0 0 0 1 10
W1R: MOCA >= 8.0 <= 17.0 AND CDCARE >= 0.0 <= 0.0 AND RAVLTImmediate >= 3.0 <= 18.0 AND ADAS13 >= 31.0 <= 52.0 AND GDTOTAL >= 0.0 <= 1.0 
W2R: HMT9 >= 1.05 <= 1.97 AND Hippocampus >= 4167.0 <= 6353.0 AND Ventricles >= 43006.0 <= 107503.0 AND FDG >= 3.92478 <= 5.08713 AND RCT4 >= 13.0 <= 29.0 
JS: 0.5789473684210527
p-value :1.1102230246251565E-16
Support intersection: 11
Support union: 19

Covered examples (intersection): 
"800" "790" "752" "741" "700" "657" "618" "581" "579" "367" "362" 
Union elements: 
"800" "790" "780" "778" "770" "753" "752" "741" "700" "657" "634" "618" "603" "581" "579" "367" "362" "327" "271" 

Redescription R7 Rules: 

Dist: 0 0 0 2 9
W1R: Q13SCORE >= 2.0 <= 4.0 AND CDRSB >= 2.5 <= 6.0 AND Q8SCORE >= 4.0 <= 8.0 AND EcogSPPlan >= 1.0 <= 2.8 AND EcogSPLang >= 1.111111 <= 2.888889 AND Q1SCORE >= 20.0 <= 29.0 
W2R: FDG >= 3.48632 <= 5.25961 AND Fusiform >= 15789.0 <= 26192.0 AND Entorhinal >= 2646.0 <= 4772.0 AND HMT4 >= 83.0 <= 100.0 AND AV45 >= 1.24835 <= 1.728965 AND RCT5 >= 17.0 <= 32.0 
JS: 0.3793103448275862
p-value :7.993605777301127E-15
Support intersection: 11
Support union: 29

Covered examples (intersection): 
"791" "790" "778" "761" "667" "565" "518" "484" "353" "258" "208" 
Union elements: 
"791" "790" "783" "778" "770" "767" "761" "755" "715" "697" "687" "668" "667" "620" "565" "518" "484" "457" "429" "362" "353" "312" "258" "246" "226" "217" "208" "114" "101" 

Redescription R8 Rules: 

Dist: 0 0 2 2 9
W1R: MOCA >= 4.0 <= 18.0 AND RAVLTPercForgetting >= 100.0 <= 100.0 AND BCABDOMN >= 1.0 <= 1.0 AND ADAS13 >= 21.0 <= 51.0 AND SERIAL5 >= 1.0 <= 1.0 AND MML >= 1.0 <= 1.0 AND EcogPtTotal >= 1.0 <= 1.823529 
W2R: BAT126 >= 219.0 <= 1027.0 AND HMT11 >= 0.05 <= 0.21 AND RCT1408 >= 139.0 <= 179.0 AND RCT14 >= 29.0 <= 83.0 AND Entorhinal >= 1443.0 <= 3364.0 AND RCT9 >= 3.3 <= 4.7 AND FDG >= 3.93766 <= 5.38366 
JS: 0.5909090909090909
p-value :0.0
Support intersection: 13
Support union: 22

Covered examples (intersection): 
"800" "790" "762" "753" "700" "687" "657" "457" "441" "429" "246" "217" "67" 
Union elements: 
"800" "790" "762" "753" "746" "741" "735" "732" "700" "687" "657" "514" "457" "441" "429" "411" "287" "246" "226" "217" "101" "67" 

Redescription R9 Rules: 

Dist: 0 0 0 0 16
W1R: MOCA >= 4.0 <= 17.0 AND ADAS11 >= 20.0 <= 38.0 AND EcogSPOrgan >= 3.0 <= 4.0 AND EcogSPLang >= 1.444444 <= 3.888889 
W2R: HMT4 >= 86.0 <= 102.0 AND FDG >= 3.65581 <= 4.72154 AND RCT4 >= 10.0 <= 22.0 
JS: 0.5
p-value :0.0
Support intersection: 16
Support union: 32

Covered examples (intersection): 
"806" "762" "749" "741" "740" "701" "700" "598" "594" "589" "588" "581" "509" "271" "246" "217" 
Union elements: 
"881" "806" "800" "778" "762" "758" "753" "749" "748" "746" "741" "740" "735" "710" "701" "700" "634" "628" "598" "594" "589" "588" "581" "514" "509" "327" "287" "271" "252" "246" "226" "217" 

Redescription R10 Rules: 

Dist: 0 0 1 5 7
W1R: MOCA >= 18.0 <= 26.0 AND EcogSPVisspat >= 2.142857 <= 4.0 AND CDMEMORY >= 1.0 <= 2.0 AND SERIAL4 >= 2.0 <= 2.0 AND TRAILS >= 2.0 <= 2.0 AND LETTERS >= 1.0 <= 1.0 
W2R: RCT1407 >= 45.0 <= 92.0 AND Hippocampus >= 3914.0 <= 6178.0 AND FDG >= 5.66414 <= 5.99516 AND RCT4 >= 9.0 <= 24.0 
JS: 0.38235294117647056
p-value :1.6653345369377348E-15
Support intersection: 13
Support union: 34

Covered examples (intersection): 
"779" "771" "769" "733" "699" "625" "570" "500" "481" "451" "399" "280" "254" 
Union elements: 
"782" "779" "771" "769" "768" "760" "758" "733" "723" "717" "699" "696" "691" "635" "625" "624" "621" "596" "574" "570" "528" "500" "481" "474" "453" "451" "399" "310" "280" "264" "254" "189" "183" "139" 

Redescription R11 Rules: 

Dist: 0 0 0 2 11
W1R: EcogPtMem >= 2.285714 <= 4.0 AND DELW3 >= 1.0 <= 1.0 AND Q11SCORE >= 0.0 <= 1.0 AND CDRSB >= 2.5 <= 8.0 AND ADAS13 >= 23.0 <= 40.0 
W2R: CTRED >= 0.0 <= 16.0 AND ICV >= 1362159.775829 <= 1853872.751796 AND Fusiform >= 15945.0 <= 19798.0 AND Entorhinal >= 1438.0 <= 3071.0 AND HMT4 >= 86.0 <= 99.0 AND RCT8 >= 3.3 <= 6.9 AND FDG >= 4.13917 <= 5.945 
JS: 0.3939393939393939
p-value :2.6645352591003757E-15
Support intersection: 13
Support union: 33

Covered examples (intersection): 
"770" "767" "758" "474" "457" "456" "455" "310" "258" "246" "226" "218" "144" 
Union elements: 
"791" "790" "784" "770" "767" "761" "758" "749" "748" "739" "719" "717" "620" "597" "596" "588" "474" "457" "456" "455" "327" "312" "310" "258" "246" "226" "218" "189" "188" "162" "144" "32" "26" 

Redescription R12 Rules: 

Dist: 0 0 1 1 12
W1R: EcogPtPlan >= 1.0 <= 1.666667 AND EcogPtVisspat >= 1.142857 <= 2.857143 AND MOCA >= 4.0 <= 17.0 AND SERIAL2 >= 1.0 <= 1.0 
W2R: Hippocampus >= 4739.0 <= 6386.0 AND BAT126 >= 253.0 <= 826.0 AND HMT3 >= 4.5 <= 5.8 AND FDG >= 3.65581 <= 5.00671 
JS: 0.56
p-value :0.0
Support intersection: 14
Support union: 25

Covered examples (intersection): 
"806" "800" "791" "780" "778" "752" "741" "701" "700" "619" "567" "246" "226" "67" 
Union elements: 
"806" "800" "791" "780" "778" "762" "753" "752" "741" "701" "700" "657" "656" "619" "618" "594" "581" "567" "271" "246" "226" "217" "188" "67" "46" 

Redescription R13 Rules: 

Dist: 0 0 0 8 11
W1R: EcogPtLang >= 1.625 <= 3.666667 AND ADAS11 >= 13.0 <= 22.0 AND RAVLTPercForgetting >= 71.428571 <= 100.0 AND ADAS13 >= 24.0 <= 35.0 AND BCCRYING >= 1.0 <= 1.0 AND CDRSB >= 2.5 <= 8.0 
W2R: AV45 >= 1.130398 <= 1.676392 AND RCT183 >= 8.4 <= 9.7 AND Entorhinal >= 1438.0 <= 3291.0 AND RCT6 >= 11.0 <= 29.0 AND FDG >= 4.98444 <= 5.98823 
JS: 0.36538461538461536
p-value :0.0
Support intersection: 19
Support union: 52

Covered examples (intersection): 
"784" "765" "758" "650" "644" "620" "596" "577" "567" "481" "474" "456" "411" "391" "280" "189" "183" "176" "162" 
Union elements: 
"888" "851" "784" "771" "765" "761" "759" "758" "736" "705" "699" "691" "660" "650" "644" "634" "631" "620" "597" "596" "577" "574" "567" "561" "534" "481" "476" "474" "467" "456" "455" "453" "451" "431" "411" "391" "320" "310" "292" "280" "258" "218" "205" "189" "183" "176" "162" "151" "148" "144" "89" "32" 

Redescription R14 Rules: 

Dist: 0 0 1 1 11
W1R: MOCA >= 11.0 <= 18.0 AND RAVLTImmediate >= 12.0 <= 23.0 AND FFLUENCY >= 1.0 <= 11.0 AND Q7SCORE >= 2.0 <= 5.0 
W2R: RCT3 >= 8.0 <= 30.0 AND RCT14 >= 29.0 <= 94.0 AND ICV >= 1100686.621835 <= 1532581.446818 AND Hippocampus >= 4167.0 <= 6372.0 AND FDG >= 4.07091 <= 5.35939 
JS: 0.52
p-value :0.0
Support intersection: 13
Support union: 25

Covered examples (intersection): 
"762" "753" "714" "700" "687" "657" "618" "594" "588" "561" "287" "246" "67" 
Union elements: 
"780" "762" "753" "750" "747" "715" "714" "700" "687" "657" "620" "618" "594" "588" "579" "567" "561" "457" "327" "287" "246" "226" "205" "67" "46" 

Redescription R15 Rules: 

Dist: 0 0 11 2 0
W1R: EcogPtOrgan >= 1.0 <= 1.0 AND EcogPtMem >= 1.5 <= 3.25 AND DELW4 >= 2.0 <= 2.0 AND CDRSB >= 1.0 <= 3.5 AND Q4SCORE >= 0.0 <= 4.0 
W2R: FDG >= 6.00975 <= 8.08201 AND RCT19 >= 140.0 <= 504.0 AND HMT10 >= 0.21 <= 0.4 AND Hippocampus >= 6989.0 <= 9700.0 AND HMT18 >= 0.3 <= 2.1 
JS: 0.30952380952380953
p-value :1.1590728377086634E-13
Support intersection: 13
Support union: 42

Covered examples (intersection): 
"718" "671" "654" "649" "449" "394" "393" "102" "95" "21" "19" "18" "17" 
Union elements: 
"811" "799" "797" "734" "718" "672" "671" "654" "649" "593" "578" "557" "498" "466" "449" "437" "434" "421" "394" "393" "374" "341" "190" "166" "133" "124" "102" "97" "95" "91" "90" "84" "63" "61" "52" "41" "40" "21" "19" "18" "17" "6" 

Redescription R16 Rules: 

Dist: 0 0 0 1 11
W1R: EcogPtPlan >= 1.0 <= 1.666667 AND IMMT2W2 >= 2.0 <= 2.0 AND MOCA >= 8.0 <= 17.0 AND ADAS13 >= 27.0 <= 48.0 AND CLOCKNO >= 1.0 <= 1.0 
W2R: RCT1407 >= 50.0 <= 94.0 AND BAT126 >= 223.0 <= 551.0 AND RCT13 >= 3.4 <= 4.3 AND Hippocampus >= 4773.0 <= 6372.0 AND FDG >= 3.65581 <= 5.00671 
JS: 0.5714285714285714
p-value :0.0
Support intersection: 12
Support union: 21

Covered examples (intersection): 
"800" "780" "778" "762" "752" "741" "701" "618" "588" "509" "246" "226" 
Union elements: 
"862" "800" "780" "778" "770" "762" "753" "752" "741" "735" "714" "701" "700" "618" "588" "567" "509" "362" "271" "246" "226" 

Redescription R17 Rules: 

Dist: 0 0 2 2 11
W1R: MOCA >= 4.0 <= 18.0 AND RAVLTPercForgetting >= 100.0 <= 100.0 AND BCABDOMN >= 1.0 <= 1.0 AND ADAS13 >= 21.0 <= 51.0 AND SERIAL5 >= 1.0 <= 1.0 AND MML >= 1.0 <= 1.0 AND EcogPtTotal >= 1.0 <= 1.823529 
W2R: BAT126 >= 219.0 <= 1078.0 AND HMT11 >= 0.05 <= 0.21 AND RCT14 >= 29.0 <= 87.0 AND Entorhinal >= 1443.0 <= 3364.0 AND RCT9 >= 3.3 <= 4.7 AND FDG >= 3.93766 <= 5.38366 
JS: 0.5769230769230769
p-value :0.0
Support intersection: 15
Support union: 26

Covered examples (intersection): 
"800" "790" "762" "753" "700" "687" "657" "514" "457" "441" "429" "287" "246" "217" "67" 
Union elements: 
"800" "791" "790" "780" "762" "753" "746" "741" "735" "732" "700" "687" "657" "514" "457" "441" "429" "411" "367" "287" "252" "246" "226" "217" "101" "67" 

Redescription R18 Rules: 

Dist: 0 0 0 2 10
W1R: BCBREATH >= 1.0 <= 1.0 AND EcogPtLang >= 1.777778 <= 3.555556 AND MOCA >= 6.0 <= 19.0 AND ADAS13 >= 28.0 <= 52.0 AND EcogSPPlan >= 1.8 <= 4.0 AND EcogSPMem >= 3.375 <= 4.0 
W2R: Entorhinal >= 1438.0 <= 2518.0 AND WholeBrain >= 754507.414006 <= 986052.053951 AND FDG >= 3.92478 <= 5.83517 AND HMT17 >= 5.2 <= 10.3 
JS: 0.5217391304347826
p-value :1.1102230246251565E-16
Support intersection: 12
Support union: 23

Covered examples (intersection): 
"780" "758" "753" "748" "741" "740" "700" "594" "456" "411" "367" "189" 
Union elements: 
"806" "780" "758" "753" "748" "741" "740" "717" "700" "628" "598" "597" "594" "588" "579" "456" "411" "367" "310" "292" "287" "231" "189" 

Redescription R19 Rules: 

Dist: 0 0 1 2 8
W1R: BCCOUGH >= 1.0 <= 1.0 AND EcogPtPlan >= 1.0 <= 1.6 AND MOCA >= 9.0 <= 17.0 AND FFLUENCY >= 1.0 <= 27.0 AND BCMUSCLE >= 1.0 <= 1.0 AND Q3SCORE >= 1.0 <= 2.0 AND LETTERS >= 1.0 <= 2.0 
W2R: BAT126 >= 229.0 <= 571.0 AND RCT14 >= 29.0 <= 97.0 AND Hippocampus >= 4666.0 <= 6386.0 AND AV45 >= 1.080227 <= 1.608218 AND FDG >= 3.65581 <= 5.38384 
JS: 0.55
p-value :1.1102230246251565E-16
Support intersection: 11
Support union: 20

Covered examples (intersection): 
"800" "791" "790" "780" "753" "714" "700" "441" "327" "287" "226" 
Union elements: 
"800" "791" "790" "780" "770" "762" "753" "714" "701" "700" "618" "594" "588" "561" "534" "441" "327" "287" "246" "226" 

Redescription R20 Rules: 

Dist: 0 0 0 3 11
W1R: MMSEASON >= 1.0 <= 1.0 AND MOCA >= 4.0 <= 17.0 AND ADAS13 >= 20.0 <= 52.0 AND SERIAL5 >= 1.0 <= 1.0 AND TRAILS >= 1.0 <= 1.0 AND Q4SCORE >= 9.0 <= 10.0 
W2R: APOE4 >= 1.0 <= 2.0 AND RCT14 >= 52.0 <= 94.0 AND Entorhinal >= 1944.0 <= 3000.0 AND HMT3 >= 4.2 <= 5.8 AND FDG >= 4.13917 <= 5.33251 
JS: 0.56
p-value :0.0
Support intersection: 14
Support union: 25

Covered examples (intersection): 
"791" "780" "767" "762" "748" "714" "618" "594" "579" "567" "429" "367" "246" "226" 
Union elements: 
"800" "791" "780" "767" "762" "749" "748" "741" "740" "732" "714" "644" "618" "594" "579" "567" "561" "443" "429" "367" "287" "246" "231" "226" "217" 

Redescription R21 Rules: 

Dist: 0 0 0 0 11
W1R: EcogPtPlan >= 1.0 <= 1.666667 AND EcogPtMem >= 1.125 <= 2.5 AND MOCA >= 4.0 <= 14.0 AND RAVLTImmediate >= 1.0 <= 23.0 
W2R: FDG >= 3.65581 <= 4.62282 AND HMT19 >= 0.2 <= 0.8 AND RCT5 >= 13.0 <= 25.0 
JS: 0.5
p-value :6.661338147750939E-16
Support intersection: 11
Support union: 22

Covered examples (intersection): 
"791" "752" "741" "701" "700" "657" "618" "588" "271" "246" "217" 
Union elements: 
"800" "791" "790" "762" "753" "752" "747" "741" "735" "701" "700" "657" "620" "618" "589" "588" "579" "534" "509" "271" "246" "217" 

Redescription R22 Rules: 

Dist: 0 0 0 0 15
W1R: MOCA >= 4.0 <= 17.0 AND ADAS11 >= 20.0 <= 38.0 AND EcogSPOrgan >= 3.0 <= 4.0 AND EcogSPLang >= 1.444444 <= 3.888889 
W2R: BAT126 >= 184.0 <= 580.0 AND HMT4 >= 86.0 <= 102.0 AND FDG >= 3.65581 <= 4.72154 AND RCT4 >= 10.0 <= 22.0 
JS: 0.5
p-value :0.0
Support intersection: 15
Support union: 30

Covered examples (intersection): 
"806" "762" "749" "741" "701" "700" "598" "594" "589" "588" "581" "509" "271" "246" "217" 
Union elements: 
"881" "806" "800" "778" "762" "758" "753" "749" "748" "746" "741" "740" "735" "710" "701" "700" "634" "628" "598" "594" "589" "588" "581" "509" "327" "287" "271" "246" "226" "217" 

Redescription R23 Rules: 

Dist: 0 0 2 4 6
W1R: EcogPtVisspat >= 1.0 <= 1.857143 AND EcogPtMem >= 2.125 <= 3.625 AND MOCA >= 13.0 <= 18.0 AND ADAS13 >= 20.0 <= 42.0 
W2R: RCT1408 >= 125.0 <= 183.0 AND ICV >= 1331751.192606 <= 1533428.191201 AND MidTemp >= 15611.0 <= 23911.0 AND AV45 >= 1.202826 <= 1.708628 AND FDG >= 4.57367 <= 5.10181 
JS: 0.42857142857142855
p-value :2.220446049250313E-16
Support intersection: 12
Support union: 28

Covered examples (intersection): 
"715" "714" "687" "620" "618" "594" "567" "457" "327" "226" "101" "67" 
Union elements: 
"847" "845" "784" "780" "762" "715" "714" "711" "702" "687" "685" "634" "631" "620" "618" "602" "594" "588" "567" "563" "457" "456" "443" "327" "312" "226" "101" "67" 

Redescription R24 Rules: 

Dist: 0 0 0 0 14
W1R: MMSEASON >= 1.0 <= 1.0 AND MMSE >= 20.0 <= 25.0 AND RAVLTForgetting >= 3.0 <= 7.0 AND ABSMEAS >= 1.0 <= 1.0 AND ADAS13 >= 28.0 <= 51.0 AND GDTOTAL >= 0.0 <= 2.0 
W2R: FDG >= 3.48632 <= 5.11975 AND Fusiform >= 13352.0 <= 19798.0 AND Entorhinal >= 2066.0 <= 4000.0 AND Hippocampus >= 4739.0 <= 6587.0 AND HMT17 >= 5.3 <= 10.1 
JS: 0.4375
p-value :1.1102230246251565E-16
Support intersection: 14
Support union: 32

Covered examples (intersection): 
"800" "791" "790" "778" "767" "741" "697" "668" "657" "620" "581" "567" "327" "246" 
Union elements: 
"864" "859" "806" "800" "791" "790" "780" "778" "770" "767" "762" "750" "746" "741" "740" "697" "693" "687" "678" "668" "657" "634" "620" "618" "581" "567" "457" "443" "327" "246" "208" "188" 

Redescription R25 Rules: 

Dist: 0 0 2 5 5
W1R: ADAS11 >= 10.0 <= 17.0 AND GDTOTAL >= 0.0 <= 2.0 AND SERIAL5 >= 1.0 <= 1.0 AND EcogSPPlan >= 1.4 <= 3.666667 AND Q1SCORE >= 20.0 <= 26.0 
W2R: Fusiform >= 13152.0 <= 18044.0 AND Entorhinal >= 2890.0 <= 3445.0 AND FDG >= 3.79902 <= 5.72389 
JS: 0.32432432432432434
p-value :4.263256414560601E-14
Support intersection: 12
Support union: 37

Covered examples (intersection): 
"888" "774" "739" "695" "644" "519" "514" "475" "429" "353" "150" "67" 
Union elements: 
"888" "845" "774" "765" "749" "739" "735" "731" "695" "687" "678" "644" "598" "528" "519" "514" "508" "484" "475" "441" "429" "391" "353" "309" "260" "246" "230" "217" "207" "164" "154" "151" "150" "130" "89" "67" "32" 

Redescription R26 Rules: 

Dist: 0 0 1 2 10
W1R: MMDRAW >= 0.0 <= 0.0 AND MOCA >= 4.0 <= 17.0 AND ADAS13 >= 20.0 <= 52.0 AND LETTERS >= 1.0 <= 7.0 
W2R: RCT3 >= 18.0 <= 39.0 AND RCT1 >= 0.3 <= 0.7 AND RCT8 >= 2.7 <= 4.9 AND FDG >= 3.93766 <= 5.38384 
JS: 0.4642857142857143
p-value :0.0
Support intersection: 13
Support union: 28

Covered examples (intersection): 
"791" "778" "749" "740" "657" "594" "534" "411" "367" "246" "226" "217" "67" 
Union elements: 
"847" "791" "778" "762" "753" "752" "749" "741" "740" "714" "701" "678" "657" "598" "594" "588" "567" "534" "455" "411" "367" "327" "246" "226" "217" "154" "143" "67" 

Redescription R27 Rules: 

Dist: 0 0 1 2 9
W1R: EcogPtPlan >= 1.0 <= 1.6 AND MOCA >= 4.0 <= 17.0 AND FFLUENCY >= 1.0 <= 27.0 AND BCMUSCLE >= 1.0 <= 1.0 
W2R: BAT126 >= 229.0 <= 552.0 AND RCT14 >= 29.0 <= 94.0 AND HMT7 >= 5.15 <= 7.59 AND Hippocampus >= 4666.0 <= 6386.0 AND FDG >= 4.31989 <= 5.38366 
JS: 0.5454545454545454
p-value :0.0
Support intersection: 12
Support union: 22

Covered examples (intersection): 
"800" "791" "790" "780" "762" "753" "714" "700" "441" "327" "287" "226" 
Union elements: 
"862" "800" "791" "790" "780" "762" "753" "735" "714" "702" "701" "700" "685" "678" "588" "441" "327" "287" "246" "226" "217" "188" 

Redescription R28 Rules: 

Dist: 0 0 0 0 14
W1R: MMFLOOR >= 1.0 <= 1.0 AND MOCA >= 6.0 <= 17.0 AND MMSE >= 19.0 <= 23.0 AND Q4SCORE >= 9.0 <= 10.0 AND Q3SCORE >= 1.0 <= 4.0 
W2R: RCT3 >= 12.0 <= 31.0 AND HMT15 >= 40.1 <= 71.3 AND FDG >= 3.92478 <= 5.35939 AND RCT13 >= 3.6 <= 4.3 AND Hippocampus >= 4167.0 <= 6594.0 AND RCT8 >= 4.0 <= 8.6 AND RCT5 >= 16.0 <= 24.0 
JS: 0.4375
p-value :1.1102230246251565E-16
Support intersection: 14
Support union: 32

Covered examples (intersection): 
"791" "778" "767" "762" "752" "748" "741" "710" "618" "594" "581" "567" "327" "312" 
Union elements: 
"860" "810" "800" "791" "778" "770" "767" "762" "753" "752" "748" "747" "741" "735" "710" "668" "657" "620" "618" "602" "594" "589" "581" "579" "567" "484" "411" "327" "312" "226" "164" "114" 

Redescription R29 Rules: 

Dist: 0 0 3 8 12
W1R: EcogPtVisspat >= 1.0 <= 2.285714 AND MOCA >= 18.0 <= 25.0 AND BCDIZZY >= 1.0 <= 1.0 AND ADAS13 >= 19.0 <= 39.0 AND EcogSPLang >= 2.666667 <= 3.888889 AND EcogSPMem >= 2.375 <= 4.0 AND MMAREA >= 1.0 <= 1.0 
W2R: MidTemp >= 16494.0 <= 25235.0 AND Entorhinal >= 1438.0 <= 4070.0 AND RCT9 >= 2.3 <= 4.1 AND RCT8 >= 4.1 <= 8.6 AND AV45 >= 1.121581 <= 1.799514 AND FDG >= 5.02688 <= 5.99371 
JS: 0.32857142857142857
p-value :0.0
Support intersection: 23
Support union: 70

Covered examples (intersection): 
"794" "774" "733" "728" "721" "668" "660" "635" "596" "586" "484" "476" "467" "456" "451" "335" "325" "310" "292" "285" "164" "162" "37" 
Union elements: 
"888" "795" "794" "784" "783" "774" "765" "764" "761" "736" "733" "731" "729" "728" "721" "717" "691" "668" "667" "665" "660" "650" "644" "635" "624" "620" "611" "608" "596" "586" "577" "574" "572" "569" "562" "519" "500" "484" "476" "471" "467" "456" "455" "451" "431" "396" "391" "365" "335" "325" "317" "310" "292" "287" "285" "254" "230" "224" "218" "207" "189" "176" "164" "162" "160" "144" "93" "89" "55" "37" 

Redescription R30 Rules: 

Dist: 0 0 0 3 9
W1R: EcogPtPlan >= 1.0 <= 1.4 AND EcogPtVisspat >= 1.333333 <= 2.285714 AND MOCA >= 8.0 <= 18.0 AND CDRSB >= 2.5 <= 7.0 AND EcogPtTotal >= 1.589744 <= 2.512821 
W2R: RCT1408 >= 91.0 <= 187.0 AND RCT12 >= 6.4 <= 7.3 AND Hippocampus >= 4644.0 <= 6118.0 AND FDG >= 4.07091 <= 5.38384 
JS: 0.46153846153846156
p-value :1.1102230246251565E-16
Support intersection: 12
Support union: 26

Covered examples (intersection): 
"780" "778" "770" "753" "700" "618" "567" "534" "457" "246" "226" "205" 
Union elements: 
"806" "800" "780" "778" "770" "767" "753" "748" "741" "700" "687" "657" "620" "618" "594" "581" "567" "534" "457" "441" "362" "327" "246" "226" "205" "67" 

Redescription R31 Rules: 

Dist: 0 0 0 1 16
W1R: ADAS13 >= 29.0 <= 52.0 AND ADAS11 >= 20.0 <= 38.0 AND EcogSPVisspat >= 2.571429 <= 4.0 
W2R: Entorhinal >= 1443.0 <= 2518.0 AND HMT40 >= 13.3 <= 16.3 AND FDG >= 3.92478 <= 5.92504 
JS: 0.38636363636363635
p-value :0.0
Support intersection: 17
Support union: 44

Covered examples (intersection): 
"806" "762" "758" "753" "748" "741" "740" "736" "700" "635" "596" "594" "561" "481" "367" "327" "287" 
Union elements: 
"881" "864" "859" "847" "806" "769" "762" "758" "753" "752" "749" "748" "746" "741" "740" "736" "733" "719" "717" "701" "700" "668" "635" "634" "628" "598" "596" "594" "589" "588" "561" "509" "481" "476" "467" "456" "411" "367" "327" "287" "282" "246" "218" "208" 

Redescription R32 Rules: 

Dist: 0 0 2 1 9
W1R: MOCA >= 4.0 <= 18.0 AND RAVLTPercForgetting >= 100.0 <= 100.0 AND BCABDOMN >= 1.0 <= 1.0 AND ADAS13 >= 21.0 <= 51.0 AND SERIAL5 >= 1.0 <= 1.0 AND MML >= 1.0 <= 1.0 AND EcogPtTotal >= 1.0 <= 1.823529 
W2R: BAT126 >= 219.0 <= 1027.0 AND HMT11 >= 0.05 <= 0.21 AND RCT1408 >= 139.0 <= 179.0 AND RCT14 >= 29.0 <= 83.0 AND MidTemp >= 11204.0 <= 17995.0 AND Entorhinal >= 1443.0 <= 3364.0 AND FDG >= 3.93766 <= 5.38366 
JS: 0.5454545454545454
p-value :0.0
Support intersection: 12
Support union: 22

Covered examples (intersection): 
"800" "790" "762" "753" "700" "687" "657" "441" "429" "246" "217" "67" 
Union elements: 
"800" "790" "762" "753" "746" "741" "735" "732" "700" "687" "657" "514" "457" "441" "429" "411" "287" "246" "226" "217" "101" "67" 

Redescription R33 Rules: 

Dist: 0 0 0 3 10
W1R: MMSEASON >= 1.0 <= 1.0 AND MOCA >= 4.0 <= 17.0 AND ADAS13 >= 20.0 <= 52.0 AND SERIAL5 >= 1.0 <= 1.0 AND TRAILS >= 1.0 <= 1.0 AND Q4SCORE >= 9.0 <= 10.0 
W2R: APOE4 >= 1.0 <= 2.0 AND RCT14 >= 52.0 <= 94.0 AND CTRED >= 0.0 <= 40.0 AND Entorhinal >= 1944.0 <= 3000.0 AND FDG >= 4.13917 <= 5.28231 
JS: 0.5416666666666666
p-value :0.0
Support intersection: 13
Support union: 24

Covered examples (intersection): 
"791" "780" "767" "762" "748" "714" "618" "594" "579" "567" "429" "246" "226" 
Union elements: 
"800" "791" "780" "767" "762" "749" "748" "741" "740" "732" "714" "644" "618" "594" "579" "567" "443" "429" "367" "287" "246" "231" "226" "217" 

Redescription R34 Rules: 

Dist: 0 0 1 4 7
W1R: MOCA >= 18.0 <= 26.0 AND EcogSPVisspat >= 2.142857 <= 4.0 AND CDMEMORY >= 1.0 <= 2.0 AND SERIAL4 >= 2.0 <= 2.0 AND TRAILS >= 2.0 <= 2.0 AND LETTERS >= 1.0 <= 1.0 
W2R: RCT1407 >= 45.0 <= 92.0 AND Hippocampus >= 3914.0 <= 6178.0 AND RCT6 >= 15.0 <= 38.0 AND FDG >= 5.66414 <= 5.99516 AND RCT4 >= 12.0 <= 24.0 
JS: 0.375
p-value :1.1435297153639112E-14
Support intersection: 12
Support union: 32

Covered examples (intersection): 
"779" "771" "769" "733" "699" "625" "570" "500" "451" "399" "280" "254" 
Union elements: 
"782" "779" "771" "769" "768" "760" "758" "733" "723" "717" "699" "696" "691" "635" "625" "624" "621" "596" "574" "570" "528" "500" "481" "474" "451" "399" "310" "280" "264" "254" "189" "183" 

Redescription R35 Rules: 

Dist: 0 0 1 7 13
W1R: EcogPtLang >= 1.625 <= 3.666667 AND ADAS11 >= 10.0 <= 22.0 AND ADAS13 >= 20.0 <= 35.0 AND BCCRYING >= 1.0 <= 1.0 AND EcogSPTotal >= 1.487179 <= 3.526316 AND EcogSPOrgan >= 1.0 <= 3.8 AND CDRSB >= 2.5 <= 8.0 
W2R: AV45 >= 1.130398 <= 1.676392 AND RCT183 >= 8.4 <= 9.7 AND Entorhinal >= 1438.0 <= 3291.0 AND RCT6 >= 11.0 <= 29.0 AND FDG >= 4.98444 <= 5.98823 
JS: 0.3442622950819672
p-value :1.1102230246251565E-16
Support intersection: 21
Support union: 61

Covered examples (intersection): 
"784" "765" "758" "660" "650" "644" "620" "596" "574" "567" "476" "474" "456" "451" "391" "280" "189" "183" "176" "162" "32" 
Union elements: 
"888" "851" "794" "784" "765" "761" "759" "758" "755" "739" "736" "705" "699" "691" "685" "667" "660" "650" "644" "634" "631" "620" "610" "597" "596" "581" "577" "574" "567" "561" "534" "481" "476" "474" "467" "456" "453" "451" "431" "413" "411" "391" "320" "310" "296" "292" "285" "280" "258" "218" "205" "189" "183" "176" "162" "151" "148" "144" "127" "89" "32" 

Redescription R36 Rules: 

Dist: 0 0 0 1 12
W1R: EcogPtPlan >= 1.0 <= 1.666667 AND IMMT2W2 >= 2.0 <= 2.0 AND MOCA >= 8.0 <= 17.0 AND ADAS13 >= 27.0 <= 48.0 AND CLOCKNO >= 1.0 <= 1.0 
W2R: BAT126 >= 223.0 <= 552.0 AND RCT13 >= 3.4 <= 4.3 AND Hippocampus >= 4773.0 <= 6372.0 AND FDG >= 3.65581 <= 5.00671 
JS: 0.52
p-value :0.0
Support intersection: 13
Support union: 25

Covered examples (intersection): 
"800" "780" "778" "762" "752" "741" "701" "618" "588" "509" "271" "246" "226" 
Union elements: 
"862" "806" "800" "780" "778" "770" "762" "753" "752" "741" "735" "714" "701" "700" "618" "594" "588" "581" "567" "509" "362" "327" "271" "246" "226" 

Redescription R37 Rules: 

Dist: 0 0 1 2 8
W1R: EcogPtPlan >= 1.0 <= 1.4 AND MOCA >= 4.0 <= 17.0 AND RAVLTImmediate >= 5.0 <= 21.0 AND SERIAL3 >= 1.0 <= 1.0 
W2R: HMT10 >= 0.29 <= 0.86 AND RCT12 >= 6.6 <= 7.3 AND HMT9 >= 1.16 <= 2.03 AND MidTemp >= 11204.0 <= 17122.0 AND Hippocampus >= 4224.0 <= 6696.0 AND FDG >= 3.92478 <= 5.56488 
JS: 0.4782608695652174
p-value :1.2212453270876722E-15
Support intersection: 11
Support union: 23

Covered examples (intersection): 
"800" "780" "753" "741" "700" "657" "631" "618" "411" "217" "67" 
Union elements: 
"806" "800" "780" "778" "762" "753" "748" "747" "741" "740" "736" "735" "700" "657" "631" "620" "618" "594" "567" "411" "246" "217" "67" 

Redescription R38 Rules: 

Dist: 0 0 1 2 12
W1R: EcogPtPlan >= 1.0 <= 1.6 AND MOCA >= 8.0 <= 17.0 AND BCMUSCLE >= 1.0 <= 1.0 AND Q3SCORE >= 1.0 <= 3.0 
W2R: BAT126 >= 229.0 <= 571.0 AND RCT14 >= 29.0 <= 97.0 AND Hippocampus >= 4666.0 <= 6386.0 AND AV45 >= 1.080227 <= 1.608218 AND FDG >= 3.65581 <= 5.38384 
JS: 0.5357142857142857
p-value :0.0
Support intersection: 15
Support union: 28

Covered examples (intersection): 
"800" "791" "790" "780" "770" "762" "753" "714" "701" "700" "588" "441" "327" "287" "226" 
Union elements: 
"862" "800" "791" "790" "780" "770" "762" "753" "752" "746" "741" "735" "714" "701" "700" "685" "678" "620" "618" "594" "588" "561" "534" "441" "327" "287" "246" "226" 

Redescription R39 Rules: 

Dist: 0 0 0 9 16
W1R: MMYEAR >= 1.0 <= 1.0 AND RAVLTLearning >= -1.0 <= 3.0 AND ADAS13 >= 26.0 <= 49.0 AND Q9SCORE >= 0.0 <= 0.0 AND BCURNDIS >= 1.0 <= 1.0 
W2R: RCT3 >= 10.0 <= 39.0 AND FDG >= 4.60246 <= 5.89219 AND CTRED >= 0.0 <= 332.0 AND WholeBrain >= 934245.148364 <= 1226997.922766 AND Hippocampus >= 4065.0 <= 5854.0 AND RCT4 >= 10.0 <= 25.0 
JS: 0.32051282051282054
p-value :0.0
Support intersection: 25
Support union: 78

Covered examples (intersection): 
"803" "782" "779" "748" "717" "687" "644" "620" "618" "596" "567" "534" "484" "467" "456" "451" "411" "310" "282" "280" "226" "205" "189" "183" "176" 
Union elements: 
"888" "871" "862" "847" "834" "803" "800" "791" "790" "782" "780" "779" "770" "769" "762" "755" "753" "752" "748" "739" "717" "716" "705" "697" "696" "693" "691" "687" "681" "668" "667" "657" "644" "635" "634" "631" "620" "618" "600" "598" "596" "594" "577" "567" "534" "487" "484" "474" "467" "461" "456" "451" "411" "370" "362" "327" "312" "310" "292" "287" "282" "280" "246" "243" "242" "231" "226" "209" "205" "192" "189" "188" "183" "176" "154" "143" "139" "75" 

Redescription R40 Rules: 

Dist: 0 0 0 0 13
W1R: MOCA >= 4.0 <= 17.0 AND ADAS11 >= 20.0 <= 38.0 AND EcogSPOrgan >= 3.0 <= 4.0 AND EcogSPLang >= 1.444444 <= 3.888889 
W2R: BAT126 >= 219.0 <= 580.0 AND HMT4 >= 86.0 <= 102.0 AND AV45 >= 1.117508 <= 1.518933 AND FDG >= 3.65581 <= 4.72154 AND RCT4 >= 10.0 <= 22.0 
JS: 0.4482758620689655
p-value :0.0
Support intersection: 13
Support union: 29

Covered examples (intersection): 
"806" "762" "749" "741" "701" "700" "589" "588" "581" "509" "271" "246" "217" 
Union elements: 
"881" "806" "800" "778" "762" "758" "753" "749" "748" "746" "741" "740" "735" "710" "701" "700" "634" "628" "598" "594" "589" "588" "581" "509" "327" "287" "271" "246" "217" 

Redescription R41 Rules: 

Dist: 0 0 1 1 10
W1R: MOCA >= 11.0 <= 18.0 AND RAVLTImmediate >= 12.0 <= 23.0 AND FFLUENCY >= 1.0 <= 11.0 AND Q7SCORE >= 2.0 <= 5.0 
W2R: RCT3 >= 13.0 <= 30.0 AND RCT14 >= 29.0 <= 94.0 AND ICV >= 1100686.621835 <= 1532581.446818 AND Entorhinal >= 1443.0 <= 3364.0 AND Hippocampus >= 4167.0 <= 6372.0 AND FDG >= 4.07091 <= 5.35939 
JS: 0.5217391304347826
p-value :1.1102230246251565E-16
Support intersection: 12
Support union: 23

Covered examples (intersection): 
"762" "753" "714" "700" "687" "657" "618" "594" "561" "287" "246" "67" 
Union elements: 
"780" "762" "753" "747" "715" "714" "700" "687" "657" "620" "618" "594" "588" "579" "567" "561" "457" "327" "287" "246" "226" "205" "67" 

Redescription R42 Rules: 

Dist: 0 0 0 2 14
W1R: Q13SCORE >= 2.0 <= 5.0 AND ADAS13 >= 25.0 <= 51.0 AND CDRSB >= 2.5 <= 7.0 AND EcogSPLang >= 1.111111 <= 2.888889 AND Q1SCORE >= 20.0 <= 29.0 
W2R: FDG >= 3.48632 <= 5.25961 AND Fusiform >= 15789.0 <= 26192.0 AND Entorhinal >= 2646.0 <= 4772.0 AND HMT4 >= 83.0 <= 100.0 AND AV45 >= 1.24835 <= 1.728965 AND RCT5 >= 17.0 <= 32.0 
JS: 0.38095238095238093
p-value :2.220446049250313E-16
Support intersection: 16
Support union: 42

Covered examples (intersection): 
"791" "790" "783" "778" "761" "668" "667" "565" "518" "484" "353" "312" "258" "246" "217" "208" 
Union elements: 
"859" "845" "800" "791" "790" "783" "778" "770" "767" "761" "755" "736" "735" "716" "715" "697" "687" "668" "667" "620" "579" "577" "565" "534" "518" "484" "481" "457" "443" "429" "362" "353" "312" "280" "258" "246" "226" "217" "208" "154" "114" "101" 

Redescription R43 Rules: 

Dist: 0 0 0 3 8
W1R: MMFLOOR >= 1.0 <= 1.0 AND MMSEASON >= 1.0 <= 1.0 AND MOCA >= 8.0 <= 17.0 AND ADAS13 >= 20.0 <= 51.0 AND SERIAL5 >= 1.0 <= 1.0 AND TRAILS >= 1.0 <= 1.0 AND Q4SCORE >= 9.0 <= 10.0 
W2R: RCT14 >= 29.0 <= 94.0 AND Entorhinal >= 1883.0 <= 3000.0 AND HMT3 >= 4.2 <= 5.8 AND FDG >= 4.07091 <= 5.38366 AND APOE4 >= 1.0 <= 2.0 
JS: 0.5238095238095238
p-value :1.1102230246251565E-16
Support intersection: 11
Support union: 21

Covered examples (intersection): 
"791" "780" "767" "762" "714" "618" "594" "579" "567" "429" "226" 
Union elements: 
"791" "780" "767" "762" "753" "748" "741" "714" "657" "618" "594" "579" "567" "561" "457" "441" "429" "367" "287" "246" "226" 

Redescription R44 Rules: 

Dist: 0 0 1 2 9
W1R: MMDRAW >= 0.0 <= 0.0 AND MOCA >= 4.0 <= 17.0 AND ADAS13 >= 20.0 <= 52.0 AND LETTERS >= 1.0 <= 7.0 
W2R: RCT3 >= 18.0 <= 39.0 AND PROTEIN >= 34.0 <= 79.0 AND RCT1 >= 0.3 <= 0.7 AND RCT8 >= 2.7 <= 4.9 AND FDG >= 3.93766 <= 5.38384 
JS: 0.46153846153846156
p-value :1.1102230246251565E-16
Support intersection: 12
Support union: 26

Covered examples (intersection): 
"791" "778" "749" "740" "657" "594" "534" "411" "246" "226" "217" "67" 
Union elements: 
"847" "791" "778" "762" "753" "749" "741" "740" "714" "701" "657" "598" "594" "588" "567" "534" "455" "411" "367" "327" "246" "226" "217" "154" "143" "67" 

Redescription R45 Rules: 

Dist: 0 0 1 3 14
W1R: EcogPtPlan >= 1.0 <= 1.4 AND BCDROWSY >= 1.0 <= 1.0 AND MOCA >= 4.0 <= 18.0 AND ADAS13 >= 18.0 <= 51.0 AND EcogSPDivatt >= 1.0 <= 3.25 
W2R: FDG >= 3.65581 <= 5.10181 AND RCT1407 >= 50.0 <= 107.0 AND BAT126 >= 219.0 <= 680.0 AND Hippocampus >= 4739.0 <= 6696.0 AND RCT5 >= 22.0 <= 31.0 
JS: 0.4864864864864865
p-value :0.0
Support intersection: 18
Support union: 37

Covered examples (intersection): 
"800" "790" "780" "770" "752" "741" "714" "701" "657" "620" "619" "618" "509" "457" "362" "246" "217" "101" 
Union elements: 
"860" "859" "800" "790" "782" "780" "778" "770" "753" "752" "741" "732" "714" "702" "701" "700" "688" "687" "657" "631" "620" "619" "618" "605" "563" "534" "509" "457" "429" "405" "362" "246" "226" "217" "192" "101" "67" 

Redescription R46 Rules: 

Dist: 0 0 3 9 12
W1R: MMWRITE >= 1.0 <= 1.0 AND MOCA >= 18.0 <= 25.0 AND NXAUDITO >= 1.0 <= 1.0 AND ADAS13 >= 19.0 <= 39.0 AND EcogSPLang >= 2.666667 <= 4.0 AND EcogSPMem >= 2.375 <= 4.0 AND MMAREA >= 1.0 <= 1.0 
W2R: MidTemp >= 16494.0 <= 25235.0 AND Entorhinal >= 1438.0 <= 4070.0 AND RCT9 >= 2.3 <= 4.1 AND RCT8 >= 4.1 <= 8.6 AND AV45 >= 1.121581 <= 1.799514 AND FDG >= 5.02688 <= 5.99371 
JS: 0.32432432432432434
p-value :0.0
Support intersection: 24
Support union: 74

Covered examples (intersection): 
"794" "774" "733" "728" "721" "668" "660" "635" "596" "586" "484" "476" "467" "456" "451" "391" "335" "325" "310" "292" "285" "164" "162" "37" 
Union elements: 
"888" "795" "794" "784" "783" "774" "765" "764" "761" "736" "733" "731" "729" "728" "721" "719" "717" "691" "681" "668" "667" "665" "660" "650" "644" "639" "635" "624" "620" "608" "596" "586" "577" "574" "572" "569" "562" "519" "516" "500" "484" "476" "471" "467" "456" "455" "451" "431" "396" "391" "365" "335" "325" "317" "310" "292" "287" "285" "254" "230" "224" "218" "208" "207" "189" "176" "164" "162" "160" "144" "93" "89" "55" "37" 

Redescription R47 Rules: 

Dist: 0 0 0 1 11
W1R: ADAS11 >= 26.0 <= 38.0 AND TRAILS >= 1.0 <= 1.0 AND LETTERS >= 1.0 <= 3.0 
W2R: RCT1 >= 0.2 <= 0.5 AND Hippocampus >= 4167.0 <= 6693.0 AND Ventricles >= 27053.0 <= 134953.0 AND FDG >= 3.48632 <= 5.06653 
JS: 0.3870967741935484
p-value :3.774758283725532E-15
Support intersection: 12
Support union: 31

Covered examples (intersection): 
"806" "800" "780" "767" "752" "741" "740" "657" "579" "509" "367" "362" 
Union elements: 
"806" "800" "780" "778" "767" "762" "752" "750" "749" "748" "741" "740" "697" "687" "657" "629" "619" "618" "603" "602" "579" "567" "509" "367" "362" "271" "226" "208" "150" "101" "46" 

Redescription R48 Rules: 

Dist: 0 0 0 2 12
W1R: EcogPtMem >= 2.285714 <= 4.0 AND DELW3 >= 1.0 <= 1.0 AND Q11SCORE >= 0.0 <= 1.0 AND CDRSB >= 2.5 <= 8.0 AND ADAS13 >= 23.0 <= 40.0 
W2R: CTRED >= 0.0 <= 16.0 AND ICV >= 1362159.775829 <= 1910617.964791 AND Fusiform >= 15945.0 <= 19798.0 AND Entorhinal >= 1438.0 <= 3191.0 AND HMT4 >= 84.0 <= 99.0 AND FDG >= 4.13917 <= 5.95883 
JS: 0.3783783783783784
p-value :1.5543122344752192E-15
Support intersection: 14
Support union: 37

Covered examples (intersection): 
"770" "767" "758" "739" "474" "457" "456" "455" "310" "258" "246" "226" "218" "144" 
Union elements: 
"791" "790" "784" "770" "767" "761" "758" "749" "748" "739" "733" "719" "717" "660" "620" "597" "596" "588" "474" "467" "457" "456" "455" "431" "327" "312" "310" "258" "246" "226" "218" "189" "188" "162" "144" "32" "26" 

Redescription R49 Rules: 

Dist: 0 0 0 1 12
W1R: EcogPtPlan >= 1.0 <= 1.4 AND BCDROWSY >= 1.0 <= 1.0 AND MOCA >= 4.0 <= 17.0 AND ADAS13 >= 33.0 <= 51.0 AND FFLUENCY >= 6.0 <= 29.0 AND EcogSPDivatt >= 1.25 <= 3.25 
W2R: RCT1407 >= 50.0 <= 107.0 AND BAT126 >= 219.0 <= 680.0 AND Hippocampus >= 4739.0 <= 6696.0 AND FDG >= 3.48632 <= 5.10181 
JS: 0.5
p-value :0.0
Support intersection: 13
Support union: 26

Covered examples (intersection): 
"800" "790" "780" "778" "770" "752" "741" "701" "618" "509" "362" "246" "217" 
Union elements: 
"800" "790" "780" "778" "770" "762" "752" "747" "741" "714" "701" "700" "657" "620" "619" "618" "588" "509" "457" "362" "246" "226" "217" "208" "101" "46" 

Redescription R50 Rules: 

Dist: 0 0 2 2 12
W1R: MOCA >= 4.0 <= 18.0 AND RAVLTPercForgetting >= 100.0 <= 100.0 AND ADAS13 >= 21.0 <= 51.0 AND SERIAL5 >= 1.0 <= 1.0 AND EcogPtTotal >= 1.0 <= 1.823529 
W2R: BAT126 >= 219.0 <= 1078.0 AND HMT11 >= 0.05 <= 0.21 AND RCT14 >= 29.0 <= 87.0 AND Entorhinal >= 1443.0 <= 3364.0 AND RCT9 >= 3.3 <= 4.7 AND FDG >= 3.93766 <= 5.38366 
JS: 0.5161290322580645
p-value :0.0
Support intersection: 16
Support union: 31

Covered examples (intersection): 
"800" "791" "790" "762" "753" "700" "687" "657" "514" "457" "441" "429" "287" "246" "217" "67" 
Union elements: 
"859" "800" "791" "790" "780" "762" "753" "752" "746" "741" "735" "732" "700" "687" "657" "618" "605" "514" "457" "443" "441" "429" "411" "367" "287" "252" "246" "226" "217" "101" "67" 

Redescription R51 Rules: 

Dist: 0 0 0 0 14
W1R: MOCA >= 4.0 <= 17.0 AND MMSE >= 19.0 <= 22.0 AND LETTERS >= 2.0 <= 11.0 AND Q1SCORE >= 20.0 <= 29.0 
W2R: ICV >= 1369605.641822 <= 1853872.751796 AND RCT20 >= 159.0 <= 330.0 AND RCT183 >= 9.1 <= 10.0 AND HMT9 >= 0.73 <= 1.89 AND FDG >= 3.48632 <= 5.03632 
JS: 0.4
p-value :3.3306690738754696E-16
Support intersection: 14
Support union: 35

Covered examples (intersection): 
"800" "791" "752" "740" "710" "618" "594" "589" "588" "579" "567" "327" "246" "217" 
Union elements: 
"859" "800" "794" "791" "778" "777" "770" "762" "752" "749" "740" "735" "710" "707" "701" "657" "618" "603" "594" "589" "588" "581" "579" "567" "558" "514" "475" "443" "367" "342" "327" "312" "246" "217" "208" 

Redescription R52 Rules: 

Dist: 0 0 0 3 12
W1R: MMSEASON >= 1.0 <= 1.0 AND MOCA >= 4.0 <= 17.0 AND ADAS13 >= 20.0 <= 52.0 AND SERIAL5 >= 1.0 <= 1.0 AND TRAILS >= 1.0 <= 1.0 AND Q4SCORE >= 9.0 <= 10.0 
W2R: RCT14 >= 29.0 <= 94.0 AND Entorhinal >= 1883.0 <= 3000.0 AND HMT3 >= 4.2 <= 5.8 AND FDG >= 4.07091 <= 5.38366 AND APOE4 >= 1.0 <= 2.0 
JS: 0.5172413793103449
p-value :0.0
Support intersection: 15
Support union: 29

Covered examples (intersection): 
"791" "780" "767" "762" "748" "714" "618" "594" "579" "567" "429" "367" "287" "246" "226" 
Union elements: 
"800" "791" "780" "767" "762" "753" "749" "748" "741" "740" "732" "714" "657" "644" "618" "594" "579" "567" "561" "457" "443" "441" "429" "367" "287" "246" "231" "226" "217" 

Redescription R53 Rules: 

Dist: 0 0 0 0 12
W1R: MMFLOOR >= 1.0 <= 1.0 AND EcogPtMem >= 1.875 <= 3.5 AND MOCA >= 6.0 <= 17.0 AND MMSE >= 19.0 <= 23.0 AND CDRSB >= 2.5 <= 8.0 AND Q4SCORE >= 9.0 <= 10.0 AND Q3SCORE >= 1.0 <= 4.0 
W2R: RCT3 >= 12.0 <= 31.0 AND HMT15 >= 40.1 <= 71.3 AND FDG >= 3.92478 <= 5.35939 AND RCT13 >= 3.6 <= 4.3 AND Hippocampus >= 4167.0 <= 6594.0 AND RCT8 >= 4.0 <= 8.6 AND RCT5 >= 16.0 <= 24.0 
JS: 0.42857142857142855
p-value :3.3306690738754696E-16
Support intersection: 12
Support union: 28

Covered examples (intersection): 
"791" "778" "767" "762" "748" "710" "618" "594" "581" "567" "327" "312" 
Union elements: 
"810" "800" "791" "778" "770" "767" "762" "753" "752" "748" "747" "741" "710" "668" "657" "620" "618" "594" "581" "579" "567" "484" "411" "327" "312" "226" "164" "114" 

Redescription R54 Rules: 

Dist: 0 0 2 4 11
W1R: EcogPtVisspat >= 1.0 <= 1.857143 AND EcogPtMem >= 2.125 <= 3.625 AND MOCA >= 13.0 <= 18.0 AND ADAS13 >= 20.0 <= 42.0 
W2R: ICV >= 1100686.621835 <= 1533428.191201 AND FDG >= 4.55799 <= 5.11078 
JS: 0.3953488372093023
p-value :0.0
Support intersection: 17
Support union: 43

Covered examples (intersection): 
"847" "845" "780" "762" "715" "714" "687" "620" "618" "594" "588" "567" "457" "327" "226" "101" "67" 
Union elements: 
"881" "863" "847" "845" "806" "784" "780" "762" "750" "746" "739" "735" "715" "714" "711" "702" "700" "687" "685" "678" "634" "631" "620" "619" "618" "602" "594" "588" "567" "563" "558" "509" "457" "456" "443" "367" "327" "312" "226" "150" "101" "67" "46" 

Redescription R55 Rules: 

Dist: 0 0 0 1 13
W1R: RAVLTImmediate >= 1.0 <= 29.0 AND CLOCKHAN >= 1.0 <= 1.0 AND CUBE >= 1.0 <= 1.0 AND Q1SCORE >= 23.0 <= 29.0 
W2R: FDG >= 3.92478 <= 4.88881 AND RCT1407 >= 46.0 <= 78.0 AND GLUCOSE >= 49.0 <= 75.0 AND AV45 >= 1.117508 <= 1.608492 
JS: 0.34146341463414637
p-value :6.661338147750939E-16
Support intersection: 14
Support union: 41

Covered examples (intersection): 
"791" "767" "749" "747" "741" "740" "700" "618" "581" "509" "362" "312" "271" "246" 
Union elements: 
"859" "834" "800" "791" "779" "778" "777" "770" "767" "750" "749" "747" "746" "741" "740" "735" "715" "710" "705" "700" "657" "634" "631" "628" "618" "602" "598" "594" "581" "561" "509" "411" "367" "362" "353" "312" "287" "271" "246" "217" "101" 

Redescription R56 Rules: 

Dist: 0 0 0 0 11
W1R: MMSEASON >= 1.0 <= 1.0 AND MMSE >= 20.0 <= 25.0 AND RAVLTForgetting >= 3.0 <= 7.0 AND ABSMEAS >= 1.0 <= 1.0 AND ADAS13 >= 28.0 <= 51.0 AND GDTOTAL >= 0.0 <= 2.0 
W2R: Fusiform >= 11245.0 <= 19798.0 AND HMT7 >= 4.52 <= 6.63 AND Entorhinal >= 2066.0 <= 2851.0 AND FDG >= 3.92478 <= 5.08713 
JS: 0.44
p-value :1.3322676295501878E-15
Support intersection: 11
Support union: 25

Covered examples (intersection): 
"800" "791" "790" "780" "767" "762" "741" "740" "657" "567" "327" 
Union elements: 
"864" "859" "806" "800" "791" "790" "780" "778" "767" "762" "746" "741" "740" "697" "693" "668" "657" "634" "620" "581" "567" "443" "327" "246" "188" 

Redescription R57 Rules: 

Dist: 0 0 1 3 11
W1R: MOCA >= 9.0 <= 18.0 AND FFLUENCY >= 1.0 <= 11.0 AND Q7SCORE >= 2.0 <= 6.0 
W2R: RCT3 >= 8.0 <= 30.0 AND RCT14 >= 29.0 <= 94.0 AND ICV >= 1100686.621835 <= 1532581.446818 AND Hippocampus >= 4167.0 <= 6372.0 AND FDG >= 4.07091 <= 5.35939 
JS: 0.45454545454545453
p-value :0.0
Support intersection: 15
Support union: 33

Covered examples (intersection): 
"762" "753" "714" "700" "687" "657" "618" "594" "588" "561" "457" "287" "246" "226" "67" 
Union elements: 
"862" "859" "806" "780" "762" "753" "750" "747" "715" "714" "702" "700" "687" "657" "620" "618" "594" "588" "579" "567" "561" "457" "456" "443" "392" "327" "287" "246" "226" "205" "135" "67" "46" 

Redescription R58 Rules: 

Dist: 0 0 1 1 9
W1R: EcogPtPlan >= 1.0 <= 1.4 AND MOCA >= 4.0 <= 17.0 AND RAVLTImmediate >= 5.0 <= 21.0 AND SERIAL3 >= 1.0 <= 1.0 
W2R: FDG >= 3.92478 <= 5.35939 AND RCT14 >= 29.0 <= 119.0 AND GLUCOSE >= 45.0 <= 68.0 AND MidTemp >= 11091.0 <= 16912.0 
JS: 0.4583333333333333
p-value :2.1094237467877974E-15
Support intersection: 11
Support union: 24

Covered examples (intersection): 
"800" "780" "753" "747" "741" "700" "657" "618" "411" "217" "67" 
Union elements: 
"806" "800" "780" "778" "753" "748" "747" "741" "736" "735" "700" "687" "678" "657" "631" "618" "594" "579" "567" "561" "411" "246" "217" "67" 

Redescription R59 Rules: 

Dist: 0 0 16 3 0
W1R: RAVLTImmediate >= 45.0 <= 68.0 AND ADAS13 >= 3.0 <= 17.0 AND CDMEMORY >= 0.5 <= 1.0 AND GDHOPE >= 0.0 <= 0.0 AND EcogSPMem >= 1.0 <= 1.625 
W2R: HMT40 >= 11.0 <= 14.0 AND RCT9 >= 3.7 <= 4.6 AND Ventricles >= 5650.0 <= 20004.0 AND FDG >= 6.01373 <= 7.67829 AND RCT4 >= 14.0 <= 52.0 AND HMT16 >= 18.2 <= 35.1 
JS: 0.2753623188405797
p-value :2.0539125955565396E-14
Support intersection: 19
Support union: 69

Covered examples (intersection): 
"674" "617" "607" "606" "593" "464" "329" "299" "293" "274" "229" "167" "161" "103" "102" "87" "83" "63" "27" 
Union elements: 
"734" "674" "671" "658" "649" "643" "627" "617" "612" "607" "606" "593" "578" "559" "533" "529" "524" "520" "507" "489" "482" "480" "479" "464" "434" "398" "385" "381" "372" "355" "339" "330" "329" "311" "299" "293" "274" "269" "261" "238" "233" "232" "229" "180" "171" "167" "166" "161" "147" "132" "121" "103" "102" "99" "87" "83" "81" "63" "61" "51" "41" "27" "26" "15" "14" "11" "9" "6" "1" 

Redescription R60 Rules: 

Dist: 0 0 0 2 9
W1R: MONTH >= 2.0 <= 2.0 AND MOCA >= 6.0 <= 17.0 AND ADAS13 >= 20.0 <= 52.0 AND TRAILS >= 1.0 <= 1.0 AND Q4SCORE >= 9.0 <= 10.0 
W2R: HMT13 >= 193.0 <= 340.0 AND RCT14 >= 52.0 <= 94.0 AND Entorhinal >= 1944.0 <= 2961.0 AND FDG >= 4.13917 <= 5.00671 
JS: 0.5
p-value :4.440892098500626E-16
Support intersection: 11
Support union: 22

Covered examples (intersection): 
"791" "780" "767" "762" "714" "618" "594" "579" "567" "367" "226" 
Union elements: 
"860" "800" "791" "780" "767" "762" "748" "735" "714" "644" "628" "618" "594" "579" "567" "443" "429" "367" "362" "246" "226" "189" 

Redescription R61 Rules: 

Dist: 0 0 1 1 13
W1R: EcogPtPlan >= 1.0 <= 1.666667 AND MOCA >= 4.0 <= 17.0 AND SERIAL2 >= 1.0 <= 1.0 
W2R: Hippocampus >= 4739.0 <= 6386.0 AND BAT126 >= 253.0 <= 826.0 AND HMT3 >= 4.5 <= 5.8 AND FDG >= 3.65581 <= 5.00671 
JS: 0.4411764705882353
p-value :0.0
Support intersection: 15
Support union: 34

Covered examples (intersection): 
"806" "800" "791" "780" "778" "752" "741" "701" "700" "657" "619" "567" "246" "226" "67" 
Union elements: 
"859" "806" "800" "791" "780" "778" "762" "753" "752" "747" "746" "741" "732" "714" "701" "700" "685" "678" "657" "656" "619" "618" "594" "588" "581" "567" "443" "271" "246" "226" "217" "188" "67" "46" 

Redescription R62 Rules: 

Dist: 0 0 0 6 14
W1R: MONTH >= 2.0 <= 2.0 AND RAVLTImmediate >= 13.0 <= 34.0 AND ADAS13 >= 20.0 <= 38.0 AND CDRSB >= 2.5 <= 9.0 AND SERIAL4 >= 2.0 <= 2.0 AND EcogSPMem >= 2.375 <= 4.0 
W2R: PROTEIN >= 20.0 <= 90.0 AND RCT19 >= 58.0 <= 330.0 AND RCT11 >= 106.0 <= 284.0 AND AV45 >= 0.881623 <= 1.708628 AND FDG >= 4.72154 <= 5.99516 AND RCT392 >= 0.9 <= 1.5 
JS: 0.2898550724637681
p-value :1.2323475573339238E-14
Support intersection: 20
Support union: 69

Covered examples (intersection): 
"779" "771" "766" "760" "756" "755" "729" "699" "668" "667" "640" "565" "534" "481" "476" "456" "310" "285" "264" "244" 
Union elements: 
"903" "871" "862" "824" "806" "794" "784" "782" "779" "771" "769" "766" "760" "756" "755" "754" "736" "729" "719" "717" "715" "705" "701" "699" "697" "682" "668" "667" "665" "663" "645" "640" "639" "635" "634" "629" "628" "610" "595" "581" "576" "574" "570" "565" "541" "534" "516" "509" "481" "476" "467" "456" "431" "411" "400" "312" "310" "285" "280" "264" "244" "218" "200" "188" "162" "86" "67" "51" "26" 

Redescription R63 Rules: 

Dist: 0 0 0 0 15
W1R: MMFLOOR >= 1.0 <= 1.0 AND MOCA >= 4.0 <= 17.0 AND MMSE >= 19.0 <= 23.0 AND Q4SCORE >= 9.0 <= 10.0 
W2R: RCT3 >= 12.0 <= 31.0 AND HMT15 >= 40.1 <= 71.3 AND FDG >= 3.92478 <= 5.35939 AND RCT13 >= 3.6 <= 4.3 AND Hippocampus >= 4167.0 <= 6594.0 AND RCT8 >= 4.0 <= 8.6 AND RCT5 >= 16.0 <= 24.0 
JS: 0.4166666666666667
p-value :1.1102230246251565E-16
Support intersection: 15
Support union: 36

Covered examples (intersection): 
"791" "778" "767" "762" "752" "748" "741" "710" "618" "594" "581" "579" "567" "327" "312" 
Union elements: 
"860" "810" "800" "791" "778" "775" "770" "767" "762" "753" "752" "748" "747" "741" "735" "710" "668" "657" "634" "620" "618" "602" "594" "589" "581" "579" "567" "484" "411" "327" "312" "226" "217" "188" "164" "114" 

Redescription R64 Rules: 

Dist: 0 0 0 3 8
W1R: EcogPtPlan >= 1.0 <= 1.4 AND EcogPtVisspat >= 1.333333 <= 2.571429 AND MOCA >= 8.0 <= 18.0 AND EcogPtTotal >= 1.589744 <= 2.512821 
W2R: RCT1408 >= 91.0 <= 187.0 AND RCT12 >= 6.4 <= 7.3 AND RCT11 >= 91.0 <= 123.0 AND Hippocampus >= 4644.0 <= 6118.0 AND AV45 >= 1.202826 <= 1.728965 AND FDG >= 4.13917 <= 5.38384 
JS: 0.4583333333333333
p-value :2.55351295663786E-15
Support intersection: 11
Support union: 24

Covered examples (intersection): 
"780" "778" "753" "700" "618" "567" "534" "457" "246" "226" "205" 
Union elements: 
"860" "806" "780" "778" "770" "767" "753" "741" "700" "687" "631" "620" "618" "594" "567" "534" "457" "405" "362" "327" "246" "226" "205" "67" 

Redescription R65 Rules: 

Dist: 0 0 1 5 8
W1R: MOCA >= 18.0 <= 28.0 AND EcogSPVisspat >= 2.142857 <= 4.0 AND CDMEMORY >= 1.0 <= 2.0 AND SERIAL4 >= 2.0 <= 2.0 AND TRAILS >= 2.0 <= 2.0 
W2R: RCT1407 >= 45.0 <= 92.0 AND Hippocampus >= 3914.0 <= 6178.0 AND FDG >= 5.66414 <= 5.99516 AND RCT4 >= 9.0 <= 24.0 
JS: 0.35
p-value :8.659739592076221E-15
Support intersection: 14
Support union: 40

Covered examples (intersection): 
"779" "771" "769" "733" "699" "625" "570" "500" "481" "451" "399" "280" "264" "254" 
Union elements: 
"782" "779" "771" "769" "768" "766" "760" "758" "733" "723" "719" "717" "699" "696" "691" "668" "635" "625" "624" "621" "596" "574" "570" "528" "500" "481" "474" "453" "451" "399" "310" "282" "280" "264" "254" "252" "189" "183" "139" "133" 

Redescription R66 Rules: 

Dist: 0 0 1 3 10
W1R: MOCA >= 9.0 <= 18.0 AND FFLUENCY >= 1.0 <= 11.0 AND Q7SCORE >= 2.0 <= 6.0 
W2R: RCT3 >= 13.0 <= 30.0 AND RCT14 >= 29.0 <= 94.0 AND ICV >= 1100686.621835 <= 1532581.446818 AND Entorhinal >= 1443.0 <= 3364.0 AND Hippocampus >= 4167.0 <= 6372.0 AND FDG >= 4.07091 <= 5.35939 
JS: 0.45161290322580644
p-value :0.0
Support intersection: 14
Support union: 31

Covered examples (intersection): 
"762" "753" "714" "700" "687" "657" "618" "594" "561" "457" "287" "246" "226" "67" 
Union elements: 
"862" "859" "806" "780" "762" "753" "747" "715" "714" "702" "700" "687" "657" "620" "618" "594" "588" "579" "567" "561" "457" "456" "443" "392" "327" "287" "246" "226" "205" "135" "67" 

Redescription R67 Rules: 

Dist: 0 0 0 2 13
W1R: EcogPtMem >= 2.285714 <= 4.0 AND DELW3 >= 1.0 <= 1.0 AND ADAS13 >= 23.0 <= 52.0 AND CDRSB >= 2.5 <= 8.0 
W2R: CTRED >= 0.0 <= 16.0 AND ICV >= 1362159.775829 <= 1853872.751796 AND Fusiform >= 15945.0 <= 19798.0 AND Entorhinal >= 1438.0 <= 3071.0 AND HMT4 >= 86.0 <= 99.0 AND RCT8 >= 3.3 <= 6.9 AND FDG >= 4.13917 <= 5.945 
JS: 0.36585365853658536
p-value :1.1102230246251565E-15
Support intersection: 15
Support union: 41

Covered examples (intersection): 
"770" "767" "761" "758" "748" "474" "457" "456" "455" "310" "258" "246" "226" "218" "144" 
Union elements: 
"845" "834" "791" "790" "784" "770" "767" "762" "761" "758" "755" "749" "748" "739" "719" "717" "716" "710" "678" "620" "597" "596" "588" "474" "457" "456" "455" "367" "327" "312" "310" "258" "246" "226" "218" "189" "188" "162" "144" "32" "26" 

Redescription R68 Rules: 

Dist: 0 0 1 2 11
W1R: EcogPtPlan >= 1.0 <= 1.4 AND MOCA >= 4.0 <= 17.0 AND SERIAL3 >= 1.0 <= 1.0 
W2R: HMT10 >= 0.29 <= 0.86 AND RCT12 >= 6.6 <= 7.3 AND HMT9 >= 1.16 <= 2.03 AND MidTemp >= 11204.0 <= 17122.0 AND Hippocampus >= 4224.0 <= 6696.0 AND FDG >= 3.92478 <= 5.56488 
JS: 0.4375
p-value :1.1102230246251565E-16
Support intersection: 14
Support union: 32

Covered examples (intersection): 
"806" "800" "780" "753" "741" "700" "657" "631" "618" "567" "411" "246" "217" "67" 
Union elements: 
"859" "806" "800" "780" "778" "762" "753" "748" "747" "746" "741" "740" "736" "735" "700" "685" "678" "657" "656" "631" "620" "618" "594" "588" "567" "443" "429" "411" "246" "226" "217" "67" 

Redescription R69 Rules: 

Dist: 0 0 1 1 11
W1R: RAVLTPercForgetting >= 50.0 <= 100.0 AND BCABDOMN >= 1.0 <= 1.0 AND FFLUENCY >= 1.0 <= 25.0 AND CUBE >= 1.0 <= 1.0 AND Q1SCORE >= 23.0 <= 29.0 
W2R: HMT9 >= 1.33 <= 2.48 AND RCT9 >= 3.7 <= 4.7 AND FDG >= 3.93766 <= 5.35348 AND RCT392 >= 1.0 <= 1.5 
JS: 0.3170731707317073
p-value :1.765254609153999E-14
Support intersection: 13
Support union: 41

Covered examples (intersection): 
"791" "755" "747" "710" "628" "618" "598" "594" "509" "411" "353" "217" "164" 
Union elements: 
"871" "859" "834" "791" "779" "760" "755" "753" "750" "749" "747" "740" "735" "719" "710" "705" "700" "657" "634" "631" "628" "618" "602" "598" "594" "561" "560" "558" "509" "411" "353" "312" "287" "282" "258" "246" "217" "188" "164" "101" "77" 

Redescription R70 Rules: 

Dist: 0 0 0 3 10
W1R: MONTH >= 2.0 <= 2.0 AND MOCA >= 6.0 <= 17.0 AND ADAS13 >= 20.0 <= 52.0 AND TRAILS >= 1.0 <= 1.0 AND Q4SCORE >= 9.0 <= 10.0 
W2R: RCT14 >= 29.0 <= 94.0 AND Entorhinal >= 1883.0 <= 3000.0 AND HMT3 >= 4.2 <= 5.8 AND FDG >= 4.07091 <= 5.38366 AND APOE4 >= 1.0 <= 2.0 
JS: 0.48148148148148145
p-value :1.1102230246251565E-16
Support intersection: 13
Support union: 27

Covered examples (intersection): 
"791" "780" "767" "762" "748" "714" "618" "594" "579" "567" "429" "367" "226" 
Union elements: 
"860" "791" "780" "767" "762" "753" "748" "735" "714" "657" "644" "628" "618" "594" "579" "567" "561" "457" "443" "441" "429" "367" "362" "287" "246" "226" "189" 

Redescription R71 Rules: 

Dist: 0 0 0 0 14
W1R: EcogPtPlan >= 1.0 <= 1.666667 AND EcogPtLang >= 1.0 <= 2.333333 AND MOCA >= 4.0 <= 17.0 AND RAVLTImmediate >= 1.0 <= 23.0 
W2R: FDG >= 3.65581 <= 4.62282 AND HMT19 >= 0.2 <= 0.8 AND RCT5 >= 13.0 <= 25.0 
JS: 0.4
p-value :1.1102230246251565E-16
Support intersection: 14
Support union: 35

Covered examples (intersection): 
"791" "762" "752" "747" "741" "701" "700" "657" "618" "588" "509" "271" "246" "217" 
Union elements: 
"860" "800" "791" "790" "762" "753" "752" "747" "741" "736" "735" "732" "714" "701" "700" "657" "631" "620" "618" "589" "588" "579" "534" "509" "441" "429" "411" "362" "327" "287" "271" "246" "217" "154" "67" 

Redescription R72 Rules: 

Dist: 0 0 0 0 11
W1R: IMMT2W2 >= 2.0 <= 2.0 AND MOCA >= 9.0 <= 17.0 AND RHINO >= 2.0 <= 2.0 AND ADAS13 >= 26.0 <= 46.0 
W2R: BAT126 >= 184.0 <= 349.0 AND RCT13 >= 3.4 <= 4.2 AND FDG >= 3.48632 <= 4.93995 
JS: 0.44
p-value :2.886579864025407E-15
Support intersection: 11
Support union: 25

Covered examples (intersection): 
"806" "780" "778" "770" "762" "618" "598" "594" "588" "509" "246" 
Union elements: 
"862" "834" "806" "790" "780" "778" "770" "762" "753" "700" "678" "618" "598" "594" "588" "581" "567" "509" "443" "271" "246" "217" "208" "188" "143" 

Redescription R73 Rules: 

Dist: 0 0 2 4 7
W1R: EcogPtVisspat >= 1.0 <= 1.857143 AND EcogPtMem >= 2.125 <= 3.625 AND MOCA >= 13.0 <= 18.0 AND ADAS13 >= 20.0 <= 42.0 
W2R: ICV >= 1331751.192606 <= 1533428.191201 AND MidTemp >= 15569.0 <= 23911.0 AND FDG >= 4.57367 <= 5.10181 
JS: 0.40625
p-value :6.661338147750939E-16
Support intersection: 13
Support union: 32

Covered examples (intersection): 
"845" "715" "714" "687" "620" "618" "594" "567" "457" "327" "226" "101" "67" 
Union elements: 
"847" "845" "784" "780" "762" "746" "739" "715" "714" "711" "702" "687" "685" "634" "631" "620" "618" "602" "594" "588" "567" "563" "558" "457" "456" "443" "327" "312" "226" "150" "101" "67" 

Redescription R74 Rules: 

Dist: 0 0 0 2 10
W1R: Q13SCORE >= 2.0 <= 4.0 AND CDRSB >= 2.5 <= 6.0 AND Q8SCORE >= 4.0 <= 8.0 AND EcogSPPlan >= 1.0 <= 2.8 AND EcogSPLang >= 1.111111 <= 2.888889 AND Q1SCORE >= 20.0 <= 29.0 
W2R: FDG >= 3.48632 <= 5.25961 AND Fusiform >= 15362.0 <= 26192.0 AND Entorhinal >= 2646.0 <= 4772.0 AND HMT4 >= 83.0 <= 100.0 AND RCT5 >= 17.0 <= 32.0 
JS: 0.32432432432432434
p-value :7.549516567451064E-15
Support intersection: 12
Support union: 37

Covered examples (intersection): 
"791" "790" "778" "770" "761" "667" "565" "518" "484" "353" "258" "208" 
Union elements: 
"791" "790" "783" "778" "770" "767" "761" "755" "715" "697" "687" "668" "667" "639" "620" "618" "598" "581" "565" "558" "518" "514" "484" "457" "429" "362" "353" "312" "271" "258" "246" "226" "217" "208" "114" "101" "32" 

Redescription R75 Rules: 

Dist: 0 0 1 1 9
W1R: EcogPtPlan >= 1.0 <= 1.666667 AND EcogPtVisspat >= 1.142857 <= 2.857143 AND EcogPtMem >= 1.5 <= 3.375 AND MOCA >= 4.0 <= 17.0 AND SERIAL2 >= 1.0 <= 1.0 
W2R: Hippocampus >= 4739.0 <= 6386.0 AND BAT126 >= 253.0 <= 826.0 AND HMT3 >= 4.5 <= 5.8 AND FDG >= 3.65581 <= 5.00671 
JS: 0.4782608695652174
p-value :1.2212453270876722E-15
Support intersection: 11
Support union: 23

Covered examples (intersection): 
"791" "780" "778" "752" "741" "700" "619" "567" "246" "226" "67" 
Union elements: 
"806" "800" "791" "780" "778" "762" "752" "741" "701" "700" "657" "619" "618" "594" "581" "567" "271" "246" "226" "217" "188" "67" "46" 

Redescription R76 Rules: 

Dist: 0 0 1 5 6
W1R: EcogPtLang >= 1.555556 <= 3.777778 AND IMMT2W2 >= 1.0 <= 1.0 AND ADAS13 >= 20.0 <= 33.0 
W2R: RCT183 >= 8.4 <= 9.7 AND Entorhinal >= 1438.0 <= 3291.0 AND RCT6 >= 16.0 <= 31.0 AND FDG >= 4.51892 <= 5.98823 
JS: 0.32432432432432434
p-value :4.263256414560601E-14
Support intersection: 12
Support union: 37

Covered examples (intersection): 
"765" "644" "635" "577" "474" "456" "441" "411" "183" "176" "162" "151" 
Union elements: 
"880" "765" "759" "758" "736" "705" "691" "660" "644" "635" "634" "631" "621" "598" "596" "577" "574" "561" "528" "514" "476" "474" "467" "456" "451" "441" "431" "411" "391" "327" "309" "280" "205" "183" "176" "162" "151" 

Redescription R77 Rules: 

Dist: 0 0 0 0 11
W1R: MOCA >= 4.0 <= 13.0 AND IMMT1W4 >= 1.0 <= 1.0 AND Q1SCORE >= 20.0 <= 29.0 
W2R: FDG >= 3.48632 <= 4.62282 AND RCT13 >= 3.4 <= 4.2 
JS: 0.4074074074074074
p-value :1.099120794378905E-14
Support intersection: 11
Support union: 27

Covered examples (intersection): 
"767" "752" "740" "700" "657" "618" "589" "579" "271" "246" "217" 
Union elements: 
"780" "767" "762" "752" "746" "740" "710" "707" "701" "700" "657" "618" "600" "598" "589" "588" "579" "514" "509" "457" "342" "271" "252" "246" "231" "217" "208" 

Redescription R78 Rules: 

Dist: 0 0 0 2 10
W1R: EcogPtMem >= 2.285714 <= 4.0 AND DELW3 >= 1.0 <= 1.0 AND Q11SCORE >= 0.0 <= 1.0 AND Q10SCORE >= 0.0 <= 0.0 AND CDRSB >= 2.5 <= 6.0 AND ADAS13 >= 23.0 <= 40.0 
W2R: CTRED >= 0.0 <= 16.0 AND ICV >= 1362159.775829 <= 1910617.964791 AND Fusiform >= 15945.0 <= 19798.0 AND Entorhinal >= 1438.0 <= 3191.0 AND HMT4 >= 84.0 <= 99.0 AND FDG >= 4.13917 <= 5.95883 
JS: 0.375
p-value :5.773159728050814E-15
Support intersection: 12
Support union: 32

Covered examples (intersection): 
"770" "767" "739" "474" "457" "456" "455" "310" "258" "246" "226" "218" 
Union elements: 
"791" "790" "784" "770" "767" "761" "758" "749" "748" "739" "733" "717" "660" "620" "596" "588" "474" "467" "457" "456" "455" "431" "310" "258" "246" "226" "218" "189" "162" "144" "32" "26" 

Redescription R79 Rules: 

Dist: 0 0 22 1 0
W1R: RAVLTImmediate >= 25.0 <= 68.0 AND BCURNFRQ >= 1.0 <= 1.0 AND CDMEMORY >= 0.5 <= 0.5 AND Q4SCORE >= 0.0 <= 4.0 AND EcogSPMem >= 1.0 <= 1.428571 
W2R: HMT10 >= 0.17 <= 0.5 AND PROTEIN >= 10.0 <= 56.0 AND PTAU >= 10.4 <= 46.8 AND Hippocampus >= 6869.0 <= 9929.0 AND FDG >= 6.00023 <= 7.91989 AND HMT17 >= 3.2 <= 8.1 AND HMT16 >= 20.5 <= 49.4 
JS: 0.26436781609195403
p-value :3.597122599785507E-14
Support intersection: 23
Support union: 87

Covered examples (intersection): 
"434" "421" "339" "330" "299" "269" "238" "227" "171" "167" "147" "102" "100" "90" "88" "87" "81" "63" "54" "41" "22" "9" "6" 
Union elements: 
"764" "649" "646" "643" "607" "578" "540" "523" "491" "489" "449" "434" "433" "421" "409" "406" "395" "393" "386" "373" "363" "358" "350" "339" "337" "330" "318" "315" "313" "300" "299" "275" "274" "269" "262" "238" "233" "228" "227" "206" "203" "195" "190" "180" "171" "169" "167" "149" "147" "145" "142" "138" "120" "119" "116" "103" "102" "100" "97" "95" "91" "90" "88" "87" "85" "82" "81" "76" "74" "72" "71" "63" "54" "41" "40" "39" "28" "27" "25" "22" "21" "15" "11" "9" "6" "2" "1" 

Redescription R80 Rules: 

Dist: 0 0 25 5 0
W1R: EcogPtOrgan >= 1.0 <= 2.0 AND ADAS13 >= 3.0 <= 19.0 AND RAVLTImmediate >= 45.0 <= 65.0 AND CDORIENT >= 0.0 <= 0.0 AND CDMEMORY >= 0.5 <= 0.5 AND EcogPtTotal >= 1.076923 <= 2.435897 
W2R: RCT1407 >= 41.0 <= 109.0 AND HMT9 >= 0.76 <= 1.96 AND Ventricles >= 5650.0 <= 25901.0 AND AV45 >= 0.901511 <= 1.221435 AND FDG >= 6.09936 <= 8.08731 
JS: 0.26785714285714285
p-value :1.709743457922741E-14
Support intersection: 30
Support union: 112

Covered examples (intersection): 
"674" "649" "606" "593" "585" "482" "464" "434" "358" "355" "329" "302" "299" "290" "274" "269" "238" "229" "203" "171" "167" "161" "152" "147" "103" "83" "65" "27" "9" "4" 
Union elements: 
"814" "799" "797" "793" "772" "738" "734" "725" "706" "689" "679" "674" "671" "649" "643" "642" "627" "622" "612" "606" "593" "585" "566" "556" "550" "531" "524" "521" "520" "517" "507" "503" "499" "493" "489" "482" "480" "470" "464" "448" "434" "433" "424" "422" "421" "419" "406" "390" "388" "387" "382" "372" "369" "366" "358" "356" "355" "354" "332" "330" "329" "315" "311" "306" "302" "299" "290" "274" "269" "261" "250" "241" "238" "232" "229" "215" "210" "207" "203" "194" "180" "171" "167" "166" "161" "152" "149" "147" "141" "132" "129" "105" "103" "99" "97" "96" "90" "87" "83" "81" "65" "63" "61" "59" "44" "34" "33" "27" "26" "17" "9" "4" 

Redescription R81 Rules: 

Dist: 0 0 0 3 8
W1R: IMMT1W3 >= 2.0 <= 2.0 AND RAVLTImmediate >= 16.0 <= 21.0 AND Q12SCORE >= 0.0 <= 0.0 AND ADAS13 >= 27.0 <= 34.0 AND Q8SCORE >= 3.0 <= 10.0 
W2R: RCT14 >= 46.0 <= 156.0 AND ICV >= 1351672.49854 <= 1910617.964791 AND MidTemp >= 14337.0 <= 18513.0 AND FDG >= 4.97597 <= 5.72389 AND HMT17 >= 3.6 <= 9.6 
JS: 0.3333333333333333
p-value :1.0769163338864018E-13
Support intersection: 11
Support union: 33

Covered examples (intersection): 
"790" "784" "783" "765" "620" "484" "411" "218" "183" "176" "162" 
Union elements: 
"790" "784" "783" "765" "704" "639" "634" "631" "620" "619" "567" "541" "528" "508" "484" "467" "456" "441" "429" "411" "391" "335" "287" "260" "258" "230" "218" "183" "176" "162" "144" "101" "67" 

Redescription R82 Rules: 

Dist: 0 0 0 0 11
W1R: DAY >= 1.0 <= 1.0 AND MOCA >= 4.0 <= 14.0 AND ADAS13 >= 27.0 <= 51.0 AND Q6SCORE >= 1.0 <= 5.0 
W2R: RCT6 >= 13.0 <= 22.0 AND FDG >= 3.48632 <= 4.60246 
JS: 0.4074074074074074
p-value :1.3877787807814457E-14
Support intersection: 11
Support union: 27

Covered examples (intersection): 
"767" "749" "741" "740" "701" "618" "589" "579" "271" "246" "217" 
Union elements: 
"859" "791" "784" "767" "752" "749" "747" "746" "741" "740" "735" "707" "701" "618" "598" "589" "588" "579" "514" "509" "443" "353" "271" "252" "246" "217" "208" 

Redescription R83 Rules: 

Dist: 0 0 0 0 11
W1R: MOCA >= 4.0 <= 14.0 AND ADAS13 >= 20.0 <= 51.0 AND EcogSPTotal >= 2.641026 <= 3.948718 
W2R: RCT14 >= 56.0 <= 209.0 AND RCT1 >= 0.5 <= 0.9 AND HMT19 >= 0.2 <= 0.8 AND FDG >= 3.65581 <= 4.59533 AND RCT4 >= 10.0 <= 22.0 
JS: 0.39285714285714285
p-value :2.886579864025407E-15
Support intersection: 11
Support union: 28

Covered examples (intersection): 
"752" "749" "741" "740" "701" "700" "589" "588" "271" "246" "217" 
Union elements: 
"881" "859" "847" "834" "778" "753" "752" "749" "748" "746" "741" "740" "735" "701" "700" "678" "589" "588" "579" "561" "534" "455" "443" "342" "271" "246" "231" "217" 

Redescription R84 Rules: 

Dist: 0 0 1 1 12
W1R: RAVLTPercForgetting >= 50.0 <= 100.0 AND BCABDOMN >= 1.0 <= 1.0 AND FFLUENCY >= 1.0 <= 25.0 AND CUBE >= 1.0 <= 1.0 AND Q1SCORE >= 23.0 <= 29.0 
W2R: RCT9 >= 3.7 <= 4.7 AND FDG >= 3.83692 <= 5.35348 AND RCT392 >= 1.0 <= 1.5 
JS: 0.3111111111111111
p-value :3.7414515929867775E-14
Support intersection: 14
Support union: 45

Covered examples (intersection): 
"791" "755" "747" "735" "710" "628" "618" "598" "594" "509" "411" "353" "217" "164" 
Union elements: 
"871" "859" "834" "791" "779" "760" "755" "753" "750" "749" "747" "741" "740" "735" "719" "710" "707" "705" "700" "657" "634" "631" "629" "628" "618" "602" "598" "594" "589" "561" "560" "558" "509" "411" "353" "312" "287" "282" "258" "246" "217" "188" "164" "101" "77" 

Redescription R85 Rules: 

Dist: 0 0 0 2 9
W1R: EcogPtMem >= 2.285714 <= 4.0 AND DELW3 >= 1.0 <= 1.0 AND Q11SCORE >= 0.0 <= 1.0 AND Q10SCORE >= 0.0 <= 0.0 AND CDRSB >= 2.5 <= 6.0 AND ADAS13 >= 23.0 <= 40.0 
W2R: CTRED >= 0.0 <= 16.0 AND ICV >= 1362159.775829 <= 1853872.751796 AND Fusiform >= 15945.0 <= 19798.0 AND Entorhinal >= 1438.0 <= 3071.0 AND HMT4 >= 86.0 <= 99.0 AND RCT8 >= 3.3 <= 6.9 AND FDG >= 4.13917 <= 5.945 
JS: 0.39285714285714285
p-value :1.7985612998927536E-14
Support intersection: 11
Support union: 28

Covered examples (intersection): 
"770" "767" "474" "457" "456" "455" "310" "258" "246" "226" "218" 
Union elements: 
"791" "790" "784" "770" "767" "761" "758" "749" "748" "739" "717" "620" "596" "588" "474" "457" "456" "455" "310" "258" "246" "226" "218" "189" "162" "144" "32" "26" 

Redescription R86 Rules: 

Dist: 0 0 1 4 8
W1R: MOCA >= 18.0 <= 28.0 AND EcogSPVisspat >= 2.142857 <= 4.0 AND CDMEMORY >= 1.0 <= 2.0 AND SERIAL4 >= 2.0 <= 2.0 AND TRAILS >= 2.0 <= 2.0 
W2R: RCT1407 >= 45.0 <= 92.0 AND Hippocampus >= 3914.0 <= 6178.0 AND RCT6 >= 15.0 <= 38.0 AND FDG >= 5.66414 <= 5.99516 AND RCT4 >= 12.0 <= 24.0 
JS: 0.34210526315789475
p-value :4.141131881851834E-14
Support intersection: 13
Support union: 38

Covered examples (intersection): 
"779" "771" "769" "733" "699" "625" "570" "500" "451" "399" "280" "264" "254" 
Union elements: 
"782" "779" "771" "769" "768" "766" "760" "758" "733" "723" "719" "717" "699" "696" "691" "668" "635" "625" "624" "621" "596" "574" "570" "528" "500" "481" "474" "451" "399" "310" "282" "280" "264" "254" "252" "189" "183" "133" 

Redescription R87 Rules: 

Dist: 0 0 0 0 12
W1R: RAVLTImmediate >= 1.0 <= 17.0 AND CDJUDGE >= 0.5 <= 1.0 AND ADAS13 >= 24.0 <= 52.0 AND EcogSPOrgan >= 1.333333 <= 4.0 
W2R: HMT9 >= 0.73 <= 1.97 AND RCT8 >= 2.7 <= 4.7 AND FDG >= 3.93766 <= 4.87669 
JS: 0.35294117647058826
p-value :1.9984014443252818E-14
Support intersection: 12
Support union: 34

Covered examples (intersection): 
"791" "780" "752" "749" "700" "687" "589" "581" "579" "367" "271" "217" 
Union elements: 
"845" "806" "791" "784" "782" "780" "777" "775" "753" "752" "749" "740" "739" "736" "735" "733" "719" "700" "687" "681" "657" "635" "618" "594" "589" "581" "579" "576" "476" "367" "292" "271" "217" "143" 

Redescription R88 Rules: 

Dist: 0 0 21 5 0
W1R: EcogPtOrgan >= 1.0 <= 2.0 AND ADAS13 >= 3.0 <= 19.0 AND RAVLTImmediate >= 45.0 <= 65.0 AND CDORIENT >= 0.0 <= 0.0 AND CDMEMORY >= 0.5 <= 0.5 AND EcogPtTotal >= 1.076923 <= 2.435897 
W2R: RCT1407 >= 41.0 <= 109.0 AND HMT9 >= 0.76 <= 1.96 AND Ventricles >= 5650.0 <= 25901.0 AND AV45 >= 0.901511 <= 1.221435 AND FDG >= 6.09936 <= 7.91989 AND RCT392 >= 0.6 <= 1.0 
JS: 0.2736842105263158
p-value :2.4424906541753444E-14
Support intersection: 26
Support union: 95

Covered examples (intersection): 
"674" "649" "606" "593" "585" "482" "464" "434" "358" "355" "299" "274" "269" "238" "229" "203" "171" "167" "161" "147" "103" "83" "65" "27" "9" "4" 
Union elements: 
"814" "799" "797" "793" "772" "738" "734" "725" "706" "689" "679" "674" "671" "649" "643" "642" "627" "622" "612" "606" "593" "585" "566" "556" "550" "531" "524" "520" "507" "503" "499" "493" "489" "482" "480" "470" "464" "434" "433" "419" "406" "390" "388" "387" "372" "369" "366" "358" "356" "355" "354" "330" "329" "315" "311" "306" "302" "299" "290" "274" "269" "261" "238" "232" "229" "210" "207" "203" "180" "171" "167" "166" "161" "152" "149" "147" "132" "129" "105" "103" "99" "83" "81" "65" "63" "61" "59" "44" "34" "33" "27" "26" "17" "9" "4" 

Redescription R89 Rules: 

Dist: 0 0 11 3 0
W1R: EcogPtOrgan >= 1.0 <= 1.0 AND EcogPtMem >= 1.5 <= 3.875 AND CDRSB >= 1.0 <= 3.5 AND Q4SCORE >= 0.0 <= 4.0 
W2R: FDG >= 6.00975 <= 8.08201 AND RCT19 >= 140.0 <= 504.0 AND HMT10 >= 0.21 <= 0.4 AND Hippocampus >= 6989.0 <= 9700.0 AND HMT18 >= 0.3 <= 2.1 
JS: 0.2978723404255319
p-value :2.3991919562149633E-13
Support intersection: 14
Support union: 47

Covered examples (intersection): 
"718" "671" "654" "649" "593" "449" "394" "393" "102" "95" "21" "19" "18" "17" 
Union elements: 
"811" "799" "797" "745" "734" "718" "672" "671" "654" "649" "593" "578" "557" "498" "466" "449" "437" "434" "421" "394" "393" "374" "341" "190" "166" "133" "124" "116" "102" "97" "95" "94" "91" "90" "84" "69" "63" "61" "52" "41" "40" "27" "21" "19" "18" "17" "6" 

Redescription R90 Rules: 

Dist: 0 0 0 5 6
W1R: EcogPtLang >= 1.555556 <= 3.777778 AND IMMT2W2 >= 1.0 <= 1.0 AND ADAS13 >= 20.0 <= 33.0 AND Q6SCORE >= 0.0 <= 0.0 
W2R: RCT183 >= 8.4 <= 9.7 AND Entorhinal >= 1438.0 <= 3291.0 AND RCT6 >= 16.0 <= 31.0 AND FDG >= 4.51892 <= 5.98823 
JS: 0.3142857142857143
p-value :7.693845560652335E-14
Support intersection: 11
Support union: 35

Covered examples (intersection): 
"765" "644" "635" "577" "474" "456" "411" "183" "176" "162" "151" 
Union elements: 
"880" "765" "759" "758" "736" "691" "660" "644" "635" "631" "621" "598" "596" "577" "574" "561" "528" "514" "476" "474" "467" "456" "451" "441" "431" "411" "391" "327" "309" "280" "205" "183" "176" "162" "151" 

Redescription R91 Rules: 

Dist: 0 0 1 1 14
W1R: RAVLTPercForgetting >= 50.0 <= 100.0 AND CUBE >= 1.0 <= 1.0 AND Q1SCORE >= 23.0 <= 29.0 
W2R: RCT9 >= 3.7 <= 4.7 AND FDG >= 3.83692 <= 5.35348 AND RCT392 >= 1.0 <= 1.5 
JS: 0.2807017543859649
p-value :1.5432100042289676E-14
Support intersection: 16
Support union: 57

Covered examples (intersection): 
"791" "755" "747" "741" "735" "710" "628" "618" "598" "594" "509" "411" "353" "312" "217" "164" 
Union elements: 
"871" "859" "834" "800" "791" "782" "779" "778" "770" "767" "760" "755" "753" "750" "749" "747" "746" "741" "740" "736" "735" "719" "710" "707" "705" "700" "657" "634" "631" "629" "628" "618" "615" "602" "598" "594" "589" "581" "561" "560" "558" "514" "509" "411" "362" "353" "312" "287" "282" "271" "258" "246" "217" "188" "164" "101" "77" 

Redescription R92 Rules: 

Dist: 0 0 20 5 0
W1R: EcogPtVisspat >= 1.142857 <= 3.571429 AND GDSATIS >= 0.0 <= 0.0 AND NXVISUAL >= 1.0 <= 1.0 AND RAVLTImmediate >= 20.0 <= 44.0 AND ADAS13 >= 7.0 <= 18.0 AND CDMEMORY >= 0.5 <= 1.0 AND CDRSB >= 0.5 <= 1.5 
W2R: PROTEIN >= 26.0 <= 86.0 AND AV45 >= 1.246511 <= 1.841687 AND RCT12 >= 6.5 <= 7.5 AND WholeBrain >= 839415.474039 <= 1155642.316925 AND HMT3 >= 4.1 <= 5.6 AND HMT19 >= 0.4 <= 2.6 AND FDG >= 6.4015 <= 7.38372 
JS: 0.24509803921568626
p-value :2.930988785010413E-14
Support intersection: 25
Support union: 102

Covered examples (intersection): 
"709" "669" "648" "637" "568" "540" "510" "463" "436" "423" "412" "393" "351" "314" "281" "220" "172" "134" "112" "104" "69" "64" "47" "36" "18" 
Union elements: 
"773" "764" "754" "726" "709" "707" "703" "686" "679" "669" "656" "648" "646" "637" "633" "614" "608" "605" "590" "587" "573" "571" "568" "548" "547" "544" "540" "530" "510" "498" "491" "486" "480" "466" "463" "461" "436" "423" "412" "405" "396" "394" "393" "360" "357" "351" "345" "337" "324" "323" "322" "320" "314" "294" "286" "281" "278" "268" "253" "248" "245" "241" "220" "216" "206" "204" "197" "196" "172" "159" "136" "134" "124" "119" "112" "111" "104" "88" "85" "84" "80" "78" "77" "75" "69" "64" "60" "54" "47" "45" "43" "42" "40" "38" "36" "30" "29" "28" "22" "21" "18" "8" 

Redescription R93 Rules: 

Dist: 0 0 0 2 9
W1R: ADAS13 >= 21.0 <= 51.0 AND Q11SCORE >= 2.0 <= 3.0 AND Q8SCORE >= 2.0 <= 11.0 
W2R: Ventricles >= 45375.0 <= 134953.0 AND HMT19 >= 0.6 <= 4.0 AND FDG >= 3.48632 <= 4.91594 
JS: 0.3235294117647059
p-value :1.574296248918472E-13
Support intersection: 11
Support union: 34

Covered examples (intersection): 
"755" "741" "657" "598" "581" "579" "518" "362" "271" "217" "208" 
Union elements: 
"835" "778" "777" "775" "762" "761" "755" "746" "741" "720" "710" "697" "696" "678" "657" "631" "628" "618" "598" "591" "581" "579" "561" "518" "362" "325" "271" "231" "230" "217" "210" "208" "205" "192" 

Redescription R94 Rules: 

Dist: 0 0 0 4 10
W1R: IMMT1W3 >= 2.0 <= 2.0 AND RAVLTImmediate >= 15.0 <= 21.0 AND Q12SCORE >= 0.0 <= 0.0 AND ADAS13 >= 27.0 <= 36.0 
W2R: MidTemp >= 13345.0 <= 18513.0 AND Fusiform >= 13330.0 <= 20519.0 AND FDG >= 4.97597 <= 5.72389 AND HMT17 >= 3.0 <= 9.6 
JS: 0.2978723404255319
p-value :7.749356711883593E-14
Support intersection: 14
Support union: 47

Covered examples (intersection): 
"790" "784" "783" "765" "668" "631" "620" "484" "411" "287" "218" "183" "176" "162" 
Union elements: 
"790" "784" "783" "782" "765" "764" "739" "731" "716" "704" "695" "694" "681" "668" "639" "634" "631" "620" "619" "567" "541" "528" "508" "484" "476" "467" "456" "441" "429" "411" "391" "335" "292" "287" "263" "260" "258" "230" "218" "205" "183" "176" "162" "144" "130" "101" "67" 

Redescription R95 Rules: 

Dist: 0 0 1 5 9
W1R: MOCA >= 18.0 <= 28.0 AND CDMEMORY >= 1.0 <= 2.0 AND SERIAL4 >= 2.0 <= 2.0 AND EcogSPVisspat >= 2.142857 <= 4.0 
W2R: RCT1407 >= 45.0 <= 92.0 AND Hippocampus >= 3914.0 <= 6178.0 AND FDG >= 5.66414 <= 5.99516 AND RCT4 >= 9.0 <= 24.0 
JS: 0.3125
p-value :5.184741524999481E-14
Support intersection: 15
Support union: 48

Covered examples (intersection): 
"779" "771" "769" "733" "699" "625" "570" "500" "481" "451" "399" "310" "280" "264" "254" 
Union elements: 
"794" "782" "779" "777" "771" "769" "768" "766" "760" "758" "733" "723" "719" "717" "699" "697" "696" "691" "668" "660" "635" "625" "624" "621" "596" "574" "570" "528" "516" "500" "481" "474" "457" "456" "453" "451" "399" "310" "282" "280" "264" "254" "252" "189" "183" "139" "135" "133" 

Redescription R96 Rules: 

Dist: 0 0 0 0 12
W1R: MMSE >= 19.0 <= 23.0 AND TRAILS >= 2.0 <= 2.0 
W2R: FDG >= 4.68096 <= 5.81302 AND RCT11 >= 99.0 <= 180.0 AND Hippocampus >= 4782.0 <= 6178.0 AND HMT18 >= 0.5 <= 2.2 
JS: 0.2857142857142857
p-value :3.7969627442180354E-13
Support intersection: 12
Support union: 42

Covered examples (intersection): 
"778" "758" "753" "736" "687" "668" "620" "619" "581" "561" "327" "244" 
Union elements: 
"864" "835" "782" "778" "775" "769" "768" "766" "765" "760" "758" "753" "736" "733" "731" "702" "687" "668" "647" "634" "620" "619" "610" "597" "589" "588" "581" "577" "561" "541" "528" "500" "474" "367" "327" "312" "264" "260" "258" "244" "218" "188" 

Redescription R97 Rules: 

Dist: 0 0 9 2 0
W1R: BCOTHER >= 2.0 <= 2.0 AND RAVLTImmediate >= 46.0 <= 65.0 AND CDMEMORY >= 0.5 <= 1.0 
W2R: RCT1407 >= 41.0 <= 85.0 AND Fusiform >= 15561.0 <= 20402.0 AND Hippocampus >= 6510.0 <= 8480.0 AND RCT8 >= 2.2 <= 6.3 AND AV45 >= 0.959016 <= 1.204019 AND FDG >= 6.54084 <= 8.06171 AND RCT392 >= 0.7 <= 0.8 
JS: 0.3055555555555556
p-value :2.5112134593996416E-12
Support intersection: 11
Support union: 36

Covered examples (intersection): 
"529" "479" "385" "166" "103" "102" "81" "33" "14" "6" "4" 
Union elements: 
"797" "734" "671" "627" "622" "617" "604" "593" "592" "549" "529" "520" "479" "472" "390" "385" "274" "269" "238" "207" "167" "166" "161" "106" "103" "102" "83" "81" "72" "41" "33" "27" "25" "14" "6" "4" 

Redescription R98 Rules: 

Dist: 0 0 0 0 11
W1R: RAVLTImmediate >= 13.0 <= 26.0 AND BCANKLE >= 1.0 <= 1.0 AND MMSE >= 19.0 <= 23.0 AND CDORIENT >= 0.5 <= 2.0 AND TRAILS >= 2.0 <= 2.0 
W2R: FDG >= 4.68096 <= 5.81302 AND RCT11 >= 99.0 <= 180.0 AND Hippocampus >= 4782.0 <= 6178.0 AND HMT18 >= 0.5 <= 2.2 
JS: 0.3055555555555556
p-value :7.353007092092412E-13
Support intersection: 11
Support union: 36

Covered examples (intersection): 
"778" "758" "753" "736" "687" "668" "620" "581" "561" "327" "244" 
Union elements: 
"864" "835" "782" "778" "769" "768" "766" "765" "760" "758" "753" "736" "731" "702" "687" "668" "634" "620" "619" "610" "597" "589" "588" "581" "577" "561" "541" "528" "367" "327" "312" "264" "260" "244" "218" "188" 

Redescription R99 Rules: 

Dist: 0 0 2 6 5
W1R: ADAS11 >= 9.0 <= 17.0 AND GDTOTAL >= 0.0 <= 2.0 AND SERIAL5 >= 1.0 <= 1.0 AND Q1SCORE >= 20.0 <= 26.0 
W2R: Fusiform >= 13152.0 <= 18044.0 AND Entorhinal >= 2890.0 <= 3445.0 AND FDG >= 3.79902 <= 5.72389 
JS: 0.2765957446808511
p-value :2.5297541839108817E-12
Support intersection: 13
Support union: 47

Covered examples (intersection): 
"888" "774" "739" "695" "644" "519" "514" "475" "429" "353" "151" "150" "67" 
Union elements: 
"888" "845" "833" "819" "774" "765" "750" "749" "739" "735" "732" "731" "695" "687" "678" "644" "615" "605" "598" "567" "528" "519" "514" "508" "484" "475" "441" "429" "391" "354" "353" "323" "309" "260" "246" "230" "217" "207" "164" "154" "151" "150" "130" "101" "89" "67" "32" 

Redescription R100 Rules: 

Dist: 0 0 1 1 9
W1R: EcogPtLang >= 1.0 <= 2.111111 AND RAVLTPercForgetting >= 55.555556 <= 100.0 AND FFLUENCY >= 2.0 <= 25.0 AND CUBE >= 1.0 <= 1.0 AND Q1SCORE >= 23.0 <= 29.0 
W2R: RCT9 >= 3.7 <= 4.7 AND FDG >= 3.83692 <= 5.35348 AND RCT392 >= 1.0 <= 1.5 
JS: 0.3055555555555556
p-value :2.215672090244425E-12
Support intersection: 11
Support union: 36

Covered examples (intersection): 
"791" "755" "747" "735" "710" "618" "509" "411" "353" "217" "164" 
Union elements: 
"871" "859" "791" "779" "760" "755" "753" "749" "747" "741" "735" "710" "707" "657" "631" "629" "628" "618" "598" "594" "589" "560" "558" "509" "411" "353" "312" "287" "282" "258" "246" "217" "188" "164" "101" "77" 
