# Supplementary material for: Using redescription mining to relate clinical and biological characteristics of cognitively impaired and Alzheimer’s disease patients
Source: PLoS One. 2017 Oct 31;12(10):e0187364. doi: 10.1371/journal.pone.0187364 (PMC5663625; doi:10.1371/journal.pone.0187364)
Supplement: S10 File — (TXT) [file pone.0187364.s010.txt]

Redescriptions obtained on dataset D2 describing [40,99] subjects. 
Target variable distribution is in order [CN, SMC, EMCI, LMCI, AD].

Redescription R1 Rules: 

Dist: 0 0 1 6 33
W1R: GDEMPTY >= 0.0 <= 0.0 AND MOCA >= 4.0 <= 18.0 AND BCDIARRH >= 1.0 <= 1.0 AND ADAS13 >= 20.0 <= 52.0 AND SERIAL5 >= 1.0 <= 1.0 AND Q4SCORE >= 6.0 <= 10.0 AND BCURNDIS >= 1.0 <= 1.0 
W2R: GLUCOSE >= 3.0 <= 68.0 AND HMT4 >= 81.0 <= 102.0 AND FDG >= 3.65581 <= 5.39241 
JS: 0.45977011494252873
p-value :0.0
Support intersection: 40
Support union: 87

Covered examples (intersection): 
"806" "791" "790" "783" "780" "778" "767" "762" "753" "752" "749" "748" "741" "740" "739" "715" "714" "710" "701" "700" "687" "678" "657" "618" "598" "594" "579" "567" "561" "514" "457" "429" "411" "342" "287" "271" "246" "226" "217" "101" 
Union elements: 
"859" "847" "834" "810" "806" "800" "791" "790" "783" "780" "778" "770" "767" "765" "762" "761" "758" "753" "752" "749" "748" "747" "746" "741" "740" "739" "735" "728" "715" "714" "710" "701" "700" "697" "687" "678" "668" "667" "657" "645" "644" "639" "629" "620" "618" "598" "595" "594" "589" "581" "579" "567" "565" "561" "518" "514" "509" "484" "475" "457" "456" "441" "429" "411" "367" "353" "342" "338" "312" "292" "287" "271" "258" "252" "246" "231" "230" "226" "217" "205" "183" "164" "148" "135" "101" "77" "67" 

Redescription R2 Rules: 

Dist: 0 0 35 7 0
W1R: RAVLTImmediate >= 45.0 <= 68.0 AND CDMEMORY >= 0.5 <= 1.0 AND EcogSPDivatt >= 1.0 <= 2.0 
W2R: RCT20 >= 180.0 <= 358.0 AND HMT40 >= 11.2 <= 14.0 AND WholeBrain >= 958873.386824 <= 1342716.963722 AND Hippocampus >= 6296.0 <= 9246.0 AND AV45 >= 0.908061 <= 1.215729 AND FDG >= 5.89178 <= 8.08201 AND HMT16 >= 24.6 <= 52.0 
JS: 0.3333333333333333
p-value :0.0
Support intersection: 42
Support union: 126

Covered examples (intersection): 
"745" "674" "671" "643" "627" "622" "617" "607" "593" "592" "559" "472" "465" "464" "434" "419" "385" "372" "371" "339" "329" "299" "290" "238" "222" "203" "171" "161" "103" "102" "94" "87" "81" "72" "63" "49" "33" "27" "19" "9" "6" "4" 
Union elements: 
"781" "759" "751" "745" "738" "734" "718" "689" "674" "671" "658" "655" "654" "649" "643" "642" "627" "622" "617" "616" "607" "606" "604" "593" "592" "585" "566" "559" "555" "551" "543" "539" "537" "529" "524" "520" "515" "505" "499" "489" "482" "480" "479" "472" "465" "464" "458" "446" "434" "424" "419" "388" "385" "378" "372" "371" "358" "355" "339" "338" "330" "329" "311" "302" "299" "293" "290" "274" "269" "262" "261" "255" "251" "238" "232" "228" "222" "203" "190" "180" "174" "171" "167" "166" "161" "152" "151" "147" "137" "125" "103" "102" "99" "94" "87" "84" "83" "82" "81" "79" "72" "63" "61" "59" "54" "51" "49" "44" "43" "41" "40" "34" "33" "28" "27" "26" "25" "19" "15" "14" "11" "9" "6" "5" "4" "2" 

Redescription R3 Rules: 

Dist: 0 0 0 9 45
W1R: MMTREEDL >= 0.0 <= 0.0 AND MMSE >= 19.0 <= 25.0 AND ADAS13 >= 23.0 <= 52.0 AND CDRSB >= 2.5 <= 9.0 
W2R: HMT15 >= 36.4 <= 73.4 AND RCT183 >= 9.0 <= 10.3 AND Entorhinal >= 1438.0 <= 3323.0 AND FDG >= 3.48632 <= 5.93683 
JS: 0.43548387096774194
p-value :0.0
Support intersection: 54
Support union: 124

Covered examples (intersection): 
"806" "800" "790" "784" "780" "770" "767" "765" "762" "761" "758" "753" "748" "741" "740" "736" "733" "731" "717" "687" "657" "644" "620" "618" "596" "594" "579" "567" "500" "481" "476" "474" "457" "456" "455" "451" "411" "391" "367" "327" "310" "287" "258" "252" "246" "218" "217" "208" "205" "189" "183" "176" "144" "130" 
Union elements: 
"888" "881" "871" "864" "851" "847" "835" "824" "806" "803" "800" "791" "790" "784" "782" "780" "775" "771" "770" "769" "767" "765" "762" "761" "760" "758" "756" "755" "753" "752" "749" "748" "741" "740" "739" "736" "733" "731" "729" "723" "717" "714" "710" "702" "701" "700" "699" "697" "694" "691" "687" "682" "678" "668" "665" "657" "644" "634" "628" "621" "620" "618" "600" "598" "597" "596" "594" "589" "588" "581" "579" "577" "567" "563" "541" "528" "516" "509" "500" "484" "481" "476" "474" "467" "457" "456" "455" "453" "451" "443" "441" "411" "399" "391" "367" "327" "312" "310" "309" "292" "287" "271" "258" "252" "246" "218" "217" "208" "205" "189" "188" "183" "176" "163" "162" "154" "151" "148" "144" "135" "130" "89" "56" "32" 

Redescription R4 Rules: 

Dist: 20 2 14 5 0
W1R: RAVLTPercForgetting >= -18.181818 <= 35.714286 AND DELW3 >= 2.0 <= 2.0 AND RAVLTImmediate >= 45.0 <= 61.0 AND EcogSPMem >= 1.0 <= 1.625 AND DIGBACK >= 2.0 <= 2.0 
W2R: AV45 >= 0.901511 <= 1.236128 AND Ventricles >= 5650.0 <= 20004.0 AND HMT19 >= 0.0 <= 1.3 
JS: 0.25
p-value :1.6945334024853764E-12
Support intersection: 41
Support union: 164

Covered examples (intersection): 
"802" "793" "725" "692" "674" "617" "606" "593" "559" "533" "531" "527" "511" "503" "434" "417" "397" "388" "387" "373" "364" "356" "340" "329" "299" "274" "251" "232" "229" "213" "180" "167" "161" "149" "147" "146" "103" "102" "83" "9" "1" 
Union elements: 
"914" "912" "909" "898" "897" "892" "882" "877" "873" "866" "857" "849" "827" "826" "817" "814" "802" "801" "798" "793" "786" "772" "745" "725" "692" "679" "677" "674" "671" "642" "627" "617" "612" "607" "606" "601" "593" "580" "575" "559" "556" "550" "546" "536" "533" "531" "528" "527" "524" "521" "520" "517" "511" "507" "505" "503" "495" "483" "482" "480" "479" "470" "465" "464" "459" "458" "447" "445" "444" "434" "433" "426" "424" "422" "421" "418" "417" "415" "406" "397" "388" "387" "386" "381" "379" "373" "372" "369" "364" "363" "358" "356" "355" "350" "344" "340" "337" "334" "330" "329" "317" "300" "299" "298" "293" "276" "274" "272" "269" "251" "249" "247" "245" "241" "238" "235" "232" "229" "221" "213" "210" "191" "190" "187" "180" "174" "171" "168" "167" "166" "161" "152" "149" "147" "146" "145" "129" "119" "110" "109" "103" "102" "94" "85" "83" "81" "71" "65" "63" "61" "59" "58" "54" "51" "33" "27" "25" "22" "15" "14" "9" "6" "4" "1" 

Redescription R5 Rules: 

Dist: 0 0 1 19 24
W1R: MMWRITE >= 1.0 <= 1.0 AND MOCA >= 18.0 <= 28.0 AND FAQ >= 3.0 <= 26.0 AND BCDRYMTH >= 1.0 <= 1.0 AND ADAS13 >= 20.0 <= 39.0 AND EcogSPLang >= 1.444444 <= 4.0 AND EcogPtDivatt >= 1.0 <= 3.0 
W2R: RCT8 >= 4.8 <= 11.0 AND AV45 >= 1.104495 <= 1.810077 AND FDG >= 5.00671 <= 5.99516 
JS: 0.31654676258992803
p-value :0.0
Support intersection: 44
Support union: 139

Covered examples (intersection): 
"794" "783" "766" "765" "760" "733" "729" "721" "699" "695" "668" "665" "660" "650" "635" "595" "591" "586" "577" "574" "565" "541" "484" "481" "474" "467" "456" "451" "391" "335" "325" "310" "292" "285" "282" "280" "264" "244" "230" "218" "205" "176" "164" "160" 
Union elements: 
"903" "888" "875" "864" "835" "810" "803" "800" "794" "784" "783" "782" "781" "779" "774" "769" "766" "765" "764" "761" "760" "754" "753" "748" "743" "737" "735" "733" "731" "729" "728" "727" "723" "721" "717" "716" "715" "711" "699" "697" "696" "695" "691" "687" "682" "681" "668" "667" "665" "660" "653" "650" "645" "639" "635" "620" "615" "611" "610" "608" "600" "599" "597" "596" "595" "591" "586" "584" "577" "576" "574" "565" "564" "562" "558" "556" "541" "519" "518" "516" "500" "487" "484" "481" "476" "474" "471" "467" "461" "456" "455" "453" "451" "431" "416" "411" "396" "391" "365" "336" "335" "325" "316" "310" "308" "296" "292" "287" "285" "284" "282" "280" "264" "258" "252" "244" "243" "242" "234" "230" "218" "207" "205" "189" "186" "183" "176" "164" "160" "144" "135" "114" "93" "89" "86" "77" "57" "50" "12" 

Redescription R6 Rules: 

Dist: 0 0 5 8 33
W1R: CDJUDGE >= 0.5 <= 2.0 AND CDORIENT >= 0.5 <= 2.0 AND Q1SCORE >= 20.0 <= 29.0 
W2R: WholeBrain >= 974241.321926 <= 1272723.60628 AND FDG >= 3.48632 <= 5.34389 
JS: 0.2948717948717949
p-value :0.0
Support intersection: 46
Support union: 156

Covered examples (intersection): 
"903" "888" "871" "800" "791" "783" "778" "770" "767" "765" "761" "755" "750" "749" "728" "715" "710" "697" "687" "667" "639" "628" "598" "581" "577" "567" "565" "541" "518" "514" "509" "484" "475" "429" "353" "327" "312" "271" "258" "226" "217" "208" "205" "148" "101" "77" 
Union elements: 
"903" "888" "875" "871" "864" "859" "847" "845" "836" "835" "834" "809" "800" "794" "791" "790" "783" "782" "781" "780" "779" "778" "777" "774" "770" "767" "765" "762" "761" "760" "758" "756" "755" "753" "752" "750" "749" "748" "747" "746" "741" "740" "736" "735" "733" "732" "729" "728" "719" "717" "716" "715" "710" "707" "705" "702" "700" "697" "693" "687" "682" "673" "668" "667" "665" "657" "653" "650" "644" "639" "635" "634" "631" "628" "620" "618" "615" "612" "610" "603" "602" "598" "597" "596" "594" "589" "588" "581" "579" "577" "567" "565" "561" "558" "541" "534" "518" "514" "509" "508" "498" "487" "484" "481" "475" "461" "457" "456" "443" "429" "427" "413" "411" "407" "391" "370" "367" "362" "353" "342" "338" "335" "327" "312" "310" "292" "287" "285" "282" "271" "258" "252" "246" "231" "230" "226" "217" "208" "205" "192" "189" "188" "183" "176" "164" "162" "154" "150" "148" "143" "126" "114" "101" "77" "57" "32" 

Redescription R7 Rules: 

Dist: 28 21 32 6 0
W1R: EcogPtOrgan >= 1.0 <= 1.25 AND BCENERGY >= 1.0 <= 1.0 AND RAVLTLearning >= 4.0 <= 11.0 AND Q4SCORE >= 0.0 <= 4.0 
W2R: GLUCOSE >= 0.0 <= 71.0 AND PROTEIN >= 0.0 <= 69.0 AND ICV >= 1170817.528818 <= 1617972.816109 AND Hippocampus >= 6869.0 <= 9512.0 AND AV45 >= 0.976112 <= 1.238972 AND FDG >= 5.8655 <= 8.35249 
JS: 0.3411764705882353
p-value :0.0
Support intersection: 87
Support union: 255

Covered examples (intersection): 
"912" "906" "898" "897" "884" "873" "869" "867" "861" "853" "849" "844" "843" "841" "840" "839" "838" "821" "805" "799" "789" "763" "745" "725" "718" "674" "671" "654" "649" "622" "607" "593" "591" "554" "550" "523" "512" "503" "489" "469" "468" "464" "458" "452" "449" "444" "433" "426" "419" "410" "390" "388" "373" "363" "356" "344" "341" "334" "329" "276" "272" "269" "228" "227" "195" "190" "180" "174" "167" "165" "149" "141" "109" "102" "96" "95" "94" "90" "81" "52" "49" "40" "39" "33" "27" "22" "1" 
Union elements: 
"912" "906" "905" "898" "897" "896" "885" "884" "878" "877" "873" "869" "867" "861" "858" "857" "856" "855" "853" "849" "846" "844" "843" "841" "840" "839" "838" "837" "832" "831" "829" "827" "826" "821" "814" "811" "805" "802" "799" "797" "792" "789" "788" "785" "772" "763" "759" "745" "734" "725" "724" "718" "698" "677" "675" "674" "671" "670" "662" "661" "654" "649" "626" "622" "613" "607" "601" "593" "592" "591" "580" "578" "566" "559" "555" "554" "553" "551" "550" "546" "543" "540" "539" "536" "530" "527" "525" "523" "521" "520" "512" "510" "505" "503" "499" "494" "490" "489" "488" "485" "483" "482" "470" "469" "468" "464" "459" "458" "452" "450" "449" "445" "444" "438" "437" "434" "433" "430" "426" "424" "423" "422" "419" "418" "412" "410" "406" "404" "397" "390" "388" "387" "386" "384" "375" "374" "373" "371" "366" "363" "358" "356" "350" "346" "344" "341" "340" "337" "334" "333" "332" "330" "329" "318" "317" "315" "311" "306" "305" "300" "298" "295" "291" "286" "276" "275" "274" "273" "272" "269" "268" "266" "261" "259" "257" "251" "250" "249" "247" "238" "234" "228" "227" "219" "213" "210" "203" "198" "196" "195" "190" "187" "184" "182" "180" "178" "177" "174" "169" "168" "167" "166" "165" "157" "152" "149" "147" "145" "142" "141" "131" "128" "123" "116" "109" "103" "102" "100" "97" "96" "95" "94" "91" "90" "88" "87" "85" "84" "81" "78" "74" "72" "69" "61" "58" "56" "54" "52" "49" "48" "43" "41" "40" "39" "33" "27" "22" "17" "11" "10" "9" "8" "6" "4" "1" 

Redescription R8 Rules: 

Dist: 0 0 0 7 40
W1R: MMSE >= 19.0 <= 25.0 AND ADAS11 >= 17.0 <= 40.0 
W2R: MidTemp >= 11091.0 <= 22049.0 AND Entorhinal >= 1438.0 <= 2934.0 AND FDG >= 3.83692 <= 5.84755 
JS: 0.38524590163934425
p-value :0.0
Support intersection: 47
Support union: 122

Covered examples (intersection): 
"871" "859" "806" "800" "791" "790" "784" "780" "767" "762" "761" "758" "753" "748" "747" "746" "741" "740" "736" "717" "700" "657" "631" "620" "618" "596" "594" "579" "577" "567" "561" "481" "456" "443" "411" "391" "367" "327" "310" "287" "258" "218" "205" "189" "183" "176" "144" 
Union elements: 
"888" "881" "880" "871" "864" "862" "860" "859" "851" "847" "845" "835" "834" "809" "806" "803" "800" "791" "790" "784" "782" "780" "778" "775" "770" "769" "768" "767" "762" "761" "760" "758" "755" "753" "752" "749" "748" "747" "746" "741" "740" "736" "735" "733" "717" "716" "714" "710" "707" "702" "701" "700" "697" "694" "693" "691" "687" "668" "657" "634" "631" "628" "620" "619" "618" "602" "597" "596" "594" "589" "588" "587" "584" "581" "579" "577" "567" "563" "561" "541" "509" "487" "484" "481" "476" "474" "467" "456" "455" "443" "441" "411" "391" "370" "367" "335" "327" "312" "310" "292" "287" "271" "258" "252" "246" "231" "230" "226" "218" "217" "208" "205" "189" "188" "183" "176" "162" "154" "148" "144" "130" "75" 

Redescription R9 Rules: 

Dist: 0 0 69 11 0
W1R: RAVLTPercForgetting >= -15.384615 <= 77.777778 AND Q13SCORE >= 0.0 <= 0.0 AND ADAS13 >= 3.0 <= 18.0 AND CDMEMORY >= 0.5 <= 1.0 AND EcogSPVisspat >= 1.0 <= 1.857143 
W2R: HMT10 >= 0.22 <= 1.06 AND PTAU >= 10.4 <= 93.1 AND Hippocampus >= 6707.0 <= 9929.0 AND FDG >= 6.00023 <= 8.08731 
JS: 0.3076923076923077
p-value :2.9531932455029164E-14
Support intersection: 80
Support union: 260

Covered examples (intersection): 
"463" "434" "427" "401" "395" "394" "385" "372" "358" "357" "355" "339" "332" "330" "313" "311" "304" "299" "286" "274" "269" "266" "259" "250" "241" "238" "228" "227" "201" "172" "171" "167" "156" "152" "134" "116" "115" "110" "109" "108" "104" "103" "102" "97" "96" "94" "92" "91" "90" "87" "84" "82" "81" "80" "78" "74" "71" "69" "64" "63" "60" "54" "53" "49" "48" "45" "43" "41" "40" "39" "33" "30" "27" "21" "17" "15" "10" "7" "4" "1" 
Union elements: 
"745" "718" "690" "686" "679" "675" "674" "671" "658" "654" "649" "646" "643" "642" "633" "616" "614" "607" "606" "604" "603" "593" "592" "580" "578" "566" "543" "540" "537" "530" "524" "515" "510" "501" "489" "482" "472" "468" "463" "449" "448" "444" "435" "434" "433" "432" "427" "426" "421" "412" "410" "409" "406" "403" "401" "400" "395" "394" "393" "392" "390" "387" "386" "385" "379" "378" "374" "373" "372" "371" "364" "363" "361" "360" "358" "357" "356" "355" "354" "351" "350" "348" "345" "344" "343" "341" "340" "339" "337" "334" "332" "331" "330" "329" "318" "315" "313" "311" "306" "305" "304" "303" "300" "299" "295" "294" "286" "274" "273" "272" "269" "268" "266" "265" "262" "261" "259" "255" "253" "251" "250" "245" "241" "239" "238" "237" "236" "233" "232" "229" "228" "227" "225" "223" "222" "220" "216" "215" "213" "207" "206" "203" "202" "201" "199" "198" "197" "195" "194" "191" "190" "187" "185" "180" "179" "177" "175" "174" "172" "171" "170" "169" "167" "166" "165" "161" "157" "156" "153" "152" "149" "145" "142" "141" "140" "138" "137" "134" "133" "132" "129" "125" "124" "123" "121" "119" "118" "117" "116" "115" "113" "111" "110" "109" "108" "104" "103" "102" "100" "97" "96" "95" "94" "92" "91" "90" "88" "87" "85" "84" "82" "81" "80" "78" "74" "72" "71" "69" "65" "64" "63" "62" "61" "60" "59" "56" "54" "53" "52" "51" "50" "49" "48" "45" "44" "43" "42" "41" "40" "39" "34" "33" "30" "28" "27" "26" "23" "22" "21" "18" "17" "16" "15" "14" "10" "7" "6" "4" "3" "1" 

Redescription R10 Rules: 

Dist: 0 0 0 8 38
W1R: RAVLTForgetting >= -1.0 <= 7.0 AND ADAS13 >= 25.0 <= 52.0 AND CUBE >= 1.0 <= 1.0 AND BCURNDIS >= 1.0 <= 1.0 
W2R: PROTEIN >= 26.0 <= 684.0 AND FDG >= 3.65581 <= 5.38384 
JS: 0.36507936507936506
p-value :0.0
Support intersection: 46
Support union: 126

Covered examples (intersection): 
"903" "888" "881" "859" "847" "800" "791" "778" "770" "767" "762" "755" "753" "749" "748" "746" "741" "740" "715" "710" "701" "700" "668" "667" "657" "598" "594" "581" "567" "565" "561" "534" "518" "509" "429" "411" "362" "353" "312" "287" "271" "246" "226" "217" "205" "154" 
Union elements: 
"903" "888" "881" "871" "863" "862" "860" "859" "851" "847" "834" "810" "806" "800" "794" "791" "790" "784" "783" "782" "779" "778" "777" "770" "769" "767" "765" "762" "761" "760" "758" "755" "753" "749" "748" "747" "746" "741" "740" "736" "735" "732" "728" "719" "715" "710" "705" "701" "700" "696" "687" "678" "668" "667" "665" "657" "639" "634" "631" "629" "628" "620" "618" "603" "602" "600" "598" "596" "595" "594" "589" "588" "587" "581" "579" "577" "567" "565" "561" "541" "534" "518" "514" "509" "508" "487" "475" "457" "451" "443" "441" "429" "411" "391" "370" "367" "362" "353" "342" "338" "320" "312" "303" "287" "284" "282" "271" "258" "252" "246" "230" "226" "217" "209" "205" "192" "188" "164" "154" "150" "143" "126" "101" "77" "67" "32" 

Redescription R11 Rules: 

Dist: 0 0 0 5 35
W1R: BCENERGY >= 1.0 <= 1.0 AND MMSE >= 19.0 <= 25.0 AND ADAS13 >= 28.0 <= 52.0 
W2R: RCT183 >= 9.1 <= 10.4 AND RCT14 >= 29.0 <= 162.0 AND Hippocampus >= 4065.0 <= 6594.0 AND AV45 >= 1.202826 <= 1.761581 AND FDG >= 3.48632 <= 5.70318 AND HMT17 >= 4.9 <= 11.3 
JS: 0.43956043956043955
p-value :0.0
Support intersection: 40
Support union: 91

Covered examples (intersection): 
"806" "800" "791" "790" "780" "778" "770" "767" "762" "753" "752" "748" "741" "740" "736" "717" "701" "700" "697" "687" "657" "631" "620" "618" "588" "579" "567" "484" "456" "411" "391" "367" "327" "312" "287" "246" "208" "205" "183" "176" 
Union elements: 
"871" "864" "859" "834" "806" "800" "791" "790" "782" "780" "778" "775" "770" "769" "767" "765" "762" "761" "760" "758" "755" "753" "752" "750" "748" "746" "741" "740" "736" "735" "717" "716" "714" "710" "702" "701" "700" "697" "693" "687" "678" "668" "657" "644" "631" "620" "618" "602" "594" "589" "588" "581" "579" "567" "563" "561" "541" "534" "519" "509" "487" "484" "467" "457" "456" "443" "411" "391" "367" "327" "312" "292" "287" "282" "264" "258" "246" "244" "231" "218" "208" "205" "189" "188" "183" "176" "164" "154" "144" "130" "67" 

Redescription R12 Rules: 

Dist: 0 0 5 13 27
W1R: MOCA >= 17.0 <= 27.0 AND ADAS13 >= 18.0 <= 46.0 AND EcogSPVisspat >= 1.833333 <= 4.0 
W2R: MidTemp >= 16802.0 <= 26042.0 AND RCT8 >= 3.7 <= 11.0 AND AV45 >= 1.104495 <= 1.799514 AND FDG >= 3.48632 <= 6.02152 AND RCT4 >= 9.0 <= 25.0 AND RCT392 >= 0.7 <= 1.4 
JS: 0.31690140845070425
p-value :0.0
Support intersection: 45
Support union: 142

Covered examples (intersection): 
"794" "783" "774" "766" "765" "736" "733" "728" "721" "715" "697" "668" "667" "660" "644" "635" "596" "591" "586" "581" "577" "574" "567" "565" "514" "500" "484" "471" "467" "456" "451" "416" "327" "325" "321" "310" "292" "285" "280" "208" "189" "164" "150" "144" "37" 
Union elements: 
"903" "888" "864" "862" "835" "824" "800" "794" "791" "783" "779" "778" "777" "774" "771" "770" "769" "766" "765" "762" "761" "760" "737" "736" "733" "731" "728" "723" "721" "719" "717" "715" "714" "699" "697" "696" "691" "689" "681" "668" "667" "665" "660" "645" "644" "639" "635" "625" "624" "620" "619" "611" "610" "608" "597" "596" "591" "586" "582" "581" "577" "574" "572" "570" "567" "565" "564" "562" "558" "533" "519" "516" "514" "500" "484" "481" "476" "475" "471" "467" "457" "456" "455" "451" "440" "429" "428" "416" "405" "391" "365" "362" "347" "335" "327" "326" "325" "321" "314" "312" "310" "293" "292" "285" "284" "282" "280" "271" "264" "258" "254" "252" "243" "234" "226" "224" "209" "208" "207" "189" "186" "164" "162" "160" "154" "150" "144" "135" "127" "117" "95" "86" "77" "75" "70" "55" "50" "46" "37" "32" "13" "7" 

Redescription R13 Rules: 

Dist: 16 13 21 3 0
W1R: FAQ >= 0.0 <= 4.0 AND MMHAND >= 1.0 <= 1.0 AND RAVLTImmediate >= 45.0 <= 70.0 AND ADAS11 >= 1.0 <= 8.0 AND BCMUSCLE >= 2.0 <= 2.0 
W2R: WholeBrain >= 844743.231437 <= 1201663.040707 AND Ventricles >= 5650.0 <= 19925.0 AND FDG >= 6.00999 <= 8.35249 
JS: 0.25980392156862747
p-value :1.5185630530822891E-12
Support intersection: 53
Support union: 204

Covered examples (intersection): 
"914" "898" "892" "886" "866" "853" "850" "837" "832" "826" "814" "802" "793" "763" "674" "627" "617" "527" "515" "503" "470" "464" "445" "424" "422" "401" "397" "387" "373" "369" "358" "355" "344" "340" "329" "307" "293" "251" "213" "180" "167" "103" "94" "87" "83" "81" "65" "59" "33" "14" "9" "4" "1" 
Union elements: 
"915" "914" "912" "911" "900" "899" "898" "897" "892" "886" "884" "882" "880" "878" "870" "866" "858" "855" "853" "850" "846" "843" "838" "837" "832" "827" "826" "820" "817" "814" "813" "812" "805" "802" "799" "797" "793" "786" "772" "763" "745" "738" "725" "723" "720" "705" "692" "686" "679" "674" "658" "642" "627" "626" "622" "617" "615" "612" "607" "606" "604" "593" "580" "559" "556" "548" "546" "543" "536" "531" "529" "527" "525" "517" "516" "515" "511" "507" "503" "495" "492" "489" "483" "482" "480" "470" "464" "458" "448" "445" "444" "436" "435" "434" "426" "424" "422" "421" "417" "415" "406" "403" "401" "398" "397" "390" "389" "388" "387" "386" "381" "375" "373" "371" "369" "365" "364" "363" "359" "358" "356" "355" "350" "348" "345" "344" "340" "339" "338" "337" "329" "315" "314" "311" "307" "306" "302" "299" "293" "274" "272" "261" "251" "245" "233" "232" "229" "221" "213" "212" "210" "190" "187" "186" "180" "179" "167" "166" "165" "161" "156" "152" "149" "146" "141" "137" "132" "129" "121" "120" "119" "112" "109" "105" "103" "102" "99" "96" "94" "87" "85" "83" "81" "71" "65" "63" "61" "59" "54" "53" "51" "34" "33" "25" "22" "17" "15" "14" "11" "9" "7" "5" "4" "1" 

Redescription R14 Rules: 

Dist: 0 0 0 9 39
W1R: ADAS13 >= 18.0 <= 52.0 AND CDRSB >= 2.5 <= 10.0 AND SERIAL4 >= 1.0 <= 1.0 
W2R: FDG >= 3.48632 <= 5.83517 AND RCT19 >= 52.0 <= 340.0 AND RCT1407 >= 22.0 <= 107.0 AND Entorhinal >= 1438.0 <= 3507.0 AND RCT5 >= 15.0 <= 32.0 
JS: 0.3779527559055118
p-value :0.0
Support intersection: 48
Support union: 127

Covered examples (intersection): 
"806" "791" "790" "780" "774" "767" "765" "762" "758" "753" "748" "741" "740" "736" "735" "700" "687" "678" "657" "644" "619" "598" "596" "594" "579" "577" "567" "561" "514" "471" "455" "429" "411" "391" "367" "353" "335" "327" "260" "258" "246" "226" "217" "208" "189" "183" "176" "144" 
Union elements: 
"888" "887" "864" "859" "847" "845" "835" "834" "806" "800" "794" "791" "790" "784" "783" "780" "778" "775" "774" "770" "768" "767" "765" "762" "761" "758" "753" "749" "748" "747" "746" "741" "740" "739" "736" "735" "731" "717" "716" "710" "700" "695" "694" "691" "687" "685" "681" "678" "673" "667" "657" "644" "620" "619" "618" "600" "598" "596" "594" "591" "588" "582" "579" "577" "567" "563" "561" "552" "533" "528" "519" "518" "514" "508" "500" "484" "481" "476" "474" "471" "467" "457" "456" "455" "453" "443" "429" "413" "411" "407" "391" "367" "353" "342" "335" "327" "310" "296" "292" "287" "271" "260" "258" "252" "246" "230" "226" "217" "208" "207" "205" "189" "187" "183" "176" "162" "154" "151" "144" "130" "127" "101" "93" "89" "56" "32" "20" 

Redescription R15 Rules: 

Dist: 0 0 3 6 34
W1R: MOCA >= 4.0 <= 18.0 AND ADAS13 >= 20.0 <= 52.0 AND SERIAL5 >= 1.0 <= 1.0 AND BCURNDIS >= 1.0 <= 1.0 
W2R: GLUCOSE >= 3.0 <= 68.0 AND HMT4 >= 81.0 <= 102.0 AND FDG >= 3.65581 <= 5.39241 
JS: 0.43434343434343436
p-value :0.0
Support intersection: 43
Support union: 99

Covered examples (intersection): 
"806" "800" "791" "790" "783" "780" "778" "767" "762" "753" "752" "749" "748" "741" "740" "739" "715" "714" "710" "701" "700" "687" "678" "657" "618" "598" "594" "579" "567" "561" "514" "457" "441" "429" "411" "342" "287" "271" "246" "226" "217" "101" "67" 
Union elements: 
"880" "859" "847" "834" "810" "806" "800" "791" "790" "783" "780" "778" "770" "767" "765" "762" "761" "758" "753" "752" "749" "748" "747" "746" "741" "740" "739" "735" "732" "728" "715" "714" "710" "701" "700" "697" "687" "685" "678" "668" "667" "657" "645" "644" "639" "631" "629" "628" "620" "618" "605" "602" "598" "595" "594" "589" "588" "581" "579" "567" "565" "561" "518" "514" "509" "484" "475" "457" "456" "455" "443" "441" "429" "413" "411" "367" "353" "342" "338" "312" "292" "287" "271" "258" "252" "246" "231" "230" "226" "217" "205" "187" "183" "164" "148" "135" "101" "77" "67" 

Redescription R16 Rules: 

Dist: 24 3 25 6 0
W1R: RAVLTPercForgetting >= -18.181818 <= 35.714286 AND RAVLTImmediate >= 45.0 <= 61.0 AND Q4SCORE >= 0.0 <= 6.0 AND DIGBACK >= 2.0 <= 2.0 
W2R: AV45 >= 0.901511 <= 1.236128 AND Ventricles >= 5650.0 <= 20004.0 AND HMT19 >= 0.0 <= 1.3 
JS: 0.27488151658767773
p-value :1.27675647831893E-14
Support intersection: 58
Support union: 211

Covered examples (intersection): 
"814" "802" "793" "745" "725" "692" "674" "642" "627" "617" "606" "593" "559" "533" "531" "527" "511" "503" "483" "470" "434" "422" "417" "397" "388" "387" "373" "364" "358" "356" "355" "350" "340" "329" "299" "274" "251" "232" "229" "213" "180" "167" "161" "152" "149" "147" "146" "103" "102" "94" "83" "65" "59" "33" "27" "9" "4" "1" 
Union elements: 
"914" "912" "911" "909" "906" "898" "897" "894" "892" "886" "882" "877" "873" "868" "866" "857" "855" "849" "846" "843" "827" "826" "822" "817" "814" "813" "812" "808" "802" "801" "798" "793" "786" "781" "772" "745" "744" "725" "718" "692" "679" "677" "674" "671" "654" "642" "627" "626" "622" "617" "616" "612" "607" "606" "604" "601" "593" "592" "580" "575" "559" "556" "550" "546" "543" "536" "533" "531" "528" "527" "524" "521" "520" "517" "515" "511" "507" "505" "503" "501" "495" "494" "483" "482" "480" "479" "472" "470" "465" "464" "459" "458" "448" "447" "445" "444" "435" "434" "433" "430" "426" "424" "422" "421" "419" "418" "417" "415" "406" "397" "388" "387" "386" "381" "379" "373" "372" "369" "364" "363" "358" "356" "355" "350" "344" "340" "337" "334" "330" "329" "317" "301" "300" "299" "298" "295" "293" "290" "276" "274" "272" "269" "251" "249" "247" "245" "241" "238" "235" "232" "229" "222" "221" "213" "210" "203" "191" "190" "187" "186" "180" "174" "171" "168" "167" "166" "165" "161" "152" "149" "147" "146" "145" "137" "129" "119" "110" "109" "105" "103" "102" "94" "85" "83" "81" "72" "71" "65" "63" "61" "59" "58" "54" "51" "49" "44" "34" "33" "27" "25" "22" "19" "17" "15" "14" "9" "7" "6" "5" "4" "1" 

Redescription R17 Rules: 

Dist: 0 0 5 8 48
W1R: CDJUDGE >= 0.5 <= 2.0 AND CDORIENT >= 0.5 <= 2.0 AND Q1SCORE >= 20.0 <= 29.0 
W2R: HMT4 >= 81.0 <= 102.0 AND Ventricles >= 24040.0 <= 134953.0 AND FDG >= 3.48632 <= 5.38384 
JS: 0.391025641025641
p-value :0.0
Support intersection: 61
Support union: 156

Covered examples (intersection): 
"800" "791" "790" "783" "780" "778" "770" "767" "765" "762" "761" "755" "753" "752" "750" "749" "741" "740" "728" "715" "710" "700" "697" "687" "668" "667" "657" "639" "620" "618" "598" "594" "589" "581" "579" "567" "565" "561" "541" "534" "518" "514" "509" "484" "475" "411" "367" "353" "342" "327" "287" "271" "258" "252" "226" "217" "208" "205" "148" "101" "77" 
Union elements: 
"903" "888" "875" "871" "864" "859" "847" "845" "835" "834" "809" "806" "800" "791" "790" "783" "782" "781" "780" "779" "778" "774" "770" "767" "765" "762" "761" "760" "758" "756" "755" "753" "752" "750" "749" "748" "747" "746" "741" "740" "739" "736" "735" "733" "732" "729" "728" "719" "717" "716" "715" "714" "710" "705" "702" "700" "697" "693" "687" "682" "673" "668" "667" "657" "653" "650" "644" "639" "635" "634" "631" "629" "628" "620" "619" "618" "615" "612" "610" "602" "598" "597" "596" "595" "594" "589" "588" "581" "579" "577" "567" "565" "561" "558" "541" "534" "518" "514" "509" "508" "498" "487" "484" "481" "475" "461" "456" "443" "441" "429" "427" "413" "411" "407" "391" "370" "367" "362" "353" "342" "338" "335" "327" "312" "310" "292" "287" "285" "282" "271" "258" "252" "246" "231" "230" "226" "217" "208" "205" "192" "189" "188" "183" "176" "164" "162" "154" "150" "148" "143" "114" "101" "77" "67" "57" "46" 

Redescription R18 Rules: 

Dist: 0 0 2 15 37
W1R: EcogPtPlan >= 1.0 <= 1.6 AND MMSE >= 19.0 <= 28.0 AND ADAS13 >= 20.0 <= 51.0 AND GDTOTAL >= 1.0 <= 5.0 AND EcogSPLang >= 1.222222 <= 4.0 
W2R: Entorhinal >= 1438.0 <= 3364.0 AND FDG >= 3.48632 <= 5.99516 
JS: 0.3333333333333333
p-value :0.0
Support intersection: 54
Support union: 162

Covered examples (intersection): 
"888" "864" "862" "859" "845" "803" "800" "790" "780" "770" "765" "762" "761" "753" "746" "741" "736" "733" "717" "714" "699" "695" "687" "678" "660" "644" "635" "631" "596" "574" "567" "514" "508" "500" "476" "467" "457" "451" "335" "310" "287" "258" "252" "230" "226" "218" "217" "205" "176" "154" "150" "144" "67" "20" 
Union elements: 
"888" "871" "864" "862" "860" "859" "845" "835" "833" "824" "812" "809" "806" "803" "800" "791" "790" "784" "780" "778" "770" "769" "768" "767" "766" "765" "762" "761" "760" "759" "758" "755" "753" "749" "748" "747" "746" "743" "742" "741" "740" "739" "736" "733" "731" "723" "717" "714" "711" "707" "700" "699" "695" "694" "691" "687" "681" "678" "668" "667" "665" "660" "657" "650" "644" "635" "632" "631" "621" "620" "619" "618" "605" "600" "598" "596" "595" "594" "591" "588" "587" "579" "577" "574" "570" "569" "567" "565" "563" "561" "534" "528" "514" "509" "508" "500" "487" "481" "476" "474" "467" "457" "456" "455" "453" "451" "443" "441" "431" "429" "418" "411" "399" "391" "367" "362" "335" "327" "325" "310" "309" "303" "287" "280" "264" "260" "258" "254" "252" "246" "244" "242" "230" "226" "218" "217" "208" "207" "205" "189" "188" "183" "176" "163" "162" "154" "151" "150" "148" "144" "130" "101" "93" "89" "75" "70" "67" "56" "32" "26" "20" "12" 

Redescription R19 Rules: 

Dist: 0 0 40 8 1
W1R: RAVLTImmediate >= 45.0 <= 68.0 AND CDMEMORY >= 0.5 <= 1.0 AND EcogSPDivatt >= 1.0 <= 2.0 
W2R: RCT20 >= 180.0 <= 358.0 AND HMT40 >= 9.5 <= 14.0 AND Hippocampus >= 6203.0 <= 9246.0 AND AV45 >= 0.908061 <= 1.22126 AND FDG >= 5.87464 <= 8.08201 
JS: 0.3081761006289308
p-value :0.0
Support intersection: 49
Support union: 159

Covered examples (intersection): 
"759" "745" "674" "671" "654" "643" "627" "622" "617" "607" "606" "593" "592" "559" "529" "472" "465" "464" "434" "419" "385" "372" "371" "339" "329" "299" "290" "274" "238" "222" "203" "171" "167" "161" "103" "102" "94" "87" "81" "72" "63" "49" "34" "33" "27" "19" "9" "6" "4" 
Union elements: 
"799" "797" "789" "785" "781" "772" "759" "751" "745" "738" "734" "718" "689" "677" "674" "671" "658" "655" "654" "649" "643" "642" "627" "622" "617" "616" "614" "607" "606" "604" "593" "592" "585" "566" "559" "555" "553" "551" "543" "539" "537" "529" "526" "524" "520" "515" "505" "503" "499" "493" "489" "482" "480" "479" "478" "472" "469" "465" "464" "458" "454" "446" "434" "424" "422" "419" "406" "388" "387" "386" "385" "381" "378" "372" "371" "368" "366" "358" "356" "355" "352" "339" "338" "330" "329" "311" "306" "302" "299" "293" "290" "274" "269" "262" "261" "255" "251" "238" "232" "228" "222" "210" "203" "202" "190" "182" "180" "174" "171" "167" "166" "161" "152" "151" "147" "141" "137" "125" "111" "103" "102" "99" "94" "87" "84" "83" "82" "81" "79" "72" "65" "63" "61" "59" "58" "54" "52" "51" "49" "44" "43" "41" "40" "34" "33" "28" "27" "26" "25" "19" "15" "14" "11" "9" "8" "6" "5" "4" "2" 

Redescription R20 Rules: 

Dist: 1 0 5 8 34
W1R: Q13SCORE >= 1.0 <= 5.0 AND Q4SCORE >= 5.0 <= 10.0 AND Q1SCORE >= 20.0 <= 29.0 
W2R: WholeBrain >= 982255.003984 <= 1272723.60628 AND FDG >= 3.48632 <= 5.41849 
JS: 0.294478527607362
p-value :0.0
Support intersection: 48
Support union: 163

Covered examples (intersection): 
"903" "888" "871" "835" "800" "791" "783" "778" "777" "770" "767" "765" "761" "755" "750" "749" "715" "710" "697" "667" "639" "628" "598" "581" "577" "567" "565" "558" "534" "519" "518" "514" "487" "484" "475" "405" "353" "327" "312" "271" "258" "230" "217" "208" "164" "148" "101" "77" 
Union elements: 
"903" "888" "875" "871" "860" "859" "847" "845" "836" "835" "834" "833" "819" "809" "800" "794" "791" "790" "783" "782" "781" "779" "778" "777" "775" "770" "767" "765" "762" "761" "758" "756" "755" "753" "752" "750" "749" "746" "741" "740" "739" "736" "735" "733" "732" "728" "719" "717" "716" "715" "711" "710" "707" "704" "702" "700" "697" "693" "689" "682" "668" "667" "665" "657" "650" "645" "641" "639" "635" "634" "631" "628" "620" "618" "615" "612" "611" "603" "602" "598" "597" "596" "594" "589" "588" "581" "579" "577" "567" "565" "561" "558" "541" "534" "519" "518" "514" "508" "487" "484" "481" "475" "474" "461" "457" "443" "441" "429" "428" "413" "411" "405" "391" "370" "367" "362" "354" "353" "338" "327" "323" "319" "312" "292" "287" "284" "282" "280" "271" "258" "252" "246" "242" "231" "230" "226" "217" "215" "209" "208" "205" "188" "183" "176" "173" "164" "163" "162" "154" "151" "150" "148" "143" "128" "126" "114" "101" "77" "70" "67" "32" "20" "12" 

Redescription R21 Rules: 

Dist: 27 21 32 6 0
W1R: EcogPtOrgan >= 1.0 <= 1.25 AND MMONFLR >= 1.0 <= 1.0 AND BCENERGY >= 1.0 <= 1.0 AND RAVLTLearning >= 4.0 <= 11.0 AND Q4SCORE >= 0.0 <= 4.0 
W2R: GLUCOSE >= 0.0 <= 71.0 AND PROTEIN >= 0.0 <= 69.0 AND ICV >= 1170817.528818 <= 1617972.816109 AND Hippocampus >= 6869.0 <= 9512.0 AND AV45 >= 0.976112 <= 1.238972 AND FDG >= 5.8655 <= 8.35249 
JS: 0.33858267716535434
p-value :1.1102230246251565E-16
Support intersection: 86
Support union: 254

Covered examples (intersection): 
"912" "906" "898" "897" "884" "873" "869" "867" "861" "853" "849" "844" "843" "841" "840" "839" "838" "821" "805" "799" "789" "763" "745" "725" "718" "674" "671" "654" "649" "622" "607" "593" "591" "554" "550" "523" "512" "503" "489" "469" "468" "464" "458" "452" "449" "444" "433" "426" "419" "410" "390" "388" "373" "363" "356" "344" "341" "334" "329" "276" "272" "269" "228" "227" "195" "190" "180" "174" "167" "165" "149" "109" "102" "96" "95" "94" "90" "81" "52" "49" "40" "39" "33" "27" "22" "1" 
Union elements: 
"912" "906" "905" "898" "897" "896" "885" "884" "878" "877" "873" "869" "867" "861" "858" "857" "856" "855" "853" "849" "846" "844" "843" "841" "840" "839" "838" "837" "832" "831" "829" "827" "826" "821" "814" "811" "805" "802" "799" "797" "792" "789" "788" "785" "772" "763" "759" "745" "734" "725" "724" "718" "698" "677" "675" "674" "671" "670" "662" "661" "654" "649" "626" "622" "613" "607" "601" "593" "592" "591" "580" "578" "566" "559" "555" "554" "553" "551" "550" "546" "543" "540" "539" "536" "530" "527" "525" "523" "521" "520" "512" "505" "503" "499" "494" "490" "489" "488" "485" "483" "482" "470" "469" "468" "464" "459" "458" "452" "450" "449" "445" "444" "438" "437" "434" "433" "430" "426" "424" "423" "422" "419" "418" "412" "410" "406" "404" "397" "390" "388" "387" "386" "384" "375" "374" "373" "371" "366" "363" "358" "356" "350" "346" "344" "341" "340" "337" "334" "333" "332" "330" "329" "318" "317" "315" "311" "306" "305" "300" "298" "295" "291" "286" "276" "275" "274" "273" "272" "269" "268" "266" "261" "259" "257" "251" "250" "249" "247" "238" "234" "228" "227" "219" "213" "210" "203" "198" "196" "195" "190" "187" "184" "182" "180" "178" "177" "174" "169" "168" "167" "166" "165" "157" "152" "149" "147" "145" "142" "141" "131" "128" "123" "116" "109" "103" "102" "100" "97" "96" "95" "94" "91" "90" "88" "87" "85" "84" "81" "78" "74" "72" "69" "61" "58" "56" "54" "52" "49" "48" "43" "41" "40" "39" "33" "27" "22" "17" "11" "10" "9" "8" "6" "4" "1" 

Redescription R22 Rules: 

Dist: 0 0 0 8 40
W1R: MMTREEDL >= 0.0 <= 0.0 AND MMSE >= 19.0 <= 25.0 AND ADAS13 >= 23.0 <= 52.0 AND CDRSB >= 2.5 <= 9.0 
W2R: RCT183 >= 9.1 <= 10.3 AND MidTemp >= 11519.0 <= 25031.0 AND Entorhinal >= 1438.0 <= 3120.0 AND FDG >= 3.92478 <= 5.99516 AND HMT16 >= 17.8 <= 51.8 
JS: 0.41025641025641024
p-value :0.0
Support intersection: 48
Support union: 117

Covered examples (intersection): 
"806" "800" "790" "784" "780" "770" "767" "762" "761" "758" "753" "748" "741" "740" "731" "717" "699" "657" "620" "618" "596" "594" "579" "567" "500" "481" "474" "457" "456" "455" "451" "411" "391" "367" "327" "310" "287" "258" "252" "246" "218" "217" "205" "189" "183" "176" "144" "130" 
Union elements: 
"888" "881" "871" "864" "851" "847" "835" "824" "806" "800" "791" "790" "784" "782" "780" "775" "771" "770" "769" "767" "765" "762" "761" "760" "758" "756" "755" "753" "752" "749" "748" "741" "740" "739" "736" "733" "731" "729" "723" "717" "714" "710" "702" "701" "699" "697" "694" "691" "687" "682" "668" "665" "657" "644" "634" "628" "621" "620" "618" "600" "597" "596" "594" "589" "588" "581" "579" "577" "574" "567" "563" "541" "528" "516" "509" "500" "484" "481" "476" "474" "467" "457" "456" "455" "451" "443" "441" "429" "411" "399" "391" "367" "327" "312" "310" "292" "287" "271" "258" "252" "246" "218" "217" "208" "205" "189" "188" "183" "176" "163" "162" "154" "148" "144" "135" "130" "32" 

Redescription R23 Rules: 

Dist: 0 0 2 6 35
W1R: MOCA >= 4.0 <= 18.0 AND NXVISUAL >= 1.0 <= 1.0 AND MMSE >= 19.0 <= 28.0 AND ADAS13 >= 18.0 <= 52.0 
W2R: RCT1407 >= 36.0 <= 105.0 AND RCT14 >= 29.0 <= 208.0 AND Hippocampus >= 4167.0 <= 6386.0 AND FDG >= 3.65581 <= 5.38384 
JS: 0.39814814814814814
p-value :0.0
Support intersection: 43
Support union: 108

Covered examples (intersection): 
"806" "800" "791" "790" "780" "778" "770" "767" "762" "753" "752" "748" "741" "740" "714" "701" "700" "687" "678" "657" "620" "619" "618" "594" "588" "581" "579" "567" "561" "534" "509" "457" "441" "411" "367" "362" "327" "287" "271" "246" "226" "205" "67" 
Union elements: 
"881" "880" "864" "862" "860" "859" "847" "845" "834" "810" "806" "800" "791" "790" "783" "782" "780" "778" "775" "771" "770" "767" "762" "758" "753" "752" "750" "749" "748" "747" "746" "742" "741" "740" "739" "736" "735" "732" "715" "714" "711" "710" "704" "702" "701" "700" "687" "685" "678" "669" "657" "644" "634" "631" "628" "620" "619" "618" "605" "602" "598" "594" "589" "588" "582" "581" "579" "577" "567" "563" "561" "534" "514" "509" "508" "484" "457" "456" "455" "443" "441" "429" "413" "411" "405" "367" "362" "342" "327" "312" "292" "287" "271" "260" "246" "231" "226" "217" "205" "188" "187" "183" "154" "143" "135" "101" "67" "46" 

Redescription R24 Rules: 

Dist: 0 0 1 19 25
W1R: MMWRITE >= 1.0 <= 1.0 AND MOCA >= 18.0 <= 28.0 AND FAQ >= 3.0 <= 26.0 AND BCDRYMTH >= 1.0 <= 1.0 AND ADAS13 >= 20.0 <= 39.0 AND EcogSPLang >= 1.444444 <= 4.0 
W2R: RCT8 >= 4.8 <= 11.0 AND AV45 >= 1.104495 <= 1.810077 AND FDG >= 5.00671 <= 5.99516 
JS: 0.31690140845070425
p-value :0.0
Support intersection: 45
Support union: 142

Covered examples (intersection): 
"794" "783" "766" "765" "760" "733" "731" "729" "721" "699" "695" "668" "665" "660" "650" "635" "595" "591" "586" "577" "574" "565" "541" "484" "481" "474" "467" "456" "451" "391" "335" "325" "310" "292" "285" "282" "280" "264" "244" "230" "218" "205" "176" "164" "160" 
Union elements: 
"903" "888" "875" "864" "835" "810" "803" "800" "794" "784" "783" "782" "781" "779" "774" "769" "766" "765" "764" "761" "760" "754" "753" "748" "743" "737" "735" "733" "731" "729" "728" "727" "723" "721" "717" "716" "715" "711" "699" "697" "696" "695" "691" "687" "682" "681" "668" "667" "665" "660" "653" "650" "645" "639" "635" "620" "615" "611" "610" "608" "600" "599" "597" "596" "595" "591" "586" "584" "577" "576" "574" "565" "564" "562" "558" "556" "541" "519" "518" "516" "514" "500" "487" "484" "481" "476" "474" "471" "467" "461" "456" "455" "453" "451" "431" "416" "411" "396" "391" "365" "353" "336" "335" "325" "316" "310" "308" "296" "292" "287" "285" "284" "282" "280" "264" "258" "252" "244" "243" "242" "234" "230" "218" "208" "207" "205" "189" "186" "183" "176" "164" "160" "144" "135" "114" "93" "89" "86" "77" "57" "50" "12" 

Redescription R25 Rules: 

Dist: 0 0 2 11 45
W1R: IMMT2W5 >= 2.0 <= 2.0 AND ADAS11 >= 11.0 <= 40.0 AND CDRSB >= 2.5 <= 10.0 AND EcogSPDivatt >= 1.333333 <= 4.0 
W2R: HMT15 >= 50.0 <= 86.9 AND RCT19 >= 57.0 <= 340.0 AND Entorhinal >= 1438.0 <= 3457.0 AND FDG >= 3.48632 <= 5.99516 
JS: 0.32044198895027626
p-value :0.0
Support intersection: 58
Support union: 181

Covered examples (intersection): 
"806" "800" "784" "780" "774" "762" "761" "759" "758" "753" "749" "747" "741" "736" "733" "717" "699" "678" "667" "660" "650" "635" "620" "598" "596" "574" "567" "561" "508" "500" "481" "471" "457" "456" "455" "451" "399" "391" "367" "335" "327" "310" "287" "280" "260" "258" "252" "246" "226" "218" "217" "208" "205" "183" "176" "144" "130" "32" 
Union elements: 
"903" "888" "881" "862" "859" "851" "834" "824" "806" "800" "794" "791" "790" "784" "783" "782" "780" "779" "778" "775" "774" "771" "770" "769" "768" "767" "766" "765" "762" "761" "760" "759" "758" "756" "755" "753" "752" "749" "748" "747" "746" "741" "740" "739" "736" "735" "733" "731" "729" "728" "726" "723" "719" "717" "716" "713" "707" "705" "702" "701" "700" "699" "697" "696" "695" "694" "693" "691" "687" "682" "681" "678" "668" "667" "665" "660" "657" "650" "647" "644" "639" "635" "634" "631" "628" "624" "620" "619" "618" "603" "600" "598" "597" "596" "595" "594" "591" "589" "588" "581" "579" "577" "576" "574" "567" "565" "561" "541" "534" "528" "519" "518" "516" "514" "509" "508" "500" "484" "481" "476" "475" "474" "471" "467" "457" "456" "455" "453" "451" "443" "441" "431" "429" "413" "411" "407" "399" "391" "367" "353" "342" "335" "327" "310" "309" "292" "287" "280" "265" "264" "260" "258" "254" "252" "246" "244" "243" "231" "226" "218" "217" "208" "207" "205" "189" "188" "187" "183" "176" "151" "144" "135" "130" "127" "101" "89" "75" "67" "56" "32" "26" 

Redescription R26 Rules: 

Dist: 0 0 35 7 1
W1R: RAVLTImmediate >= 45.0 <= 68.0 AND CDMEMORY >= 0.5 <= 1.0 AND EcogSPDivatt >= 1.0 <= 2.0 
W2R: RCT20 >= 180.0 <= 358.0 AND HMT40 >= 9.5 <= 14.0 AND WholeBrain >= 958873.386824 <= 1342716.963722 AND Hippocampus >= 6247.0 <= 9246.0 AND AV45 >= 0.908061 <= 1.215729 AND FDG >= 5.89178 <= 8.08201 
JS: 0.30935251798561153
p-value :0.0
Support intersection: 43
Support union: 139

Covered examples (intersection): 
"759" "745" "674" "671" "643" "627" "622" "617" "607" "593" "592" "559" "472" "465" "464" "434" "419" "385" "372" "371" "339" "329" "299" "290" "238" "222" "203" "171" "161" "103" "102" "94" "87" "81" "72" "63" "49" "33" "27" "19" "9" "6" "4" 
Union elements: 
"799" "789" "781" "759" "751" "745" "738" "734" "718" "689" "674" "671" "658" "655" "654" "649" "643" "642" "627" "622" "617" "616" "607" "606" "604" "593" "592" "585" "566" "559" "555" "553" "551" "543" "539" "537" "529" "526" "524" "520" "515" "505" "503" "499" "493" "489" "482" "480" "479" "472" "465" "464" "458" "454" "446" "434" "424" "422" "419" "388" "385" "378" "372" "371" "358" "355" "352" "339" "338" "330" "329" "311" "306" "302" "299" "293" "290" "274" "269" "262" "261" "255" "251" "238" "232" "228" "222" "203" "190" "180" "174" "171" "167" "166" "161" "152" "151" "147" "141" "137" "125" "111" "103" "102" "99" "94" "87" "84" "83" "82" "81" "79" "72" "65" "63" "61" "59" "54" "51" "49" "44" "43" "41" "40" "34" "33" "28" "27" "26" "25" "19" "15" "14" "11" "9" "6" "5" "4" "2" 

Redescription R27 Rules: 

Dist: 0 0 1 8 39
W1R: ADAS13 >= 25.0 <= 52.0 AND CUBE >= 1.0 <= 1.0 AND BCURNDIS >= 1.0 <= 1.0 
W2R: PROTEIN >= 26.0 <= 684.0 AND FDG >= 3.65581 <= 5.38384 
JS: 0.37209302325581395
p-value :0.0
Support intersection: 48
Support union: 129

Covered examples (intersection): 
"903" "888" "881" "859" "847" "800" "791" "778" "770" "767" "762" "755" "753" "749" "748" "746" "741" "740" "715" "710" "701" "700" "668" "667" "657" "598" "594" "581" "567" "565" "561" "534" "518" "509" "429" "411" "362" "353" "312" "287" "271" "258" "246" "226" "217" "205" "154" "101" 
Union elements: 
"903" "888" "881" "871" "863" "862" "860" "859" "851" "847" "834" "810" "806" "800" "794" "791" "790" "784" "783" "782" "779" "778" "777" "770" "769" "767" "765" "762" "761" "760" "758" "755" "753" "749" "748" "747" "746" "741" "740" "736" "735" "732" "728" "719" "715" "710" "705" "701" "700" "696" "687" "678" "668" "667" "665" "657" "653" "639" "634" "631" "629" "628" "620" "618" "603" "602" "600" "598" "596" "595" "594" "589" "588" "587" "584" "581" "579" "577" "567" "565" "561" "541" "534" "518" "514" "509" "508" "487" "475" "457" "451" "443" "441" "429" "411" "391" "370" "367" "362" "353" "342" "338" "320" "312" "303" "287" "284" "282" "271" "258" "252" "246" "230" "226" "217" "209" "205" "192" "188" "164" "154" "150" "143" "130" "126" "101" "77" "67" "32" 

Redescription R28 Rules: 

Dist: 0 0 0 5 38
W1R: BCENERGY >= 1.0 <= 1.0 AND MMSE >= 19.0 <= 25.0 AND ADAS13 >= 28.0 <= 52.0 
W2R: RCT183 >= 8.4 <= 10.4 AND RCT14 >= 29.0 <= 162.0 AND Hippocampus >= 4065.0 <= 6594.0 AND AV45 >= 1.202826 <= 1.761581 AND FDG >= 3.48632 <= 5.70318 
JS: 0.45263157894736844
p-value :0.0
Support intersection: 43
Support union: 95

Covered examples (intersection): 
"806" "800" "791" "790" "780" "778" "770" "767" "762" "753" "752" "748" "741" "740" "736" "717" "701" "700" "697" "687" "657" "631" "620" "618" "588" "579" "567" "561" "484" "456" "411" "391" "367" "327" "312" "287" "246" "208" "205" "183" "176" "144" "130" 
Union elements: 
"871" "864" "859" "834" "806" "800" "791" "790" "782" "780" "778" "775" "770" "769" "767" "765" "762" "761" "760" "758" "755" "753" "752" "750" "748" "746" "741" "740" "736" "735" "717" "716" "714" "710" "702" "701" "700" "697" "693" "687" "678" "668" "657" "644" "631" "620" "618" "602" "594" "589" "588" "581" "579" "577" "567" "563" "561" "541" "534" "519" "509" "508" "487" "484" "467" "457" "456" "443" "411" "391" "376" "367" "327" "312" "292" "287" "282" "264" "258" "246" "244" "231" "218" "208" "205" "189" "188" "183" "176" "164" "154" "144" "130" "67" "46" 

Redescription R29 Rules: 

Dist: 0 0 0 11 49
W1R: ADAS11 >= 11.0 <= 38.0 AND CDRSB >= 2.5 <= 10.0 AND EcogSPVisspat >= 1.6 <= 4.0 AND Q4SCORE >= 8.0 <= 10.0 
W2R: RCT19 >= 57.0 <= 375.0 AND GLUCOSE >= 3.0 <= 73.0 AND HMT40 >= 12.6 <= 17.7 AND AV45 >= 1.181737 <= 1.810077 AND FDG >= 3.65581 <= 5.99516 
JS: 0.3592814371257485
p-value :0.0
Support intersection: 60
Support union: 167

Covered examples (intersection): 
"800" "783" "780" "779" "778" "765" "762" "761" "760" "758" "753" "752" "749" "748" "747" "741" "740" "736" "733" "731" "729" "701" "700" "699" "697" "687" "668" "665" "644" "635" "596" "594" "574" "567" "565" "561" "534" "509" "500" "484" "481" "476" "457" "456" "455" "451" "429" "391" "292" "287" "285" "280" "264" "258" "252" "246" "217" "189" "144" "130" 
Union elements: 
"903" "881" "864" "862" "847" "835" "824" "806" "800" "794" "791" "790" "783" "780" "779" "778" "777" "774" "771" "770" "769" "768" "767" "766" "765" "764" "762" "761" "760" "758" "756" "754" "753" "752" "749" "748" "747" "746" "741" "740" "738" "737" "736" "735" "733" "731" "729" "728" "727" "723" "721" "719" "717" "715" "701" "700" "699" "697" "695" "691" "687" "678" "668" "667" "665" "660" "657" "647" "645" "644" "640" "635" "634" "631" "629" "628" "624" "620" "618" "608" "600" "599" "598" "597" "596" "595" "594" "589" "588" "586" "581" "579" "577" "574" "567" "565" "564" "562" "561" "541" "534" "514" "509" "508" "500" "484" "481" "476" "475" "474" "471" "467" "457" "456" "455" "453" "451" "443" "440" "429" "411" "399" "396" "391" "367" "365" "335" "327" "312" "310" "308" "298" "292" "287" "285" "280" "264" "260" "258" "254" "252" "246" "244" "243" "231" "226" "224" "218" "217" "207" "205" "189" "188" "183" "164" "160" "148" "144" "139" "130" "89" "86" "77" "68" "67" "57" "37" 

Redescription R30 Rules: 

Dist: 0 0 3 8 36
W1R: CDRSB >= 2.0 <= 10.0 AND NXVISUAL >= 1.0 <= 1.0 AND Q13SCORE >= 1.0 <= 5.0 AND CDJUDGE >= 0.5 <= 3.0 AND NXPLANTA >= 2.0 <= 2.0 AND EcogSPTotal >= 1.153846 <= 3.810811 
W2R: CTWHITE >= 0.0 <= 2.0 AND MidTemp >= 11091.0 <= 18314.0 AND FDG >= 3.79902 <= 5.73371 
JS: 0.2596685082872928
p-value :0.0
Support intersection: 47
Support union: 181

Covered examples (intersection): 
"871" "859" "806" "800" "790" "783" "765" "762" "749" "748" "746" "741" "740" "739" "731" "700" "694" "668" "657" "639" "631" "620" "618" "594" "581" "579" "561" "514" "484" "453" "443" "441" "411" "391" "353" "287" "260" "252" "218" "183" "176" "162" "154" "150" "144" "130" "67" 
Union elements: 
"903" "888" "887" "881" "875" "871" "862" "860" "859" "847" "845" "835" "834" "833" "820" "809" "806" "800" "791" "790" "783" "782" "779" "778" "777" "775" "771" "770" "765" "764" "762" "761" "758" "756" "755" "753" "752" "749" "748" "747" "746" "744" "741" "740" "739" "737" "736" "735" "733" "732" "731" "730" "727" "723" "719" "716" "714" "712" "711" "710" "704" "702" "701" "700" "698" "697" "696" "695" "694" "685" "683" "682" "681" "678" "668" "667" "663" "660" "659" "657" "650" "639" "635" "634" "631" "629" "628" "625" "624" "620" "619" "618" "617" "600" "598" "597" "596" "595" "594" "591" "589" "588" "582" "581" "579" "577" "567" "565" "564" "563" "561" "549" "534" "529" "526" "520" "516" "514" "487" "484" "481" "475" "474" "456" "453" "451" "443" "441" "437" "421" "413" "411" "391" "367" "353" "336" "335" "327" "320" "319" "312" "292" "287" "283" "282" "280" "276" "271" "264" "263" "260" "254" "252" "234" "231" "230" "218" "217" "208" "205" "188" "187" "183" "176" "164" "162" "154" "150" "144" "143" "135" "130" "127" "101" "73" "67" "66" "62" "55" "32" "2" 

Redescription R31 Rules: 

Dist: 1 0 7 28 37
W1R: DIGFOR >= 2.0 <= 2.0 AND GDEMPTY >= 0.0 <= 0.0 AND MOCA >= 18.0 <= 28.0 AND ADAS13 >= 20.0 <= 41.0 
W2R: Fusiform >= 14082.0 <= 26192.0 AND AV45 >= 1.21846 <= 1.799514 AND FDG >= 3.48632 <= 5.99516 
JS: 0.32589285714285715
p-value :1.1102230246251565E-16
Support intersection: 73
Support union: 224

Covered examples (intersection): 
"888" "864" "835" "803" "794" "783" "774" "766" "765" "755" "750" "733" "731" "729" "721" "699" "697" "695" "693" "691" "687" "668" "667" "660" "650" "638" "635" "596" "586" "577" "574" "569" "565" "518" "514" "508" "500" "487" "484" "481" "476" "474" "467" "457" "456" "451" "431" "391" "353" "335" "325" "308" "292" "280" "258" "252" "230" "224" "218" "208" "205" "176" "164" "163" "162" "160" "151" "150" "144" "101" "68" "46" "24" 
Union elements: 
"903" "888" "876" "875" "871" "864" "863" "845" "835" "833" "824" "820" "819" "809" "803" "800" "795" "794" "791" "790" "783" "782" "779" "778" "777" "774" "771" "769" "768" "767" "766" "765" "764" "761" "760" "758" "756" "755" "750" "749" "748" "746" "743" "742" "739" "738" "737" "736" "735" "733" "731" "729" "727" "723" "721" "720" "719" "717" "716" "715" "711" "707" "705" "699" "697" "696" "695" "693" "691" "687" "682" "680" "678" "673" "668" "667" "665" "663" "660" "657" "650" "645" "644" "641" "640" "639" "638" "635" "632" "624" "621" "620" "615" "612" "611" "610" "608" "605" "600" "599" "596" "595" "591" "586" "584" "577" "576" "574" "573" "570" "569" "567" "565" "564" "562" "560" "558" "556" "551" "541" "519" "518" "516" "514" "508" "500" "487" "484" "481" "476" "474" "471" "467" "461" "457" "456" "455" "451" "440" "431" "429" "407" "399" "398" "396" "391" "383" "376" "370" "365" "362" "354" "353" "335" "327" "325" "320" "319" "317" "316" "312" "310" "308" "303" "298" "292" "285" "284" "283" "282" "280" "264" "260" "258" "252" "247" "246" "243" "242" "230" "226" "224" "218" "217" "211" "209" "208" "207" "205" "189" "183" "176" "175" "164" "163" "162" "160" "151" "150" "148" "144" "135" "130" "127" "121" "117" "114" "105" "101" "93" "86" "77" "70" "68" "67" "57" "50" "46" "37" "35" "32" "24" "20" "12" 

Redescription R32 Rules: 

Dist: 0 0 5 9 48
W1R: CDORIENT >= 0.5 <= 2.0 AND Q1SCORE >= 20.0 <= 29.0 
W2R: HMT4 >= 81.0 <= 102.0 AND Ventricles >= 24040.0 <= 134953.0 AND FDG >= 3.48632 <= 5.38384 
JS: 0.38271604938271603
p-value :0.0
Support intersection: 62
Support union: 162

Covered examples (intersection): 
"800" "791" "790" "783" "780" "778" "770" "767" "765" "762" "761" "755" "753" "752" "750" "749" "741" "740" "728" "715" "710" "700" "697" "687" "668" "667" "657" "639" "620" "618" "598" "594" "589" "581" "579" "567" "565" "561" "541" "534" "518" "514" "509" "484" "475" "411" "367" "362" "353" "342" "327" "287" "271" "258" "252" "226" "217" "208" "205" "148" "101" "77" 
Union elements: 
"903" "888" "875" "871" "864" "859" "847" "845" "835" "834" "809" "806" "800" "791" "790" "783" "782" "781" "780" "779" "778" "774" "770" "767" "765" "762" "761" "760" "758" "756" "755" "753" "752" "750" "749" "748" "747" "746" "741" "740" "739" "736" "735" "733" "732" "729" "728" "719" "717" "716" "715" "714" "710" "705" "702" "700" "697" "693" "687" "682" "673" "668" "667" "657" "653" "650" "644" "641" "639" "635" "634" "631" "629" "628" "620" "619" "618" "615" "612" "610" "602" "598" "597" "596" "595" "594" "589" "588" "581" "579" "577" "567" "565" "561" "558" "541" "534" "518" "514" "509" "508" "498" "487" "484" "481" "475" "461" "456" "443" "441" "429" "428" "427" "416" "413" "411" "407" "391" "370" "367" "362" "353" "342" "338" "335" "327" "312" "310" "292" "287" "285" "282" "271" "258" "252" "246" "242" "231" "230" "226" "217" "209" "208" "205" "192" "189" "188" "183" "176" "164" "163" "162" "154" "150" "148" "143" "114" "101" "77" "67" "57" "46" 

Redescription R33 Rules: 

Dist: 0 0 1 8 31
W1R: NXTREMOR >= 1.0 <= 1.0 AND ADAS13 >= 25.0 <= 52.0 AND SERIAL4 >= 1.0 <= 1.0 
W2R: Entorhinal >= 1438.0 <= 3394.0 AND WholeBrain >= 906267.538552 <= 1443990.508923 AND AV45 >= 1.225716 <= 1.799514 AND FDG >= 3.48632 <= 5.99516 
JS: 0.3508771929824561
p-value :0.0
Support intersection: 40
Support union: 114

Covered examples (intersection): 
"888" "864" "845" "803" "791" "790" "767" "765" "762" "758" "749" "748" "741" "739" "736" "687" "678" "644" "631" "596" "577" "567" "561" "455" "429" "411" "391" "353" "327" "258" "246" "226" "217" "208" "189" "183" "176" "154" "144" "101" 
Union elements: 
"888" "880" "864" "860" "859" "847" "845" "835" "834" "806" "803" "800" "791" "790" "783" "780" "778" "775" "774" "768" "767" "765" "762" "761" "758" "753" "749" "748" "746" "742" "741" "740" "739" "736" "735" "733" "731" "717" "716" "710" "707" "700" "699" "691" "687" "681" "678" "660" "657" "650" "644" "635" "631" "620" "615" "602" "596" "588" "577" "574" "567" "563" "561" "519" "518" "514" "508" "500" "487" "484" "476" "475" "474" "467" "457" "456" "455" "451" "443" "431" "429" "411" "399" "391" "367" "353" "327" "303" "280" "258" "254" "252" "246" "230" "226" "218" "217" "208" "207" "205" "189" "183" "176" "163" "162" "154" "151" "150" "148" "144" "143" "101" "93" "32" 

Redescription R34 Rules: 

Dist: 31 21 36 7 0
W1R: EcogPtOrgan >= 1.0 <= 1.25 AND BCENERGY >= 1.0 <= 1.0 AND RAVLTLearning >= 4.0 <= 11.0 AND Q4SCORE >= 0.0 <= 4.0 
W2R: GLUCOSE >= 0.0 <= 71.0 AND PROTEIN >= 0.0 <= 69.0 AND Hippocampus >= 6869.0 <= 9929.0 AND AV45 >= 0.975491 <= 1.245913 AND FDG >= 5.8655 <= 8.35249 
JS: 0.33687943262411346
p-value :7.771561172376096E-16
Support intersection: 95
Support union: 282

Covered examples (intersection): 
"912" "906" "898" "897" "884" "873" "869" "867" "861" "853" "849" "844" "843" "841" "840" "839" "838" "821" "805" "799" "789" "763" "745" "725" "718" "674" "671" "654" "649" "622" "607" "593" "591" "554" "550" "525" "523" "512" "503" "489" "483" "469" "468" "464" "458" "452" "449" "444" "433" "426" "419" "410" "390" "388" "384" "373" "363" "356" "344" "341" "334" "329" "276" "272" "269" "228" "227" "195" "190" "180" "174" "167" "165" "149" "147" "141" "116" "109" "102" "97" "96" "95" "94" "90" "88" "81" "52" "49" "40" "39" "33" "27" "22" "17" "1" 
Union elements: 
"912" "907" "906" "905" "900" "898" "897" "896" "889" "885" "884" "878" "877" "873" "869" "867" "861" "858" "857" "856" "855" "853" "849" "846" "844" "843" "841" "840" "839" "838" "837" "832" "831" "829" "828" "827" "826" "822" "821" "814" "811" "805" "804" "802" "799" "798" "797" "792" "789" "788" "785" "772" "763" "759" "745" "734" "725" "724" "718" "708" "698" "677" "675" "674" "671" "670" "662" "661" "654" "652" "649" "633" "626" "622" "613" "607" "601" "593" "592" "591" "583" "580" "578" "566" "559" "555" "554" "553" "551" "550" "546" "543" "540" "539" "536" "530" "527" "525" "523" "522" "521" "520" "512" "510" "505" "503" "501" "499" "494" "490" "489" "488" "485" "483" "482" "472" "470" "469" "468" "464" "459" "458" "452" "450" "449" "447" "445" "444" "438" "437" "434" "433" "430" "426" "424" "423" "422" "419" "418" "412" "410" "409" "406" "404" "397" "390" "388" "387" "386" "384" "375" "374" "373" "371" "366" "363" "361" "358" "356" "350" "349" "346" "344" "341" "340" "337" "334" "333" "332" "330" "329" "318" "317" "315" "313" "311" "306" "305" "300" "298" "295" "291" "286" "276" "275" "274" "273" "272" "269" "268" "266" "261" "259" "257" "251" "250" "249" "247" "238" "236" "234" "228" "227" "219" "214" "213" "210" "203" "201" "198" "196" "195" "190" "187" "186" "184" "182" "180" "179" "178" "177" "174" "169" "168" "167" "166" "165" "157" "152" "149" "147" "145" "142" "141" "131" "128" "123" "116" "115" "109" "103" "102" "100" "97" "96" "95" "94" "91" "90" "88" "87" "85" "84" "81" "80" "78" "74" "72" "69" "63" "61" "58" "56" "54" "52" "49" "48" "43" "41" "40" "39" "33" "27" "22" "17" "11" "10" "9" "8" "6" "4" "1" 

Redescription R35 Rules: 

Dist: 0 0 0 6 35
W1R: ADAS13 >= 31.0 <= 51.0 AND BCDPMOOD >= 1.0 <= 1.0 
W2R: CTWHITE >= 0.0 <= 10.0 AND Entorhinal >= 1438.0 <= 3181.0 AND WholeBrain >= 782588.301409 <= 1164235.000994 AND FDG >= 3.79902 <= 5.945 
JS: 0.3504273504273504
p-value :0.0
Support intersection: 41
Support union: 117

Covered examples (intersection): 
"864" "859" "806" "800" "791" "790" "780" "770" "767" "761" "758" "753" "749" "748" "746" "741" "740" "717" "700" "657" "635" "631" "618" "596" "594" "579" "561" "481" "456" "411" "287" "280" "258" "246" "218" "217" "205" "183" "162" "144" "130" 
Union elements: 
"881" "875" "871" "864" "860" "859" "845" "835" "809" "806" "800" "791" "790" "782" "780" "779" "778" "775" "770" "768" "767" "765" "762" "761" "760" "758" "753" "749" "748" "747" "746" "741" "740" "739" "736" "735" "733" "731" "717" "716" "714" "710" "702" "701" "700" "695" "694" "691" "678" "668" "657" "635" "631" "628" "621" "620" "618" "602" "598" "596" "594" "589" "588" "587" "581" "579" "577" "567" "563" "561" "500" "487" "481" "474" "457" "456" "455" "453" "451" "441" "431" "429" "411" "399" "391" "362" "335" "312" "310" "287" "280" "258" "254" "252" "246" "231" "230" "226" "218" "217" "208" "207" "205" "189" "183" "176" "163" "162" "154" "150" "148" "144" "130" "75" "32" "26" "20" 

Redescription R36 Rules: 

Dist: 0 0 0 4 37
W1R: MMSE >= 19.0 <= 25.0 AND ADAS13 >= 28.0 <= 52.0 AND GDBETTER >= 0.0 <= 0.0 
W2R: BAT126 >= 113.0 <= 804.0 AND Hippocampus >= 3914.0 <= 6594.0 AND FDG >= 3.48632 <= 5.70318 
JS: 0.36607142857142855
p-value :0.0
Support intersection: 41
Support union: 112

Covered examples (intersection): 
"806" "800" "791" "790" "780" "778" "770" "753" "752" "741" "717" "701" "700" "697" "668" "657" "620" "618" "594" "588" "581" "577" "567" "561" "509" "484" "456" "411" "391" "327" "312" "287" "271" "246" "218" "208" "205" "183" "176" "144" "130" 
Union elements: 
"881" "871" "864" "860" "859" "847" "835" "834" "810" "806" "800" "791" "790" "782" "780" "778" "774" "770" "769" "767" "762" "761" "760" "758" "753" "752" "748" "747" "746" "741" "740" "736" "735" "733" "717" "716" "714" "710" "702" "701" "700" "697" "693" "687" "668" "657" "644" "634" "631" "628" "625" "620" "619" "618" "602" "597" "596" "595" "594" "589" "588" "581" "579" "577" "567" "563" "561" "541" "534" "528" "519" "509" "487" "484" "481" "476" "467" "457" "456" "443" "441" "411" "391" "376" "367" "362" "327" "312" "292" "287" "271" "264" "258" "246" "226" "218" "208" "205" "200" "189" "188" "183" "176" "164" "154" "148" "144" "130" "114" "89" "46" "20" 

Redescription R37 Rules: 

Dist: 0 0 3 20 46
W1R: EcogPtPlan >= 1.0 <= 1.6 AND MMSE >= 19.0 <= 28.0 AND ADAS13 >= 20.0 <= 51.0 AND EcogSPLang >= 1.222222 <= 4.0 
W2R: Entorhinal >= 1438.0 <= 3364.0 AND FDG >= 3.48632 <= 5.99516 
JS: 0.3770491803278688
p-value :0.0
Support intersection: 69
Support union: 183

Covered examples (intersection): 
"888" "871" "864" "862" "859" "845" "809" "806" "803" "800" "790" "780" "770" "765" "762" "761" "753" "746" "741" "736" "733" "717" "714" "700" "699" "695" "687" "678" "660" "657" "644" "635" "631" "621" "620" "596" "574" "567" "514" "508" "500" "476" "467" "457" "451" "443" "441" "429" "411" "335" "327" "310" "287" "258" "252" "246" "230" "226" "218" "217" "205" "176" "162" "154" "151" "150" "144" "67" "20" 
Union elements: 
"903" "888" "875" "871" "864" "862" "860" "859" "845" "835" "833" "824" "812" "809" "806" "803" "800" "791" "790" "784" "782" "780" "779" "778" "774" "770" "769" "768" "767" "766" "765" "762" "761" "760" "759" "758" "755" "753" "752" "750" "749" "748" "747" "746" "743" "742" "741" "740" "739" "736" "735" "733" "731" "729" "723" "721" "717" "714" "711" "707" "702" "701" "700" "699" "697" "696" "695" "694" "691" "687" "685" "682" "681" "678" "668" "667" "665" "660" "657" "650" "644" "635" "632" "631" "621" "620" "619" "618" "615" "605" "600" "598" "596" "595" "594" "591" "588" "587" "579" "577" "574" "570" "569" "567" "565" "563" "561" "534" "528" "514" "509" "508" "500" "487" "481" "476" "474" "467" "457" "456" "455" "453" "451" "443" "441" "431" "429" "418" "411" "399" "391" "367" "362" "335" "327" "325" "310" "309" "308" "303" "287" "280" "264" "260" "258" "254" "252" "246" "244" "243" "242" "230" "226" "218" "217" "208" "207" "205" "189" "188" "183" "176" "175" "163" "162" "154" "151" "150" "148" "144" "130" "101" "93" "89" "75" "70" "67" "56" "46" "32" "26" "20" "12" 

Redescription R38 Rules: 

Dist: 0 0 36 7 0
W1R: RAVLTImmediate >= 45.0 <= 68.0 AND CDMEMORY >= 0.5 <= 1.0 
W2R: RCT20 >= 180.0 <= 358.0 AND HMT40 >= 11.2 <= 14.0 AND WholeBrain >= 958873.386824 <= 1342716.963722 AND Hippocampus >= 6296.0 <= 9246.0 AND AV45 >= 0.908061 <= 1.215729 AND FDG >= 5.89178 <= 8.08201 AND HMT16 >= 24.6 <= 52.0 
JS: 0.2925170068027211
p-value :1.1102230246251565E-16
Support intersection: 43
Support union: 147

Covered examples (intersection): 
"745" "674" "671" "643" "627" "622" "617" "607" "593" "592" "559" "472" "465" "464" "434" "419" "385" "372" "371" "339" "329" "299" "290" "238" "222" "203" "171" "161" "103" "102" "94" "87" "82" "81" "72" "63" "49" "33" "27" "19" "9" "6" "4" 
Union elements: 
"781" "759" "751" "745" "744" "738" "734" "718" "689" "674" "671" "658" "655" "654" "649" "643" "642" "636" "627" "622" "617" "616" "607" "606" "604" "593" "592" "585" "578" "566" "559" "555" "551" "549" "543" "539" "537" "533" "532" "529" "524" "520" "515" "505" "501" "499" "489" "482" "480" "479" "472" "465" "464" "458" "446" "434" "424" "419" "402" "401" "398" "388" "385" "378" "372" "371" "369" "358" "355" "339" "338" "330" "329" "311" "302" "299" "293" "290" "274" "269" "262" "261" "255" "251" "238" "232" "229" "228" "222" "207" "203" "190" "180" "174" "171" "167" "166" "161" "152" "151" "147" "137" "132" "125" "121" "106" "105" "103" "102" "99" "94" "87" "84" "83" "82" "81" "79" "72" "65" "63" "61" "59" "54" "51" "49" "44" "43" "41" "40" "34" "33" "28" "27" "26" "25" "19" "17" "15" "14" "11" "9" "7" "6" "5" "4" "2" "1" 

Redescription R39 Rules: 

Dist: 0 0 1 3 38
W1R: ADAS13 >= 27.0 <= 51.0 AND Q8SCORE >= 3.0 <= 11.0 
W2R: HMT4 >= 81.0 <= 102.0 AND FDG >= 3.48632 <= 5.12685 
JS: 0.31343283582089554
p-value :0.0
Support intersection: 42
Support union: 134

Covered examples (intersection): 
"791" "790" "778" "770" "767" "762" "761" "755" "752" "741" "739" "715" "710" "701" "700" "697" "687" "678" "668" "657" "628" "620" "618" "600" "598" "589" "588" "581" "579" "567" "509" "362" "353" "327" "312" "271" "258" "246" "226" "217" "208" "101" 
Union elements: 
"881" "880" "875" "871" "864" "862" "860" "851" "847" "835" "806" "800" "791" "790" "784" "783" "782" "780" "779" "778" "775" "770" "769" "767" "765" "762" "761" "760" "758" "755" "752" "750" "749" "747" "746" "741" "740" "739" "735" "733" "719" "715" "714" "710" "707" "705" "702" "701" "700" "697" "696" "693" "687" "681" "678" "668" "657" "639" "634" "631" "629" "628" "620" "619" "618" "615" "602" "600" "598" "597" "594" "589" "588" "584" "581" "579" "577" "567" "563" "561" "558" "541" "518" "514" "509" "487" "484" "481" "476" "475" "467" "461" "457" "456" "443" "411" "391" "370" "367" "362" "353" "327" "312" "310" "292" "284" "280" "271" "258" "252" "246" "243" "242" "231" "226" "218" "217" "209" "208" "205" "192" "189" "188" "183" "176" "163" "162" "154" "144" "130" "101" "67" "46" "32" 

Redescription R40 Rules: 

Dist: 0 0 1 7 32
W1R: ADAS13 >= 24.0 <= 52.0 AND SERIAL4 >= 1.0 <= 1.0 
W2R: HMT13 >= 129.0 <= 340.0 AND MidTemp >= 11204.0 <= 18899.0 AND AV45 >= 1.202826 <= 1.761581 AND FDG >= 3.92478 <= 5.84755 AND HMT16 >= 16.2 <= 42.5 
JS: 0.3508771929824561
p-value :0.0
Support intersection: 40
Support union: 114

Covered examples (intersection): 
"806" "803" "790" "783" "780" "778" "765" "762" "758" "753" "749" "748" "741" "740" "731" "700" "687" "678" "657" "644" "631" "594" "579" "567" "484" "474" "455" "429" "411" "391" "367" "353" "258" "246" "217" "189" "183" "176" "144" "101" 
Union elements: 
"888" "880" "864" "860" "859" "847" "845" "835" "834" "806" "803" "800" "791" "790" "783" "780" "778" "775" "767" "765" "762" "761" "758" "753" "750" "749" "748" "747" "746" "741" "740" "739" "736" "735" "731" "716" "715" "714" "710" "700" "697" "695" "687" "681" "678" "668" "663" "657" "644" "638" "631" "620" "618" "615" "611" "605" "602" "600" "598" "596" "594" "588" "579" "577" "567" "563" "561" "518" "514" "487" "484" "481" "474" "467" "457" "456" "455" "443" "429" "413" "411" "407" "391" "367" "362" "353" "327" "308" "303" "292" "287" "271" "258" "252" "246" "230" "226" "218" "217" "208" "205" "189" "183" "176" "162" "154" "144" "143" "130" "107" "101" "67" "57" "46" 

Redescription R41 Rules: 

Dist: 0 0 0 7 37
W1R: RAVLTForgetting >= -1.0 <= 7.0 AND MMSE >= 19.0 <= 27.0 AND ADAS13 >= 25.0 <= 52.0 AND CUBE >= 1.0 <= 1.0 AND EcogSPLang >= 1.111111 <= 4.0 AND BCURNDIS >= 1.0 <= 1.0 
W2R: PROTEIN >= 26.0 <= 684.0 AND FDG >= 3.65581 <= 5.38384 
JS: 0.36363636363636365
p-value :0.0
Support intersection: 44
Support union: 121

Covered examples (intersection): 
"903" "888" "881" "859" "847" "800" "791" "778" "770" "762" "755" "753" "749" "748" "746" "741" "740" "715" "710" "701" "700" "668" "667" "657" "598" "594" "581" "567" "565" "561" "534" "518" "509" "429" "411" "362" "353" "312" "287" "271" "246" "217" "205" "154" 
Union elements: 
"903" "888" "881" "871" "863" "862" "860" "859" "851" "847" "834" "810" "806" "800" "794" "791" "790" "784" "783" "782" "779" "778" "777" "770" "769" "767" "765" "762" "761" "760" "758" "755" "753" "749" "748" "747" "746" "741" "740" "736" "735" "728" "719" "715" "710" "705" "701" "700" "696" "687" "678" "668" "667" "665" "657" "639" "634" "631" "629" "628" "620" "618" "603" "602" "600" "598" "596" "595" "594" "589" "588" "587" "581" "579" "577" "567" "565" "561" "541" "534" "518" "514" "509" "508" "487" "475" "457" "451" "443" "441" "429" "411" "391" "370" "367" "362" "353" "342" "338" "312" "287" "284" "282" "271" "258" "252" "246" "230" "226" "217" "205" "188" "164" "154" "150" "143" "126" "101" "77" "67" "32" 

Redescription R42 Rules: 

Dist: 0 0 2 11 47
W1R: IMMT2W5 >= 2.0 <= 2.0 AND ADAS11 >= 11.0 <= 40.0 AND CDRSB >= 2.5 <= 10.0 AND EcogSPDivatt >= 1.333333 <= 4.0 
W2R: HMT15 >= 50.0 <= 86.9 AND Entorhinal >= 1438.0 <= 3457.0 AND FDG >= 3.48632 <= 5.99516 
JS: 0.32085561497326204
p-value :0.0
Support intersection: 60
Support union: 187

Covered examples (intersection): 
"806" "800" "784" "780" "774" "762" "761" "759" "758" "753" "749" "747" "741" "739" "736" "733" "717" "699" "678" "667" "660" "650" "635" "620" "598" "596" "574" "567" "561" "508" "500" "481" "471" "457" "456" "455" "451" "399" "391" "367" "353" "335" "327" "310" "287" "280" "260" "258" "252" "246" "226" "218" "217" "208" "205" "183" "176" "144" "130" "32" 
Union elements: 
"903" "888" "881" "862" "859" "851" "834" "824" "806" "800" "794" "791" "790" "784" "783" "782" "780" "779" "778" "775" "774" "771" "770" "769" "768" "767" "766" "765" "762" "761" "760" "759" "758" "756" "755" "753" "752" "749" "748" "747" "746" "741" "740" "739" "736" "735" "733" "731" "729" "728" "726" "723" "719" "717" "716" "713" "707" "705" "702" "701" "700" "699" "697" "696" "695" "694" "693" "691" "687" "682" "681" "678" "668" "667" "665" "660" "657" "650" "647" "644" "639" "638" "635" "634" "631" "628" "624" "621" "620" "619" "618" "603" "600" "598" "597" "596" "595" "594" "591" "589" "588" "581" "579" "577" "576" "574" "567" "565" "561" "541" "534" "528" "519" "518" "516" "514" "509" "508" "500" "484" "481" "476" "475" "474" "471" "467" "457" "456" "455" "453" "451" "443" "441" "431" "429" "418" "413" "411" "407" "399" "391" "367" "353" "342" "335" "327" "310" "309" "292" "287" "280" "265" "264" "260" "258" "254" "252" "246" "244" "243" "231" "230" "226" "218" "217" "208" "207" "205" "189" "188" "187" "183" "176" "163" "162" "151" "144" "135" "130" "127" "101" "89" "75" "67" "56" "32" "26" 

Redescription R43 Rules: 

Dist: 30 21 36 7 0
W1R: EcogPtOrgan >= 1.0 <= 1.25 AND MMONFLR >= 1.0 <= 1.0 AND BCENERGY >= 1.0 <= 1.0 AND RAVLTLearning >= 4.0 <= 11.0 AND Q4SCORE >= 0.0 <= 4.0 
W2R: GLUCOSE >= 0.0 <= 71.0 AND PROTEIN >= 0.0 <= 69.0 AND Hippocampus >= 6869.0 <= 9929.0 AND AV45 >= 0.975491 <= 1.245913 AND FDG >= 5.8655 <= 8.35249 
JS: 0.33451957295373663
p-value :1.1102230246251565E-15
Support intersection: 94
Support union: 281

Covered examples (intersection): 
"912" "906" "898" "897" "884" "873" "869" "867" "861" "853" "849" "844" "843" "841" "840" "839" "838" "821" "805" "799" "789" "763" "745" "725" "718" "674" "671" "654" "649" "622" "607" "593" "591" "554" "550" "525" "523" "512" "503" "489" "483" "469" "468" "464" "458" "452" "449" "444" "433" "426" "419" "410" "390" "388" "384" "373" "363" "356" "344" "341" "334" "329" "276" "272" "269" "228" "227" "195" "190" "180" "174" "167" "165" "149" "147" "116" "109" "102" "97" "96" "95" "94" "90" "88" "81" "52" "49" "40" "39" "33" "27" "22" "17" "1" 
Union elements: 
"912" "907" "906" "905" "900" "898" "897" "896" "889" "885" "884" "878" "877" "873" "869" "867" "861" "858" "857" "856" "855" "853" "849" "846" "844" "843" "841" "840" "839" "838" "837" "832" "831" "829" "828" "827" "826" "822" "821" "814" "811" "805" "804" "802" "799" "798" "797" "792" "789" "788" "785" "772" "763" "759" "745" "734" "725" "724" "718" "708" "698" "677" "675" "674" "671" "670" "662" "661" "654" "652" "649" "633" "626" "622" "613" "607" "601" "593" "592" "591" "583" "580" "578" "566" "559" "555" "554" "553" "551" "550" "546" "543" "540" "539" "536" "530" "527" "525" "523" "522" "521" "520" "512" "505" "503" "501" "499" "494" "490" "489" "488" "485" "483" "482" "472" "470" "469" "468" "464" "459" "458" "452" "450" "449" "447" "445" "444" "438" "437" "434" "433" "430" "426" "424" "423" "422" "419" "418" "412" "410" "409" "406" "404" "397" "390" "388" "387" "386" "384" "375" "374" "373" "371" "366" "363" "361" "358" "356" "350" "349" "346" "344" "341" "340" "337" "334" "333" "332" "330" "329" "318" "317" "315" "313" "311" "306" "305" "300" "298" "295" "291" "286" "276" "275" "274" "273" "272" "269" "268" "266" "261" "259" "257" "251" "250" "249" "247" "238" "236" "234" "228" "227" "219" "214" "213" "210" "203" "201" "198" "196" "195" "190" "187" "186" "184" "182" "180" "179" "178" "177" "174" "169" "168" "167" "166" "165" "157" "152" "149" "147" "145" "142" "141" "131" "128" "123" "116" "115" "109" "103" "102" "100" "97" "96" "95" "94" "91" "90" "88" "87" "85" "84" "81" "80" "78" "74" "72" "69" "63" "61" "58" "56" "54" "52" "49" "48" "43" "41" "40" "39" "33" "27" "22" "17" "11" "10" "9" "8" "6" "4" "1" 

Redescription R44 Rules: 

Dist: 0 0 0 7 33
W1R: MMSE >= 19.0 <= 25.0 AND ADAS11 >= 17.0 <= 40.0 
W2R: RCT3 >= 10.0 <= 44.0 AND MidTemp >= 11091.0 <= 20610.0 AND Entorhinal >= 1438.0 <= 2934.0 AND Hippocampus >= 4065.0 <= 6386.0 AND FDG >= 3.92478 <= 5.84755 
JS: 0.3669724770642202
p-value :0.0
Support intersection: 40
Support union: 109

Covered examples (intersection): 
"806" "800" "791" "790" "780" "767" "762" "758" "753" "748" "747" "741" "740" "736" "717" "700" "657" "631" "620" "618" "596" "594" "579" "577" "567" "561" "481" "456" "411" "391" "367" "327" "310" "287" "218" "205" "189" "183" "176" "144" 
Union elements: 
"888" "881" "880" "871" "864" "860" "859" "851" "847" "835" "834" "806" "803" "800" "791" "790" "784" "782" "780" "778" "775" "770" "769" "768" "767" "762" "761" "760" "758" "755" "753" "752" "749" "748" "747" "746" "741" "740" "736" "735" "733" "717" "716" "714" "710" "702" "701" "700" "697" "693" "691" "687" "668" "657" "634" "631" "628" "620" "619" "618" "602" "597" "596" "594" "589" "588" "584" "581" "579" "577" "567" "563" "561" "541" "509" "487" "484" "481" "476" "474" "467" "456" "443" "411" "391" "370" "367" "327" "312" "310" "292" "287" "271" "258" "246" "231" "226" "218" "217" "208" "205" "189" "188" "183" "176" "154" "144" "130" "75" 

Redescription R45 Rules: 

Dist: 0 0 5 9 33
W1R: CDORIENT >= 0.5 <= 2.0 AND Q1SCORE >= 20.0 <= 29.0 
W2R: WholeBrain >= 974241.321926 <= 1272723.60628 AND FDG >= 3.48632 <= 5.34389 
JS: 0.29012345679012347
p-value :0.0
Support intersection: 47
Support union: 162

Covered examples (intersection): 
"903" "888" "871" "800" "791" "783" "778" "770" "767" "765" "761" "755" "750" "749" "728" "715" "710" "697" "687" "667" "639" "628" "598" "581" "577" "567" "565" "541" "518" "514" "509" "484" "475" "429" "362" "353" "327" "312" "271" "258" "226" "217" "208" "205" "148" "101" "77" 
Union elements: 
"903" "888" "875" "871" "864" "859" "847" "845" "836" "835" "834" "809" "800" "794" "791" "790" "783" "782" "781" "780" "779" "778" "777" "774" "770" "767" "765" "762" "761" "760" "758" "756" "755" "753" "752" "750" "749" "748" "747" "746" "741" "740" "736" "735" "733" "732" "729" "728" "719" "717" "716" "715" "710" "707" "705" "702" "700" "697" "693" "687" "682" "673" "668" "667" "665" "657" "653" "650" "644" "641" "639" "635" "634" "631" "628" "620" "618" "615" "612" "610" "603" "602" "598" "597" "596" "594" "589" "588" "581" "579" "577" "567" "565" "561" "558" "541" "534" "518" "514" "509" "508" "498" "487" "484" "481" "475" "461" "457" "456" "443" "429" "428" "427" "416" "413" "411" "407" "391" "370" "367" "362" "353" "342" "338" "335" "327" "312" "310" "292" "287" "285" "282" "271" "258" "252" "246" "242" "231" "230" "226" "217" "209" "208" "205" "192" "189" "188" "183" "176" "164" "163" "162" "154" "150" "148" "143" "126" "114" "101" "77" "57" "32" 

Redescription R46 Rules: 

Dist: 0 0 0 11 33
W1R: ADAS13 >= 20.0 <= 52.0 AND CDRSB >= 2.5 <= 10.0 AND Q8SCORE >= 8.0 <= 12.0 
W2R: Fusiform >= 14082.0 <= 21626.0 AND Entorhinal >= 1438.0 <= 3323.0 AND FDG >= 3.48632 <= 5.99516 
JS: 0.3120567375886525
p-value :0.0
Support intersection: 44
Support union: 141

Covered examples (intersection): 
"871" "864" "862" "800" "791" "770" "767" "761" "758" "749" "748" "746" "739" "736" "733" "717" "699" "687" "660" "644" "635" "620" "618" "596" "577" "508" "481" "476" "456" "451" "429" "391" "327" "280" "258" "246" "226" "218" "217" "189" "183" "176" "144" "130" 
Union elements: 
"888" "881" "871" "864" "862" "859" "845" "834" "812" "806" "803" "800" "791" "790" "784" "782" "780" "779" "778" "775" "770" "769" "768" "767" "765" "761" "760" "759" "758" "755" "753" "752" "749" "748" "746" "742" "740" "739" "736" "735" "733" "731" "719" "717" "716" "707" "705" "701" "700" "699" "697" "695" "691" "687" "681" "678" "668" "660" "657" "650" "644" "640" "635" "628" "621" "620" "619" "618" "598" "596" "594" "589" "588" "587" "579" "577" "574" "567" "563" "561" "541" "514" "509" "508" "500" "481" "476" "474" "467" "457" "456" "455" "451" "443" "441" "431" "429" "413" "399" "391" "367" "335" "327" "312" "310" "309" "292" "287" "280" "271" "264" "260" "258" "252" "246" "243" "231" "230" "226" "218" "217" "208" "207" "205" "189" "183" "176" "163" "162" "151" "150" "148" "144" "130" "101" "93" "75" "56" "32" "26" "20" 

Redescription R47 Rules: 

Dist: 0 0 3 4 38
W1R: MOCA >= 4.0 <= 19.0 AND MMSE >= 19.0 <= 28.0 AND ADAS13 >= 18.0 <= 52.0 
W2R: HMT9 >= 0.73 <= 2.12 AND FDG >= 3.48632 <= 5.10181 AND RCT4 >= 9.0 <= 32.0 
JS: 0.3409090909090909
p-value :0.0
Support intersection: 45
Support union: 132

Covered examples (intersection): 
"806" "800" "791" "790" "780" "778" "770" "762" "752" "750" "749" "741" "740" "715" "714" "710" "701" "700" "687" "678" "657" "628" "620" "619" "618" "598" "594" "589" "588" "581" "579" "567" "514" "509" "457" "367" "362" "327" "312" "271" "246" "217" "208" "101" "67" 
Union elements: 
"888" "887" "881" "880" "864" "862" "860" "859" "847" "845" "834" "806" "803" "800" "794" "791" "790" "784" "783" "782" "780" "778" "777" "775" "771" "770" "767" "766" "765" "762" "758" "753" "752" "750" "749" "748" "746" "742" "741" "740" "739" "736" "735" "733" "732" "716" "715" "714" "711" "710" "704" "702" "701" "700" "696" "687" "685" "678" "669" "657" "644" "634" "631" "628" "620" "619" "618" "611" "605" "603" "602" "598" "597" "594" "589" "588" "582" "581" "579" "567" "563" "561" "558" "534" "514" "509" "484" "475" "474" "457" "456" "455" "443" "441" "429" "413" "411" "405" "370" "367" "362" "360" "353" "342" "327" "312" "310" "292" "287" "271" "260" "252" "246" "244" "231" "226" "217" "208" "205" "189" "188" "187" "183" "154" "151" "150" "143" "135" "101" "67" "46" "35" 

Redescription R48 Rules: 

Dist: 39 16 28 7 0
W1R: RAVLTImmediate >= 45.0 <= 71.0 AND EcogSPMem >= 1.0 <= 1.625 
W2R: WholeBrain >= 825502.160443 <= 1278258.269932 AND Ventricles >= 5650.0 <= 25901.0 AND AV45 >= 0.901511 <= 1.236128 AND FDG >= 5.99966 <= 8.35249 
JS: 0.313588850174216
p-value :1.212363542890671E-13
Support intersection: 90
Support union: 287

Covered examples (intersection): 
"898" "892" "886" "884" "882" "866" "853" "850" "838" "837" "827" "817" "814" "802" "799" "793" "772" "763" "725" "724" "692" "677" "674" "649" "617" "607" "606" "593" "557" "554" "550" "531" "529" "527" "521" "503" "499" "489" "483" "482" "470" "464" "434" "433" "424" "422" "417" "397" "390" "388" "387" "373" "372" "364" "356" "355" "350" "344" "340" "329" "315" "306" "299" "274" "269" "251" "238" "232" "229" "213" "190" "180" "171" "167" "166" "161" "149" "147" "146" "103" "102" "87" "83" "81" "63" "27" "14" "11" "9" "1" 
Union elements: 
"916" "914" "913" "912" "909" "906" "901" "900" "899" "898" "897" "892" "889" "886" "884" "883" "882" "880" "878" "877" "873" "870" "866" "857" "854" "853" "850" "849" "848" "844" "840" "838" "837" "832" "827" "826" "825" "821" "820" "817" "814" "805" "802" "801" "799" "798" "797" "793" "792" "788" "786" "772" "763" "745" "734" "730" "725" "724" "708" "706" "692" "679" "677" "674" "672" "671" "662" "658" "651" "649" "643" "642" "627" "626" "617" "613" "612" "609" "607" "606" "601" "593" "592" "585" "580" "578" "575" "559" "557" "556" "554" "553" "550" "546" "539" "536" "533" "531" "529" "528" "527" "525" "524" "522" "521" "520" "517" "512" "511" "507" "505" "503" "501" "499" "495" "493" "489" "483" "482" "480" "479" "470" "469" "465" "464" "459" "458" "450" "448" "447" "445" "444" "438" "435" "434" "433" "426" "424" "422" "421" "418" "417" "415" "406" "404" "403" "397" "390" "388" "387" "386" "385" "382" "381" "379" "377" "375" "373" "372" "369" "368" "366" "365" "364" "363" "358" "356" "355" "354" "350" "344" "340" "339" "337" "334" "332" "330" "329" "318" "317" "315" "311" "307" "306" "305" "304" "302" "301" "300" "299" "298" "295" "293" "291" "290" "289" "286" "277" "274" "272" "269" "262" "261" "259" "257" "251" "250" "249" "247" "245" "238" "235" "233" "232" "229" "228" "221" "215" "213" "210" "203" "202" "197" "196" "194" "191" "190" "187" "180" "179" "174" "171" "168" "167" "166" "161" "155" "152" "149" "147" "146" "145" "142" "141" "136" "132" "129" "128" "119" "116" "109" "103" "102" "99" "97" "96" "94" "90" "87" "85" "83" "82" "81" "74" "71" "65" "63" "61" "59" "54" "51" "41" "40" "33" "28" "27" "26" "25" "22" "15" "14" "11" "9" "6" "4" "2" "1" 

Redescription R49 Rules: 

Dist: 0 0 0 10 41
W1R: ADAS13 >= 18.0 <= 52.0 AND CDRSB >= 2.5 <= 10.0 AND SERIAL4 >= 1.0 <= 1.0 
W2R: RCT19 >= 52.0 <= 340.0 AND RCT1407 >= 22.0 <= 107.0 AND Entorhinal >= 1438.0 <= 3507.0 AND FDG >= 3.48632 <= 5.83517 
JS: 0.3805970149253731
p-value :0.0
Support intersection: 51
Support union: 134

Covered examples (intersection): 
"806" "791" "790" "780" "774" "767" "765" "762" "758" "753" "749" "748" "741" "740" "736" "735" "731" "700" "687" "678" "657" "644" "619" "598" "596" "594" "579" "577" "567" "561" "514" "508" "471" "455" "429" "411" "391" "367" "353" "335" "327" "260" "258" "246" "226" "217" "208" "189" "183" "176" "144" 
Union elements: 
"888" "887" "864" "859" "847" "845" "835" "834" "806" "800" "794" "791" "790" "784" "783" "780" "778" "775" "774" "770" "768" "767" "765" "762" "761" "758" "753" "749" "748" "747" "746" "741" "740" "739" "736" "735" "731" "717" "716" "710" "707" "700" "695" "694" "691" "687" "685" "681" "678" "673" "667" "657" "644" "620" "619" "618" "600" "598" "596" "594" "591" "588" "582" "579" "577" "567" "563" "561" "552" "533" "528" "519" "518" "514" "508" "500" "484" "481" "476" "475" "474" "471" "467" "457" "456" "455" "453" "443" "441" "431" "429" "413" "411" "407" "391" "367" "353" "342" "335" "327" "310" "296" "292" "287" "271" "260" "258" "252" "246" "230" "226" "218" "217" "208" "207" "205" "189" "187" "183" "176" "162" "154" "151" "148" "144" "130" "127" "101" "93" "89" "67" "56" "32" "20" 

Redescription R50 Rules: 

Dist: 0 0 2 6 34
W1R: MOCA >= 6.0 <= 17.0 AND BCENERGY >= 1.0 <= 1.0 AND ADAS13 >= 20.0 <= 52.0 
W2R: Hippocampus >= 3914.0 <= 6594.0 AND HMT3 >= 3.9 <= 5.2 AND FDG >= 3.48632 <= 5.76561 
JS: 0.35294117647058826
p-value :0.0
Support intersection: 42
Support union: 119

Covered examples (intersection): 
"806" "800" "791" "790" "780" "778" "770" "767" "762" "753" "752" "748" "741" "740" "739" "736" "714" "710" "701" "700" "657" "644" "631" "620" "588" "581" "579" "567" "561" "534" "509" "441" "411" "367" "362" "327" "312" "287" "246" "226" "183" "67" 
Union elements: 
"880" "859" "834" "810" "806" "800" "791" "790" "784" "780" "779" "778" "775" "774" "771" "770" "768" "767" "765" "762" "758" "753" "752" "750" "748" "747" "746" "741" "740" "739" "736" "735" "732" "731" "715" "714" "710" "702" "701" "700" "697" "695" "691" "687" "685" "678" "668" "657" "644" "631" "629" "625" "620" "619" "618" "602" "598" "596" "595" "594" "589" "588" "581" "579" "567" "563" "561" "534" "528" "509" "508" "500" "484" "481" "467" "457" "456" "453" "443" "441" "429" "413" "411" "391" "376" "367" "362" "335" "327" "312" "287" "282" "271" "264" "260" "246" "244" "239" "231" "226" "224" "218" "208" "205" "200" "189" "188" "183" "176" "164" "154" "148" "144" "143" "130" "89" "67" "46" "20" 

Redescription R51 Rules: 

Dist: 0 0 0 9 47
W1R: MMSE >= 19.0 <= 25.0 AND ADAS13 >= 23.0 <= 52.0 AND CDRSB >= 2.5 <= 10.0 
W2R: HMT15 >= 36.4 <= 73.4 AND RCT19 >= 57.0 <= 340.0 AND RCT183 >= 9.0 <= 10.3 AND Entorhinal >= 1438.0 <= 3323.0 AND FDG >= 3.48632 <= 5.93683 
JS: 0.43410852713178294
p-value :0.0
Support intersection: 56
Support union: 129

Covered examples (intersection): 
"806" "800" "791" "790" "784" "780" "770" "767" "765" "762" "761" "758" "753" "748" "741" "740" "736" "733" "731" "717" "700" "687" "657" "644" "620" "618" "596" "594" "579" "567" "500" "481" "476" "474" "457" "456" "455" "451" "411" "391" "367" "327" "310" "287" "258" "252" "246" "218" "217" "208" "205" "189" "183" "176" "144" "130" 
Union elements: 
"903" "888" "881" "871" "864" "859" "851" "847" "835" "834" "824" "806" "800" "791" "790" "784" "782" "780" "778" "775" "771" "770" "769" "767" "765" "762" "761" "760" "758" "756" "755" "753" "752" "749" "748" "746" "741" "740" "739" "736" "735" "733" "732" "731" "729" "723" "717" "716" "710" "702" "701" "700" "699" "697" "694" "691" "687" "682" "678" "668" "665" "657" "644" "634" "628" "620" "618" "600" "598" "597" "596" "594" "589" "588" "581" "579" "577" "567" "563" "561" "541" "528" "516" "509" "500" "484" "481" "476" "474" "467" "457" "456" "455" "453" "451" "443" "441" "411" "399" "391" "367" "327" "312" "310" "309" "292" "287" "271" "258" "252" "246" "231" "218" "217" "208" "205" "189" "188" "183" "176" "154" "151" "148" "144" "135" "130" "89" "56" "32" 

Redescription R52 Rules: 

Dist: 0 0 0 7 38
W1R: RAVLTForgetting >= -1.0 <= 7.0 AND MMSE >= 19.0 <= 27.0 AND ADAS13 >= 25.0 <= 52.0 AND CUBE >= 1.0 <= 1.0 AND BCURNDIS >= 1.0 <= 1.0 
W2R: PROTEIN >= 26.0 <= 684.0 AND FDG >= 3.65581 <= 5.38384 
JS: 0.36585365853658536
p-value :0.0
Support intersection: 45
Support union: 123

Covered examples (intersection): 
"903" "888" "881" "859" "847" "800" "791" "778" "770" "767" "762" "755" "753" "749" "748" "746" "741" "740" "715" "710" "701" "700" "668" "667" "657" "598" "594" "581" "567" "565" "561" "534" "518" "509" "429" "411" "362" "353" "312" "287" "271" "246" "217" "205" "154" 
Union elements: 
"903" "888" "881" "871" "863" "862" "860" "859" "851" "847" "834" "810" "806" "800" "794" "791" "790" "784" "783" "782" "779" "778" "777" "770" "769" "767" "765" "762" "761" "760" "758" "755" "753" "749" "748" "747" "746" "741" "740" "736" "735" "732" "728" "719" "715" "710" "705" "701" "700" "696" "687" "678" "668" "667" "665" "657" "639" "634" "631" "629" "628" "620" "618" "603" "602" "600" "598" "596" "595" "594" "589" "588" "587" "581" "579" "577" "567" "565" "561" "541" "534" "518" "514" "509" "508" "487" "475" "457" "451" "443" "441" "429" "411" "391" "370" "367" "362" "353" "342" "338" "312" "287" "284" "282" "271" "258" "252" "246" "230" "226" "217" "209" "205" "188" "164" "154" "150" "143" "126" "101" "77" "67" "32" 

Redescription R53 Rules: 

Dist: 0 0 0 10 42
W1R: ADAS11 >= 17.0 <= 40.0 
W2R: MidTemp >= 11091.0 <= 22049.0 AND Entorhinal >= 1438.0 <= 2934.0 AND FDG >= 3.83692 <= 5.84755 
JS: 0.3443708609271523
p-value :0.0
Support intersection: 52
Support union: 151

Covered examples (intersection): 
"871" "862" "859" "845" "806" "800" "791" "790" "784" "780" "767" "762" "761" "758" "753" "748" "747" "746" "741" "740" "736" "717" "700" "657" "631" "620" "618" "596" "594" "579" "577" "567" "561" "481" "467" "456" "443" "411" "391" "367" "327" "310" "287" "258" "226" "218" "205" "189" "183" "176" "162" "144" 
Union elements: 
"888" "881" "880" "875" "871" "864" "862" "860" "859" "851" "847" "845" "835" "834" "809" "806" "803" "800" "791" "790" "784" "783" "782" "780" "779" "778" "775" "770" "769" "768" "767" "762" "761" "760" "758" "755" "753" "752" "749" "748" "747" "746" "741" "740" "736" "735" "733" "719" "717" "716" "715" "714" "711" "710" "707" "705" "702" "701" "700" "697" "696" "694" "693" "691" "687" "681" "678" "668" "667" "657" "640" "635" "634" "632" "631" "628" "620" "619" "618" "602" "598" "597" "596" "594" "591" "589" "588" "587" "584" "581" "579" "577" "567" "563" "561" "556" "551" "541" "518" "509" "487" "484" "481" "476" "474" "467" "461" "456" "455" "443" "441" "416" "411" "391" "370" "367" "362" "335" "327" "312" "310" "303" "292" "287" "284" "282" "280" "271" "258" "252" "246" "243" "231" "230" "226" "218" "217" "210" "208" "205" "192" "189" "188" "183" "176" "162" "154" "148" "144" "130" "75" 

Redescription R54 Rules: 

Dist: 0 0 1 6 48
W1R: CDJUDGE >= 0.5 <= 2.0 AND CDORIENT >= 0.5 <= 2.0 AND Q4SCORE >= 6.0 <= 10.0 AND Q1SCORE >= 20.0 <= 29.0 
W2R: HMT4 >= 81.0 <= 102.0 AND Ventricles >= 24040.0 <= 134953.0 AND FDG >= 3.48632 <= 5.38384 
JS: 0.3548387096774194
p-value :0.0
Support intersection: 55
Support union: 155

Covered examples (intersection): 
"800" "791" "790" "783" "780" "778" "770" "767" "765" "762" "761" "755" "753" "752" "749" "741" "740" "715" "710" "700" "697" "687" "668" "667" "657" "639" "620" "618" "598" "594" "589" "581" "579" "567" "565" "561" "541" "534" "514" "509" "484" "411" "367" "353" "342" "327" "287" "271" "258" "252" "226" "217" "208" "205" "101" 
Union elements: 
"903" "888" "875" "871" "864" "859" "847" "845" "835" "834" "809" "806" "800" "791" "790" "783" "782" "781" "780" "779" "778" "774" "770" "767" "765" "762" "761" "760" "758" "756" "755" "753" "752" "750" "749" "748" "747" "746" "741" "740" "739" "736" "735" "733" "732" "729" "728" "719" "717" "716" "715" "714" "710" "705" "702" "700" "697" "693" "687" "682" "673" "668" "667" "657" "653" "650" "644" "639" "635" "634" "631" "629" "628" "620" "619" "618" "615" "612" "610" "602" "598" "597" "596" "595" "594" "589" "588" "581" "579" "577" "567" "565" "561" "558" "541" "534" "518" "514" "509" "508" "487" "484" "481" "475" "461" "456" "443" "441" "429" "427" "413" "411" "407" "391" "370" "367" "362" "353" "342" "338" "335" "327" "312" "310" "292" "287" "285" "282" "271" "258" "252" "246" "231" "230" "226" "217" "208" "205" "192" "189" "188" "183" "176" "164" "162" "154" "150" "148" "143" "114" "101" "77" "67" "57" "46" 

Redescription R55 Rules: 

Dist: 0 0 41 6 0
W1R: EcogPtVisspat >= 1.0 <= 1.166667 AND RAVLTPercForgetting >= -15.384615 <= 62.5 AND Q13SCORE >= 0.0 <= 0.0 AND ADAS13 >= 3.0 <= 18.0 AND CDMEMORY >= 0.5 <= 1.0 
W2R: WholeBrain >= 1050203.712831 <= 1342716.963722 AND TAU >= 21.1 <= 203.3 AND FDG >= 6.00023 <= 8.35249 
JS: 0.25133689839572193
p-value :5.060396546241464E-13
Support intersection: 47
Support union: 187

Covered examples (intersection): 
"489" "463" "439" "434" "355" "339" "331" "330" "313" "311" "304" "266" "259" "245" "228" "227" "201" "171" "152" "123" "116" "115" "113" "109" "108" "96" "92" "91" "90" "84" "74" "63" "54" "49" "48" "44" "43" "41" "39" "33" "30" "27" "22" "21" "17" "10" "7" 
Union elements: 
"751" "745" "726" "674" "664" "642" "607" "604" "593" "592" "580" "578" "566" "540" "537" "489" "472" "468" "463" "461" "449" "448" "439" "435" "434" "433" "432" "428" "427" "426" "410" "409" "408" "404" "403" "400" "394" "390" "385" "384" "383" "379" "374" "363" "361" "358" "357" "355" "350" "347" "345" "344" "343" "340" "339" "332" "331" "330" "329" "313" "311" "305" "304" "296" "294" "290" "286" "278" "275" "274" "272" "268" "267" "266" "261" "259" "257" "255" "253" "251" "248" "245" "242" "241" "240" "237" "236" "229" "228" "227" "225" "223" "215" "214" "213" "212" "201" "197" "196" "185" "184" "180" "179" "175" "171" "170" "169" "167" "166" "165" "158" "157" "156" "153" "152" "147" "145" "142" "141" "140" "134" "133" "123" "117" "116" "115" "113" "111" "110" "109" "108" "106" "104" "103" "102" "98" "97" "96" "92" "91" "90" "88" "84" "81" "80" "79" "78" "74" "73" "63" "62" "61" "59" "56" "54" "51" "50" "49" "48" "47" "45" "44" "43" "42" "41" "40" "39" "38" "36" "34" "33" "30" "28" "27" "26" "23" "22" "21" "18" "17" "16" "15" "13" "10" "7" "3" "1" 

Redescription R56 Rules: 

Dist: 0 0 3 3 39
W1R: MOCA >= 4.0 <= 19.0 AND MMSE >= 19.0 <= 28.0 AND ADAS13 >= 18.0 <= 52.0 AND CDRSB >= 1.5 <= 10.0 
W2R: HMT9 >= 0.73 <= 2.12 AND FDG >= 3.48632 <= 5.10181 
JS: 0.3515625
p-value :0.0
Support intersection: 45
Support union: 128

Covered examples (intersection): 
"806" "800" "791" "790" "780" "778" "770" "762" "752" "750" "749" "741" "740" "739" "715" "710" "701" "700" "687" "678" "657" "628" "620" "619" "618" "598" "594" "589" "588" "581" "579" "567" "514" "509" "457" "367" "362" "327" "312" "271" "246" "217" "208" "101" "67" 
Union elements: 
"888" "887" "881" "880" "864" "862" "860" "859" "847" "845" "834" "806" "803" "800" "794" "791" "790" "784" "783" "782" "780" "778" "777" "775" "771" "770" "767" "766" "765" "762" "758" "753" "752" "750" "749" "748" "746" "741" "740" "739" "736" "735" "733" "732" "716" "715" "714" "711" "710" "707" "704" "702" "701" "700" "696" "687" "685" "678" "657" "644" "634" "631" "629" "628" "620" "619" "618" "611" "603" "602" "598" "597" "594" "589" "588" "582" "581" "579" "567" "563" "561" "558" "534" "514" "509" "484" "475" "474" "457" "456" "455" "443" "441" "429" "413" "411" "370" "367" "362" "360" "353" "342" "327" "312" "310" "292" "287" "271" "260" "252" "246" "244" "231" "226" "217" "208" "205" "189" "188" "187" "183" "154" "150" "143" "135" "101" "67" "46" 

Redescription R57 Rules: 

Dist: 0 0 42 8 1
W1R: RAVLTImmediate >= 45.0 <= 68.0 AND CDMEMORY >= 0.5 <= 1.0 
W2R: RCT20 >= 180.0 <= 358.0 AND HMT40 >= 9.5 <= 14.0 AND Hippocampus >= 6203.0 <= 9246.0 AND AV45 >= 0.908061 <= 1.22126 AND FDG >= 5.87464 <= 8.08201 
JS: 0.2849162011173184
p-value :7.438494264988549E-15
Support intersection: 51
Support union: 179

Covered examples (intersection): 
"759" "745" "674" "671" "654" "643" "627" "622" "617" "607" "606" "593" "592" "559" "529" "472" "465" "464" "434" "419" "385" "372" "371" "339" "329" "299" "290" "274" "238" "222" "203" "171" "167" "161" "103" "102" "94" "87" "82" "81" "72" "65" "63" "49" "34" "33" "27" "19" "9" "6" "4" 
Union elements: 
"799" "797" "789" "785" "781" "772" "759" "751" "745" "744" "738" "734" "718" "689" "677" "674" "671" "658" "655" "654" "649" "643" "642" "636" "627" "622" "617" "616" "614" "607" "606" "604" "593" "592" "585" "578" "566" "559" "555" "553" "551" "549" "543" "539" "537" "533" "532" "529" "526" "524" "520" "515" "505" "503" "501" "499" "493" "489" "482" "480" "479" "478" "472" "469" "465" "464" "458" "454" "446" "434" "424" "422" "419" "406" "402" "401" "398" "388" "387" "386" "385" "381" "378" "372" "371" "369" "368" "366" "358" "356" "355" "352" "339" "338" "330" "329" "311" "306" "302" "299" "293" "290" "274" "269" "262" "261" "255" "251" "238" "232" "229" "228" "222" "210" "207" "203" "202" "190" "182" "180" "174" "171" "167" "166" "161" "152" "151" "147" "141" "137" "132" "125" "121" "111" "106" "105" "103" "102" "99" "94" "87" "84" "83" "82" "81" "79" "72" "65" "63" "61" "59" "58" "54" "52" "51" "49" "44" "43" "41" "40" "34" "33" "28" "27" "26" "25" "19" "17" "15" "14" "11" "9" "8" "7" "6" "5" "4" "2" "1" 

Redescription R58 Rules: 

Dist: 1 0 8 10 49
W1R: Q1SCORE >= 20.0 <= 29.0 
W2R: HMT4 >= 81.0 <= 102.0 AND Ventricles >= 24040.0 <= 134953.0 AND FDG >= 3.48632 <= 5.38384 
JS: 0.33170731707317075
p-value :0.0
Support intersection: 68
Support union: 205

Covered examples (intersection): 
"800" "791" "790" "783" "780" "778" "770" "767" "765" "762" "761" "755" "753" "752" "750" "749" "741" "740" "739" "728" "715" "710" "700" "697" "687" "668" "667" "657" "639" "620" "618" "598" "594" "589" "581" "579" "567" "565" "561" "558" "541" "534" "518" "514" "509" "484" "475" "441" "411" "367" "362" "353" "342" "327" "287" "271" "258" "252" "230" "226" "217" "208" "205" "164" "148" "101" "77" "67" 
Union elements: 
"917" "903" "888" "875" "871" "864" "860" "859" "847" "845" "835" "834" "833" "819" "818" "809" "806" "800" "791" "790" "783" "782" "781" "780" "779" "778" "777" "775" "774" "770" "767" "765" "762" "761" "760" "758" "756" "755" "753" "752" "750" "749" "748" "747" "746" "741" "740" "739" "736" "735" "733" "732" "729" "728" "719" "717" "716" "715" "714" "711" "710" "705" "704" "702" "700" "697" "695" "693" "691" "689" "687" "682" "673" "670" "668" "667" "657" "653" "650" "644" "641" "639" "635" "634" "631" "629" "628" "620" "619" "618" "615" "612" "611" "610" "605" "602" "598" "597" "596" "595" "594" "589" "588" "584" "583" "581" "579" "577" "576" "568" "567" "565" "561" "560" "558" "541" "534" "519" "518" "514" "509" "508" "498" "496" "487" "484" "481" "475" "474" "467" "461" "456" "443" "441" "429" "428" "427" "416" "413" "411" "407" "405" "391" "370" "367" "362" "354" "353" "342" "338" "335" "327" "323" "319" "312" "310" "292" "287" "285" "284" "282" "280" "271" "258" "252" "246" "243" "242" "231" "230" "226" "224" "223" "217" "215" "210" "209" "208" "205" "192" "189" "188" "183" "176" "172" "164" "163" "162" "154" "151" "150" "148" "143" "129" "128" "114" "101" "77" "70" "68" "67" "57" "46" "37" "12" 

Redescription R59 Rules: 

Dist: 0 0 0 6 39
W1R: RAVLTForgetting >= -1.0 <= 7.0 AND ADAS13 >= 28.0 <= 52.0 AND GDBETTER >= 0.0 <= 0.0 
W2R: RCT3 >= 8.0 <= 35.0 AND Hippocampus >= 3914.0 <= 6372.0 AND FDG >= 3.65581 <= 5.70318 
JS: 0.3488372093023256
p-value :0.0
Support intersection: 45
Support union: 129

Covered examples (intersection): 
"806" "800" "790" "780" "778" "770" "767" "753" "752" "748" "741" "740" "736" "717" "701" "700" "687" "678" "668" "657" "620" "618" "594" "588" "581" "579" "567" "561" "509" "484" "456" "411" "391" "367" "362" "327" "287" "282" "271" "246" "218" "205" "183" "176" "144" 
Union elements: 
"881" "875" "871" "864" "862" "860" "859" "847" "845" "835" "834" "810" "806" "800" "791" "790" "783" "782" "780" "779" "778" "770" "769" "767" "762" "761" "760" "758" "753" "752" "750" "748" "747" "746" "741" "740" "736" "735" "733" "731" "719" "717" "716" "715" "714" "710" "705" "702" "701" "700" "697" "696" "695" "693" "687" "678" "668" "657" "644" "635" "634" "631" "628" "625" "620" "619" "618" "603" "602" "598" "597" "596" "595" "594" "589" "588" "581" "579" "577" "567" "563" "561" "541" "528" "519" "509" "508" "487" "484" "481" "476" "467" "457" "456" "443" "411" "391" "367" "362" "327" "312" "292" "287" "284" "282" "280" "271" "264" "246" "244" "226" "218" "209" "208" "205" "192" "189" "188" "183" "176" "162" "154" "150" "144" "130" "114" "67" "46" "20" 

Redescription R60 Rules: 

Dist: 0 0 1 8 34
W1R: ADAS13 >= 24.0 <= 52.0 AND SERIAL4 >= 1.0 <= 1.0 AND Q4SCORE >= 8.0 <= 10.0 
W2R: RCT12 >= 6.2 <= 7.5 AND Entorhinal >= 1438.0 <= 3457.0 AND FDG >= 3.48632 <= 5.93704 
JS: 0.3412698412698413
p-value :0.0
Support intersection: 43
Support union: 126

Covered examples (intersection): 
"791" "790" "780" "767" "765" "762" "758" "753" "749" "748" "741" "740" "736" "735" "731" "700" "687" "678" "657" "644" "631" "598" "596" "594" "577" "567" "561" "474" "455" "429" "411" "391" "353" "327" "258" "246" "226" "217" "189" "183" "176" "144" "101" 
Union elements: 
"864" "860" "847" "845" "835" "806" "803" "800" "791" "790" "784" "783" "780" "778" "775" "774" "770" "768" "767" "765" "762" "761" "758" "753" "749" "748" "746" "741" "740" "736" "735" "733" "731" "717" "716" "714" "710" "707" "700" "694" "693" "691" "687" "678" "667" "657" "644" "638" "635" "631" "621" "620" "618" "615" "605" "602" "600" "598" "596" "594" "588" "579" "577" "567" "563" "561" "528" "519" "514" "508" "500" "487" "484" "481" "476" "475" "474" "467" "457" "456" "455" "453" "451" "443" "441" "431" "429" "411" "407" "399" "391" "367" "353" "327" "310" "309" "292" "280" "258" "254" "252" "246" "230" "226" "218" "217" "208" "207" "205" "189" "183" "176" "163" "162" "151" "150" "148" "144" "143" "130" "101" "89" "75" "67" "32" "20" 

Redescription R61 Rules: 

Dist: 43 3 34 7 0
W1R: EcogPtOrgan >= 1.0 <= 1.25 AND BCENERGY >= 1.0 <= 1.0 AND RAVLTLearning >= 4.0 <= 11.0 AND Q4SCORE >= 0.0 <= 4.0 
W2R: Hippocampus >= 6234.0 <= 9929.0 AND AV45 >= 0.8805 <= 1.157399 AND FDG >= 5.99655 <= 8.08731 AND HMT17 >= 3.2 <= 7.6 
JS: 0.30633802816901406
p-value :3.0742075551870585E-13
Support intersection: 87
Support union: 284

Covered examples (intersection): 
"805" "799" "789" "745" "725" "675" "674" "671" "654" "649" "622" "613" "607" "601" "593" "580" "550" "546" "525" "523" "505" "503" "490" "488" "483" "469" "468" "464" "459" "458" "452" "450" "449" "433" "426" "397" "390" "388" "387" "384" "373" "371" "366" "363" "356" "346" "344" "341" "337" "333" "306" "305" "269" "261" "257" "228" "227" "195" "190" "180" "177" "167" "166" "165" "157" "149" "147" "142" "141" "116" "109" "102" "97" "96" "95" "91" "90" "88" "81" "52" "49" "39" "33" "22" "17" "8" "1" 
Union elements: 
"912" "906" "898" "897" "884" "873" "869" "867" "861" "858" "857" "856" "855" "853" "849" "844" "843" "841" "840" "839" "838" "831" "827" "826" "821" "811" "808" "805" "799" "798" "797" "792" "789" "788" "787" "763" "751" "745" "734" "725" "724" "718" "708" "688" "679" "675" "674" "672" "671" "662" "654" "653" "649" "643" "627" "623" "622" "617" "613" "607" "601" "593" "592" "591" "583" "580" "578" "566" "559" "557" "554" "553" "550" "546" "540" "536" "532" "529" "527" "526" "525" "523" "521" "520" "512" "510" "507" "506" "505" "503" "494" "493" "491" "490" "489" "488" "483" "472" "469" "468" "466" "465" "464" "459" "458" "454" "452" "450" "449" "448" "446" "445" "444" "438" "437" "434" "433" "432" "430" "427" "426" "425" "424" "423" "422" "421" "419" "418" "412" "410" "409" "406" "404" "397" "390" "388" "387" "386" "385" "384" "381" "379" "375" "374" "373" "372" "371" "368" "366" "363" "358" "356" "355" "354" "352" "349" "346" "344" "341" "337" "334" "333" "332" "330" "329" "318" "317" "315" "311" "306" "305" "303" "300" "299" "298" "295" "291" "289" "276" "275" "274" "273" "272" "269" "268" "266" "265" "262" "261" "259" "257" "251" "249" "247" "236" "234" "228" "227" "222" "219" "213" "210" "201" "197" "195" "190" "187" "184" "182" "180" "179" "178" "177" "175" "174" "171" "169" "168" "167" "166" "165" "159" "157" "152" "149" "147" "146" "142" "141" "140" "131" "125" "123" "119" "116" "110" "109" "108" "102" "100" "99" "97" "96" "95" "94" "91" "90" "88" "87" "84" "82" "81" "79" "78" "74" "72" "71" "69" "65" "63" "62" "61" "56" "52" "49" "48" "43" "42" "41" "40" "39" "34" "33" "28" "27" "25" "22" "17" "10" "9" "8" "6" "5" "1" 

Redescription R62 Rules: 

Dist: 0 0 1 8 31
W1R: ADAS13 >= 25.0 <= 52.0 AND CUBE >= 1.0 <= 1.0 AND BCURNDIS >= 1.0 <= 1.0 
W2R: FDG >= 3.65581 <= 5.38384 AND PROTEIN >= 26.0 <= 684.0 AND RCT5 >= 16.0 <= 32.0 
JS: 0.33613445378151263
p-value :0.0
Support intersection: 40
Support union: 119

Covered examples (intersection): 
"800" "791" "778" "770" "767" "762" "755" "753" "748" "741" "740" "715" "710" "701" "700" "668" "667" "657" "598" "594" "581" "567" "565" "561" "534" "518" "509" "429" "411" "362" "353" "312" "287" "271" "258" "246" "226" "217" "205" "101" 
Union elements: 
"903" "888" "881" "871" "862" "860" "859" "851" "847" "834" "810" "806" "800" "794" "791" "790" "784" "783" "782" "779" "778" "777" "770" "769" "767" "765" "762" "761" "760" "758" "755" "753" "749" "748" "747" "746" "741" "740" "736" "735" "732" "728" "719" "715" "710" "705" "701" "700" "696" "687" "678" "668" "667" "665" "657" "653" "639" "634" "631" "628" "620" "618" "603" "602" "600" "598" "596" "595" "594" "589" "588" "584" "581" "579" "577" "567" "565" "561" "541" "534" "518" "514" "509" "457" "451" "443" "429" "411" "391" "370" "367" "362" "353" "342" "320" "312" "303" "287" "284" "282" "271" "258" "252" "246" "230" "226" "217" "209" "205" "192" "188" "164" "154" "150" "143" "130" "101" "77" "32" 

Redescription R63 Rules: 

Dist: 0 0 0 7 38
W1R: GDSPIRIT >= 0.0 <= 0.0 AND MMSE >= 19.0 <= 25.0 AND ADAS13 >= 28.0 <= 52.0 
W2R: RCT183 >= 8.4 <= 10.3 AND MidTemp >= 11091.0 <= 21428.0 AND Entorhinal >= 1438.0 <= 3120.0 AND FDG >= 3.83692 <= 5.84755 
JS: 0.4090909090909091
p-value :0.0
Support intersection: 45
Support union: 110

Covered examples (intersection): 
"806" "800" "791" "790" "780" "770" "767" "762" "761" "758" "753" "749" "748" "741" "740" "736" "717" "700" "657" "631" "620" "618" "596" "594" "579" "577" "567" "561" "481" "456" "411" "391" "367" "327" "287" "258" "246" "218" "217" "205" "189" "183" "176" "144" "130" 
Union elements: 
"881" "871" "864" "860" "859" "847" "835" "834" "806" "800" "791" "790" "784" "782" "780" "778" "775" "770" "768" "767" "762" "761" "760" "758" "755" "753" "752" "749" "748" "746" "741" "740" "736" "735" "733" "731" "717" "716" "714" "710" "707" "702" "701" "700" "697" "694" "693" "691" "687" "668" "657" "634" "631" "628" "620" "618" "602" "596" "594" "589" "588" "581" "579" "577" "567" "563" "561" "541" "528" "509" "487" "484" "481" "476" "474" "467" "457" "456" "455" "453" "443" "441" "429" "411" "391" "367" "327" "312" "310" "292" "287" "271" "258" "252" "246" "231" "230" "218" "217" "208" "205" "189" "188" "183" "176" "162" "154" "148" "144" "130" 

Redescription R64 Rules: 

Dist: 0 0 2 19 25
W1R: MOCA >= 18.0 <= 28.0 AND FAQ >= 3.0 <= 26.0 AND ADAS13 >= 20.0 <= 39.0 AND EcogSPTotal >= 1.542857 <= 3.810811 
W2R: RCT8 >= 4.8 <= 11.0 AND AV45 >= 1.104495 <= 1.810077 AND FDG >= 5.00671 <= 5.99516 
JS: 0.2839506172839506
p-value :3.552713678800501E-15
Support intersection: 46
Support union: 162

Covered examples (intersection): 
"794" "783" "766" "765" "760" "733" "731" "729" "721" "699" "695" "668" "665" "660" "650" "635" "595" "591" "586" "577" "574" "565" "541" "484" "481" "474" "467" "456" "451" "416" "391" "335" "325" "310" "292" "285" "282" "280" "264" "244" "230" "218" "205" "176" "164" "160" 
Union elements: 
"903" "888" "875" "871" "864" "835" "824" "820" "810" "809" "803" "800" "794" "784" "783" "782" "781" "779" "774" "771" "769" "766" "765" "764" "761" "760" "756" "755" "754" "753" "748" "743" "737" "735" "733" "731" "729" "728" "727" "723" "721" "719" "717" "716" "715" "711" "705" "699" "697" "696" "695" "691" "687" "682" "681" "668" "667" "665" "660" "653" "650" "645" "640" "639" "635" "620" "615" "611" "610" "608" "600" "599" "597" "596" "595" "591" "586" "584" "577" "576" "574" "565" "564" "562" "558" "556" "541" "519" "518" "516" "514" "500" "487" "484" "481" "476" "474" "471" "467" "461" "456" "455" "453" "451" "431" "416" "411" "407" "398" "396" "391" "383" "365" "353" "336" "335" "325" "319" "316" "310" "308" "296" "292" "287" "285" "284" "283" "282" "280" "264" "258" "252" "244" "243" "242" "234" "230" "218" "209" "208" "207" "205" "192" "189" "186" "183" "176" "164" "160" "144" "135" "127" "121" "114" "93" "89" "86" "77" "70" "57" "50" "12" 

Redescription R65 Rules: 

Dist: 0 0 0 6 34
W1R: MOCA >= 4.0 <= 17.0 AND ADAS13 >= 26.0 <= 52.0 
W2R: Hippocampus >= 3914.0 <= 6353.0 AND HMT3 >= 3.9 <= 5.1 AND FDG >= 3.65581 <= 5.84755 
JS: 0.3418803418803419
p-value :0.0
Support intersection: 40
Support union: 117

Covered examples (intersection): 
"806" "800" "790" "780" "778" "770" "767" "758" "753" "752" "748" "741" "740" "739" "736" "701" "700" "678" "657" "644" "631" "620" "594" "588" "581" "579" "567" "561" "534" "509" "411" "367" "362" "327" "287" "271" "246" "226" "189" "183" 
Union elements: 
"881" "880" "862" "860" "859" "847" "834" "810" "806" "803" "800" "791" "790" "784" "782" "780" "779" "778" "775" "770" "768" "767" "762" "758" "753" "752" "750" "749" "748" "747" "746" "741" "740" "739" "736" "735" "731" "715" "714" "710" "702" "701" "700" "695" "691" "687" "678" "668" "657" "644" "634" "631" "628" "625" "620" "619" "618" "602" "599" "598" "596" "595" "594" "589" "588" "581" "579" "567" "563" "561" "534" "528" "509" "508" "500" "484" "481" "474" "467" "457" "456" "453" "443" "441" "411" "391" "367" "362" "335" "327" "312" "310" "287" "282" "271" "264" "260" "246" "244" "231" "226" "218" "217" "205" "189" "188" "183" "176" "154" "144" "143" "139" "130" "75" "67" "46" "20" 

Redescription R66 Rules: 

Dist: 0 0 2 11 49
W1R: IMMT2W5 >= 2.0 <= 2.0 AND ADAS11 >= 11.0 <= 40.0 AND CDRSB >= 2.5 <= 10.0 
W2R: HMT15 >= 50.0 <= 86.9 AND Entorhinal >= 1438.0 <= 3457.0 AND FDG >= 3.48632 <= 5.99516 
JS: 0.31
p-value :1.1102230246251565E-16
Support intersection: 62
Support union: 200

Covered examples (intersection): 
"806" "800" "784" "780" "774" "767" "762" "761" "759" "758" "753" "749" "747" "741" "739" "736" "733" "731" "717" "699" "678" "667" "660" "650" "635" "620" "598" "596" "574" "567" "561" "508" "500" "481" "471" "457" "456" "455" "451" "399" "391" "367" "353" "335" "327" "310" "287" "280" "260" "258" "252" "246" "226" "218" "217" "208" "205" "183" "176" "144" "130" "32" 
Union elements: 
"903" "888" "887" "881" "871" "862" "859" "851" "845" "834" "824" "806" "800" "794" "791" "790" "784" "783" "782" "780" "779" "778" "775" "774" "771" "770" "769" "768" "767" "766" "765" "762" "761" "760" "759" "758" "756" "755" "753" "752" "749" "748" "747" "746" "741" "740" "739" "736" "735" "733" "732" "731" "729" "728" "726" "723" "719" "717" "716" "713" "707" "705" "702" "701" "700" "699" "697" "696" "695" "694" "693" "691" "687" "682" "681" "678" "673" "668" "667" "665" "660" "657" "650" "647" "644" "640" "639" "638" "635" "634" "631" "628" "624" "621" "620" "619" "618" "603" "600" "598" "597" "596" "595" "594" "591" "589" "588" "581" "579" "577" "576" "574" "570" "567" "565" "563" "561" "541" "534" "528" "519" "518" "516" "514" "509" "508" "500" "484" "481" "476" "475" "474" "471" "467" "457" "456" "455" "453" "451" "443" "441" "431" "429" "418" "413" "411" "407" "399" "395" "391" "367" "353" "342" "335" "327" "320" "312" "310" "309" "296" "292" "287" "285" "280" "265" "264" "260" "258" "254" "252" "246" "244" "243" "231" "230" "226" "218" "217" "208" "207" "205" "189" "188" "187" "183" "176" "163" "162" "151" "144" "135" "130" "127" "101" "89" "75" "67" "56" "32" "26" 

Redescription R67 Rules: 

Dist: 0 0 3 4 39
W1R: MOCA >= 4.0 <= 19.0 AND MMSE >= 19.0 <= 28.0 AND ADAS13 >= 18.0 <= 52.0 
W2R: HMT9 >= 0.73 <= 2.12 AND FDG >= 3.48632 <= 5.10181 
JS: 0.34328358208955223
p-value :0.0
Support intersection: 46
Support union: 134

Covered examples (intersection): 
"806" "800" "791" "790" "780" "778" "770" "762" "752" "750" "749" "741" "740" "739" "715" "714" "710" "701" "700" "687" "678" "657" "628" "620" "619" "618" "598" "594" "589" "588" "581" "579" "567" "514" "509" "457" "367" "362" "327" "312" "271" "246" "217" "208" "101" "67" 
Union elements: 
"888" "887" "881" "880" "864" "862" "860" "859" "847" "845" "834" "806" "803" "800" "794" "791" "790" "784" "783" "782" "780" "778" "777" "775" "771" "770" "767" "766" "765" "762" "758" "753" "752" "750" "749" "748" "746" "742" "741" "740" "739" "736" "735" "733" "732" "716" "715" "714" "711" "710" "707" "704" "702" "701" "700" "696" "687" "685" "678" "669" "657" "644" "634" "631" "629" "628" "620" "619" "618" "611" "605" "603" "602" "598" "597" "594" "589" "588" "582" "581" "579" "567" "563" "561" "558" "534" "514" "509" "484" "475" "474" "457" "456" "455" "443" "441" "429" "413" "411" "405" "370" "367" "362" "360" "353" "342" "327" "312" "310" "292" "287" "271" "260" "252" "246" "244" "231" "226" "217" "208" "205" "189" "188" "187" "183" "154" "151" "150" "143" "135" "101" "67" "46" "35" 

Redescription R68 Rules: 

Dist: 0 0 61 12 1
W1R: RAVLTImmediate >= 38.0 <= 68.0 AND CDMEMORY >= 0.5 <= 1.0 AND Q4SCORE >= 0.0 <= 6.0 
W2R: RCT20 >= 183.0 <= 358.0 AND AV45 >= 0.908061 <= 1.215729 AND FDG >= 5.80131 <= 8.08731 AND HMT17 >= 3.2 <= 7.0 
JS: 0.2824427480916031
p-value :1.1058931548291184E-12
Support intersection: 74
Support union: 262

Covered examples (intersection): 
"797" "759" "745" "675" "674" "671" "654" "649" "643" "627" "617" "616" "607" "606" "593" "592" "578" "559" "539" "529" "472" "466" "465" "449" "437" "432" "392" "372" "371" "358" "339" "311" "302" "299" "290" "274" "261" "222" "171" "167" "166" "152" "147" "132" "102" "100" "99" "96" "95" "91" "87" "84" "82" "81" "79" "72" "65" "63" "62" "54" "49" "41" "40" "34" "33" "28" "27" "19" "17" "9" "8" "6" "2" "1" 
Union elements: 
"820" "807" "799" "797" "789" "781" "759" "751" "745" "744" "738" "737" "734" "730" "727" "725" "724" "718" "703" "692" "690" "679" "676" "675" "674" "672" "671" "664" "660" "659" "658" "655" "654" "649" "645" "643" "642" "637" "632" "627" "622" "617" "616" "614" "612" "607" "606" "604" "593" "592" "585" "578" "572" "571" "566" "562" "559" "556" "555" "553" "549" "548" "547" "546" "545" "543" "540" "539" "533" "531" "529" "527" "526" "525" "524" "520" "515" "511" "505" "503" "501" "497" "493" "492" "491" "489" "482" "480" "479" "478" "472" "469" "466" "465" "464" "463" "458" "454" "450" "449" "446" "444" "439" "437" "434" "433" "432" "424" "423" "419" "417" "416" "412" "406" "401" "400" "396" "394" "392" "387" "385" "384" "381" "374" "372" "371" "370" "369" "368" "366" "358" "356" "355" "352" "344" "339" "338" "333" "330" "329" "322" "311" "306" "304" "302" "299" "293" "290" "286" "274" "269" "268" "266" "262" "261" "257" "255" "251" "250" "245" "238" "229" "228" "222" "213" "212" "209" "207" "203" "201" "197" "192" "190" "171" "167" "166" "165" "161" "152" "149" "148" "147" "140" "139" "137" "134" "132" "131" "129" "126" "124" "123" "120" "119" "116" "115" "113" "108" "106" "105" "103" "102" "100" "99" "97" "96" "95" "94" "91" "87" "84" "83" "82" "81" "79" "75" "72" "69" "65" "63" "62" "61" "59" "58" "56" "54" "52" "51" "49" "48" "47" "45" "44" "43" "41" "40" "39" "38" "34" "33" "31" "29" "28" "27" "26" "25" "22" "19" "17" "15" "14" "12" "11" "9" "8" "7" "6" "5" "4" "3" "2" "1" 

Redescription R69 Rules: 

Dist: 41 7 28 5 0
W1R: RAVLTImmediate >= 45.0 <= 71.0 AND EcogSPMem >= 1.0 <= 1.625 
W2R: FDG >= 6.04598 <= 7.91989 AND PROTEIN >= 0.0 <= 55.0 AND Hippocampus >= 6510.0 <= 9929.0 AND AV45 >= 0.850872 <= 1.2256 AND HMT18 >= 0.6 <= 10.6 
JS: 0.29136690647482016
p-value :2.2939428134804984E-12
Support intersection: 81
Support union: 278

Covered examples (intersection): 
"814" "805" "802" "799" "798" "788" "786" "772" "725" "708" "677" "674" "671" "649" "643" "607" "601" "593" "578" "554" "553" "550" "525" "499" "483" "482" "479" "464" "458" "450" "447" "435" "434" "426" "424" "403" "390" "388" "387" "385" "373" "368" "364" "356" "339" "334" "330" "329" "315" "311" "306" "305" "300" "299" "274" "269" "262" "257" "238" "232" "202" "190" "180" "179" "174" "171" "167" "166" "149" "147" "145" "142" "103" "102" "87" "63" "41" "27" "9" "6" "1" 
Union elements: 
"916" "914" "913" "912" "909" "900" "898" "897" "892" "886" "884" "882" "878" "877" "873" "866" "857" "854" "853" "850" "849" "838" "837" "827" "826" "817" "814" "811" "808" "805" "804" "802" "801" "799" "798" "793" "792" "789" "788" "787" "786" "785" "772" "763" "745" "734" "730" "725" "724" "718" "708" "692" "677" "674" "671" "670" "662" "658" "651" "649" "643" "633" "617" "613" "607" "606" "601" "593" "592" "583" "578" "575" "559" "557" "555" "554" "553" "550" "546" "536" "533" "531" "529" "528" "527" "525" "524" "523" "522" "521" "520" "512" "511" "505" "503" "499" "495" "491" "489" "483" "482" "480" "479" "472" "470" "468" "466" "465" "464" "459" "458" "452" "450" "449" "447" "445" "438" "435" "434" "433" "426" "424" "422" "421" "419" "418" "417" "406" "404" "403" "397" "390" "388" "387" "386" "385" "384" "382" "381" "379" "377" "375" "373" "372" "368" "365" "364" "363" "358" "356" "355" "354" "350" "349" "344" "340" "339" "337" "334" "333" "330" "329" "318" "317" "315" "313" "311" "307" "306" "305" "301" "300" "299" "298" "295" "293" "291" "290" "289" "286" "277" "274" "272" "269" "266" "262" "261" "259" "257" "251" "250" "249" "247" "238" "236" "235" "233" "232" "229" "228" "227" "225" "221" "213" "203" "202" "201" "198" "195" "194" "191" "190" "187" "180" "179" "177" "174" "171" "168" "167" "166" "161" "153" "149" "147" "146" "145" "142" "141" "140" "136" "132" "119" "116" "115" "110" "109" "103" "102" "100" "99" "97" "96" "90" "88" "87" "85" "83" "82" "81" "74" "72" "71" "63" "61" "60" "54" "51" "48" "43" "42" "41" "40" "39" "33" "28" "27" "26" "25" "22" "15" "14" "11" "10" "9" "6" "4" "1" 

Redescription R70 Rules: 

Dist: 1 0 6 10 34
W1R: Q1SCORE >= 20.0 <= 29.0 
W2R: WholeBrain >= 974241.321926 <= 1272723.60628 AND FDG >= 3.48632 <= 5.34389 
JS: 0.2463768115942029
p-value :4.440892098500626E-16
Support intersection: 51
Support union: 207

Covered examples (intersection): 
"903" "888" "871" "800" "791" "783" "778" "777" "770" "767" "765" "761" "755" "750" "749" "728" "715" "710" "697" "687" "667" "639" "628" "598" "581" "577" "567" "565" "558" "541" "518" "514" "509" "484" "475" "429" "362" "353" "327" "312" "271" "258" "230" "226" "217" "208" "205" "164" "148" "101" "77" 
Union elements: 
"917" "903" "888" "875" "871" "864" "860" "859" "847" "845" "836" "835" "834" "833" "819" "818" "809" "800" "794" "791" "790" "783" "782" "781" "780" "779" "778" "777" "775" "774" "770" "767" "765" "762" "761" "760" "758" "756" "755" "753" "752" "750" "749" "748" "747" "746" "741" "740" "739" "736" "735" "733" "732" "729" "728" "719" "717" "716" "715" "711" "710" "707" "705" "704" "702" "700" "697" "695" "693" "691" "689" "687" "682" "673" "670" "668" "667" "665" "657" "653" "650" "644" "641" "639" "635" "634" "631" "628" "620" "618" "615" "612" "611" "610" "605" "603" "602" "598" "597" "596" "594" "589" "588" "584" "583" "581" "579" "577" "576" "568" "567" "565" "561" "560" "558" "541" "534" "519" "518" "514" "509" "508" "498" "496" "487" "484" "481" "475" "474" "467" "461" "457" "456" "443" "441" "429" "428" "427" "416" "413" "411" "407" "405" "391" "370" "367" "362" "354" "353" "342" "338" "335" "327" "323" "319" "312" "310" "292" "287" "285" "284" "282" "280" "271" "258" "252" "246" "243" "242" "231" "230" "226" "224" "223" "217" "215" "210" "209" "208" "205" "192" "189" "188" "183" "176" "172" "164" "163" "162" "154" "151" "150" "148" "143" "129" "128" "126" "114" "101" "77" "70" "68" "67" "57" "37" "32" "12" 

Redescription R71 Rules: 

Dist: 0 0 1 15 26
W1R: Q13SCORE >= 0.0 <= 1.0 AND MMTREEDL >= 0.0 <= 0.0 AND ADAS13 >= 20.0 <= 39.0 
W2R: HMT15 >= 40.1 <= 77.0 AND Hippocampus >= 3914.0 <= 6198.0 AND FDG >= 3.65581 <= 5.99516 
JS: 0.27631578947368424
p-value :1.2212453270876722E-14
Support intersection: 42
Support union: 152

Covered examples (intersection): 
"782" "780" "779" "771" "769" "753" "752" "733" "731" "717" "699" "695" "691" "687" "657" "644" "621" "620" "618" "581" "574" "509" "500" "474" "467" "457" "456" "441" "411" "391" "362" "335" "327" "310" "282" "264" "244" "218" "205" "189" "183" "176" 
Union elements: 
"881" "871" "864" "863" "862" "851" "835" "833" "824" "810" "806" "803" "800" "794" "782" "780" "779" "778" "774" "771" "770" "769" "767" "766" "765" "762" "760" "758" "756" "755" "753" "752" "750" "748" "747" "741" "740" "739" "736" "733" "731" "729" "723" "721" "717" "714" "711" "710" "702" "701" "700" "699" "697" "695" "693" "691" "687" "682" "681" "678" "673" "668" "665" "657" "650" "644" "634" "632" "631" "625" "624" "621" "620" "619" "618" "610" "605" "603" "600" "598" "597" "596" "595" "594" "588" "584" "581" "579" "574" "570" "569" "567" "558" "551" "541" "534" "528" "519" "509" "500" "484" "481" "476" "474" "467" "457" "456" "453" "451" "441" "429" "416" "411" "407" "399" "391" "370" "367" "362" "360" "335" "327" "316" "310" "292" "287" "282" "280" "264" "260" "246" "244" "243" "230" "226" "224" "218" "211" "205" "189" "188" "183" "176" "175" "139" "135" "130" "114" "75" "67" "46" "20" 

Redescription R72 Rules: 

Dist: 0 0 79 19 1
W1R: RAVLTImmediate >= 38.0 <= 68.0 AND CDMEMORY >= 0.5 <= 1.0 AND Q4SCORE >= 0.0 <= 6.0 
W2R: RCT20 >= 183.0 <= 358.0 AND AV45 >= 0.850872 <= 1.22126 AND FDG >= 5.80131 <= 8.08731 
JS: 0.3103448275862069
p-value :3.7735370383984446E-12
Support intersection: 99
Support union: 319

Covered examples (intersection): 
"797" "759" "745" "744" "734" "730" "675" "674" "671" "664" "654" "649" "643" "627" "622" "617" "616" "614" "607" "606" "593" "592" "578" "559" "543" "539" "529" "526" "480" "472" "466" "465" "464" "449" "437" "432" "419" "392" "372" "371" "369" "358" "339" "329" "311" "302" "299" "290" "286" "274" "268" "261" "250" "245" "238" "222" "203" "171" "167" "166" "161" "152" "147" "132" "115" "108" "102" "100" "99" "96" "95" "91" "87" "84" "82" "81" "79" "72" "65" "63" "62" "54" "49" "41" "40" "34" "33" "28" "27" "19" "17" "14" "11" "9" "8" "6" "4" "2" "1" 
Union elements: 
"820" "814" "807" "804" "799" "798" "797" "793" "789" "788" "785" "781" "772" "759" "751" "745" "744" "738" "737" "734" "730" "727" "725" "724" "718" "703" "692" "690" "679" "677" "676" "675" "674" "672" "671" "664" "660" "659" "658" "655" "654" "653" "649" "645" "643" "642" "637" "633" "632" "630" "627" "622" "617" "616" "614" "612" "609" "607" "606" "604" "593" "592" "585" "578" "572" "571" "566" "562" "560" "559" "556" "555" "554" "553" "551" "550" "549" "548" "547" "546" "545" "543" "542" "540" "539" "537" "533" "531" "530" "529" "527" "526" "525" "524" "522" "521" "520" "517" "515" "511" "505" "504" "503" "501" "499" "497" "493" "492" "491" "490" "489" "482" "480" "479" "478" "472" "470" "469" "466" "465" "464" "463" "458" "454" "450" "449" "446" "444" "439" "437" "435" "434" "433" "432" "424" "423" "422" "419" "417" "416" "415" "412" "406" "401" "400" "396" "394" "392" "388" "387" "385" "384" "381" "380" "378" "374" "372" "371" "370" "369" "368" "366" "364" "361" "358" "356" "355" "352" "344" "341" "339" "338" "333" "331" "330" "329" "324" "322" "311" "306" "304" "302" "299" "293" "290" "286" "274" "272" "269" "268" "266" "262" "261" "257" "255" "251" "250" "245" "241" "238" "232" "229" "228" "225" "222" "221" "213" "212" "211" "210" "209" "207" "203" "202" "201" "198" "197" "194" "193" "192" "190" "182" "181" "174" "171" "167" "166" "165" "161" "157" "153" "152" "149" "148" "147" "141" "140" "139" "137" "134" "132" "131" "129" "126" "124" "123" "120" "119" "116" "115" "113" "111" "108" "106" "105" "103" "102" "100" "99" "98" "97" "96" "95" "94" "91" "87" "85" "84" "83" "82" "81" "79" "75" "72" "69" "65" "63" "62" "61" "59" "58" "56" "54" "52" "51" "49" "48" "47" "45" "44" "43" "41" "40" "39" "38" "34" "33" "31" "29" "28" "27" "26" "25" "22" "19" "17" "15" "14" "12" "11" "9" "8" "7" "6" "5" "4" "3" "2" "1" 

Redescription R73 Rules: 

Dist: 33 2 29 7 0
W1R: Q13SCORE >= 0.0 <= 0.0 AND FFLUENCY >= 5.0 <= 29.0 AND EcogSPMem >= 1.0 <= 1.625 
W2R: FDG >= 5.99655 <= 8.08201 AND Hippocampus >= 6104.0 <= 9929.0 AND AV45 >= 0.901511 <= 1.22126 AND RCT5 >= 24.0 <= 59.0 AND HMT16 >= 21.7 <= 50.3 
JS: 0.26394052044609667
p-value :1.866495846769567E-11
Support intersection: 71
Support union: 269

Covered examples (intersection): 
"804" "789" "675" "674" "672" "671" "633" "614" "609" "607" "593" "583" "578" "557" "554" "553" "546" "488" "470" "469" "465" "459" "447" "433" "426" "424" "409" "385" "382" "374" "373" "364" "363" "344" "330" "329" "318" "315" "304" "300" "299" "289" "272" "269" "268" "261" "259" "251" "232" "228" "227" "225" "221" "202" "198" "174" "167" "161" "157" "146" "142" "115" "88" "78" "74" "71" "54" "42" "41" "22" "1" 
Union elements: 
"916" "914" "912" "909" "900" "898" "897" "892" "885" "884" "877" "872" "870" "865" "856" "853" "849" "841" "838" "831" "830" "829" "828" "826" "818" "815" "811" "808" "804" "801" "798" "796" "793" "789" "787" "786" "776" "763" "745" "730" "724" "718" "692" "688" "677" "675" "674" "672" "671" "670" "658" "653" "652" "646" "643" "638" "633" "623" "614" "613" "609" "607" "606" "605" "601" "599" "593" "583" "580" "578" "575" "572" "568" "560" "557" "555" "554" "553" "550" "547" "546" "543" "542" "537" "532" "531" "529" "528" "527" "525" "524" "522" "517" "511" "505" "503" "499" "495" "490" "489" "488" "483" "482" "472" "470" "469" "468" "465" "459" "454" "452" "450" "449" "447" "446" "438" "434" "433" "426" "424" "422" "420" "414" "410" "409" "406" "403" "400" "397" "394" "390" "386" "385" "384" "382" "381" "377" "375" "374" "373" "372" "371" "365" "364" "363" "361" "359" "355" "351" "349" "346" "344" "343" "339" "334" "330" "329" "328" "318" "317" "316" "315" "313" "311" "309" "307" "305" "304" "301" "300" "299" "298" "295" "290" "289" "286" "274" "272" "269" "268" "267" "265" "261" "259" "257" "251" "247" "245" "238" "237" "235" "232" "228" "227" "225" "224" "222" "221" "213" "210" "206" "202" "200" "198" "197" "194" "190" "184" "180" "175" "174" "171" "168" "167" "166" "161" "158" "157" "153" "146" "142" "141" "136" "132" "125" "123" "122" "116" "115" "111" "108" "102" "100" "99" "94" "92" "91" "90" "88" "87" "84" "83" "82" "81" "80" "79" "78" "74" "72" "71" "68" "62" "61" "54" "53" "51" "49" "42" "41" "28" "27" "22" "15" "14" "9" "6" "5" "4" "1" 

Redescription R74 Rules: 

Dist: 0 0 53 10 0
W1R: EcogPtVisspat >= 1.0 <= 1.4 AND Q13SCORE >= 0.0 <= 0.0 AND ADAS13 >= 3.0 <= 19.0 AND CDMEMORY >= 0.5 <= 1.0 
W2R: WholeBrain >= 1050203.712831 <= 1342716.963722 AND TAU >= 21.1 <= 203.3 AND FDG >= 6.00023 <= 8.35249 
JS: 0.2669491525423729
p-value :7.30171478835473E-12
Support intersection: 63
Support union: 236

Covered examples (intersection): 
"489" "463" "439" "434" "355" "347" "339" "332" "331" "330" "313" "311" "304" "275" "266" "259" "245" "241" "229" "228" "227" "223" "214" "201" "171" "152" "133" "123" "116" "115" "113" "111" "110" "109" "108" "106" "97" "96" "92" "91" "90" "84" "81" "80" "78" "74" "63" "54" "49" "48" "45" "44" "43" "41" "39" "33" "30" "27" "22" "21" "17" "10" "7" 
Union elements: 
"818" "751" "745" "728" "726" "718" "713" "690" "688" "675" "674" "671" "664" "654" "649" "646" "642" "636" "633" "627" "609" "607" "604" "603" "599" "593" "592" "580" "578" "572" "568" "566" "562" "552" "547" "542" "540" "537" "530" "497" "489" "485" "482" "473" "472" "471" "468" "463" "461" "449" "448" "444" "442" "439" "435" "434" "433" "432" "428" "427" "426" "420" "410" "409" "408" "404" "403" "400" "399" "394" "390" "385" "384" "383" "381" "379" "374" "372" "371" "363" "361" "358" "357" "355" "351" "350" "347" "345" "344" "343" "340" "339" "332" "331" "330" "329" "314" "313" "311" "305" "304" "299" "296" "294" "290" "286" "281" "278" "275" "274" "272" "269" "268" "267" "266" "261" "259" "257" "255" "253" "251" "248" "245" "242" "241" "240" "237" "236" "229" "228" "227" "225" "223" "215" "214" "213" "212" "201" "197" "196" "185" "184" "180" "179" "175" "172" "171" "170" "169" "167" "166" "165" "158" "157" "156" "153" "152" "147" "145" "142" "141" "140" "137" "134" "133" "129" "124" "123" "122" "117" "116" "115" "113" "111" "110" "109" "108" "106" "104" "103" "102" "98" "97" "96" "94" "92" "91" "90" "88" "84" "81" "80" "79" "78" "74" "73" "63" "62" "61" "59" "58" "56" "54" "51" "50" "49" "48" "47" "45" "44" "43" "42" "41" "40" "39" "38" "37" "36" "34" "33" "30" "28" "27" "26" "23" "22" "21" "18" "17" "16" "15" "13" "10" "7" "3" "1" 

Redescription R75 Rules: 

Dist: 0 0 1 6 33
W1R: CDJUDGE >= 0.5 <= 2.0 AND CDORIENT >= 0.5 <= 2.0 AND Q4SCORE >= 6.0 <= 10.0 AND Q1SCORE >= 20.0 <= 29.0 
W2R: WholeBrain >= 974241.321926 <= 1272723.60628 AND FDG >= 3.48632 <= 5.34389 
JS: 0.25806451612903225
p-value :4.440892098500626E-15
Support intersection: 40
Support union: 155

Covered examples (intersection): 
"903" "888" "871" "800" "791" "783" "778" "770" "767" "765" "761" "755" "749" "715" "710" "697" "687" "667" "639" "628" "598" "581" "577" "567" "565" "541" "514" "509" "484" "429" "353" "327" "312" "271" "258" "226" "217" "208" "205" "101" 
Union elements: 
"903" "888" "875" "871" "864" "859" "847" "845" "836" "835" "834" "809" "800" "794" "791" "790" "783" "782" "781" "780" "779" "778" "777" "774" "770" "767" "765" "762" "761" "760" "758" "756" "755" "753" "752" "750" "749" "748" "747" "746" "741" "740" "736" "735" "733" "732" "729" "728" "719" "717" "716" "715" "710" "707" "705" "702" "700" "697" "693" "687" "682" "673" "668" "667" "665" "657" "653" "650" "644" "639" "635" "634" "631" "628" "620" "618" "615" "612" "610" "603" "602" "598" "597" "596" "594" "589" "588" "581" "579" "577" "567" "565" "561" "558" "541" "534" "518" "514" "509" "508" "487" "484" "481" "475" "461" "457" "456" "443" "429" "427" "413" "411" "407" "391" "370" "367" "362" "353" "342" "338" "335" "327" "312" "310" "292" "287" "285" "282" "271" "258" "252" "246" "231" "230" "226" "217" "208" "205" "192" "189" "188" "183" "176" "164" "162" "154" "150" "148" "143" "126" "114" "101" "77" "57" "32" 

Redescription R76 Rules: 

Dist: 2 0 9 25 21
W1R: EcogPtLang >= 1.0 <= 2.555556 AND MOCA >= 19.0 <= 28.0 AND ADAS13 >= 18.0 <= 39.0 
W2R: AV45 >= 1.110481 <= 1.799514 AND HMT19 >= 0.2 <= 3.0 AND FDG >= 5.39241 <= 5.98823 
JS: 0.2590909090909091
p-value :8.889555758173628E-13
Support intersection: 57
Support union: 220

Covered examples (intersection): 
"803" "781" "779" "774" "769" "766" "760" "756" "743" "733" "729" "721" "695" "694" "693" "691" "660" "650" "640" "638" "635" "596" "591" "586" "574" "572" "569" "562" "519" "500" "481" "476" "471" "467" "451" "431" "335" "325" "316" "310" "308" "285" "282" "264" "244" "224" "218" "176" "163" "162" "160" "151" "144" "75" "68" "37" "24" 
Union elements: 
"917" "903" "888" "887" "875" "871" "863" "835" "833" "824" "820" "819" "818" "809" "803" "795" "784" "781" "779" "776" "774" "769" "766" "764" "760" "759" "758" "756" "755" "754" "750" "743" "738" "737" "736" "733" "731" "729" "728" "727" "723" "721" "720" "717" "716" "705" "697" "696" "695" "694" "693" "691" "689" "682" "681" "680" "673" "668" "667" "665" "663" "660" "653" "650" "645" "644" "641" "640" "638" "635" "632" "631" "625" "621" "615" "612" "610" "608" "603" "600" "599" "597" "596" "595" "591" "590" "587" "586" "584" "583" "577" "576" "574" "572" "570" "569" "565" "562" "560" "558" "556" "552" "551" "541" "533" "519" "518" "508" "500" "496" "487" "481" "478" "476" "474" "471" "467" "461" "456" "455" "454" "451" "440" "436" "431" "428" "407" "399" "398" "396" "391" "383" "376" "370" "365" "360" "354" "353" "347" "336" "335" "331" "325" "321" "320" "319" "317" "316" "314" "313" "310" "308" "303" "298" "296" "292" "285" "283" "282" "280" "279" "265" "264" "260" "258" "254" "252" "247" "244" "243" "242" "234" "224" "218" "211" "210" "209" "208" "207" "202" "201" "199" "189" "186" "183" "176" "175" "164" "163" "162" "160" "151" "150" "144" "139" "129" "125" "121" "117" "114" "105" "98" "93" "89" "86" "75" "70" "68" "57" "55" "50" "46" "37" "31" "30" "28" "24" "20" "13" "12" 

Redescription R77 Rules: 

Dist: 2 2 54 14 0
W1R: ADAS13 >= 3.0 <= 19.0 AND DELW3 >= 2.0 <= 2.0 AND Q13SCORE >= 0.0 <= 0.0 AND RHINO >= 2.0 <= 2.0 AND CDRSB >= 0.5 <= 4.0 
W2R: RCT14 >= 58.0 <= 513.0 AND Ventricles >= 5650.0 <= 24002.0 AND FDG >= 6.00616 <= 8.53584 
JS: 0.2727272727272727
p-value :1.6551315873414296E-11
Support intersection: 72
Support union: 264

Covered examples (intersection): 
"802" "793" "773" "686" "679" "674" "658" "649" "642" "609" "607" "606" "593" "580" "568" "515" "482" "444" "436" "423" "415" "401" "394" "386" "381" "372" "359" "358" "345" "332" "329" "314" "299" "290" "274" "269" "259" "250" "245" "238" "229" "228" "212" "171" "167" "166" "161" "156" "152" "116" "112" "109" "103" "97" "90" "87" "85" "82" "81" "74" "71" "65" "63" "59" "54" "40" "33" "25" "22" "14" "7" "1" 
Union elements: 
"917" "911" "910" "904" "839" "818" "802" "797" "793" "787" "776" "773" "772" "759" "745" "730" "728" "725" "723" "722" "720" "718" "707" "698" "692" "690" "688" "686" "679" "677" "675" "674" "672" "671" "664" "658" "654" "649" "646" "643" "642" "636" "630" "627" "622" "617" "616" "615" "614" "612" "609" "607" "606" "604" "599" "593" "592" "580" "578" "573" "572" "568" "566" "563" "557" "556" "554" "552" "548" "545" "540" "539" "537" "532" "528" "527" "524" "520" "517" "516" "515" "510" "503" "501" "496" "493" "492" "489" "485" "482" "480" "473" "472" "471" "470" "469" "464" "463" "449" "448" "444" "438" "436" "434" "433" "424" "423" "422" "421" "415" "414" "412" "406" "401" "400" "399" "398" "394" "390" "389" "388" "387" "386" "385" "381" "377" "373" "372" "371" "369" "364" "363" "359" "358" "357" "356" "355" "350" "347" "345" "344" "339" "332" "331" "330" "329" "314" "313" "311" "299" "293" "290" "286" "278" "274" "269" "267" "265" "261" "259" "256" "253" "251" "250" "245" "241" "239" "238" "233" "232" "229" "228" "227" "222" "219" "216" "215" "214" "213" "212" "210" "207" "201" "196" "194" "187" "180" "171" "169" "167" "166" "161" "156" "152" "147" "146" "141" "139" "137" "134" "133" "132" "129" "124" "123" "122" "120" "118" "116" "113" "112" "110" "109" "106" "103" "102" "97" "96" "94" "93" "91" "90" "87" "85" "84" "83" "82" "81" "80" "74" "71" "65" "63" "61" "60" "59" "57" "56" "54" "53" "51" "44" "43" "42" "41" "40" "39" "38" "37" "34" "33" "26" "25" "22" "21" "17" "15" "14" "11" "10" "9" "7" "4" "1" 

Redescription R78 Rules: 

Dist: 33 3 12 1 0
W1R: MMFLOOR >= 1.0 <= 1.0 AND CDCOMMUN >= 0.0 <= 0.0 AND ADAS13 >= 0.0 <= 18.0 AND EcogSPOrgan >= 1.0 <= 1.833333 AND EcogSPPlan >= 1.0 <= 1.0 AND Q3SCORE >= 0.0 <= 0.0 AND EcogPtTotal >= 1.0 <= 1.487179 
W2R: HMT40 >= 14.4 <= 17.9 AND AV45 >= 0.850872 <= 1.236128 AND FDG >= 5.99655 <= 8.08731 
JS: 0.24378109452736318
p-value :3.856426289416959E-11
Support intersection: 49
Support union: 201

Covered examples (intersection): 
"814" "793" "788" "718" "708" "675" "672" "649" "642" "550" "546" "536" "525" "521" "504" "490" "450" "448" "438" "426" "410" "382" "380" "374" "364" "361" "346" "334" "332" "313" "305" "304" "272" "261" "259" "257" "236" "225" "215" "213" "198" "193" "157" "149" "142" "131" "115" "91" "48" 
Union elements: 
"912" "907" "906" "905" "901" "898" "891" "886" "874" "855" "854" "853" "841" "840" "826" "814" "812" "808" "798" "793" "792" "788" "764" "734" "730" "724" "718" "712" "708" "692" "682" "675" "672" "666" "664" "662" "653" "649" "642" "633" "623" "616" "613" "610" "609" "593" "585" "578" "557" "554" "550" "546" "543" "542" "540" "536" "531" "530" "527" "525" "523" "522" "521" "517" "512" "511" "506" "505" "504" "495" "494" "491" "490" "489" "488" "470" "468" "462" "459" "450" "449" "448" "445" "438" "435" "433" "432" "426" "422" "420" "417" "415" "410" "409" "407" "404" "390" "382" "380" "379" "374" "373" "370" "369" "365" "364" "361" "358" "356" "354" "349" "348" "346" "344" "341" "340" "334" "333" "332" "317" "315" "313" "309" "305" "304" "303" "302" "288" "286" "284" "275" "273" "272" "265" "261" "259" "257" "250" "249" "247" "245" "241" "237" "236" "227" "225" "221" "219" "215" "213" "209" "201" "198" "197" "195" "194" "193" "190" "179" "175" "174" "171" "168" "159" "158" "157" "153" "152" "149" "147" "146" "142" "141" "140" "131" "123" "120" "116" "115" "110" "108" "99" "96" "95" "91" "90" "88" "85" "79" "62" "59" "48" "41" "38" "21" "17" "14" "10" "9" "8" "1" 

Redescription R79 Rules: 

Dist: 25 0 16 4 0
W1R: DIGFOR >= 2.0 <= 2.0 AND ADAS13 >= 0.0 <= 19.0 AND EcogPtOrgan >= 1.0 <= 1.0 AND ABSTRAN >= 2.0 <= 2.0 AND CUBE >= 2.0 <= 2.0 
W2R: FDG >= 5.73758 <= 8.08731 AND TAU >= 43.8 <= 300.5 AND Hippocampus >= 6601.0 <= 9822.0 AND HMT18 >= 0.3 <= 2.4 
JS: 0.23684210526315788
p-value :1.567146412639886E-11
Support intersection: 45
Support union: 190

Covered examples (intersection): 
"468" "433" "426" "397" "394" "393" "390" "384" "378" "364" "361" "356" "348" "344" "311" "306" "301" "298" "286" "272" "257" "247" "233" "228" "225" "190" "185" "167" "165" "157" "156" "149" "147" "125" "108" "96" "94" "91" "81" "37" "30" "27" "18" "17" "9" 
Union elements: 
"915" "911" "901" "899" "886" "884" "882" "866" "857" "855" "853" "844" "839" "837" "831" "827" "826" "818" "788" "763" "734" "674" "662" "649" "633" "613" "609" "607" "606" "601" "593" "566" "552" "550" "537" "536" "527" "522" "512" "511" "507" "505" "495" "490" "489" "488" "482" "468" "464" "463" "462" "458" "452" "450" "449" "445" "434" "433" "426" "423" "421" "417" "410" "409" "404" "400" "399" "397" "396" "394" "393" "390" "384" "381" "379" "378" "376" "375" "374" "373" "366" "364" "361" "360" "356" "350" "349" "348" "347" "346" "344" "334" "333" "319" "313" "311" "309" "306" "305" "304" "303" "301" "298" "296" "294" "290" "286" "277" "275" "274" "273" "272" "266" "262" "261" "257" "249" "247" "242" "233" "228" "227" "225" "222" "216" "213" "198" "197" "196" "190" "186" "185" "184" "181" "179" "174" "170" "168" "167" "165" "157" "156" "152" "149" "147" "146" "141" "140" "133" "131" "125" "123" "121" "117" "116" "110" "108" "105" "103" "102" "96" "95" "94" "91" "84" "81" "69" "64" "63" "61" "58" "56" "53" "49" "48" "45" "40" "37" "30" "29" "27" "21" "19" "18" "17" "15" "10" "9" "6" "5" 

Redescription R80 Rules: 

Dist: 23 2 16 5 0
W1R: RAVLTImmediate >= 45.0 <= 60.0 AND MMW >= 1.0 <= 1.0 AND EcogSPMem >= 1.0 <= 1.625 
W2R: RCT9 >= 3.5 <= 4.6 AND Ventricles >= 5650.0 <= 19852.0 AND FDG >= 6.01373 <= 7.92773 AND HMT17 >= 2.6 <= 10.9 
JS: 0.22772277227722773
p-value :2.7072344366274592E-11
Support intersection: 46
Support union: 202

Covered examples (intersection): 
"814" "793" "772" "725" "692" "674" "658" "617" "593" "527" "503" "482" "464" "424" "422" "417" "388" "387" "373" "356" "350" "344" "340" "329" "307" "299" "293" "274" "251" "233" "232" "229" "213" "180" "167" "161" "149" "147" "146" "103" "102" "87" "83" "81" "63" "9" 
Union elements: 
"916" "914" "913" "912" "909" "900" "898" "897" "892" "886" "882" "878" "877" "873" "866" "857" "854" "850" "849" "827" "826" "817" "814" "802" "801" "799" "798" "797" "793" "792" "786" "772" "745" "725" "724" "723" "720" "692" "686" "679" "677" "674" "671" "658" "649" "643" "627" "617" "613" "612" "607" "606" "593" "575" "559" "557" "556" "550" "546" "536" "533" "531" "529" "528" "527" "524" "521" "520" "517" "516" "515" "511" "507" "505" "503" "499" "495" "482" "480" "479" "470" "465" "464" "459" "458" "447" "445" "444" "435" "434" "433" "426" "424" "422" "418" "417" "415" "406" "404" "403" "401" "398" "397" "394" "388" "387" "381" "379" "377" "373" "372" "368" "365" "364" "363" "359" "358" "356" "355" "350" "344" "340" "339" "337" "334" "330" "329" "315" "314" "311" "307" "306" "305" "301" "300" "299" "298" "295" "293" "291" "289" "277" "274" "272" "269" "262" "261" "251" "249" "247" "245" "241" "238" "235" "233" "232" "229" "221" "213" "210" "202" "191" "190" "180" "179" "174" "171" "168" "167" "166" "161" "149" "147" "146" "145" "142" "141" "136" "132" "110" "103" "102" "99" "96" "87" "85" "83" "81" "71" "63" "61" "53" "51" "27" "26" "25" "22" "15" "14" "9" "6" "1" 

Redescription R81 Rules: 

Dist: 28 5 44 13 0
W1R: RAVLTImmediate >= 18.0 <= 44.0 AND ADAS13 >= 3.0 <= 17.0 AND REPEAT2 >= 2.0 <= 2.0 
W2R: Hippocampus >= 6110.0 <= 9929.0 AND Ventricles >= 20113.0 <= 42088.0 AND FDG >= 6.10792 <= 8.53584 AND RCT392 >= 0.8 <= 1.5 
JS: 0.27692307692307694
p-value :1.1034317903835245E-10
Support intersection: 90
Support union: 325

Covered examples (intersection): 
"811" "804" "796" "789" "785" "773" "751" "730" "722" "698" "659" "656" "633" "609" "555" "545" "540" "526" "523" "513" "506" "493" "491" "490" "473" "469" "468" "446" "438" "432" "427" "425" "423" "420" "414" "410" "393" "384" "382" "380" "374" "357" "346" "332" "318" "294" "286" "281" "278" "273" "266" "250" "228" "225" "219" "216" "215" "198" "197" "196" "194" "178" "177" "169" "157" "153" "140" "134" "133" "116" "115" "108" "104" "100" "97" "92" "88" "84" "78" "69" "62" "52" "48" "45" "42" "40" "36" "18" "16" "2" 
Union elements: 
"918" "915" "907" "905" "902" "901" "899" "895" "893" "891" "885" "883" "879" "876" "874" "870" "865" "856" "852" "848" "842" "841" "839" "836" "831" "830" "829" "825" "821" "816" "815" "811" "810" "808" "807" "805" "804" "799" "797" "796" "789" "788" "787" "785" "773" "768" "764" "757" "751" "730" "726" "722" "718" "712" "709" "707" "706" "703" "698" "690" "688" "686" "685" "684" "683" "679" "677" "676" "675" "672" "671" "670" "666" "664" "661" "659" "656" "655" "652" "648" "637" "636" "633" "630" "623" "613" "609" "608" "601" "599" "573" "571" "568" "557" "555" "553" "550" "547" "546" "545" "544" "542" "540" "537" "530" "529" "526" "523" "517" "513" "510" "507" "506" "504" "499" "498" "497" "493" "492" "491" "490" "488" "480" "477" "475" "473" "469" "468" "466" "465" "463" "462" "460" "459" "454" "453" "452" "450" "449" "448" "446" "444" "442" "440" "438" "437" "433" "432" "427" "426" "425" "423" "421" "420" "419" "415" "414" "412" "410" "409" "406" "399" "396" "394" "393" "389" "384" "382" "381" "380" "378" "377" "376" "374" "372" "371" "363" "361" "360" "359" "357" "354" "352" "351" "346" "345" "343" "341" "336" "334" "332" "330" "328" "324" "323" "318" "315" "313" "306" "304" "303" "300" "294" "290" "289" "288" "286" "281" "278" "277" "273" "272" "270" "269" "266" "262" "254" "253" "250" "248" "245" "237" "236" "234" "228" "227" "225" "222" "219" "216" "215" "214" "212" "206" "203" "202" "198" "197" "196" "194" "185" "184" "181" "178" "177" "174" "172" "171" "169" "166" "165" "159" "158" "157" "153" "148" "140" "139" "134" "133" "131" "126" "124" "123" "122" "118" "116" "115" "113" "112" "111" "110" "109" "108" "104" "100" "97" "96" "92" "91" "90" "89" "88" "85" "84" "82" "80" "78" "77" "74" "73" "71" "69" "64" "62" "60" "56" "54" "53" "52" "50" "48" "47" "45" "43" "42" "40" "39" "38" "36" "35" "34" "30" "29" "23" "22" "19" "18" "17" "16" "10" "8" "5" "3" "2" 

Redescription R82 Rules: 

Dist: 21 5 51 13 0
W1R: Q13SCORE >= 0.0 <= 0.0 AND ADAS13 >= 1.0 <= 17.0 AND EcogPtDivatt >= 1.25 <= 4.0 
W2R: RCT20 >= 141.0 <= 292.0 AND RCT1407 >= 32.0 <= 99.0 AND Entorhinal >= 3919.0 <= 5896.0 AND FDG >= 6.12163 <= 8.53584 
JS: 0.2647058823529412
p-value :9.645717558015576E-11
Support intersection: 90
Support union: 340

Covered examples (intersection): 
"811" "801" "789" "787" "786" "773" "718" "675" "671" "633" "630" "614" "609" "601" "568" "546" "532" "531" "525" "515" "482" "472" "470" "463" "447" "439" "432" "424" "403" "394" "386" "384" "374" "358" "357" "351" "350" "344" "339" "332" "330" "329" "318" "311" "300" "275" "269" "259" "257" "255" "253" "251" "250" "245" "241" "238" "237" "229" "227" "213" "212" "194" "171" "157" "156" "153" "152" "133" "115" "112" "111" "110" "108" "104" "97" "92" "90" "88" "84" "71" "64" "61" "60" "59" "53" "48" "41" "27" "23" "21" 
Union elements: 
"918" "916" "914" "912" "909" "906" "904" "901" "900" "897" "892" "891" "889" "885" "884" "883" "877" "872" "870" "869" "865" "858" "857" "856" "855" "853" "852" "849" "848" "846" "844" "843" "842" "841" "839" "837" "830" "829" "828" "826" "825" "823" "817" "815" "814" "813" "812" "811" "810" "808" "804" "802" "801" "799" "796" "793" "789" "787" "786" "785" "773" "772" "768" "751" "745" "726" "722" "720" "718" "713" "707" "692" "690" "686" "683" "679" "677" "675" "672" "671" "666" "664" "658" "654" "651" "646" "643" "633" "630" "627" "626" "622" "616" "614" "609" "606" "604" "601" "599" "592" "583" "580" "578" "575" "573" "568" "566" "555" "546" "545" "543" "542" "540" "532" "531" "530" "528" "525" "524" "517" "515" "511" "503" "501" "499" "495" "494" "493" "492" "491" "490" "489" "483" "482" "473" "472" "470" "469" "468" "466" "463" "459" "458" "454" "452" "447" "444" "442" "439" "434" "432" "428" "427" "426" "424" "423" "422" "420" "417" "415" "414" "412" "409" "406" "403" "402" "401" "399" "395" "394" "392" "387" "386" "385" "384" "380" "377" "376" "374" "372" "371" "359" "358" "357" "355" "351" "350" "349" "346" "345" "344" "343" "341" "340" "339" "332" "330" "329" "322" "318" "315" "313" "311" "309" "307" "304" "302" "300" "299" "298" "295" "290" "286" "281" "278" "277" "275" "273" "269" "268" "267" "266" "265" "262" "261" "259" "257" "255" "253" "251" "250" "245" "241" "239" "238" "237" "236" "235" "229" "228" "227" "225" "223" "222" "221" "220" "216" "215" "214" "213" "212" "207" "206" "200" "198" "197" "196" "194" "181" "177" "173" "172" "171" "169" "166" "165" "161" "159" "157" "156" "155" "153" "152" "147" "141" "137" "136" "133" "132" "124" "118" "116" "115" "112" "111" "110" "108" "104" "102" "100" "97" "92" "90" "88" "87" "85" "84" "82" "81" "80" "78" "74" "71" "69" "65" "64" "63" "62" "61" "60" "59" "58" "57" "56" "53" "51" "50" "48" "45" "44" "43" "42" "41" "40" "39" "38" "34" "33" "30" "27" "26" "25" "23" "21" "17" "15" "7" "6" "4" "1" 

Redescription R83 Rules: 

Dist: 0 0 56 7 0
W1R: EcogSPLang >= 1.0 <= 2.25 AND ADAS13 >= 2.0 <= 15.0 AND CDMEMORY >= 0.5 <= 1.0 AND BCURNFRQ >= 1.0 <= 1.0 
W2R: TAU >= 19.9 <= 143.0 AND FDG >= 6.56505 <= 8.35249 
JS: 0.25301204819277107
p-value :1.8240353671927778E-10
Support intersection: 63
Support union: 249

Covered examples (intersection): 
"489" "434" "423" "421" "386" "381" "358" "339" "330" "311" "294" "290" "275" "274" "259" "253" "240" "238" "229" "228" "227" "171" "166" "152" "147" "134" "123" "119" "115" "109" "106" "103" "102" "97" "96" "88" "87" "85" "84" "83" "82" "81" "78" "72" "66" "63" "54" "49" "48" "45" "43" "42" "41" "40" "38" "33" "25" "22" "21" "10" "9" "6" "4" 
Union elements: 
"807" "764" "751" "745" "738" "737" "734" "722" "718" "712" "709" "698" "684" "679" "676" "675" "674" "671" "658" "654" "649" "646" "643" "642" "629" "623" "622" "616" "609" "608" "607" "592" "580" "578" "568" "566" "559" "548" "547" "545" "543" "540" "537" "533" "530" "529" "524" "523" "517" "515" "510" "501" "498" "497" "491" "489" "472" "468" "464" "463" "462" "461" "459" "449" "448" "439" "437" "434" "433" "426" "423" "421" "420" "419" "415" "410" "408" "404" "396" "394" "390" "386" "382" "381" "371" "369" "368" "358" "356" "352" "351" "344" "343" "340" "339" "337" "334" "330" "329" "318" "315" "314" "313" "311" "307" "306" "304" "303" "302" "301" "300" "299" "294" "290" "286" "276" "275" "274" "269" "259" "255" "253" "251" "245" "241" "240" "238" "237" "236" "233" "229" "228" "227" "225" "222" "221" "220" "214" "210" "206" "203" "201" "197" "195" "194" "190" "187" "184" "182" "180" "179" "177" "174" "171" "169" "168" "167" "166" "157" "153" "152" "149" "147" "146" "142" "141" "140" "138" "136" "134" "132" "129" "128" "126" "125" "123" "122" "120" "119" "118" "117" "115" "113" "111" "109" "106" "105" "104" "103" "102" "100" "99" "98" "97" "96" "94" "91" "90" "88" "87" "85" "84" "83" "82" "81" "80" "79" "78" "76" "74" "72" "71" "69" "66" "64" "63" "54" "53" "51" "49" "48" "45" "43" "42" "41" "40" "39" "38" "33" "29" "27" "25" "23" "22" "21" "19" "18" "17" "16" "15" "11" "10" "9" "8" "7" "6" "4" "2" "1" 

Redescription R84 Rules: 

Dist: 2 0 11 40 46
W1R: MOCA >= 19.0 <= 28.0 AND RAVLTPercForgetting >= 66.666667 <= 100.0 AND ADAS13 >= 19.0 <= 39.0 
W2R: AV45 >= 1.225716 <= 2.02556 
JS: 0.2438423645320197
p-value :5.985554274445803E-10
Support intersection: 99
Support union: 406

Covered examples (intersection): 
"903" "888" "875" "835" "824" "809" "803" "779" "774" "769" "766" "765" "760" "756" "755" "750" "733" "731" "729" "723" "721" "720" "719" "716" "705" "699" "697" "696" "695" "693" "682" "681" "680" "668" "665" "650" "641" "640" "638" "635" "615" "611" "596" "595" "590" "586" "584" "577" "576" "574" "569" "565" "552" "541" "519" "516" "508" "500" "496" "484" "481" "474" "467" "451" "431" "428" "398" "391" "383" "353" "347" "335" "326" "325" "321" "320" "308" "296" "285" "282" "280" "264" "258" "252" "244" "243" "242" "224" "218" "208" "199" "176" "163" "162" "160" "144" "127" "117" "24" 
Union elements: 
"917" "915" "914" "913" "911" "909" "908" "905" "904" "903" "901" "896" "895" "893" "891" "890" "888" "887" "879" "876" "875" "874" "871" "865" "864" "863" "859" "858" "856" "854" "851" "847" "845" "835" "824" "813" "809" "807" "806" "803" "801" "800" "795" "794" "791" "790" "783" "781" "780" "779" "778" "777" "776" "775" "774" "773" "769" "768" "767" "766" "765" "764" "762" "761" "760" "758" "757" "756" "755" "754" "753" "752" "750" "749" "748" "747" "746" "742" "741" "740" "739" "738" "737" "736" "735" "733" "732" "731" "729" "727" "726" "723" "722" "721" "720" "719" "717" "716" "715" "714" "713" "711" "709" "707" "705" "702" "701" "700" "699" "698" "697" "696" "695" "693" "691" "689" "687" "686" "685" "684" "682" "681" "680" "678" "673" "669" "668" "667" "666" "665" "663" "660" "659" "658" "657" "656" "653" "650" "648" "647" "645" "644" "641" "640" "639" "638" "637" "636" "635" "634" "632" "631" "629" "624" "620" "615" "612" "611" "610" "608" "605" "602" "600" "599" "597" "596" "595" "594" "591" "590" "589" "588" "586" "584" "583" "582" "579" "577" "576" "575" "574" "573" "569" "568" "567" "565" "564" "563" "562" "561" "558" "556" "552" "549" "548" "545" "541" "540" "535" "534" "520" "519" "518" "516" "515" "514" "513" "510" "509" "508" "500" "498" "496" "492" "485" "484" "481" "478" "476" "475" "474" "473" "471" "467" "463" "462" "461" "457" "456" "455" "453" "451" "445" "444" "443" "440" "439" "436" "431" "429" "428" "423" "414" "412" "411" "407" "402" "401" "399" "398" "396" "395" "394" "393" "391" "389" "383" "377" "376" "370" "367" "365" "362" "360" "357" "354" "353" "351" "348" "347" "345" "343" "340" "336" "335" "327" "326" "325" "321" "320" "317" "314" "312" "310" "308" "307" "301" "298" "296" "295" "293" "292" "287" "285" "283" "282" "281" "280" "278" "273" "264" "260" "258" "255" "254" "252" "249" "248" "247" "246" "244" "243" "242" "237" "233" "230" "226" "224" "220" "219" "218" "217" "216" "212" "211" "209" "208" "207" "205" "204" "202" "199" "196" "191" "189" "185" "183" "178" "176" "172" "169" "164" "163" "162" "160" "156" "154" "151" "150" "148" "144" "143" "139" "138" "136" "134" "133" "130" "127" "125" "121" "120" "118" "117" "114" "112" "105" "104" "101" "98" "93" "92" "89" "86" "80" "77" "76" "73" "69" "68" "67" "64" "61" "57" "53" "50" "47" "46" "45" "44" "37" "36" "35" "32" "30" "29" "24" "23" "21" "20" "18" "16" "15" "12" "7" "3" 

Redescription R85 Rules: 

Dist: 0 0 80 14 0
W1R: IMMT2W1 >= 2.0 <= 2.0 AND RAVLTLearning >= 3.0 <= 12.0 AND ADAS13 >= 2.0 <= 18.0 AND CDMEMORY >= 0.5 <= 1.0 AND Q4SCORE >= 0.0 <= 4.0 AND EcogPtTotal >= 1.189189 <= 3.820513 
W2R: Hippocampus >= 6107.0 <= 9929.0 AND AV45 >= 0.838697 <= 1.2256 AND HMT17 >= 3.2 <= 7.9 
JS: 0.27246376811594203
p-value :2.227715900637861E-9
Support intersection: 94
Support union: 345

Covered examples (intersection): 
"745" "718" "679" "675" "674" "671" "654" "646" "643" "623" "622" "617" "616" "614" "604" "592" "580" "578" "571" "559" "533" "529" "526" "523" "491" "479" "464" "449" "434" "432" "421" "386" "385" "371" "358" "355" "339" "338" "337" "330" "322" "299" "276" "269" "265" "261" "239" "228" "206" "203" "166" "152" "124" "116" "111" "109" "108" "102" "100" "99" "97" "95" "90" "88" "87" "85" "84" "82" "81" "79" "74" "72" "65" "63" "62" "56" "55" "52" "51" "48" "41" "40" "39" "34" "33" "27" "25" "22" "19" "17" "8" "6" "2" "1" 
Union elements: 
"811" "808" "807" "805" "799" "798" "797" "793" "789" "787" "764" "759" "751" "745" "737" "734" "728" "727" "725" "718" "710" "708" "704" "698" "688" "684" "679" "675" "674" "672" "671" "664" "662" "656" "655" "654" "653" "651" "649" "646" "643" "642" "639" "628" "627" "623" "622" "617" "616" "614" "613" "607" "606" "604" "601" "597" "593" "592" "585" "583" "580" "578" "572" "571" "566" "559" "557" "555" "553" "550" "549" "548" "546" "545" "543" "539" "537" "533" "532" "530" "529" "526" "525" "524" "523" "522" "520" "515" "512" "510" "507" "506" "505" "503" "501" "499" "495" "493" "491" "490" "489" "488" "485" "483" "479" "478" "473" "472" "469" "468" "466" "465" "464" "460" "459" "458" "454" "452" "450" "449" "448" "446" "439" "438" "437" "434" "433" "432" "427" "426" "425" "424" "423" "421" "419" "416" "415" "412" "410" "409" "406" "403" "401" "400" "397" "396" "394" "390" "388" "387" "386" "385" "384" "381" "379" "375" "374" "373" "372" "371" "369" "368" "366" "363" "358" "357" "356" "355" "354" "352" "350" "349" "346" "344" "341" "339" "338" "337" "333" "332" "330" "329" "328" "322" "319" "318" "315" "311" "309" "306" "305" "303" "302" "300" "299" "293" "290" "289" "288" "276" "275" "274" "271" "269" "268" "266" "265" "263" "262" "261" "259" "257" "256" "255" "251" "250" "239" "238" "236" "234" "232" "231" "229" "228" "227" "222" "220" "213" "207" "206" "204" "203" "201" "200" "198" "197" "195" "190" "187" "186" "180" "179" "177" "175" "173" "171" "169" "167" "166" "165" "161" "159" "157" "152" "149" "147" "146" "145" "142" "141" "140" "137" "132" "126" "125" "124" "122" "120" "119" "116" "111" "110" "109" "108" "106" "105" "103" "102" "100" "99" "97" "96" "95" "94" "91" "90" "88" "87" "85" "84" "83" "82" "81" "80" "79" "78" "76" "74" "72" "71" "69" "66" "65" "64" "63" "62" "61" "59" "58" "56" "55" "54" "52" "51" "49" "48" "45" "43" "42" "41" "40" "39" "38" "34" "33" "28" "27" "26" "25" "22" "19" "18" "17" "15" "14" "11" "10" "9" "8" "7" "6" "5" "4" "2" "1" 

Redescription R86 Rules: 

Dist: 22 2 13 5 0
W1R: RAVLTImmediate >= 45.0 <= 60.0 AND MMW >= 1.0 <= 1.0 AND EcogSPOrgan >= 1.0 <= 1.833333 AND EcogSPMem >= 1.0 <= 1.625 
W2R: RCT9 >= 3.5 <= 4.6 AND Ventricles >= 5650.0 <= 19852.0 AND FDG >= 6.01373 <= 7.92773 AND HMT17 >= 2.6 <= 10.9 
JS: 0.2153846153846154
p-value :3.316933394614807E-10
Support intersection: 42
Support union: 195

Covered examples (intersection): 
"814" "793" "772" "725" "692" "674" "658" "617" "593" "527" "503" "482" "464" "424" "422" "417" "387" "373" "356" "350" "344" "340" "329" "307" "299" "293" "274" "251" "233" "232" "229" "213" "180" "167" "161" "149" "147" "146" "102" "87" "63" "9" 
Union elements: 
"916" "914" "913" "912" "909" "900" "898" "897" "886" "882" "878" "877" "873" "866" "857" "854" "850" "849" "827" "826" "817" "814" "802" "801" "799" "798" "797" "793" "786" "772" "745" "725" "723" "720" "692" "686" "679" "677" "674" "671" "658" "649" "643" "627" "617" "613" "612" "607" "606" "593" "575" "559" "557" "556" "550" "546" "536" "533" "531" "529" "528" "527" "524" "521" "520" "517" "516" "515" "511" "507" "505" "503" "499" "495" "482" "480" "479" "470" "465" "464" "459" "458" "447" "445" "444" "435" "433" "426" "424" "422" "418" "417" "415" "406" "404" "403" "401" "398" "397" "394" "388" "387" "381" "379" "377" "373" "372" "368" "365" "364" "363" "359" "358" "356" "355" "350" "344" "340" "339" "337" "334" "329" "315" "314" "311" "307" "306" "305" "301" "300" "299" "298" "295" "293" "291" "277" "274" "272" "269" "262" "261" "251" "249" "247" "245" "241" "238" "235" "233" "232" "229" "221" "213" "210" "202" "191" "190" "180" "179" "174" "171" "168" "167" "166" "161" "149" "147" "146" "145" "142" "141" "136" "132" "110" "103" "102" "99" "96" "87" "85" "83" "81" "71" "63" "61" "53" "51" "27" "26" "25" "22" "15" "14" "9" "6" 

Redescription R87 Rules: 

Dist: 0 0 7 37 46
W1R: MOCA >= 19.0 <= 28.0 AND FAQ >= 1.0 <= 26.0 AND RAVLTPercForgetting >= 66.666667 <= 100.0 AND ADAS13 >= 19.0 <= 39.0 
W2R: AV45 >= 1.225716 <= 2.02556 
JS: 0.22613065326633167
p-value :3.327575992528864E-10
Support intersection: 90
Support union: 398

Covered examples (intersection): 
"903" "888" "875" "835" "824" "809" "803" "779" "774" "769" "766" "765" "760" "756" "755" "733" "731" "729" "723" "721" "720" "719" "716" "705" "699" "697" "696" "695" "693" "682" "681" "680" "668" "665" "650" "640" "638" "635" "615" "611" "596" "595" "590" "586" "584" "577" "576" "574" "569" "565" "552" "541" "519" "516" "508" "500" "496" "484" "481" "474" "467" "451" "428" "398" "391" "383" "353" "347" "335" "326" "325" "321" "296" "285" "282" "280" "264" "258" "252" "244" "243" "242" "224" "218" "208" "176" "163" "160" "144" "127" 
Union elements: 
"917" "915" "914" "913" "911" "909" "908" "905" "904" "903" "901" "896" "895" "893" "891" "890" "888" "887" "879" "876" "875" "874" "871" "865" "864" "859" "858" "856" "854" "851" "847" "845" "835" "824" "813" "809" "807" "806" "803" "801" "800" "795" "794" "791" "790" "783" "781" "780" "779" "778" "777" "776" "775" "774" "773" "769" "768" "767" "766" "765" "764" "762" "761" "760" "758" "757" "756" "755" "754" "753" "752" "750" "749" "748" "747" "746" "742" "741" "740" "739" "738" "737" "736" "735" "733" "732" "731" "729" "727" "726" "723" "722" "721" "720" "719" "717" "716" "715" "714" "713" "711" "709" "707" "705" "702" "701" "700" "699" "698" "697" "696" "695" "693" "691" "689" "687" "686" "685" "684" "682" "681" "680" "678" "673" "669" "668" "667" "666" "665" "663" "660" "659" "658" "657" "656" "653" "650" "648" "647" "645" "644" "641" "640" "639" "638" "637" "636" "635" "634" "631" "629" "624" "620" "615" "611" "610" "608" "605" "602" "600" "599" "597" "596" "595" "594" "591" "590" "589" "588" "586" "584" "582" "579" "577" "576" "575" "574" "573" "569" "568" "567" "565" "564" "563" "562" "561" "556" "552" "549" "548" "545" "541" "540" "535" "534" "520" "519" "518" "516" "515" "514" "513" "510" "509" "508" "500" "498" "496" "492" "485" "484" "481" "476" "475" "474" "473" "471" "467" "463" "462" "461" "457" "456" "455" "453" "451" "445" "444" "443" "440" "439" "436" "431" "429" "428" "423" "414" "412" "411" "407" "402" "401" "399" "398" "396" "395" "394" "393" "391" "389" "383" "377" "376" "367" "365" "362" "360" "357" "354" "353" "351" "348" "347" "345" "343" "340" "336" "335" "327" "326" "325" "321" "320" "317" "314" "312" "310" "308" "307" "301" "298" "296" "295" "293" "292" "287" "285" "283" "282" "281" "280" "278" "273" "264" "260" "258" "255" "254" "252" "249" "248" "247" "246" "244" "243" "242" "237" "233" "230" "226" "224" "220" "219" "218" "217" "216" "212" "211" "209" "208" "207" "205" "204" "199" "196" "191" "189" "185" "183" "178" "176" "172" "169" "164" "163" "162" "160" "156" "154" "151" "150" "148" "144" "143" "139" "138" "136" "134" "133" "130" "127" "125" "121" "120" "118" "117" "114" "112" "105" "104" "101" "98" "93" "92" "89" "86" "80" "77" "76" "73" "69" "68" "67" "64" "61" "57" "53" "50" "47" "46" "45" "44" "37" "36" "35" "32" "30" "29" "24" "23" "21" "20" "18" "16" "15" "12" "7" "3" 

Redescription R88 Rules: 

Dist: 1 0 13 11 29
W1R: GDEMPTY >= 0.0 <= 0.0 AND FAQ >= 3.0 <= 27.0 AND EcogSPLang >= 2.111111 <= 4.0 
W2R: Hippocampus >= 5945.0 <= 8780.0 AND FDG >= 3.48632 <= 5.94409 AND RCT4 >= 9.0 <= 27.0 
JS: 0.23478260869565218
p-value :3.5020175648270424E-10
Support intersection: 54
Support union: 230

Covered examples (intersection): 
"794" "778" "777" "774" "766" "765" "762" "761" "758" "749" "744" "736" "728" "721" "715" "710" "704" "697" "667" "665" "663" "645" "639" "635" "628" "598" "586" "564" "518" "514" "500" "471" "460" "416" "405" "353" "325" "292" "285" "271" "264" "258" "246" "234" "231" "230" "217" "208" "207" "164" "70" "55" "37" "32" 
Union elements: 
"903" "888" "881" "868" "864" "862" "851" "847" "835" "834" "808" "806" "794" "791" "790" "783" "782" "781" "780" "779" "778" "777" "775" "774" "771" "769" "766" "765" "762" "761" "760" "758" "755" "752" "750" "749" "748" "746" "744" "741" "740" "739" "738" "737" "736" "735" "733" "729" "728" "726" "723" "721" "719" "715" "713" "711" "710" "704" "701" "700" "699" "697" "696" "695" "687" "685" "681" "678" "668" "667" "665" "663" "662" "660" "647" "645" "644" "639" "635" "634" "631" "628" "625" "620" "619" "611" "598" "597" "596" "595" "594" "591" "589" "588" "586" "584" "581" "579" "577" "573" "572" "571" "567" "564" "562" "561" "545" "541" "539" "534" "533" "526" "522" "519" "518" "516" "514" "509" "508" "500" "495" "487" "484" "475" "471" "467" "461" "460" "456" "455" "451" "441" "440" "429" "428" "418" "416" "413" "411" "405" "399" "395" "391" "376" "375" "367" "365" "353" "347" "342" "338" "336" "335" "327" "325" "322" "319" "317" "314" "312" "310" "309" "298" "292" "288" "287" "285" "282" "271" "264" "260" "258" "256" "254" "252" "247" "246" "243" "242" "240" "239" "234" "231" "230" "224" "217" "212" "208" "207" "206" "200" "192" "189" "188" "187" "172" "164" "163" "160" "154" "151" "144" "139" "135" "133" "127" "114" "106" "105" "101" "93" "86" "82" "77" "73" "70" "58" "57" "56" "55" "50" "46" "37" "32" "23" "20" "18" "17" "16" "12" 

Redescription R89 Rules: 

Dist: 35 1 21 3 0
W1R: ADAS13 >= 0.0 <= 17.0 AND BCRASH >= 1.0 <= 1.0 AND EcogPtDivatt >= 1.0 <= 1.0 
W2R: RCT1408 >= 145.0 <= 284.0 AND ICV >= 1169991.860154 <= 1646912.154035 AND MidTemp >= 15721.0 <= 27340.0 AND Entorhinal >= 3224.0 <= 5322.0 AND HMT4 >= 89.0 <= 108.0 AND FDG >= 6.00023 <= 8.53584 
JS: 0.23809523809523808
p-value :1.3942360599372705E-9
Support intersection: 60
Support union: 252

Covered examples (intersection): 
"799" "725" "724" "649" "642" "636" "593" "554" "553" "550" "540" "537" "536" "510" "505" "485" "477" "468" "450" "433" "426" "422" "414" "390" "382" "381" "378" "372" "366" "361" "355" "349" "348" "341" "306" "272" "262" "219" "215" "198" "191" "190" "177" "174" "168" "158" "142" "141" "134" "106" "54" "49" "47" "22" "19" "18" "10" "5" "3" "2" 
Union elements: 
"915" "911" "910" "905" "902" "898" "894" "882" "867" "840" "838" "831" "827" "822" "811" "804" "802" "799" "797" "789" "788" "786" "773" "772" "763" "759" "751" "726" "725" "724" "722" "679" "673" "672" "671" "670" "661" "659" "656" "654" "653" "652" "649" "642" "636" "627" "623" "615" "614" "613" "612" "609" "607" "601" "593" "580" "557" "554" "553" "551" "550" "549" "547" "540" "537" "536" "531" "530" "527" "522" "520" "517" "515" "512" "510" "505" "503" "499" "497" "488" "485" "482" "480" "479" "477" "469" "468" "463" "459" "454" "450" "449" "448" "445" "437" "435" "433" "432" "426" "423" "422" "420" "417" "415" "414" "410" "409" "406" "400" "397" "395" "392" "390" "382" "381" "379" "378" "375" "373" "372" "368" "366" "365" "364" "363" "361" "360" "358" "357" "356" "355" "350" "349" "348" "346" "341" "334" "333" "332" "330" "318" "311" "306" "305" "304" "301" "300" "299" "294" "293" "291" "290" "289" "275" "274" "273" "272" "268" "266" "262" "255" "249" "247" "245" "236" "233" "232" "229" "227" "225" "222" "221" "219" "215" "212" "204" "202" "199" "198" "197" "193" "191" "190" "185" "184" "180" "178" "177" "174" "169" "168" "165" "161" "158" "157" "152" "147" "146" "142" "141" "140" "139" "136" "134" "123" "122" "113" "112" "110" "107" "106" "105" "104" "103" "98" "96" "95" "94" "91" "79" "78" "76" "74" "66" "65" "63" "61" "60" "54" "52" "49" "48" "47" "45" "41" "39" "36" "34" "30" "27" "22" "21" "19" "18" "14" "12" "10" "9" "6" "5" "3" "2" 

Redescription R90 Rules: 

Dist: 29 6 49 11 0
W1R: EcogPtLang >= 1.222222 <= 4.0 AND Q13SCORE >= 0.0 <= 0.0 AND Q4SCORE >= 0.0 <= 4.0 
W2R: Hippocampus >= 6963.0 <= 9929.0 AND FDG >= 6.00023 <= 8.53584 AND RCT392 >= 0.5 <= 1.0 
JS: 0.2761627906976744
p-value :1.2347375899501856E-8
Support intersection: 95
Support union: 344

Covered examples (intersection): 
"814" "813" "811" "802" "789" "787" "772" "745" "725" "679" "674" "672" "671" "654" "642" "630" "622" "592" "580" "578" "553" "545" "543" "530" "515" "503" "499" "493" "490" "485" "483" "470" "469" "463" "452" "445" "439" "434" "409" "406" "403" "401" "394" "371" "358" "357" "355" "350" "344" "334" "330" "318" "315" "300" "299" "295" "286" "269" "267" "266" "265" "262" "251" "238" "228" "213" "198" "191" "167" "161" "116" "109" "102" "91" "88" "85" "84" "82" "81" "74" "65" "61" "54" "48" "45" "41" "40" "33" "27" "25" "21" "14" "7" "4" "1" 
Union elements: 
"916" "914" "912" "911" "909" "906" "904" "900" "898" "894" "892" "891" "889" "885" "884" "870" "869" "867" "858" "857" "856" "855" "849" "848" "846" "844" "843" "842" "840" "839" "838" "837" "831" "830" "829" "828" "826" "817" "815" "814" "813" "812" "811" "810" "805" "804" "802" "801" "799" "798" "797" "793" "789" "788" "787" "786" "785" "773" "772" "745" "725" "724" "708" "698" "688" "679" "677" "674" "672" "671" "664" "662" "655" "654" "653" "649" "646" "643" "642" "641" "633" "630" "627" "626" "622" "617" "616" "615" "614" "607" "606" "604" "601" "593" "592" "583" "580" "578" "575" "568" "566" "557" "554" "553" "550" "548" "546" "545" "543" "540" "539" "537" "535" "531" "530" "529" "528" "525" "524" "523" "520" "515" "513" "510" "507" "505" "503" "501" "499" "494" "493" "490" "489" "485" "483" "482" "473" "472" "470" "469" "468" "466" "465" "464" "463" "459" "452" "450" "449" "447" "446" "445" "444" "442" "439" "434" "433" "432" "427" "426" "425" "424" "423" "415" "412" "409" "406" "403" "401" "397" "394" "393" "390" "388" "386" "385" "384" "378" "377" "375" "374" "373" "371" "366" "363" "359" "358" "357" "356" "355" "350" "349" "348" "344" "340" "339" "337" "334" "333" "330" "329" "322" "318" "317" "315" "311" "307" "306" "305" "304" "303" "302" "301" "300" "299" "298" "295" "291" "286" "281" "275" "274" "273" "272" "269" "268" "267" "266" "265" "262" "261" "259" "257" "255" "251" "250" "239" "238" "235" "233" "229" "228" "225" "221" "220" "219" "213" "212" "207" "206" "203" "200" "198" "196" "195" "194" "191" "190" "180" "179" "173" "171" "170" "169" "167" "166" "161" "153" "152" "147" "145" "141" "138" "137" "136" "134" "132" "128" "125" "124" "121" "116" "115" "111" "109" "108" "106" "104" "103" "102" "100" "97" "94" "92" "91" "90" "88" "87" "85" "84" "82" "81" "80" "78" "74" "72" "71" "69" "65" "64" "63" "62" "61" "59" "56" "54" "53" "52" "51" "48" "45" "41" "40" "39" "38" "34" "33" "27" "26" "25" "22" "21" "19" "18" "17" "15" "14" "11" "9" "7" "6" "4" "2" "1" 

Redescription R91 Rules: 

Dist: 28 3 32 8 0
W1R: RAVLTPercForgetting >= -18.181818 <= 61.538462 AND RAVLTImmediate >= 45.0 <= 71.0 
W2R: RCT9 >= 3.0 <= 4.6 AND Ventricles >= 5650.0 <= 20004.0 AND FDG >= 6.01197 <= 8.08731 
JS: 0.23355263157894737
p-value :2.2499739849024536E-9
Support intersection: 71
Support union: 304

Covered examples (intersection): 
"814" "802" "793" "772" "745" "725" "692" "674" "658" "642" "627" "617" "607" "606" "593" "531" "527" "515" "503" "483" "482" "470" "464" "445" "434" "424" "422" "417" "401" "390" "388" "387" "373" "369" "358" "356" "350" "344" "340" "329" "299" "293" "274" "251" "233" "232" "229" "213" "190" "180" "167" "161" "152" "149" "147" "146" "121" "103" "102" "94" "83" "81" "65" "63" "59" "33" "27" "14" "9" "7" "4" 
Union elements: 
"914" "913" "912" "911" "909" "906" "900" "898" "897" "894" "892" "890" "886" "884" "882" "878" "877" "873" "868" "866" "858" "857" "855" "854" "853" "850" "849" "846" "844" "843" "840" "837" "832" "827" "826" "822" "817" "814" "813" "812" "808" "805" "802" "801" "799" "798" "797" "793" "792" "788" "787" "786" "781" "772" "763" "745" "744" "734" "725" "724" "723" "720" "718" "708" "705" "692" "689" "686" "679" "677" "674" "671" "662" "658" "654" "651" "643" "642" "630" "627" "626" "622" "617" "616" "615" "613" "612" "607" "606" "604" "601" "593" "592" "580" "578" "575" "566" "559" "557" "556" "554" "553" "550" "548" "546" "543" "536" "533" "531" "528" "527" "525" "524" "522" "521" "520" "517" "516" "515" "512" "511" "507" "505" "503" "501" "499" "495" "494" "489" "483" "482" "480" "479" "472" "470" "465" "464" "459" "458" "450" "448" "447" "445" "444" "436" "435" "434" "433" "430" "426" "424" "422" "421" "419" "418" "417" "415" "406" "403" "402" "401" "398" "397" "394" "390" "388" "387" "386" "385" "381" "379" "375" "373" "372" "369" "368" "365" "364" "363" "359" "358" "356" "355" "350" "348" "345" "344" "340" "339" "338" "337" "334" "330" "329" "317" "315" "314" "311" "307" "306" "305" "301" "300" "299" "298" "295" "293" "291" "290" "289" "274" "272" "269" "262" "261" "259" "257" "255" "251" "249" "247" "245" "241" "238" "235" "233" "232" "229" "222" "221" "213" "210" "207" "203" "191" "190" "187" "186" "180" "179" "174" "171" "168" "167" "166" "165" "161" "155" "152" "151" "149" "147" "146" "145" "141" "137" "136" "129" "121" "120" "110" "106" "105" "103" "102" "99" "96" "94" "90" "87" "85" "83" "82" "81" "79" "72" "71" "65" "63" "61" "59" "54" "53" "51" "49" "44" "41" "34" "33" "27" "26" "25" "22" "19" "17" "15" "14" "11" "9" "7" "6" "5" "4" "1" 

Redescription R92 Rules: 

Dist: 0 0 58 7 0
W1R: ADAS13 >= 2.0 <= 15.0 AND CDMEMORY >= 0.5 <= 1.0 AND BCURNFRQ >= 1.0 <= 1.0 
W2R: TAU >= 19.9 <= 143.0 AND FDG >= 6.56505 <= 8.35249 
JS: 0.24253731343283583
p-value :2.9131949075278385E-9
Support intersection: 65
Support union: 268

Covered examples (intersection): 
"489" "434" "423" "421" "415" "386" "381" "358" "339" "330" "311" "294" "290" "275" "274" "259" "253" "240" "238" "229" "228" "227" "171" "166" "152" "147" "134" "123" "119" "115" "109" "106" "103" "102" "97" "96" "88" "87" "85" "84" "83" "82" "81" "78" "72" "66" "63" "54" "49" "48" "45" "43" "42" "41" "40" "38" "33" "25" "23" "22" "21" "10" "9" "6" "4" 
Union elements: 
"807" "764" "751" "745" "744" "738" "737" "734" "722" "718" "712" "709" "698" "686" "684" "679" "676" "675" "674" "671" "664" "658" "654" "649" "646" "643" "642" "629" "627" "623" "622" "616" "609" "608" "607" "592" "580" "578" "568" "566" "559" "548" "547" "545" "543" "540" "537" "533" "530" "529" "526" "524" "523" "517" "515" "510" "501" "498" "497" "491" "489" "472" "468" "464" "463" "462" "461" "459" "453" "449" "448" "439" "437" "434" "433" "432" "426" "423" "421" "420" "419" "415" "410" "408" "404" "396" "394" "390" "386" "382" "381" "371" "369" "368" "358" "356" "352" "351" "344" "343" "340" "339" "337" "334" "330" "329" "322" "318" "315" "314" "313" "311" "307" "306" "304" "303" "302" "301" "300" "299" "294" "290" "286" "278" "276" "275" "274" "269" "266" "259" "255" "253" "251" "245" "241" "240" "238" "237" "236" "233" "229" "228" "227" "225" "222" "221" "220" "214" "212" "210" "207" "206" "203" "201" "197" "195" "194" "190" "187" "184" "182" "181" "180" "179" "177" "174" "171" "169" "168" "167" "166" "157" "153" "152" "149" "147" "146" "142" "141" "140" "139" "138" "136" "134" "132" "129" "128" "126" "125" "123" "122" "120" "119" "118" "117" "115" "113" "111" "109" "106" "105" "104" "103" "102" "100" "99" "98" "97" "96" "94" "91" "90" "88" "87" "85" "84" "83" "82" "81" "80" "79" "78" "76" "74" "73" "72" "71" "69" "66" "65" "64" "63" "55" "54" "53" "51" "49" "48" "45" "43" "42" "41" "40" "39" "38" "34" "33" "29" "27" "26" "25" "23" "22" "21" "19" "18" "17" "16" "15" "11" "10" "9" "8" "7" "6" "4" "2" "1" 

Redescription R93 Rules: 

Dist: 18 17 48 13 1
W1R: EcogPtMem >= 1.333333 <= 4.0 AND RAVLTImmediate >= 18.0 <= 44.0 AND ADAS13 >= 3.0 <= 17.0 AND REPEAT2 >= 2.0 <= 2.0 
W2R: Entorhinal >= 3345.0 <= 5896.0 AND Ventricles >= 23867.0 <= 122117.0 AND FDG >= 6.00023 <= 8.36692 
JS: 0.26869806094182824
p-value :2.068604437743815E-7
Support intersection: 97
Support union: 361

Covered examples (intersection): 
"907" "905" "901" "895" "893" "885" "874" "856" "842" "839" "830" "829" "815" "811" "804" "796" "789" "726" "722" "712" "684" "683" "666" "659" "633" "623" "545" "537" "530" "526" "523" "513" "510" "491" "477" "473" "469" "466" "463" "446" "442" "437" "432" "427" "420" "410" "409" "384" "380" "374" "357" "352" "351" "346" "343" "341" "318" "294" "281" "278" "266" "253" "237" "214" "198" "197" "194" "185" "181" "158" "153" "140" "134" "133" "123" "115" "111" "108" "104" "100" "88" "84" "78" "64" "62" "60" "52" "48" "47" "45" "43" "38" "36" "23" "18" "16" "10" 
Union elements: 
"918" "915" "913" "912" "910" "907" "905" "904" "902" "901" "900" "899" "897" "896" "895" "893" "891" "885" "883" "879" "876" "874" "873" "870" "865" "861" "857" "856" "852" "848" "846" "843" "842" "841" "839" "836" "834" "831" "830" "829" "825" "822" "821" "819" "816" "815" "813" "811" "810" "807" "804" "801" "799" "798" "797" "796" "789" "788" "787" "786" "785" "773" "768" "764" "757" "751" "730" "726" "722" "718" "712" "711" "709" "708" "707" "706" "703" "698" "690" "686" "684" "683" "679" "676" "675" "673" "672" "671" "670" "666" "664" "661" "659" "655" "653" "652" "648" "646" "643" "637" "633" "630" "623" "622" "614" "608" "601" "599" "585" "583" "573" "571" "568" "555" "553" "551" "550" "547" "546" "545" "544" "542" "540" "537" "536" "532" "530" "526" "525" "523" "517" "513" "510" "507" "506" "505" "504" "499" "498" "497" "496" "493" "492" "491" "490" "485" "480" "479" "477" "475" "473" "472" "469" "468" "466" "463" "460" "454" "453" "450" "449" "448" "446" "444" "442" "440" "439" "437" "432" "428" "427" "426" "425" "423" "421" "420" "419" "415" "412" "410" "409" "408" "407" "406" "404" "403" "402" "399" "394" "393" "392" "389" "385" "384" "382" "381" "380" "379" "378" "376" "374" "363" "361" "360" "359" "357" "352" "351" "346" "345" "343" "341" "339" "336" "334" "333" "332" "330" "328" "324" "323" "318" "315" "313" "306" "305" "304" "300" "296" "295" "294" "289" "286" "281" "279" "278" "275" "273" "272" "270" "268" "267" "266" "265" "262" "261" "257" "255" "254" "253" "250" "248" "245" "237" "236" "228" "227" "225" "222" "221" "216" "214" "212" "206" "204" "202" "199" "198" "197" "196" "194" "185" "184" "181" "179" "178" "177" "175" "174" "170" "169" "165" "159" "158" "157" "153" "148" "142" "140" "139" "136" "134" "133" "126" "124" "123" "122" "118" "116" "115" "113" "112" "111" "110" "109" "108" "106" "104" "100" "97" "96" "95" "92" "90" "89" "88" "85" "84" "80" "79" "78" "77" "74" "72" "71" "69" "64" "62" "60" "56" "54" "53" "52" "50" "49" "48" "47" "45" "43" "42" "41" "40" "39" "38" "36" "34" "30" "29" "23" "22" "21" "19" "18" "16" "15" "10" "8" "6" "5" "3" "2" 

Redescription R94 Rules: 

Dist: 29 0 55 11 0
W1R: RAVLTImmediate >= 18.0 <= 44.0 AND CDCOMMUN >= 0.0 <= 0.0 AND ADAS13 >= 3.0 <= 19.0 AND LION >= 2.0 <= 2.0 
W2R: TAU >= 19.9 <= 105.7 AND Ventricles >= 19925.0 <= 122117.0 AND FDG >= 5.99655 <= 8.08201 
JS: 0.24611398963730569
p-value :6.873612571345333E-7
Support intersection: 95
Support union: 386

Covered examples (intersection): 
"468" "428" "427" "410" "409" "408" "395" "393" "392" "384" "382" "378" "361" "352" "351" "347" "341" "332" "331" "324" "318" "313" "304" "294" "286" "279" "278" "275" "268" "267" "266" "253" "248" "240" "237" "236" "228" "227" "225" "223" "220" "216" "215" "214" "204" "199" "197" "195" "194" "193" "184" "182" "178" "177" "172" "158" "157" "153" "140" "134" "128" "125" "123" "116" "115" "113" "108" "104" "100" "97" "95" "92" "91" "90" "88" "80" "78" "76" "74" "69" "62" "60" "52" "48" "47" "43" "42" "40" "39" "38" "31" "28" "21" "13" "8" 
Union elements: 
"918" "917" "915" "910" "907" "905" "904" "902" "901" "899" "896" "895" "893" "891" "889" "885" "883" "879" "876" "874" "872" "870" "869" "867" "865" "861" "856" "852" "848" "842" "841" "839" "836" "831" "830" "829" "828" "825" "823" "821" "818" "816" "815" "811" "810" "804" "796" "795" "789" "785" "776" "773" "764" "754" "751" "737" "730" "712" "709" "707" "703" "694" "690" "688" "684" "679" "676" "675" "672" "670" "669" "666" "661" "656" "655" "652" "648" "645" "637" "633" "630" "629" "623" "614" "609" "608" "599" "590" "587" "583" "580" "573" "572" "571" "568" "562" "555" "548" "547" "542" "540" "539" "537" "535" "530" "523" "519" "513" "510" "507" "506" "504" "498" "496" "493" "491" "490" "488" "486" "485" "480" "477" "473" "469" "468" "466" "463" "462" "461" "460" "459" "454" "453" "452" "449" "448" "446" "444" "442" "440" "438" "436" "435" "433" "432" "428" "427" "426" "425" "423" "421" "414" "412" "410" "409" "408" "406" "405" "403" "400" "396" "395" "394" "393" "392" "390" "386" "385" "384" "382" "380" "379" "378" "376" "374" "372" "368" "366" "363" "361" "359" "354" "352" "351" "349" "348" "347" "346" "345" "343" "341" "339" "337" "336" "334" "333" "332" "331" "330" "328" "326" "324" "323" "322" "321" "318" "315" "314" "313" "309" "306" "305" "304" "303" "302" "301" "300" "294" "290" "288" "286" "284" "281" "279" "278" "276" "275" "273" "272" "270" "269" "268" "267" "266" "263" "262" "259" "257" "256" "255" "253" "249" "248" "245" "242" "241" "240" "239" "238" "237" "236" "228" "227" "225" "223" "222" "221" "220" "219" "216" "215" "214" "211" "206" "204" "203" "202" "200" "199" "198" "197" "195" "194" "193" "192" "191" "185" "184" "182" "181" "179" "178" "177" "175" "174" "173" "172" "171" "170" "169" "168" "166" "165" "159" "158" "157" "155" "153" "148" "142" "141" "140" "138" "136" "134" "131" "129" "128" "127" "126" "125" "124" "123" "122" "120" "119" "116" "115" "114" "113" "112" "111" "109" "108" "106" "104" "100" "99" "97" "96" "95" "92" "91" "90" "89" "88" "86" "84" "82" "80" "79" "78" "77" "76" "75" "74" "73" "72" "71" "69" "66" "64" "62" "60" "56" "54" "53" "52" "50" "49" "48" "47" "44" "43" "42" "41" "40" "39" "38" "37" "36" "31" "29" "28" "27" "25" "23" "22" "21" "17" "15" "13" "10" "8" "6" "2" 

Redescription R95 Rules: 

Dist: 39 53 1 0 0
W1R: EcogPtLang >= 1.375 <= 2.888889 AND DELW4 >= 2.0 <= 2.0 AND CDMEMORY >= 0.0 <= 0.0 AND EcogSPOrgan >= 1.0 <= 2.5 
W2R: Hippocampus >= 6768.0 <= 10602.0 AND FDG >= 5.7605 <= 8.53584 
JS: 0.20261437908496732
p-value :1.0501446487953814E-6
Support intersection: 93
Support union: 459

Covered examples (intersection): 
"918" "916" "914" "913" "912" "910" "909" "906" "904" "900" "896" "893" "890" "889" "885" "884" "878" "876" "874" "872" "870" "869" "868" "867" "865" "861" "855" "850" "849" "846" "843" "842" "840" "839" "837" "829" "828" "826" "825" "821" "819" "817" "815" "814" "813" "812" "811" "805" "802" "801" "798" "789" "630" "626" "550" "507" "490" "469" "447" "445" "425" "424" "410" "406" "403" "388" "380" "379" "366" "359" "350" "344" "333" "328" "318" "315" "305" "300" "298" "267" "251" "233" "216" "213" "202" "195" "194" "191" "170" "165" "153" "145" "141" 
Union elements: 
"918" "917" "916" "915" "914" "913" "912" "911" "910" "909" "907" "906" "905" "904" "902" "900" "899" "898" "897" "896" "893" "892" "891" "890" "889" "885" "884" "883" "882" "880" "879" "878" "877" "876" "874" "873" "872" "870" "869" "868" "867" "865" "861" "858" "857" "855" "854" "853" "850" "849" "848" "846" "844" "843" "842" "841" "840" "839" "838" "837" "836" "834" "832" "831" "830" "829" "828" "827" "826" "825" "822" "821" "820" "819" "817" "816" "815" "814" "813" "812" "811" "810" "808" "807" "805" "804" "802" "801" "799" "798" "797" "795" "793" "789" "788" "787" "785" "781" "773" "772" "763" "759" "751" "745" "730" "725" "721" "720" "718" "708" "698" "688" "683" "679" "677" "674" "672" "671" "670" "666" "661" "660" "659" "656" "655" "654" "653" "652" "651" "649" "646" "642" "641" "633" "630" "627" "626" "622" "617" "615" "613" "607" "606" "601" "593" "592" "591" "590" "586" "583" "580" "578" "571" "568" "562" "557" "555" "554" "553" "551" "550" "548" "546" "545" "543" "539" "537" "536" "535" "532" "531" "530" "529" "528" "525" "523" "522" "520" "517" "515" "513" "512" "507" "506" "505" "503" "501" "499" "498" "495" "493" "491" "490" "489" "488" "485" "483" "482" "472" "470" "469" "468" "466" "464" "463" "460" "459" "458" "454" "452" "450" "449" "448" "447" "446" "445" "444" "440" "439" "438" "435" "434" "433" "427" "426" "425" "424" "422" "421" "419" "418" "416" "414" "410" "409" "406" "404" "403" "402" "401" "398" "396" "395" "394" "393" "390" "389" "388" "386" "385" "384" "380" "379" "378" "377" "374" "373" "372" "371" "368" "366" "365" "364" "363" "361" "360" "359" "358" "357" "356" "355" "354" "351" "350" "349" "348" "346" "345" "344" "343" "341" "340" "339" "337" "334" "333" "332" "330" "329" "328" "319" "318" "315" "314" "313" "311" "307" "306" "305" "304" "303" "300" "299" "298" "295" "294" "286" "281" "277" "276" "274" "273" "272" "270" "269" "267" "266" "265" "262" "261" "259" "251" "250" "247" "241" "238" "237" "236" "235" "234" "233" "232" "228" "227" "225" "223" "219" "216" "215" "214" "213" "212" "203" "202" "201" "199" "198" "197" "196" "195" "194" "193" "191" "190" "187" "186" "185" "182" "181" "180" "179" "175" "174" "172" "171" "170" "169" "167" "165" "161" "159" "157" "156" "153" "152" "149" "147" "145" "142" "141" "140" "138" "136" "134" "133" "128" "125" "124" "121" "119" "117" "116" "115" "111" "110" "109" "108" "105" "104" "103" "102" "100" "97" "96" "95" "94" "92" "91" "90" "88" "87" "85" "84" "82" "81" "80" "78" "74" "72" "71" "68" "65" "63" "62" "61" "60" "58" "54" "53" "52" "49" "48" "45" "43" "41" "40" "39" "36" "33" "30" "28" "27" "25" "22" "21" "19" "18" "17" "16" "15" "14" "11" "10" "9" "7" "6" "4" "2" "1" 

Redescription R96 Rules: 

Dist: 28 19 43 3 0
W1R: BCABDOMN >= 1.0 <= 1.0 AND RAVLTImmediate >= 23.0 <= 44.0 AND ADAS13 >= 3.0 <= 12.0 AND GDWORTH >= 0.0 <= 0.0 
W2R: Hippocampus >= 6104.0 <= 10602.0 AND Ventricles >= 17961.0 <= 122117.0 AND AV45 >= 0.850872 <= 1.24712 
JS: 0.2372448979591837
p-value :3.5994815587025997E-6
Support intersection: 93
Support union: 392

Covered examples (intersection): 
"907" "905" "896" "889" "885" "872" "867" "861" "848" "842" "841" "839" "831" "829" "828" "821" "815" "811" "789" "751" "698" "672" "652" "633" "614" "580" "571" "555" "530" "526" "523" "517" "493" "491" "490" "468" "460" "452" "446" "438" "432" "420" "410" "409" "400" "384" "380" "378" "346" "333" "322" "318" "304" "276" "266" "239" "234" "227" "225" "206" "200" "198" "195" "194" "182" "181" "177" "173" "159" "157" "141" "124" "119" "116" "111" "108" "100" "91" "90" "84" "80" "74" "56" "55" "52" "48" "43" "40" "39" "21" "10" "8" "2" 
Union elements: 
"918" "915" "912" "910" "907" "906" "905" "904" "901" "900" "899" "897" "896" "895" "891" "889" "885" "883" "878" "877" "876" "874" "873" "872" "868" "867" "861" "856" "855" "853" "848" "846" "844" "843" "842" "841" "840" "839" "836" "834" "831" "830" "829" "828" "825" "823" "822" "821" "820" "819" "818" "815" "814" "812" "811" "810" "808" "805" "804" "799" "798" "796" "793" "789" "788" "787" "786" "785" "781" "764" "763" "759" "751" "744" "737" "730" "728" "727" "722" "718" "710" "708" "704" "703" "698" "690" "688" "686" "684" "683" "677" "675" "672" "671" "670" "664" "662" "659" "656" "655" "654" "653" "652" "651" "649" "646" "643" "639" "633" "626" "623" "622" "617" "616" "614" "613" "609" "608" "604" "601" "592" "591" "587" "583" "580" "572" "571" "557" "555" "554" "553" "551" "550" "546" "543" "539" "537" "536" "535" "532" "530" "529" "526" "525" "523" "522" "517" "514" "513" "512" "507" "506" "505" "501" "499" "498" "497" "495" "493" "491" "490" "488" "487" "485" "483" "479" "472" "469" "468" "466" "465" "462" "460" "459" "454" "452" "450" "448" "446" "444" "442" "439" "438" "435" "433" "432" "427" "426" "425" "423" "420" "419" "416" "415" "412" "410" "409" "406" "403" "400" "396" "394" "390" "389" "388" "387" "386" "385" "384" "382" "380" "379" "378" "375" "374" "373" "372" "371" "369" "368" "366" "365" "363" "361" "354" "352" "349" "346" "341" "339" "338" "334" "333" "332" "330" "328" "325" "322" "319" "318" "315" "313" "309" "306" "305" "304" "303" "300" "299" "290" "289" "288" "286" "277" "276" "275" "273" "272" "271" "269" "268" "267" "266" "265" "263" "262" "261" "257" "256" "254" "253" "251" "250" "247" "245" "239" "238" "237" "236" "234" "231" "228" "227" "225" "223" "222" "221" "219" "215" "214" "212" "206" "204" "203" "202" "200" "198" "197" "196" "195" "194" "186" "184" "182" "181" "179" "178" "177" "175" "174" "173" "171" "169" "166" "165" "159" "157" "153" "147" "142" "141" "140" "138" "131" "128" "126" "125" "124" "123" "122" "120" "119" "116" "115" "111" "110" "109" "108" "100" "99" "97" "96" "95" "93" "91" "90" "88" "85" "84" "82" "80" "79" "78" "76" "74" "72" "70" "66" "64" "62" "60" "56" "55" "53" "52" "51" "49" "48" "45" "43" "42" "41" "40" "39" "38" "34" "33" "28" "27" "25" "23" "22" "21" "19" "17" "14" "10" "8" "6" "5" "3" "2" 

Redescription R97 Rules: 

Dist: 0 0 37 21 7
W1R: MONTH >= 2.0 <= 2.0 AND BCMUSCLE >= 2.0 <= 2.0 AND CDMEMORY >= 0.5 <= 3.0 AND Q6SCORE >= 0.0 <= 0.0 
W2R: HMT11 >= 0.1 <= 0.68 AND Hippocampus >= 4331.0 <= 6756.0 AND FDG >= 5.76301 <= 7.82617 
JS: 0.20440251572327045
p-value :3.8171361760319655E-6
Support intersection: 65
Support union: 318

Covered examples (intersection): 
"782" "757" "706" "699" "689" "682" "669" "650" "637" "635" "623" "614" "609" "605" "599" "574" "560" "559" "540" "510" "474" "461" "442" "432" "428" "423" "412" "407" "383" "370" "369" "324" "322" "310" "302" "293" "279" "278" "268" "254" "248" "243" "240" "204" "166" "163" "139" "127" "120" "118" "112" "107" "99" "98" "83" "79" "76" "75" "73" "66" "42" "34" "26" "5" "3" 
Union elements: 
"903" "880" "875" "860" "824" "809" "803" "797" "796" "786" "782" "775" "774" "773" "771" "769" "768" "766" "761" "757" "756" "754" "744" "743" "738" "737" "733" "730" "723" "722" "717" "715" "712" "709" "706" "703" "699" "697" "696" "689" "688" "686" "684" "683" "682" "680" "676" "674" "673" "671" "670" "669" "665" "659" "658" "657" "650" "647" "645" "643" "639" "637" "636" "635" "633" "627" "625" "624" "623" "622" "619" "617" "615" "614" "611" "610" "609" "605" "604" "599" "596" "595" "584" "583" "580" "576" "575" "574" "572" "571" "570" "569" "568" "567" "566" "565" "563" "560" "559" "549" "548" "545" "544" "543" "542" "540" "539" "534" "533" "529" "526" "523" "520" "519" "516" "515" "510" "506" "498" "496" "492" "486" "484" "481" "480" "478" "477" "474" "473" "471" "466" "465" "464" "461" "459" "456" "455" "453" "451" "449" "444" "442" "439" "437" "436" "432" "428" "423" "416" "412" "407" "405" "402" "401" "399" "397" "394" "392" "391" "387" "386" "383" "382" "381" "374" "372" "371" "370" "369" "362" "358" "355" "352" "351" "347" "339" "338" "336" "331" "329" "326" "324" "322" "317" "316" "314" "313" "311" "310" "308" "307" "304" "302" "293" "292" "288" "283" "280" "279" "278" "275" "268" "266" "263" "261" "259" "257" "256" "255" "254" "248" "245" "243" "241" "240" "234" "228" "227" "221" "214" "212" "209" "206" "204" "203" "192" "189" "187" "183" "182" "178" "177" "176" "175" "172" "168" "167" "166" "164" "163" "155" "151" "148" "146" "143" "139" "137" "136" "135" "134" "132" "129" "128" "127" "126" "122" "120" "119" "118" "114" "112" "110" "109" "108" "107" "106" "105" "104" "103" "100" "99" "98" "89" "88" "87" "85" "83" "81" "80" "79" "78" "77" "76" "75" "73" "71" "69" "67" "66" "65" "63" "61" "59" "56" "54" "52" "51" "50" "45" "43" "42" "40" "38" "34" "33" "26" "25" "17" "16" "15" "14" "10" "9" "8" "5" "4" "3" "1" 

Redescription R98 Rules: 

Dist: 66 20 0 1 0
W1R: EcogPtLang >= 1.0 <= 1.333333 AND CDMEMORY >= 0.0 <= 0.0 
W2R: FDG >= 6.56505 <= 8.53584 
JS: 0.2185929648241206
p-value :2.125895624904839E-5
Support intersection: 87
Support union: 398

Covered examples (intersection): 
"915" "901" "898" "897" "895" "892" "891" "882" "877" "853" "841" "838" "832" "831" "827" "822" "808" "799" "792" "786" "725" "708" "692" "677" "672" "666" "661" "655" "601" "557" "555" "554" "553" "551" "546" "536" "527" "525" "521" "504" "503" "470" "468" "462" "452" "448" "438" "433" "426" "422" "417" "414" "408" "390" "389" "382" "368" "356" "352" "349" "346" "340" "334" "306" "301" "289" "273" "237" "236" "225" "221" "219" "210" "198" "190" "184" "180" "179" "177" "174" "168" "157" "149" "146" "142" "140" "138" 
Union elements: 
"918" "916" "915" "914" "913" "912" "911" "910" "909" "907" "906" "905" "904" "901" "900" "899" "898" "897" "895" "892" "891" "890" "889" "886" "885" "883" "882" "880" "877" "874" "873" "867" "866" "863" "857" "856" "854" "853" "852" "848" "846" "841" "840" "839" "838" "837" "832" "831" "830" "829" "827" "823" "822" "821" "817" "816" "814" "813" "811" "808" "807" "805" "804" "802" "799" "793" "792" "789" "788" "787" "786" "785" "776" "773" "772" "763" "734" "726" "725" "724" "720" "718" "712" "709" "708" "706" "692" "689" "688" "686" "683" "681" "679" "677" "676" "674" "672" "671" "670" "666" "662" "661" "658" "656" "655" "653" "652" "651" "648" "643" "637" "633" "627" "626" "622" "617" "616" "614" "613" "612" "610" "605" "601" "593" "592" "590" "585" "583" "575" "568" "558" "557" "555" "554" "553" "552" "551" "550" "548" "546" "545" "540" "537" "536" "527" "526" "525" "523" "522" "521" "513" "512" "511" "507" "506" "505" "504" "503" "499" "494" "491" "490" "489" "488" "483" "482" "479" "478" "473" "472" "470" "469" "468" "465" "464" "462" "461" "459" "458" "454" "452" "450" "449" "448" "447" "446" "444" "438" "437" "435" "434" "433" "430" "426" "423" "422" "421" "420" "418" "417" "415" "414" "412" "410" "409" "408" "407" "404" "397" "390" "389" "388" "387" "386" "384" "382" "381" "380" "378" "377" "376" "375" "373" "369" "368" "365" "364" "363" "361" "359" "358" "356" "352" "351" "349" "348" "346" "344" "343" "341" "340" "339" "334" "330" "329" "320" "318" "317" "316" "315" "314" "313" "311" "309" "308" "307" "306" "304" "303" "301" "300" "297" "294" "290" "289" "288" "286" "277" "275" "274" "273" "272" "262" "259" "257" "253" "251" "250" "249" "247" "241" "240" "238" "237" "236" "233" "232" "229" "228" "227" "225" "222" "221" "219" "215" "214" "212" "210" "203" "201" "200" "198" "196" "195" "194" "190" "187" "186" "185" "184" "182" "180" "179" "178" "177" "174" "173" "171" "169" "168" "166" "161" "158" "157" "155" "153" "152" "149" "147" "146" "142" "141" "140" "138" "136" "134" "131" "129" "128" "125" "123" "119" "117" "115" "112" "109" "106" "103" "102" "98" "97" "96" "88" "87" "85" "84" "83" "82" "81" "80" "78" "72" "71" "66" "64" "63" "54" "53" "49" "48" "45" "43" "42" "41" "40" "39" "38" "36" "35" "33" "30" "27" "25" "23" "22" "21" "19" "18" "17" "16" "14" "10" "9" "8" "6" "5" "4" "3" 

Redescription R99 Rules: 

Dist: 0 0 53 32 14
W1R: MONTH >= 2.0 <= 2.0 AND MOCA >= 11.0 <= 24.0 AND BCMUSCLE >= 2.0 <= 2.0 AND CDMEMORY >= 0.5 <= 3.0 AND Q6SCORE >= 0.0 <= 0.0 AND Q1SCORE >= 11.0 <= 29.0 
W2R: HMT15 >= 34.0 <= 69.2 AND HMT11 >= 0.11 <= 2.15 AND RCT1407 >= 41.0 <= 147.0 AND HMT7 >= 3.22 <= 10.72 AND HMT18 >= 1.8 <= 24.0 
JS: 0.21063829787234042
p-value :1.5344473092837596E-4
Support intersection: 99
Support union: 470

Covered examples (intersection): 
"782" "773" "766" "757" "756" "754" "730" "706" "699" "697" "688" "683" "665" "650" "637" "627" "623" "622" "615" "614" "595" "584" "583" "574" "571" "567" "565" "560" "542" "540" "539" "534" "529" "516" "510" "496" "484" "481" "477" "474" "471" "466" "461" "444" "439" "436" "432" "428" "407" "391" "383" "362" "351" "338" "324" "322" "313" "310" "302" "283" "279" "275" "259" "243" "241" "240" "227" "212" "206" "204" "187" "183" "176" "172" "164" "163" "148" "139" "134" "127" "122" "104" "100" "99" "98" "85" "79" "78" "77" "76" "67" "63" "59" "42" "40" "33" "25" "16" "3" 
Union elements: 
"903" "880" "875" "860" "824" "813" "811" "810" "809" "808" "806" "804" "803" "800" "798" "796" "794" "792" "790" "789" "788" "787" "786" "784" "782" "781" "779" "778" "775" "774" "773" "772" "771" "770" "769" "768" "766" "762" "761" "757" "756" "755" "754" "751" "748" "747" "745" "744" "743" "737" "734" "731" "730" "726" "725" "724" "722" "720" "717" "715" "714" "712" "709" "708" "706" "704" "703" "700" "699" "698" "697" "696" "695" "694" "693" "688" "684" "683" "682" "680" "679" "678" "677" "676" "673" "672" "670" "669" "665" "662" "658" "657" "656" "655" "653" "651" "650" "648" "647" "645" "643" "642" "639" "637" "636" "635" "633" "627" "625" "624" "623" "622" "619" "615" "614" "612" "605" "603" "602" "601" "599" "597" "595" "592" "589" "585" "584" "583" "580" "579" "575" "574" "571" "569" "568" "567" "566" "565" "563" "560" "559" "558" "557" "555" "554" "551" "550" "545" "543" "542" "540" "539" "537" "535" "534" "533" "532" "530" "529" "527" "526" "525" "524" "523" "522" "521" "519" "518" "516" "515" "511" "510" "509" "507" "506" "504" "502" "500" "499" "498" "496" "493" "492" "490" "488" "484" "483" "482" "481" "480" "478" "477" "476" "474" "473" "471" "470" "469" "467" "466" "464" "463" "462" "461" "460" "459" "458" "457" "456" "455" "454" "453" "452" "451" "448" "447" "446" "444" "442" "440" "439" "438" "436" "435" "432" "430" "428" "427" "426" "424" "422" "421" "419" "418" "417" "416" "415" "414" "412" "411" "407" "405" "402" "401" "398" "396" "395" "393" "392" "391" "389" "387" "386" "385" "383" "382" "381" "379" "374" "373" "372" "371" "370" "368" "366" "365" "364" "363" "362" "359" "357" "354" "351" "347" "346" "345" "342" "340" "339" "338" "337" "334" "332" "331" "330" "329" "328" "326" "325" "324" "323" "322" "319" "318" "317" "316" "314" "313" "312" "310" "309" "308" "306" "305" "304" "303" "302" "300" "299" "295" "293" "292" "291" "287" "284" "283" "282" "281" "279" "277" "276" "275" "274" "272" "269" "268" "264" "263" "262" "261" "259" "258" "255" "249" "243" "241" "240" "239" "237" "236" "234" "232" "228" "227" "226" "225" "224" "223" "221" "218" "216" "214" "212" "206" "205" "204" "203" "199" "198" "196" "195" "192" "191" "188" "187" "186" "183" "180" "178" "176" "175" "173" "172" "171" "169" "168" "166" "164" "163" "161" "157" "155" "153" "152" "151" "148" "146" "143" "142" "141" "139" "138" "137" "135" "134" "132" "129" "128" "127" "126" "125" "124" "122" "120" "118" "117" "116" "115" "114" "112" "111" "109" "107" "105" "104" "103" "100" "99" "98" "92" "90" "89" "88" "87" "86" "85" "83" "82" "81" "79" "78" "77" "76" "75" "74" "73" "72" "70" "69" "68" "67" "66" "65" "63" "62" "61" "60" "59" "58" "51" "50" "49" "43" "42" "40" "39" "38" "33" "32" "27" "26" "25" "23" "16" "10" "7" "5" "4" "3" "1" 

Redescription R100 Rules: 

Dist: 0 0 53 31 14
W1R: MONTH >= 2.0 <= 2.0 AND MOCA >= 11.0 <= 24.0 AND BCMUSCLE >= 2.0 <= 2.0 AND CDMEMORY >= 0.5 <= 3.0 AND Q6SCORE >= 0.0 <= 0.0 AND Q1SCORE >= 11.0 <= 29.0 
W2R: HMT15 >= 34.0 <= 69.2 AND HMT11 >= 0.11 <= 2.15 AND RCT1407 >= 41.0 <= 147.0 AND HMT7 >= 3.22 <= 10.72 AND HMT18 >= 1.8 <= 24.0 AND HMT16 >= 18.2 <= 52.0 
JS: 0.20851063829787234
p-value :2.1626939487906505E-4
Support intersection: 98
Support union: 470

Covered examples (intersection): 
"782" "773" "766" "757" "756" "754" "730" "706" "699" "697" "688" "683" "665" "650" "637" "627" "623" "622" "615" "614" "595" "584" "583" "574" "571" "567" "565" "560" "542" "540" "539" "534" "529" "516" "510" "496" "484" "481" "477" "474" "466" "461" "444" "439" "436" "432" "428" "407" "391" "383" "362" "351" "338" "324" "322" "313" "310" "302" "283" "279" "275" "259" "243" "241" "240" "227" "212" "206" "204" "187" "183" "176" "172" "164" "163" "148" "139" "134" "127" "122" "104" "100" "99" "98" "85" "79" "78" "77" "76" "67" "63" "59" "42" "40" "33" "25" "16" "3" 
Union elements: 
"903" "880" "875" "860" "824" "813" "811" "810" "809" "808" "806" "804" "803" "800" "798" "796" "794" "792" "790" "789" "788" "787" "786" "784" "782" "781" "779" "778" "775" "774" "773" "772" "771" "770" "769" "768" "766" "762" "761" "757" "756" "755" "754" "751" "748" "747" "745" "744" "743" "737" "734" "731" "730" "726" "725" "724" "722" "720" "717" "715" "714" "712" "709" "708" "706" "704" "703" "700" "699" "698" "697" "696" "695" "694" "693" "688" "684" "683" "682" "680" "679" "678" "677" "676" "673" "672" "670" "669" "665" "662" "658" "657" "656" "655" "653" "651" "650" "648" "647" "645" "643" "642" "639" "637" "636" "635" "633" "627" "625" "624" "623" "622" "619" "615" "614" "612" "605" "603" "602" "601" "599" "597" "595" "592" "589" "585" "584" "583" "580" "579" "575" "574" "571" "569" "568" "567" "566" "565" "563" "560" "559" "558" "557" "555" "554" "551" "550" "545" "543" "542" "540" "539" "537" "535" "534" "533" "532" "530" "529" "527" "526" "525" "524" "523" "522" "521" "519" "518" "516" "515" "511" "510" "509" "507" "506" "504" "502" "500" "499" "498" "496" "493" "492" "490" "488" "484" "483" "482" "481" "480" "478" "477" "476" "474" "473" "471" "470" "469" "467" "466" "464" "463" "462" "461" "460" "459" "458" "457" "456" "455" "454" "453" "452" "451" "448" "447" "446" "444" "442" "440" "439" "438" "436" "435" "432" "430" "428" "427" "426" "424" "422" "421" "419" "418" "417" "416" "415" "414" "412" "411" "407" "405" "402" "401" "398" "396" "395" "393" "392" "391" "389" "387" "386" "385" "383" "382" "381" "379" "374" "373" "372" "371" "370" "368" "366" "365" "364" "363" "362" "359" "357" "354" "351" "347" "346" "345" "342" "340" "339" "338" "337" "334" "332" "331" "330" "329" "328" "326" "325" "324" "323" "322" "319" "318" "317" "316" "314" "313" "312" "310" "309" "308" "306" "305" "304" "303" "302" "300" "299" "295" "293" "292" "291" "287" "284" "283" "282" "281" "279" "277" "276" "275" "274" "272" "269" "268" "264" "263" "262" "261" "259" "258" "255" "249" "243" "241" "240" "239" "237" "236" "234" "232" "228" "227" "226" "225" "224" "223" "221" "218" "216" "214" "212" "206" "205" "204" "203" "199" "198" "196" "195" "192" "191" "188" "187" "186" "183" "180" "178" "176" "175" "173" "172" "171" "169" "168" "166" "164" "163" "161" "157" "155" "153" "152" "151" "148" "146" "143" "142" "141" "139" "138" "137" "135" "134" "132" "129" "128" "127" "126" "125" "124" "122" "120" "118" "117" "116" "115" "114" "112" "111" "109" "107" "105" "104" "103" "100" "99" "98" "92" "90" "89" "88" "87" "86" "85" "83" "82" "81" "79" "78" "77" "76" "75" "74" "73" "72" "70" "69" "68" "67" "66" "65" "63" "62" "61" "60" "59" "58" "51" "50" "49" "43" "42" "40" "39" "38" "33" "32" "27" "26" "25" "23" "16" "10" "7" "5" "4" "3" "1" 
