# Supplementary material for: Using redescription mining to relate clinical and biological characteristics of cognitively impaired and Alzheimer’s disease patients
Source: PLoS One. 2017 Oct 31;12(10):e0187364. doi: 10.1371/journal.pone.0187364 (PMC5663625; doi:10.1371/journal.pone.0187364)
Supplement: S11 File — (TXT) [file pone.0187364.s011.txt]

Redescriptions obtained on dataset D2 describing [100,459] subjects. 
Target variable distribution is in order [CN, SMC, EMCI, LMCI, AD].

Redescription R1 Rules: 

Dist: 0 0 5 24 89
W1R: ADAS13 >= 18.0 <= 52.0 AND CDRSB >= 2.0 <= 10.0 
W2R: AV45 >= 1.202826 <= 1.810077 AND FDG >= 3.48632 <= 5.84755 
JS: 0.4573643410852713
p-value :0.0
Support intersection: 118
Support union: 258

Covered examples (intersection): 
"903" "888" "887" "875" "859" "847" "845" "835" "806" "800" "794" "791" "790" "783" "781" "780" "779" "778" "774" "770" "767" "766" "765" "762" "761" "760" "758" "755" "753" "752" "749" "748" "746" "741" "740" "739" "736" "735" "731" "729" "717" "701" "700" "697" "687" "678" "668" "667" "665" "657" "644" "640" "631" "620" "618" "596" "595" "594" "589" "588" "579" "577" "567" "565" "561" "541" "534" "518" "514" "509" "508" "500" "487" "484" "481" "476" "474" "471" "467" "457" "456" "455" "443" "429" "411" "391" "367" "353" "335" "327" "312" "292" "287" "285" "282" "264" "260" "258" "252" "246" "244" "226" "218" "217" "208" "205" "189" "183" "176" "164" "162" "154" "150" "144" "130" "93" "67" "32" 
Union elements: 
"917" "908" "903" "888" "887" "881" "880" "879" "875" "871" "864" "862" "860" "859" "851" "847" "845" "835" "834" "833" "824" "820" "809" "806" "803" "800" "795" "794" "791" "790" "784" "783" "782" "781" "780" "779" "778" "777" "775" "774" "771" "770" "769" "768" "767" "766" "765" "764" "762" "761" "760" "758" "756" "755" "754" "753" "752" "750" "749" "748" "747" "746" "741" "740" "739" "738" "737" "736" "735" "733" "732" "731" "729" "728" "727" "723" "721" "719" "717" "716" "715" "714" "711" "710" "707" "705" "704" "702" "701" "700" "699" "697" "696" "695" "694" "691" "687" "685" "682" "681" "680" "678" "673" "668" "667" "665" "663" "660" "657" "653" "650" "645" "644" "640" "639" "638" "635" "634" "631" "629" "628" "625" "620" "619" "618" "610" "603" "600" "599" "598" "597" "596" "595" "594" "591" "589" "588" "587" "586" "582" "581" "579" "577" "576" "574" "570" "567" "565" "564" "563" "561" "552" "541" "534" "519" "518" "516" "514" "509" "508" "500" "487" "484" "481" "476" "475" "474" "471" "467" "457" "456" "455" "453" "451" "443" "441" "431" "429" "416" "413" "411" "407" "398" "391" "383" "376" "367" "362" "353" "342" "336" "335" "327" "325" "320" "319" "312" "310" "298" "296" "292" "287" "285" "283" "282" "280" "271" "265" "264" "260" "258" "256" "252" "247" "246" "244" "243" "231" "230" "226" "224" "218" "217" "209" "208" "207" "205" "192" "189" "188" "187" "183" "176" "164" "162" "160" "154" "151" "150" "148" "144" "143" "139" "135" "130" "127" "114" "101" "93" "89" "86" "77" "67" "57" "50" "46" "37" "32" 

Redescription R2 Rules: 

Dist: 0 0 91 29 9
W1R: MOCA >= 23.0 <= 30.0 AND CDMEMORY >= 0.5 <= 1.0 
W2R: PROTEIN >= 0.0 <= 58.0 AND ICV >= 1354848.23287 <= 2072473.303068 AND MidTemp >= 15329.0 <= 29435.0 AND WholeBrain >= 1009503.954395 <= 1443990.508923 AND RCT9 >= 2.1 <= 4.2 
JS: 0.28859060402684567
p-value :1.443686833557667E-5
Support intersection: 129
Support union: 447

Covered examples (intersection): 
"764" "759" "751" "745" "738" "729" "728" "726" "721" "720" "718" "712" "709" "698" "690" "684" "670" "660" "649" "639" "638" "633" "623" "610" "608" "603" "599" "593" "592" "585" "574" "572" "570" "568" "562" "560" "552" "545" "539" "530" "515" "491" "482" "475" "472" "466" "449" "436" "434" "428" "419" "412" "400" "396" "394" "383" "358" "351" "347" "339" "338" "330" "329" "324" "304" "290" "286" "281" "276" "266" "250" "245" "242" "238" "228" "224" "222" "218" "207" "206" "201" "171" "169" "166" "147" "134" "133" "127" "123" "118" "116" "115" "113" "110" "106" "104" "98" "97" "96" "92" "90" "88" "86" "81" "74" "73" "72" "68" "63" "55" "54" "51" "50" "49" "48" "45" "43" "40" "37" "33" "28" "27" "21" "18" "16" "15" "11" "10" "1" 
Union elements: 
"871" "824" "820" "818" "814" "813" "809" "807" "804" "800" "799" "798" "797" "795" "794" "793" "791" "789" "788" "787" "786" "781" "778" "777" "776" "774" "773" "764" "761" "759" "757" "751" "745" "744" "743" "738" "737" "736" "734" "730" "729" "728" "727" "726" "724" "722" "721" "720" "718" "712" "711" "709" "708" "707" "706" "705" "704" "703" "698" "695" "690" "689" "684" "679" "676" "675" "674" "671" "670" "669" "667" "664" "660" "658" "654" "651" "649" "648" "646" "645" "643" "642" "640" "639" "638" "635" "633" "623" "622" "617" "616" "614" "610" "609" "608" "607" "605" "604" "603" "601" "599" "598" "596" "593" "592" "591" "590" "586" "585" "584" "583" "581" "577" "576" "574" "573" "572" "570" "568" "566" "565" "562" "560" "559" "556" "555" "553" "552" "549" "545" "544" "543" "540" "539" "537" "533" "532" "530" "527" "526" "524" "523" "522" "520" "519" "517" "515" "514" "511" "502" "501" "500" "498" "497" "496" "492" "491" "489" "485" "484" "483" "482" "480" "476" "475" "473" "472" "471" "468" "466" "465" "464" "463" "460" "458" "451" "449" "447" "444" "440" "438" "437" "436" "435" "434" "432" "428" "427" "426" "424" "423" "421" "420" "419" "418" "416" "415" "412" "410" "409" "407" "405" "403" "401" "400" "399" "396" "395" "394" "390" "386" "385" "384" "383" "374" "372" "371" "369" "363" "362" "361" "358" "357" "355" "354" "352" "351" "350" "349" "347" "345" "343" "340" "339" "338" "336" "333" "332" "331" "330" "329" "324" "323" "318" "314" "313" "311" "308" "305" "304" "302" "301" "300" "299" "298" "296" "293" "292" "290" "286" "283" "282" "281" "280" "279" "278" "276" "275" "273" "271" "266" "264" "261" "259" "258" "257" "256" "255" "254" "253" "252" "250" "248" "247" "245" "242" "240" "239" "238" "237" "236" "229" "228" "227" "225" "224" "222" "220" "218" "215" "211" "207" "206" "203" "201" "198" "197" "196" "194" "191" "185" "183" "181" "179" "175" "173" "172" "171" "169" "167" "166" "164" "162" "161" "160" "158" "153" "152" "147" "145" "144" "142" "141" "140" "139" "137" "134" "133" "132" "127" "126" "125" "124" "123" "121" "120" "119" "118" "117" "116" "115" "114" "113" "111" "110" "109" "108" "106" "105" "104" "103" "99" "98" "97" "96" "94" "93" "92" "91" "90" "88" "87" "86" "85" "83" "82" "81" "80" "75" "74" "73" "72" "71" "70" "68" "66" "65" "64" "63" "62" "61" "60" "59" "58" "57" "56" "55" "54" "53" "52" "51" "50" "49" "48" "47" "46" "45" "44" "43" "42" "41" "40" "39" "38" "37" "36" "34" "33" "32" "31" "30" "29" "28" "27" "26" "25" "22" "21" "20" "19" "18" "17" "16" "15" "14" "13" "11" "10" "9" "8" "7" "6" "5" "4" "3" "2" "1" 

Redescription R3 Rules: 

Dist: 72 49 69 13 0
W1R: EcogPtMem >= 1.0 <= 3.125 AND ADAS11 >= 0.0 <= 10.0 AND EcogSPTotal >= 1.0 <= 2.205128 AND Q4SCORE >= 0.0 <= 4.0 AND BCCHEST >= 1.0 <= 1.0 
W2R: MidTemp >= 14130.0 <= 23666.0 AND Hippocampus >= 6963.0 <= 9929.0 AND FDG >= 5.94268 <= 8.53584 
JS: 0.4346895074946467
p-value :2.5868196473766147E-14
Support intersection: 203
Support union: 467

Covered examples (intersection): 
"916" "915" "914" "912" "909" "907" "906" "904" "900" "898" "897" "896" "893" "892" "891" "890" "885" "884" "874" "873" "867" "861" "853" "850" "846" "844" "843" "842" "841" "840" "839" "837" "832" "829" "828" "827" "826" "822" "821" "817" "815" "814" "813" "811" "802" "799" "798" "787" "785" "772" "763" "745" "725" "718" "708" "698" "679" "677" "672" "671" "661" "655" "654" "652" "649" "642" "622" "617" "613" "601" "593" "592" "580" "555" "554" "553" "546" "530" "529" "520" "515" "513" "507" "505" "503" "501" "499" "498" "490" "489" "472" "470" "469" "463" "458" "452" "448" "446" "445" "444" "438" "426" "424" "422" "419" "410" "409" "406" "403" "401" "396" "393" "389" "388" "386" "378" "373" "363" "358" "357" "356" "355" "348" "344" "341" "340" "337" "334" "333" "330" "329" "318" "315" "306" "300" "299" "295" "286" "274" "272" "269" "267" "266" "262" "251" "238" "237" "233" "228" "227" "219" "216" "213" "203" "198" "195" "191" "190" "186" "179" "174" "171" "169" "167" "165" "157" "152" "145" "142" "116" "111" "109" "105" "102" "100" "96" "95" "94" "87" "85" "84" "81" "74" "72" "65" "61" "52" "45" "41" "40" "33" "27" "25" "21" "19" "18" "14" "11" "9" "6" "4" "2" "1" 
Union elements: 
"916" "915" "914" "913" "912" "911" "910" "909" "907" "906" "905" "904" "900" "899" "898" "897" "896" "895" "893" "892" "891" "890" "889" "886" "885" "884" "882" "880" "879" "878" "877" "876" "874" "873" "870" "867" "866" "861" "858" "857" "856" "854" "853" "850" "848" "846" "844" "843" "842" "841" "840" "839" "838" "837" "832" "831" "830" "829" "828" "827" "826" "825" "822" "821" "820" "819" "817" "816" "815" "814" "813" "812" "811" "810" "807" "805" "804" "802" "801" "799" "798" "797" "795" "793" "792" "789" "788" "787" "786" "785" "773" "772" "764" "763" "759" "751" "745" "737" "734" "730" "725" "724" "720" "718" "708" "698" "692" "683" "679" "677" "675" "674" "672" "671" "670" "666" "662" "661" "656" "655" "654" "653" "652" "651" "649" "646" "643" "642" "627" "626" "623" "622" "617" "616" "615" "614" "613" "608" "607" "604" "601" "593" "592" "591" "585" "580" "575" "571" "568" "566" "559" "557" "555" "554" "553" "551" "546" "540" "537" "536" "535" "532" "531" "530" "529" "528" "527" "525" "524" "523" "522" "521" "520" "517" "515" "513" "512" "511" "510" "507" "505" "503" "501" "499" "498" "494" "493" "491" "490" "489" "488" "485" "483" "479" "472" "470" "469" "468" "466" "464" "463" "459" "458" "454" "452" "450" "449" "448" "447" "446" "445" "444" "440" "439" "438" "435" "434" "433" "427" "426" "425" "424" "423" "422" "421" "419" "418" "417" "410" "409" "408" "406" "404" "403" "402" "401" "397" "396" "395" "394" "393" "390" "389" "388" "387" "386" "385" "384" "380" "379" "378" "377" "375" "374" "373" "372" "371" "368" "366" "363" "361" "359" "358" "357" "356" "355" "350" "349" "348" "346" "345" "344" "341" "340" "339" "338" "337" "334" "333" "332" "330" "329" "328" "319" "318" "317" "315" "314" "313" "311" "307" "306" "305" "304" "302" "301" "300" "299" "298" "295" "293" "291" "289" "288" "286" "281" "276" "275" "274" "273" "272" "270" "269" "268" "267" "266" "265" "263" "262" "261" "259" "257" "255" "251" "250" "249" "247" "239" "238" "237" "235" "234" "233" "232" "229" "228" "227" "225" "221" "219" "216" "215" "213" "206" "204" "203" "201" "200" "199" "198" "197" "196" "195" "194" "193" "191" "190" "186" "184" "182" "181" "179" "178" "177" "174" "173" "172" "171" "170" "169" "168" "167" "165" "161" "159" "157" "156" "153" "152" "149" "147" "146" "145" "142" "141" "140" "138" "137" "136" "134" "133" "132" "131" "128" "126" "124" "123" "120" "119" "117" "116" "111" "110" "109" "108" "105" "104" "103" "102" "100" "97" "96" "95" "94" "92" "91" "90" "88" "87" "85" "84" "81" "80" "79" "76" "74" "72" "71" "65" "64" "62" "61" "60" "59" "56" "54" "53" "52" "51" "49" "48" "45" "41" "40" "38" "36" "34" "33" "27" "26" "25" "22" "21" "19" "18" "16" "14" "11" "9" "8" "7" "6" "5" "4" "3" "2" "1" 

Redescription R4 Rules: 

Dist: 35 5 52 11 1
W1R: Q13SCORE >= 0.0 <= 0.0 AND ADAS13 >= 0.0 <= 17.0 AND Q3SCORE >= 0.0 <= 0.0 
W2R: RCT20 >= 141.0 <= 358.0 AND BAT126 >= 153.0 <= 4736.0 AND Entorhinal >= 3349.0 <= 5896.0 AND WholeBrain >= 1044321.31813 <= 1342716.963722 AND FDG >= 5.9795 <= 8.53584 
JS: 0.30678466076696165
p-value :2.3427149109522816E-11
Support intersection: 104
Support union: 339

Covered examples (intersection): 
"814" "811" "789" "788" "787" "773" "751" "726" "718" "675" "672" "649" "633" "630" "601" "593" "557" "546" "537" "530" "527" "525" "515" "505" "490" "488" "483" "482" "470" "447" "439" "434" "433" "432" "427" "426" "424" "409" "403" "390" "384" "374" "358" "355" "350" "349" "345" "344" "332" "330" "311" "304" "290" "281" "278" "275" "272" "266" "261" "259" "257" "253" "250" "241" "238" "237" "236" "229" "228" "227" "225" "213" "198" "196" "171" "158" "157" "142" "141" "123" "116" "115" "110" "104" "96" "90" "88" "84" "81" "74" "65" "59" "53" "49" "48" "43" "41" "27" "23" "22" "21" "15" "10" "7" 
Union elements: 
"918" "916" "914" "912" "911" "910" "909" "906" "901" "898" "894" "891" "886" "885" "883" "872" "870" "865" "855" "853" "848" "846" "844" "841" "840" "839" "837" "830" "828" "826" "825" "823" "815" "814" "813" "812" "811" "804" "802" "801" "799" "798" "793" "789" "788" "787" "785" "773" "768" "763" "751" "726" "722" "720" "718" "711" "690" "684" "683" "679" "675" "672" "671" "670" "666" "662" "658" "655" "651" "649" "643" "642" "633" "630" "626" "616" "614" "613" "606" "601" "599" "593" "592" "583" "580" "578" "570" "568" "557" "555" "553" "551" "550" "546" "543" "542" "540" "539" "537" "536" "532" "531" "530" "528" "527" "525" "524" "523" "522" "517" "515" "512" "511" "505" "501" "497" "496" "495" "494" "492" "491" "490" "489" "488" "485" "483" "482" "473" "472" "470" "469" "468" "463" "459" "458" "454" "450" "448" "447" "445" "439" "434" "433" "432" "428" "427" "426" "424" "419" "417" "412" "409" "403" "402" "401" "400" "399" "394" "390" "385" "384" "382" "380" "377" "375" "374" "373" "371" "365" "364" "363" "361" "359" "358" "357" "355" "350" "349" "346" "345" "344" "343" "340" "339" "334" "333" "332" "330" "329" "328" "318" "317" "315" "313" "311" "309" "307" "304" "302" "298" "296" "295" "294" "290" "289" "286" "281" "278" "277" "275" "273" "272" "269" "266" "265" "261" "259" "257" "255" "253" "251" "250" "247" "245" "241" "238" "237" "236" "229" "228" "227" "225" "222" "219" "215" "213" "212" "206" "201" "198" "197" "196" "194" "186" "185" "181" "180" "175" "174" "173" "171" "170" "169" "168" "167" "165" "161" "159" "158" "157" "156" "155" "153" "152" "147" "146" "142" "141" "140" "139" "137" "133" "132" "123" "118" "117" "116" "115" "113" "111" "110" "108" "106" "104" "103" "97" "96" "94" "92" "91" "90" "88" "87" "84" "81" "80" "79" "78" "74" "69" "65" "63" "62" "61" "60" "59" "57" "56" "54" "53" "50" "49" "48" "45" "44" "43" "42" "41" "40" "39" "38" "34" "30" "27" "26" "25" "23" "22" "21" "19" "18" "17" "15" "14" "10" "7" "4" "2" "1" 

Redescription R5 Rules: 

Dist: 2 0 9 29 75
W1R: RAVLTLearning >= -2.0 <= 8.0 AND ADAS13 >= 20.0 <= 52.0 AND Q4SCORE >= 5.0 <= 10.0 
W2R: RCT3 >= 7.0 <= 39.0 AND Ventricles >= 23105.0 <= 134953.0 AND AV45 >= 1.104495 <= 1.810077 AND FDG >= 3.48632 <= 5.99516 AND HMT16 >= 8.0 <= 46.5 
JS: 0.4078014184397163
p-value :0.0
Support intersection: 115
Support union: 282

Covered examples (intersection): 
"806" "803" "800" "794" "791" "790" "784" "783" "780" "779" "778" "774" "770" "767" "765" "762" "761" "758" "755" "753" "752" "750" "749" "748" "743" "741" "740" "736" "733" "731" "729" "717" "715" "714" "700" "699" "697" "695" "693" "691" "687" "668" "667" "665" "660" "657" "650" "638" "635" "631" "620" "618" "596" "595" "594" "589" "581" "579" "574" "569" "567" "565" "561" "558" "541" "534" "518" "514" "509" "508" "500" "484" "481" "474" "467" "456" "455" "451" "431" "416" "411" "391" "367" "362" "353" "327" "310" "308" "292" "287" "285" "282" "280" "271" "264" "258" "252" "244" "230" "226" "224" "218" "217" "208" "205" "189" "164" "163" "162" "160" "144" "101" "67" "46" "24" 
Union elements: 
"903" "888" "881" "880" "875" "871" "864" "863" "862" "860" "859" "851" "847" "845" "835" "834" "833" "824" "820" "819" "809" "806" "803" "800" "795" "794" "791" "790" "784" "783" "782" "781" "780" "779" "778" "777" "775" "774" "771" "770" "769" "768" "767" "766" "765" "762" "761" "760" "758" "756" "755" "753" "752" "750" "749" "748" "746" "743" "741" "740" "739" "737" "736" "735" "733" "732" "731" "729" "728" "727" "723" "721" "720" "719" "717" "716" "715" "714" "711" "710" "707" "705" "702" "701" "700" "699" "697" "696" "695" "694" "693" "691" "687" "685" "682" "681" "680" "678" "673" "668" "667" "665" "663" "660" "657" "653" "650" "645" "644" "641" "640" "639" "638" "635" "634" "632" "631" "628" "624" "621" "620" "619" "618" "615" "612" "611" "610" "608" "605" "602" "600" "599" "598" "597" "596" "595" "594" "591" "589" "588" "586" "584" "581" "579" "577" "576" "574" "570" "569" "567" "565" "564" "563" "562" "561" "560" "558" "556" "541" "534" "519" "518" "516" "514" "509" "508" "500" "487" "484" "481" "478" "476" "475" "474" "471" "467" "461" "457" "456" "455" "453" "451" "443" "441" "440" "431" "429" "416" "413" "411" "407" "396" "391" "383" "376" "370" "367" "362" "360" "354" "353" "342" "336" "335" "327" "325" "320" "319" "316" "312" "310" "308" "303" "296" "292" "287" "285" "284" "283" "282" "280" "271" "264" "260" "258" "254" "252" "246" "244" "243" "242" "234" "231" "230" "226" "224" "218" "217" "211" "209" "208" "205" "192" "189" "188" "187" "186" "183" "176" "175" "164" "163" "162" "160" "154" "150" "144" "143" "139" "135" "130" "127" "121" "117" "114" "107" "101" "89" "86" "77" "75" "70" "68" "67" "55" "46" "37" "35" "32" "24" "20" "12" 

Redescription R6 Rules: 

Dist: 107 45 1 0 0
W1R: CDMEMORY >= 0.0 <= 0.0 AND EcogSPMem >= 1.0 <= 1.5 
W2R: Hippocampus >= 6820.0 <= 10602.0 AND FDG >= 5.84994 <= 8.53584 
JS: 0.3241525423728814
p-value :2.894625761307168E-9
Support intersection: 153
Support union: 472

Covered examples (intersection): 
"916" "914" "913" "912" "909" "905" "900" "899" "898" "897" "896" "893" "891" "885" "884" "882" "878" "877" "874" "873" "870" "869" "865" "854" "853" "850" "849" "841" "838" "837" "829" "828" "827" "826" "825" "821" "815" "814" "805" "804" "802" "801" "799" "789" "788" "772" "763" "725" "708" "677" "672" "661" "655" "652" "630" "613" "601" "557" "555" "554" "553" "551" "550" "546" "535" "525" "522" "513" "512" "507" "505" "503" "499" "490" "483" "470" "469" "468" "458" "452" "450" "447" "446" "445" "440" "438" "435" "433" "426" "425" "424" "422" "418" "414" "410" "409" "406" "390" "389" "388" "380" "378" "373" "366" "363" "361" "359" "356" "350" "349" "348" "346" "344" "343" "341" "340" "334" "333" "328" "318" "315" "306" "305" "300" "295" "277" "273" "272" "267" "262" "251" "237" "233" "232" "225" "219" "215" "213" "202" "199" "195" "194" "191" "190" "185" "180" "174" "170" "157" "149" "145" "142" "141" 
Union elements: 
"918" "916" "915" "914" "913" "912" "910" "909" "907" "906" "905" "904" "902" "901" "900" "899" "898" "897" "896" "895" "893" "892" "891" "890" "889" "885" "884" "882" "880" "878" "877" "876" "874" "873" "870" "869" "868" "867" "866" "865" "861" "856" "855" "854" "853" "850" "849" "848" "846" "844" "843" "842" "841" "840" "839" "838" "837" "832" "831" "829" "828" "827" "826" "825" "822" "821" "820" "819" "817" "815" "814" "813" "812" "811" "808" "807" "805" "804" "802" "801" "799" "798" "797" "795" "793" "792" "789" "788" "787" "786" "785" "773" "772" "763" "759" "751" "745" "730" "725" "724" "721" "720" "718" "708" "698" "692" "688" "683" "679" "677" "674" "672" "671" "670" "666" "662" "661" "660" "656" "655" "654" "653" "652" "651" "649" "646" "642" "641" "633" "630" "627" "626" "622" "617" "615" "613" "607" "606" "601" "593" "592" "591" "590" "583" "580" "578" "575" "568" "562" "558" "557" "555" "554" "553" "551" "550" "548" "546" "545" "543" "539" "537" "535" "532" "531" "530" "529" "528" "527" "525" "523" "522" "521" "520" "517" "515" "513" "512" "511" "507" "505" "503" "501" "499" "498" "495" "493" "491" "490" "489" "488" "485" "483" "482" "472" "470" "469" "468" "466" "464" "463" "462" "458" "454" "452" "450" "449" "448" "447" "446" "445" "444" "440" "439" "438" "435" "434" "433" "427" "426" "425" "424" "422" "421" "419" "418" "417" "414" "410" "409" "408" "406" "404" "403" "402" "401" "397" "396" "395" "394" "393" "390" "389" "388" "387" "386" "384" "382" "380" "379" "378" "377" "375" "374" "373" "372" "371" "368" "366" "365" "364" "363" "361" "359" "358" "357" "356" "355" "354" "352" "350" "349" "348" "346" "345" "344" "343" "341" "340" "339" "337" "334" "333" "332" "330" "329" "328" "319" "318" "317" "316" "315" "314" "313" "311" "309" "308" "307" "306" "305" "304" "303" "301" "300" "299" "298" "295" "294" "288" "286" "281" "277" "276" "274" "273" "272" "270" "269" "267" "266" "265" "262" "261" "259" "257" "251" "250" "249" "247" "241" "238" "237" "236" "235" "234" "233" "232" "228" "227" "225" "221" "219" "216" "215" "214" "213" "212" "210" "203" "202" "201" "200" "199" "198" "197" "196" "195" "194" "193" "191" "190" "187" "186" "185" "184" "182" "181" "180" "179" "177" "175" "174" "172" "171" "170" "169" "168" "167" "165" "161" "159" "158" "157" "156" "153" "152" "149" "147" "146" "145" "142" "141" "140" "138" "136" "134" "133" "131" "128" "125" "124" "121" "119" "117" "116" "115" "111" "110" "109" "108" "105" "104" "103" "102" "100" "97" "96" "95" "94" "92" "91" "90" "88" "87" "85" "84" "82" "81" "80" "78" "74" "72" "71" "68" "65" "63" "62" "61" "60" "58" "54" "53" "52" "49" "48" "45" "43" "41" "40" "39" "36" "33" "30" "28" "27" "25" "22" "21" "19" "18" "17" "16" "15" "14" "11" "10" "9" "7" "6" "4" "2" "1" 

Redescription R7 Rules: 

Dist: 74 36 49 16 1
W1R: EcogPtVisspat >= 1.0 <= 1.571429 AND FAQ >= 0.0 <= 2.0 AND BCENERGY >= 1.0 <= 1.0 AND RHINO >= 2.0 <= 2.0 AND EcogSPDivatt >= 1.0 <= 2.333333 AND SERIAL4 >= 2.0 <= 2.0 AND ADAS13 >= 0.0 <= 19.0 AND EcogPtTotal >= 1.0 <= 1.846154 
W2R: ICV >= 1381690.513965 <= 1998250.398222 AND AV45 >= 0.850872 <= 1.304388 AND FDG >= 5.945 <= 8.35249 
JS: 0.39285714285714285
p-value :5.833111771380572E-13
Support intersection: 176
Support union: 448

Covered examples (intersection): 
"918" "912" "910" "907" "906" "905" "900" "899" "897" "884" "883" "882" "877" "867" "857" "853" "849" "843" "842" "841" "840" "838" "832" "831" "828" "827" "823" "817" "815" "814" "804" "799" "798" "792" "788" "786" "763" "759" "745" "734" "718" "712" "708" "706" "698" "690" "675" "672" "671" "661" "655" "652" "649" "643" "630" "609" "607" "601" "593" "592" "585" "583" "568" "557" "546" "537" "536" "527" "525" "521" "517" "512" "505" "504" "499" "489" "488" "486" "485" "482" "479" "472" "470" "458" "452" "450" "449" "448" "447" "438" "435" "433" "426" "425" "419" "417" "410" "409" "408" "390" "388" "378" "374" "371" "363" "361" "355" "352" "346" "344" "341" "340" "334" "332" "329" "328" "321" "313" "311" "306" "304" "300" "289" "286" "279" "277" "275" "272" "267" "261" "257" "251" "245" "238" "227" "225" "215" "213" "198" "197" "195" "186" "185" "184" "180" "179" "177" "174" "168" "166" "165" "159" "158" "157" "156" "153" "147" "142" "141" "140" "123" "116" "115" "97" "96" "95" "91" "90" "85" "81" "48" "41" "22" "21" "14" "10" 
Union elements: 
"918" "912" "911" "910" "909" "907" "906" "905" "904" "901" "900" "899" "898" "897" "896" "892" "889" "885" "884" "883" "882" "879" "878" "877" "874" "873" "867" "865" "861" "857" "855" "853" "849" "848" "846" "844" "843" "842" "841" "840" "839" "838" "837" "834" "832" "831" "830" "829" "828" "827" "826" "825" "823" "822" "820" "819" "817" "816" "815" "814" "812" "811" "810" "808" "805" "804" "802" "799" "798" "796" "792" "788" "787" "786" "781" "776" "773" "763" "759" "751" "745" "734" "730" "726" "718" "712" "708" "706" "698" "692" "690" "689" "688" "686" "683" "682" "679" "675" "674" "673" "672" "671" "670" "666" "662" "661" "655" "653" "652" "651" "649" "646" "643" "642" "633" "630" "627" "626" "623" "622" "617" "616" "614" "610" "609" "607" "604" "601" "593" "592" "585" "584" "583" "580" "578" "570" "568" "566" "560" "557" "556" "555" "554" "553" "551" "550" "546" "543" "539" "537" "536" "532" "530" "528" "527" "526" "525" "523" "522" "521" "517" "515" "513" "512" "507" "506" "505" "504" "503" "501" "499" "496" "495" "494" "491" "490" "489" "488" "486" "485" "483" "482" "480" "479" "477" "472" "470" "469" "468" "466" "464" "462" "458" "454" "452" "450" "449" "448" "447" "444" "438" "436" "435" "434" "433" "432" "428" "427" "426" "425" "424" "423" "422" "421" "420" "419" "417" "414" "412" "410" "409" "408" "407" "404" "403" "398" "397" "395" "390" "389" "388" "387" "385" "384" "382" "380" "379" "378" "377" "375" "374" "372" "371" "366" "365" "364" "363" "361" "358" "356" "355" "354" "352" "350" "349" "347" "346" "344" "341" "340" "339" "337" "334" "333" "332" "331" "330" "329" "328" "324" "321" "318" "317" "313" "311" "306" "305" "304" "302" "300" "299" "298" "295" "293" "291" "290" "289" "288" "286" "284" "281" "279" "277" "276" "275" "273" "272" "268" "267" "266" "265" "262" "261" "259" "257" "255" "253" "251" "250" "247" "245" "241" "238" "236" "235" "233" "229" "228" "227" "225" "223" "222" "221" "215" "214" "213" "209" "204" "201" "200" "198" "197" "196" "195" "194" "193" "192" "191" "186" "185" "184" "182" "181" "180" "179" "178" "177" "175" "174" "171" "169" "168" "167" "166" "165" "161" "159" "158" "157" "156" "153" "152" "149" "147" "146" "145" "142" "141" "140" "138" "131" "125" "123" "119" "116" "115" "113" "111" "110" "108" "106" "104" "103" "102" "99" "98" "97" "96" "95" "94" "91" "90" "89" "88" "86" "85" "84" "83" "81" "80" "79" "78" "74" "73" "72" "66" "65" "63" "62" "60" "59" "56" "54" "53" "52" "51" "49" "48" "45" "44" "43" "42" "41" "40" "39" "38" "34" "33" "30" "29" "28" "27" "26" "23" "22" "21" "19" "17" "14" "13" "11" "10" "8" "6" "5" "4" "2" "1" 

Redescription R8 Rules: 

Dist: 0 0 6 28 68
W1R: Q4SCORE >= 7.0 <= 10.0 
W2R: Entorhinal >= 1438.0 <= 4070.0 AND Hippocampus >= 3617.0 <= 7431.0 AND FDG >= 3.48632 <= 5.7519 
JS: 0.3493150684931507
p-value :0.0
Support intersection: 102
Support union: 292

Covered examples (intersection): 
"888" "871" "859" "845" "835" "809" "806" "800" "791" "790" "783" "780" "778" "774" "770" "768" "767" "765" "762" "761" "755" "753" "748" "747" "746" "741" "740" "739" "736" "731" "729" "717" "714" "707" "700" "697" "695" "691" "687" "678" "668" "667" "663" "657" "644" "639" "631" "620" "619" "618" "603" "598" "594" "587" "581" "579" "577" "567" "561" "519" "508" "500" "487" "484" "481" "471" "467" "457" "456" "443" "441" "431" "429" "411" "391" "367" "353" "335" "327" "312" "287" "271" "258" "246" "231" "230" "226" "224" "218" "217" "205" "183" "176" "164" "160" "154" "150" "144" "130" "101" "93" "67" 
Union elements: 
"917" "903" "902" "888" "881" "875" "871" "864" "863" "862" "860" "859" "851" "847" "845" "836" "835" "834" "833" "824" "823" "819" "818" "809" "806" "803" "800" "795" "794" "791" "790" "784" "783" "782" "780" "779" "778" "777" "776" "775" "774" "773" "771" "770" "769" "768" "767" "765" "762" "761" "760" "758" "756" "755" "753" "752" "750" "749" "748" "747" "746" "742" "741" "740" "739" "736" "735" "733" "732" "731" "729" "728" "723" "721" "720" "719" "717" "716" "714" "711" "710" "709" "707" "705" "704" "702" "701" "700" "699" "697" "695" "694" "693" "691" "689" "688" "687" "683" "682" "681" "680" "678" "673" "670" "669" "668" "667" "665" "663" "657" "653" "650" "647" "644" "640" "639" "638" "636" "635" "634" "631" "628" "625" "624" "620" "619" "618" "615" "610" "605" "603" "602" "600" "599" "598" "597" "596" "595" "594" "590" "589" "588" "587" "586" "584" "583" "582" "581" "579" "577" "576" "574" "569" "567" "565" "563" "561" "560" "558" "556" "552" "544" "542" "541" "534" "533" "532" "528" "519" "514" "509" "508" "500" "487" "484" "481" "478" "476" "475" "474" "471" "467" "461" "457" "456" "455" "454" "453" "451" "443" "441" "431" "429" "428" "427" "413" "411" "407" "402" "398" "391" "383" "376" "370" "367" "362" "360" "354" "353" "351" "347" "345" "342" "335" "331" "327" "325" "320" "312" "310" "308" "296" "292" "287" "285" "284" "283" "282" "281" "280" "271" "264" "263" "260" "258" "252" "246" "244" "243" "242" "231" "230" "226" "224" "218" "217" "215" "214" "211" "209" "208" "205" "202" "201" "199" "197" "189" "188" "183" "176" "175" "164" "163" "162" "160" "154" "151" "150" "148" "144" "143" "130" "127" "121" "112" "107" "101" "98" "93" "89" "71" "70" "68" "67" "60" "50" "42" "35" "32" "31" "24" "20" 

Redescription R9 Rules: 

Dist: 33 6 56 13 0
W1R: RAVLTPercForgetting >= -33.333333 <= 80.0 AND Q13SCORE >= 0.0 <= 0.0 AND ADAS13 >= 1.0 <= 19.0 AND EcogPtTotal >= 1.102564 <= 3.820513 AND MMAREA >= 1.0 <= 1.0 
W2R: HMT11 >= 0.0 <= 0.29 AND RCT11 >= 68.0 <= 120.0 AND Hippocampus >= 6613.0 <= 9902.0 AND RCT8 >= 2.2 <= 7.0 AND FDG >= 6.48518 <= 8.08731 
JS: 0.29110512129380056
p-value :2.9944158264072485E-11
Support intersection: 108
Support union: 371

Covered examples (intersection): 
"813" "811" "804" "789" "786" "785" "718" "686" "679" "677" "672" "671" "670" "643" "633" "627" "622" "593" "592" "583" "553" "550" "545" "540" "537" "536" "525" "503" "499" "490" "483" "472" "463" "454" "452" "449" "447" "444" "434" "433" "423" "414" "412" "394" "386" "385" "359" "358" "357" "351" "349" "345" "344" "334" "330" "329" "318" "315" "311" "306" "304" "290" "289" "286" "274" "272" "262" "251" "238" "237" "232" "228" "222" "219" "213" "202" "201" "194" "171" "161" "152" "134" "125" "115" "102" "97" "96" "90" "88" "85" "84" "81" "71" "69" "64" "54" "53" "48" "45" "43" "41" "40" "30" "22" "21" "17" "10" "4" 
Union elements: 
"918" "917" "916" "914" "912" "911" "909" "906" "904" "901" "900" "898" "897" "894" "892" "891" "889" "885" "884" "883" "877" "872" "870" "867" "865" "858" "857" "856" "855" "853" "849" "846" "844" "843" "842" "840" "839" "837" "831" "830" "829" "828" "826" "825" "817" "814" "813" "812" "811" "808" "804" "801" "799" "797" "793" "789" "788" "787" "786" "785" "772" "759" "745" "728" "726" "725" "724" "720" "718" "692" "690" "689" "688" "686" "683" "679" "677" "675" "674" "672" "671" "670" "664" "658" "654" "653" "651" "649" "646" "643" "642" "636" "633" "627" "626" "622" "617" "616" "614" "604" "603" "601" "593" "592" "590" "583" "580" "578" "575" "573" "572" "568" "566" "554" "553" "552" "550" "548" "546" "545" "543" "540" "537" "536" "531" "529" "528" "527" "525" "524" "523" "517" "515" "511" "510" "505" "503" "501" "499" "493" "492" "490" "489" "483" "482" "472" "471" "470" "469" "468" "463" "459" "458" "454" "452" "450" "449" "448" "447" "445" "444" "434" "433" "432" "427" "424" "423" "420" "414" "412" "409" "406" "403" "401" "400" "395" "394" "392" "389" "388" "387" "386" "385" "384" "382" "377" "376" "375" "374" "373" "371" "368" "365" "363" "359" "358" "357" "356" "355" "351" "350" "349" "346" "345" "344" "343" "340" "339" "334" "332" "331" "330" "329" "322" "318" "317" "315" "313" "311" "306" "304" "303" "301" "300" "299" "298" "295" "291" "290" "289" "286" "277" "274" "273" "272" "269" "268" "267" "266" "265" "262" "261" "259" "257" "256" "255" "253" "251" "250" "245" "241" "239" "238" "237" "236" "235" "233" "232" "229" "228" "225" "223" "222" "221" "220" "219" "213" "207" "206" "203" "202" "201" "200" "198" "196" "194" "187" "180" "179" "174" "173" "172" "171" "167" "161" "157" "156" "155" "153" "152" "149" "147" "142" "141" "137" "136" "134" "132" "129" "125" "124" "123" "118" "116" "115" "113" "110" "109" "108" "106" "104" "102" "97" "96" "94" "92" "90" "88" "87" "85" "84" "82" "81" "80" "78" "74" "72" "71" "69" "65" "64" "63" "61" "60" "59" "57" "56" "54" "53" "51" "50" "48" "45" "44" "43" "41" "40" "39" "37" "34" "33" "30" "27" "26" "25" "23" "22" "21" "18" "17" "16" "15" "14" "12" "10" "9" "7" "6" "5" "4" "1" 

Redescription R10 Rules: 

Dist: 0 0 2 21 88
W1R: ADAS13 >= 18.0 <= 52.0 AND CDRSB >= 2.5 <= 10.0 AND Q4SCORE >= 5.0 <= 10.0 
W2R: AV45 >= 1.104495 <= 1.810077 AND FDG >= 3.48632 <= 5.98098 AND HMT16 >= 8.0 <= 46.5 
JS: 0.43700787401574803
p-value :0.0
Support intersection: 111
Support union: 254

Covered examples (intersection): 
"806" "800" "794" "791" "790" "784" "783" "780" "779" "778" "774" "770" "769" "767" "766" "765" "762" "761" "760" "758" "756" "755" "753" "752" "749" "748" "741" "740" "739" "736" "733" "731" "729" "728" "717" "701" "700" "697" "687" "678" "668" "667" "665" "660" "657" "644" "640" "635" "620" "619" "618" "600" "596" "595" "594" "589" "588" "581" "579" "574" "567" "565" "561" "541" "534" "518" "514" "509" "508" "500" "484" "481" "476" "474" "471" "457" "456" "455" "451" "429" "411" "391" "367" "353" "335" "327" "312" "310" "292" "287" "285" "280" "271" "264" "260" "258" "252" "246" "244" "226" "218" "217" "208" "205" "189" "183" "176" "162" "144" "130" "32" 
Union elements: 
"903" "888" "887" "881" "871" "864" "862" "859" "851" "847" "845" "835" "834" "824" "810" "806" "803" "800" "795" "794" "791" "790" "784" "783" "782" "781" "780" "779" "778" "777" "775" "774" "771" "770" "769" "768" "767" "766" "765" "764" "762" "761" "760" "758" "756" "755" "754" "753" "752" "750" "749" "748" "747" "746" "743" "741" "740" "739" "738" "737" "736" "735" "733" "732" "731" "729" "728" "727" "723" "721" "719" "717" "716" "715" "714" "710" "707" "705" "702" "701" "700" "699" "697" "696" "695" "694" "693" "691" "687" "685" "682" "681" "678" "673" "668" "667" "665" "663" "660" "657" "650" "645" "644" "640" "639" "638" "635" "634" "631" "629" "628" "625" "620" "619" "618" "610" "608" "603" "600" "599" "598" "597" "596" "595" "594" "591" "589" "588" "586" "582" "581" "579" "577" "576" "574" "572" "570" "569" "567" "565" "564" "563" "562" "561" "558" "552" "541" "534" "533" "519" "518" "516" "514" "509" "508" "500" "484" "481" "476" "475" "474" "471" "467" "457" "456" "455" "453" "451" "443" "440" "431" "429" "416" "413" "411" "407" "399" "398" "391" "376" "367" "365" "362" "353" "342" "336" "335" "327" "325" "320" "317" "316" "312" "310" "308" "298" "296" "292" "287" "285" "282" "280" "271" "264" "260" "258" "254" "252" "247" "246" "244" "243" "234" "231" "230" "226" "224" "218" "217" "208" "207" "205" "189" "188" "187" "183" "176" "164" "163" "162" "160" "154" "151" "144" "139" "135" "130" "127" "114" "105" "101" "93" "89" "86" "77" "75" "68" "67" "57" "55" "46" "37" "32" "24" 

Redescription R11 Rules: 

Dist: 51 32 45 10 0
W1R: RAVLTForgetting >= -2.0 <= 6.0 AND RAVLTImmediate >= 45.0 <= 71.0 AND ADAS13 >= 0.0 <= 16.0 
W2R: PROTEIN >= 0.0 <= 65.0 AND Hippocampus >= 6033.0 <= 9929.0 AND Ventricles >= 5650.0 <= 64876.0 AND AV45 >= 0.850872 <= 1.260687 AND FDG >= 5.85156 <= 8.35249 
JS: 0.36507936507936506
p-value :9.825473767932635E-14
Support intersection: 138
Support union: 378

Covered examples (intersection): 
"912" "906" "900" "898" "884" "882" "878" "877" "873" "868" "866" "855" "850" "846" "844" "843" "840" "837" "832" "827" "822" "814" "808" "805" "802" "799" "798" "793" "788" "787" "786" "772" "763" "745" "725" "718" "708" "677" "674" "671" "654" "643" "626" "622" "616" "607" "601" "593" "592" "559" "554" "553" "550" "525" "522" "512" "503" "501" "499" "489" "483" "479" "472" "464" "459" "450" "435" "434" "433" "426" "424" "419" "390" "388" "387" "385" "379" "373" "369" "368" "365" "364" "358" "356" "350" "344" "340" "334" "330" "329" "315" "306" "305" "300" "299" "290" "274" "272" "269" "262" "257" "251" "238" "232" "222" "221" "213" "203" "190" "180" "179" "174" "171" "167" "166" "165" "152" "149" "147" "103" "102" "99" "94" "83" "82" "81" "79" "72" "49" "41" "33" "27" "17" "11" "9" "6" "4" "1" 
Union elements: 
"914" "912" "911" "909" "907" "906" "905" "900" "899" "898" "897" "896" "894" "892" "890" "889" "886" "885" "884" "882" "878" "877" "873" "869" "868" "867" "866" "861" "857" "855" "854" "853" "850" "849" "848" "846" "844" "843" "842" "841" "840" "839" "838" "837" "834" "832" "829" "828" "827" "826" "823" "822" "821" "820" "818" "817" "815" "814" "813" "812" "811" "808" "805" "804" "802" "801" "799" "798" "797" "796" "793" "792" "789" "788" "787" "786" "785" "772" "763" "759" "751" "745" "744" "734" "730" "725" "718" "708" "706" "698" "692" "686" "677" "674" "671" "670" "662" "654" "652" "651" "649" "646" "643" "642" "633" "627" "626" "623" "622" "617" "616" "614" "613" "607" "606" "604" "601" "593" "592" "583" "578" "575" "566" "559" "557" "555" "554" "553" "551" "550" "546" "543" "539" "536" "533" "532" "531" "530" "528" "527" "526" "525" "524" "523" "522" "521" "520" "515" "512" "511" "505" "503" "501" "499" "498" "495" "494" "491" "489" "485" "483" "482" "480" "479" "472" "470" "468" "466" "464" "459" "458" "452" "450" "448" "447" "445" "444" "438" "435" "434" "433" "430" "426" "424" "422" "421" "419" "418" "417" "410" "409" "406" "403" "401" "398" "397" "390" "388" "387" "386" "385" "384" "382" "381" "379" "375" "373" "372" "369" "368" "365" "364" "363" "361" "358" "356" "355" "354" "352" "350" "344" "341" "340" "339" "337" "334" "333" "332" "330" "329" "318" "317" "315" "313" "311" "306" "305" "304" "301" "300" "299" "298" "295" "293" "291" "290" "286" "276" "274" "272" "269" "268" "266" "262" "261" "259" "257" "251" "250" "249" "247" "238" "236" "235" "234" "233" "232" "229" "228" "227" "225" "222" "221" "215" "214" "213" "210" "204" "203" "202" "198" "196" "195" "194" "191" "190" "187" "186" "180" "179" "177" "174" "171" "168" "167" "166" "165" "161" "153" "152" "149" "147" "146" "145" "142" "141" "140" "137" "136" "128" "119" "116" "115" "110" "109" "105" "103" "102" "100" "99" "97" "96" "95" "94" "90" "88" "87" "85" "84" "83" "82" "81" "80" "79" "78" "74" "72" "71" "65" "63" "61" "60" "59" "58" "55" "54" "53" "52" "51" "49" "48" "44" "43" "42" "41" "40" "39" "34" "33" "28" "27" "26" "25" "22" "21" "19" "17" "15" "14" "11" "10" "9" "8" "7" "6" "5" "4" "1" 

Redescription R12 Rules: 

Dist: 135 73 166 42 2
W1R: ADAS13 >= 0.0 <= 19.0 AND EcogSPTotal >= 1.0 <= 2.25641 AND GDHOPE >= 0.0 <= 0.0 
W2R: Entorhinal >= 3157.0 <= 5896.0 AND FDG >= 5.94213 <= 8.53584 
JS: 0.6470588235294118
p-value :2.1094237467877974E-15
Support intersection: 418
Support union: 646

Covered examples (intersection): 
"918" "916" "915" "914" "913" "912" "910" "909" "907" "906" "905" "904" "901" "900" "899" "897" "896" "895" "893" "892" "890" "889" "885" "884" "883" "882" "874" "873" "870" "867" "861" "857" "856" "854" "853" "850" "848" "846" "844" "843" "842" "841" "840" "839" "837" "832" "831" "830" "829" "828" "827" "826" "825" "822" "821" "817" "816" "815" "814" "813" "811" "804" "802" "801" "799" "798" "797" "793" "789" "788" "787" "786" "785" "773" "772" "763" "759" "757" "751" "742" "725" "724" "722" "718" "712" "708" "698" "684" "683" "679" "677" "675" "672" "671" "670" "669" "666" "661" "659" "655" "654" "652" "649" "646" "643" "642" "633" "630" "627" "626" "623" "622" "614" "609" "601" "593" "592" "585" "583" "580" "568" "562" "557" "555" "554" "553" "552" "550" "546" "540" "537" "536" "532" "531" "530" "527" "525" "523" "521" "520" "515" "513" "510" "506" "505" "503" "501" "499" "498" "496" "491" "490" "489" "488" "485" "483" "482" "480" "479" "477" "473" "472" "470" "469" "468" "466" "463" "459" "458" "454" "452" "450" "448" "447" "446" "445" "439" "438" "437" "436" "435" "434" "433" "432" "427" "426" "425" "424" "423" "422" "420" "419" "417" "414" "410" "409" "408" "406" "404" "403" "402" "401" "397" "396" "395" "394" "390" "389" "388" "387" "386" "385" "382" "381" "380" "379" "378" "377" "374" "372" "369" "366" "364" "363" "361" "359" "358" "357" "356" "355" "352" "351" "350" "349" "348" "346" "344" "343" "341" "340" "339" "337" "334" "333" "332" "330" "329" "328" "318" "315" "313" "311" "306" "305" "304" "300" "299" "295" "294" "293" "290" "289" "286" "281" "279" "278" "275" "274" "273" "272" "269" "268" "267" "266" "265" "262" "261" "259" "257" "255" "253" "251" "250" "249" "245" "241" "238" "237" "236" "233" "229" "228" "227" "225" "222" "221" "219" "216" "215" "214" "213" "204" "203" "202" "201" "199" "198" "197" "194" "193" "191" "190" "186" "185" "184" "180" "179" "178" "177" "174" "171" "170" "169" "168" "167" "166" "165" "161" "159" "158" "157" "156" "153" "152" "147" "146" "145" "142" "141" "140" "136" "134" "128" "123" "119" "118" "116" "115" "113" "112" "111" "110" "109" "108" "106" "105" "104" "102" "100" "98" "97" "96" "95" "94" "92" "90" "88" "87" "85" "84" "83" "81" "80" "79" "78" "74" "72" "71" "66" "65" "64" "63" "62" "61" "60" "59" "54" "53" "52" "49" "48" "47" "45" "43" "41" "40" "38" "36" "34" "30" "28" "27" "22" "21" "19" "18" "15" "14" "11" "10" "9" "7" "6" "5" "4" "3" "2" "1" 
Union elements: 
"918" "917" "916" "915" "914" "913" "912" "911" "910" "909" "908" "907" "906" "905" "904" "902" "901" "900" "899" "898" "897" "896" "895" "893" "892" "891" "890" "889" "887" "886" "885" "884" "883" "882" "880" "879" "878" "877" "876" "874" "873" "872" "870" "869" "867" "866" "865" "861" "858" "857" "856" "855" "854" "853" "852" "850" "849" "848" "846" "844" "843" "842" "841" "840" "839" "838" "837" "836" "834" "832" "831" "830" "829" "828" "827" "826" "825" "823" "822" "821" "820" "819" "818" "817" "816" "815" "814" "813" "812" "811" "810" "807" "805" "804" "802" "801" "799" "798" "797" "796" "795" "793" "792" "789" "788" "787" "786" "785" "781" "776" "773" "772" "768" "764" "763" "759" "757" "754" "751" "745" "742" "738" "737" "734" "730" "727" "726" "725" "724" "722" "720" "718" "712" "711" "709" "708" "707" "706" "704" "703" "698" "694" "692" "690" "689" "688" "684" "683" "679" "677" "676" "675" "674" "673" "672" "671" "670" "669" "666" "662" "661" "660" "659" "656" "655" "654" "653" "652" "651" "650" "649" "648" "646" "645" "643" "642" "637" "636" "633" "630" "629" "627" "626" "624" "623" "622" "617" "616" "615" "614" "613" "612" "609" "608" "607" "606" "604" "603" "601" "599" "593" "592" "591" "590" "587" "585" "583" "580" "575" "572" "571" "570" "568" "566" "562" "559" "557" "556" "555" "554" "553" "552" "551" "550" "548" "547" "546" "545" "544" "543" "542" "540" "539" "537" "536" "535" "533" "532" "531" "530" "529" "528" "527" "526" "525" "524" "523" "522" "521" "520" "519" "517" "515" "513" "512" "511" "510" "507" "506" "505" "504" "503" "501" "499" "498" "496" "495" "494" "491" "490" "489" "488" "486" "485" "483" "482" "480" "479" "478" "477" "473" "472" "470" "469" "468" "466" "464" "463" "462" "459" "458" "454" "452" "450" "449" "448" "447" "446" "445" "444" "442" "440" "439" "438" "437" "436" "435" "434" "433" "432" "428" "427" "426" "425" "424" "423" "422" "421" "420" "419" "418" "417" "415" "414" "412" "410" "409" "408" "407" "406" "405" "404" "403" "402" "401" "397" "396" "395" "394" "393" "392" "390" "389" "388" "387" "386" "385" "384" "382" "381" "380" "379" "378" "377" "376" "375" "374" "373" "372" "371" "369" "368" "366" "365" "364" "363" "361" "360" "359" "358" "357" "356" "355" "354" "352" "351" "350" "349" "348" "346" "345" "344" "343" "341" "340" "339" "338" "337" "336" "334" "333" "332" "331" "330" "329" "328" "324" "323" "321" "319" "318" "317" "315" "313" "311" "309" "307" "306" "305" "304" "302" "301" "300" "299" "298" "296" "295" "294" "293" "291" "290" "289" "288" "286" "281" "279" "278" "277" "276" "275" "274" "273" "272" "270" "269" "268" "267" "266" "265" "263" "262" "261" "259" "257" "256" "255" "253" "251" "250" "249" "248" "247" "245" "241" "240" "239" "238" "237" "236" "235" "234" "233" "232" "229" "228" "227" "225" "223" "222" "221" "220" "219" "216" "215" "214" "213" "212" "206" "204" "203" "202" "201" "200" "199" "198" "197" "196" "195" "194" "193" "191" "190" "186" "185" "184" "182" "181" "180" "179" "178" "177" "175" "174" "173" "172" "171" "170" "169" "168" "167" "166" "165" "161" "159" "158" "157" "156" "155" "153" "152" "149" "148" "147" "146" "145" "142" "141" "140" "138" "137" "136" "134" "133" "132" "131" "129" "128" "126" "125" "124" "123" "122" "120" "119" "118" "117" "116" "115" "114" "113" "112" "111" "110" "109" "108" "107" "106" "105" "104" "103" "102" "100" "99" "98" "97" "96" "95" "94" "92" "91" "90" "89" "88" "87" "86" "85" "84" "83" "82" "81" "80" "79" "78" "77" "76" "75" "74" "72" "71" "69" "66" "65" "64" "63" "62" "61" "60" "59" "58" "56" "54" "53" "52" "51" "50" "49" "48" "47" "45" "44" "43" "42" "41" "40" "39" "38" "36" "34" "31" "30" "29" "28" "27" "26" "24" "23" "22" "21" "19" "18" "16" "15" "14" "13" "12" "11" "10" "9" "8" "7" "6" "5" "4" "3" "2" "1" 

Redescription R13 Rules: 

Dist: 0 0 90 32 13
W1R: IMMT2W5 >= 2.0 <= 2.0 AND MMWRITE >= 1.0 <= 1.0 AND MOCA >= 23.0 <= 29.0 AND CDMEMORY >= 0.5 <= 1.0 AND BCINSOMN >= 1.0 <= 1.0 
W2R: PROTEIN >= 0.0 <= 58.0 AND ICV >= 1348583.728697 <= 2072473.303068 AND RCT9 >= 2.1 <= 4.2 
JS: 0.2766393442622951
p-value :4.82597531705764E-5
Support intersection: 135
Support union: 488

Covered examples (intersection): 
"776" "764" "759" "751" "738" "729" "728" "726" "720" "718" "709" "690" "689" "674" "671" "660" "654" "649" "648" "640" "639" "638" "633" "623" "616" "610" "608" "603" "599" "593" "592" "585" "576" "574" "572" "570" "562" "552" "545" "540" "539" "530" "520" "515" "491" "482" "480" "475" "472" "464" "449" "437" "434" "428" "421" "400" "396" "395" "394" "351" "347" "339" "338" "330" "329" "324" "304" "302" "290" "286" "283" "281" "280" "276" "266" "264" "252" "250" "245" "238" "228" "224" "222" "220" "218" "211" "206" "201" "171" "169" "166" "147" "144" "134" "133" "127" "123" "116" "115" "113" "110" "106" "97" "96" "92" "90" "88" "86" "81" "74" "72" "68" "66" "64" "55" "54" "50" "49" "48" "45" "44" "43" "40" "37" "33" "28" "26" "21" "18" "16" "15" "8" "6" "4" "1" 
Union elements: 
"871" "820" "814" "813" "810" "809" "808" "805" "804" "803" "800" "799" "798" "796" "795" "794" "793" "792" "791" "790" "789" "788" "787" "786" "781" "778" "777" "776" "774" "773" "772" "764" "762" "761" "759" "758" "757" "752" "751" "749" "748" "745" "741" "740" "738" "737" "736" "733" "730" "729" "728" "727" "726" "724" "723" "722" "721" "720" "718" "712" "711" "709" "708" "707" "706" "705" "704" "698" "696" "695" "693" "690" "689" "687" "686" "684" "679" "678" "676" "675" "674" "671" "670" "669" "667" "665" "664" "660" "659" "654" "651" "649" "648" "646" "645" "643" "642" "641" "640" "639" "638" "635" "634" "633" "631" "625" "623" "621" "620" "617" "616" "614" "611" "610" "609" "608" "605" "603" "601" "599" "598" "597" "596" "593" "592" "590" "586" "585" "584" "583" "581" "578" "577" "576" "574" "573" "572" "570" "569" "568" "566" "565" "562" "561" "560" "559" "556" "555" "554" "553" "552" "549" "548" "545" "544" "543" "541" "540" "539" "537" "534" "533" "530" "527" "526" "523" "522" "520" "519" "517" "515" "514" "512" "511" "508" "504" "501" "500" "499" "498" "497" "496" "491" "485" "484" "483" "482" "480" "479" "476" "475" "473" "472" "471" "468" "466" "465" "464" "461" "460" "459" "458" "457" "456" "453" "452" "451" "450" "449" "447" "445" "444" "441" "440" "438" "437" "436" "435" "434" "432" "429" "428" "426" "424" "423" "421" "420" "419" "418" "416" "415" "412" "410" "409" "407" "405" "403" "400" "399" "398" "396" "395" "394" "391" "390" "388" "386" "384" "383" "382" "377" "374" "372" "368" "363" "362" "361" "360" "358" "357" "355" "354" "352" "351" "350" "349" "347" "345" "343" "342" "340" "339" "338" "336" "335" "333" "331" "330" "329" "326" "324" "323" "322" "318" "317" "316" "311" "310" "309" "308" "305" "304" "302" "301" "300" "299" "298" "296" "295" "293" "292" "290" "287" "286" "284" "283" "282" "281" "280" "279" "276" "275" "273" "271" "268" "266" "264" "262" "261" "259" "258" "257" "256" "255" "254" "253" "252" "250" "249" "247" "246" "245" "244" "242" "240" "239" "238" "237" "236" "230" "228" "226" "225" "224" "222" "221" "220" "218" "215" "211" "209" "207" "206" "205" "201" "200" "198" "197" "196" "195" "194" "191" "189" "185" "183" "181" "179" "175" "174" "173" "172" "171" "169" "168" "167" "166" "164" "163" "162" "161" "160" "158" "156" "153" "152" "147" "145" "144" "142" "141" "140" "139" "138" "134" "133" "132" "127" "124" "123" "121" "119" "118" "117" "116" "115" "113" "111" "110" "109" "108" "106" "105" "104" "99" "98" "97" "96" "94" "93" "92" "91" "90" "88" "86" "85" "83" "82" "81" "80" "74" "73" "72" "70" "69" "68" "67" "66" "65" "64" "63" "61" "60" "59" "57" "55" "54" "53" "52" "51" "50" "49" "48" "47" "45" "44" "43" "40" "39" "38" "37" "36" "35" "33" "32" "31" "30" "29" "28" "27" "26" "25" "21" "20" "18" "17" "16" "15" "13" "11" "10" "9" "8" "7" "6" "5" "4" "3" "1" 

Redescription R14 Rules: 

Dist: 0 0 6 30 67
W1R: Q4SCORE >= 7.0 <= 10.0 
W2R: Entorhinal >= 1438.0 <= 3457.0 AND Ventricles >= 12792.0 <= 134953.0 AND AV45 >= 1.131037 <= 1.799514 AND FDG >= 3.48632 <= 5.99516 
JS: 0.36013986013986016
p-value :0.0
Support intersection: 103
Support union: 286

Covered examples (intersection): 
"888" "864" "859" "845" "809" "806" "803" "800" "791" "790" "784" "780" "774" "770" "768" "767" "765" "762" "761" "758" "753" "749" "748" "746" "742" "741" "740" "739" "736" "735" "733" "731" "717" "714" "707" "700" "699" "695" "694" "693" "691" "687" "678" "667" "657" "650" "644" "638" "635" "631" "624" "620" "619" "618" "596" "594" "587" "579" "577" "574" "567" "561" "519" "508" "500" "481" "474" "471" "467" "457" "456" "455" "451" "443" "431" "411" "391" "367" "353" "335" "327" "287" "280" "258" "252" "246" "230" "226" "218" "217" "205" "189" "176" "163" "162" "154" "150" "144" "130" "101" "93" "67" "32" 
Union elements: 
"917" "903" "902" "888" "881" "875" "871" "864" "863" "862" "860" "859" "851" "847" "845" "836" "835" "834" "833" "824" "823" "819" "818" "809" "806" "803" "800" "794" "791" "790" "784" "783" "782" "780" "779" "778" "777" "776" "775" "774" "773" "771" "770" "769" "768" "767" "765" "762" "761" "760" "758" "756" "755" "753" "752" "749" "748" "747" "746" "742" "741" "740" "739" "736" "735" "733" "732" "731" "729" "723" "721" "720" "719" "717" "716" "714" "711" "710" "709" "707" "705" "704" "702" "701" "700" "699" "697" "695" "694" "693" "691" "689" "688" "687" "683" "682" "681" "680" "678" "673" "670" "669" "668" "667" "665" "663" "660" "657" "653" "650" "647" "644" "640" "639" "638" "636" "635" "634" "631" "628" "625" "624" "620" "619" "618" "615" "610" "605" "603" "602" "600" "599" "598" "597" "596" "595" "594" "590" "589" "588" "587" "586" "584" "583" "582" "581" "579" "577" "576" "574" "569" "567" "565" "563" "561" "560" "558" "556" "552" "544" "542" "541" "534" "532" "519" "514" "509" "508" "500" "487" "484" "481" "478" "476" "475" "474" "471" "467" "461" "457" "456" "455" "454" "453" "451" "443" "441" "431" "429" "428" "427" "413" "411" "407" "402" "398" "391" "383" "370" "367" "362" "360" "354" "353" "351" "347" "345" "342" "335" "331" "327" "320" "312" "310" "308" "296" "292" "287" "285" "284" "283" "282" "281" "280" "271" "264" "260" "258" "254" "252" "246" "244" "243" "242" "231" "230" "226" "224" "218" "217" "215" "214" "211" "209" "208" "207" "205" "202" "201" "199" "197" "189" "188" "183" "176" "175" "164" "163" "162" "160" "154" "151" "150" "148" "144" "143" "130" "127" "121" "112" "107" "101" "98" "93" "89" "71" "70" "68" "67" "60" "50" "42" "35" "32" "31" "24" 

Redescription R15 Rules: 

Dist: 0 0 94 24 1
W1R: Q13SCORE >= 0.0 <= 0.0 AND ADAS13 >= 3.0 <= 19.0 AND CDMEMORY >= 0.5 <= 1.0 AND EcogSPMem >= 1.0 <= 3.375 
W2R: RCT14 >= 74.0 <= 513.0 AND RCT13 >= 3.6 <= 5.0 AND Hippocampus >= 6606.0 <= 9929.0 AND FDG >= 5.95883 <= 8.53584 
JS: 0.33147632311977715
p-value :5.3790305543088834E-12
Support intersection: 119
Support union: 359

Covered examples (intersection): 
"773" "759" "751" "745" "722" "718" "688" "686" "679" "674" "671" "670" "658" "654" "649" "643" "642" "633" "627" "622" "609" "607" "606" "593" "592" "583" "580" "578" "545" "543" "537" "532" "530" "517" "482" "472" "449" "444" "439" "427" "423" "412" "401" "395" "386" "385" "381" "374" "371" "358" "357" "355" "339" "330" "329" "314" "313" "311" "304" "290" "286" "274" "269" "261" "259" "250" "241" "238" "228" "227" "223" "212" "172" "171" "167" "161" "156" "152" "134" "133" "125" "116" "115" "111" "110" "109" "104" "103" "97" "96" "94" "92" "91" "90" "88" "87" "84" "82" "81" "78" "74" "71" "64" "63" "54" "48" "45" "41" "39" "33" "30" "25" "22" "15" "14" "10" "7" "4" "1" 
Union elements: 
"818" "813" "808" "805" "804" "799" "798" "797" "789" "788" "787" "786" "785" "776" "773" "768" "759" "751" "745" "730" "728" "725" "722" "720" "718" "708" "707" "698" "690" "689" "688" "686" "685" "679" "677" "675" "674" "672" "671" "670" "664" "660" "659" "658" "656" "655" "654" "653" "649" "646" "643" "642" "641" "633" "630" "627" "622" "617" "616" "615" "614" "613" "609" "607" "606" "604" "603" "601" "599" "593" "592" "590" "583" "580" "578" "572" "568" "566" "562" "557" "555" "554" "552" "551" "548" "547" "545" "543" "542" "540" "539" "537" "535" "532" "530" "529" "525" "524" "523" "520" "517" "515" "513" "512" "510" "505" "503" "501" "497" "496" "493" "492" "491" "489" "485" "482" "473" "472" "470" "468" "466" "465" "464" "463" "454" "449" "448" "447" "446" "444" "439" "438" "436" "434" "433" "432" "428" "427" "424" "423" "422" "421" "420" "419" "412" "409" "406" "402" "401" "400" "398" "396" "395" "394" "393" "392" "388" "387" "386" "385" "384" "381" "380" "378" "374" "373" "372" "371" "364" "363" "361" "360" "358" "357" "356" "355" "351" "350" "346" "339" "334" "333" "332" "331" "330" "329" "328" "322" "318" "315" "314" "313" "311" "304" "302" "299" "296" "295" "294" "290" "289" "286" "281" "278" "275" "274" "273" "272" "269" "268" "267" "266" "265" "261" "259" "257" "256" "255" "253" "251" "250" "245" "242" "241" "239" "238" "237" "236" "233" "229" "228" "227" "223" "222" "220" "219" "216" "215" "214" "213" "212" "207" "206" "202" "201" "199" "198" "197" "195" "187" "181" "175" "172" "171" "169" "167" "166" "165" "161" "159" "157" "156" "152" "147" "146" "142" "141" "138" "137" "134" "133" "132" "129" "128" "125" "124" "123" "122" "116" "115" "113" "111" "110" "109" "108" "106" "104" "103" "102" "99" "97" "96" "94" "93" "92" "91" "90" "88" "87" "85" "84" "82" "81" "80" "78" "74" "72" "71" "69" "65" "64" "63" "62" "61" "60" "59" "58" "57" "56" "54" "53" "51" "50" "49" "48" "45" "44" "43" "42" "41" "40" "39" "38" "37" "36" "34" "33" "30" "28" "27" "26" "25" "23" "22" "21" "18" "17" "16" "15" "14" "12" "11" "10" "7" "6" "5" "4" "3" "1" 

Redescription R16 Rules: 

Dist: 53 8 63 13 0
W1R: MMFLOOR >= 1.0 <= 1.0 AND EcogPtMem >= 1.0 <= 3.125 AND BCCHEST >= 1.0 <= 1.0 AND ADAS11 >= 0.0 <= 10.0 AND EcogSPTotal >= 1.0 <= 2.205128 AND Q4SCORE >= 0.0 <= 4.0 AND LETTERS >= 1.0 <= 8.0 
W2R: RCT3 >= 10.0 <= 128.0 AND HMT16 >= 21.1 <= 50.3 AND Hippocampus >= 6951.0 <= 9929.0 AND FDG >= 5.85458 <= 8.53584 AND RCT392 >= 0.5 <= 1.0 
JS: 0.3374384236453202
p-value :2.2370993946196904E-13
Support intersection: 137
Support union: 406

Covered examples (intersection): 
"814" "813" "811" "805" "802" "798" "789" "787" "772" "745" "725" "708" "698" "679" "674" "672" "671" "655" "654" "649" "622" "617" "607" "601" "593" "592" "580" "557" "554" "553" "535" "530" "529" "525" "523" "515" "512" "507" "505" "499" "490" "483" "472" "470" "469" "464" "463" "452" "446" "444" "440" "439" "434" "433" "426" "409" "406" "401" "396" "394" "393" "378" "373" "371" "363" "358" "357" "350" "348" "344" "340" "337" "334" "333" "330" "318" "315" "306" "305" "300" "299" "295" "286" "276" "274" "273" "269" "266" "262" "251" "238" "233" "228" "219" "213" "203" "198" "195" "191" "190" "186" "171" "147" "145" "138" "116" "109" "105" "102" "100" "94" "91" "88" "85" "84" "81" "74" "72" "65" "62" "61" "52" "45" "41" "40" "33" "27" "25" "21" "19" "18" "9" "7" "6" "4" "2" "1" 
Union elements: 
"916" "915" "913" "912" "911" "909" "907" "906" "904" "900" "898" "897" "896" "895" "893" "892" "891" "890" "889" "886" "885" "884" "882" "876" "874" "867" "866" "861" "858" "857" "856" "854" "853" "850" "846" "844" "843" "842" "841" "840" "839" "838" "837" "832" "831" "830" "829" "828" "827" "826" "822" "821" "816" "815" "814" "813" "812" "811" "807" "805" "804" "802" "801" "798" "797" "793" "792" "789" "788" "787" "786" "785" "773" "772" "764" "763" "759" "745" "737" "734" "725" "724" "708" "698" "692" "688" "679" "677" "675" "674" "672" "671" "662" "661" "656" "655" "654" "653" "652" "651" "649" "643" "642" "641" "633" "627" "626" "623" "622" "617" "616" "615" "614" "613" "608" "607" "604" "601" "593" "592" "591" "585" "583" "580" "578" "575" "571" "566" "559" "557" "555" "554" "553" "548" "546" "545" "543" "540" "539" "537" "536" "535" "531" "530" "529" "528" "527" "525" "524" "523" "522" "521" "520" "515" "512" "511" "510" "507" "505" "503" "501" "499" "498" "494" "493" "491" "490" "489" "488" "483" "482" "472" "470" "469" "468" "466" "464" "463" "459" "458" "452" "448" "447" "446" "445" "444" "440" "439" "438" "435" "434" "433" "427" "426" "423" "422" "421" "419" "418" "417" "410" "409" "408" "406" "404" "403" "401" "397" "396" "394" "393" "390" "389" "388" "387" "386" "385" "384" "379" "378" "377" "375" "373" "371" "368" "363" "358" "357" "356" "350" "348" "346" "344" "341" "340" "339" "338" "337" "334" "333" "330" "318" "317" "315" "307" "306" "305" "304" "303" "302" "301" "300" "299" "298" "295" "293" "291" "289" "288" "286" "281" "276" "275" "274" "273" "272" "270" "269" "268" "267" "266" "265" "263" "262" "261" "259" "257" "255" "251" "249" "247" "239" "238" "237" "235" "234" "233" "232" "229" "228" "227" "225" "221" "219" "216" "213" "212" "206" "204" "203" "200" "198" "196" "195" "194" "193" "191" "190" "186" "184" "182" "179" "178" "177" "174" "173" "171" "169" "168" "167" "165" "159" "157" "153" "152" "149" "147" "146" "145" "142" "141" "138" "137" "136" "132" "131" "126" "125" "124" "123" "121" "120" "116" "115" "111" "109" "108" "105" "103" "102" "100" "96" "95" "94" "91" "90" "88" "87" "85" "84" "82" "81" "80" "79" "78" "76" "74" "72" "71" "65" "64" "62" "61" "59" "58" "56" "54" "53" "52" "51" "49" "48" "45" "41" "40" "38" "34" "33" "27" "26" "25" "22" "21" "19" "18" "14" "11" "9" "8" "7" "6" "5" "4" "3" "2" "1" 

Redescription R17 Rules: 

Dist: 0 0 0 19 82
W1R: RAVLTPercForgetting >= 57.142857 <= 100.0 AND ADAS13 >= 18.0 <= 51.0 AND CDRSB >= 2.5 <= 9.0 AND Q4SCORE >= 5.0 <= 10.0 
W2R: AV45 >= 1.104495 <= 1.810077 AND FDG >= 3.48632 <= 5.98098 AND HMT16 >= 8.0 <= 46.5 
JS: 0.40239043824701193
p-value :0.0
Support intersection: 101
Support union: 251

Covered examples (intersection): 
"806" "800" "794" "791" "790" "784" "783" "780" "779" "778" "774" "770" "769" "767" "766" "765" "762" "761" "760" "758" "756" "755" "753" "752" "749" "748" "741" "740" "736" "733" "731" "729" "717" "701" "700" "697" "687" "678" "668" "667" "665" "657" "644" "640" "635" "620" "619" "618" "600" "596" "595" "594" "589" "588" "581" "579" "574" "567" "565" "541" "534" "518" "514" "509" "508" "500" "484" "481" "474" "471" "457" "456" "455" "451" "429" "411" "391" "353" "335" "327" "312" "310" "292" "287" "285" "280" "271" "264" "258" "252" "246" "244" "226" "218" "217" "208" "189" "183" "176" "162" "144" 
Union elements: 
"903" "888" "887" "881" "871" "864" "862" "859" "851" "847" "845" "835" "824" "810" "806" "803" "800" "795" "794" "791" "790" "784" "783" "782" "781" "780" "779" "778" "777" "775" "774" "771" "770" "769" "768" "767" "766" "765" "764" "762" "761" "760" "758" "756" "755" "754" "753" "752" "750" "749" "748" "747" "746" "743" "741" "740" "739" "738" "737" "736" "735" "733" "732" "731" "729" "728" "727" "723" "721" "719" "717" "716" "715" "714" "710" "707" "705" "702" "701" "700" "699" "697" "696" "695" "694" "693" "691" "687" "685" "682" "681" "678" "673" "668" "667" "665" "663" "660" "657" "650" "645" "644" "640" "639" "638" "635" "634" "631" "629" "628" "625" "620" "619" "618" "610" "608" "603" "600" "599" "598" "597" "596" "595" "594" "591" "589" "588" "586" "582" "581" "579" "577" "576" "574" "572" "569" "567" "565" "564" "563" "562" "561" "558" "552" "541" "534" "533" "519" "518" "516" "514" "509" "508" "500" "484" "481" "476" "475" "474" "471" "467" "457" "456" "455" "453" "451" "443" "440" "431" "429" "416" "413" "411" "407" "399" "398" "391" "376" "367" "365" "362" "353" "342" "336" "335" "327" "325" "320" "317" "316" "312" "310" "308" "298" "296" "292" "287" "285" "282" "280" "271" "264" "260" "258" "254" "252" "247" "246" "244" "243" "234" "231" "230" "226" "224" "218" "217" "208" "207" "205" "189" "188" "183" "176" "164" "163" "162" "160" "154" "151" "144" "139" "135" "130" "127" "114" "105" "101" "93" "89" "86" "77" "75" "68" "67" "57" "55" "46" "37" "32" "24" 

Redescription R18 Rules: 

Dist: 130 78 137 28 2
W1R: ADAS13 >= 0.0 <= 17.0 AND CDORIENT >= 0.0 <= 0.5 AND EcogSPPlan >= 1.0 <= 1.8 
W2R: Hippocampus >= 6636.0 <= 10602.0 AND FDG >= 5.75943 <= 8.53584 
JS: 0.6087662337662337
p-value :8.215650382226158E-15
Support intersection: 375
Support union: 616

Covered examples (intersection): 
"918" "916" "915" "914" "913" "912" "910" "909" "907" "906" "905" "904" "900" "899" "898" "897" "896" "893" "892" "891" "889" "885" "884" "882" "878" "877" "876" "874" "873" "872" "870" "869" "868" "867" "866" "865" "855" "854" "853" "850" "849" "848" "846" "844" "843" "842" "841" "840" "839" "838" "837" "832" "831" "829" "828" "827" "826" "825" "822" "821" "817" "815" "814" "813" "812" "811" "807" "805" "804" "802" "801" "799" "798" "797" "789" "788" "787" "786" "785" "773" "772" "763" "759" "751" "745" "730" "725" "718" "708" "698" "686" "683" "679" "677" "674" "672" "671" "666" "661" "659" "658" "656" "655" "654" "652" "651" "649" "646" "643" "642" "633" "630" "626" "617" "613" "609" "607" "606" "601" "593" "592" "580" "575" "571" "568" "557" "555" "554" "553" "550" "548" "546" "543" "540" "539" "537" "536" "535" "532" "530" "525" "523" "522" "520" "515" "513" "512" "507" "506" "505" "503" "501" "499" "498" "495" "493" "491" "490" "489" "488" "485" "483" "482" "472" "470" "469" "468" "464" "458" "452" "450" "449" "448" "447" "446" "445" "444" "440" "438" "435" "434" "433" "427" "426" "425" "424" "422" "421" "419" "418" "414" "412" "410" "409" "406" "403" "402" "401" "400" "396" "394" "393" "390" "389" "388" "387" "386" "385" "381" "380" "379" "378" "374" "373" "372" "371" "368" "366" "365" "364" "363" "361" "359" "358" "357" "356" "355" "351" "350" "349" "348" "346" "344" "343" "341" "340" "339" "334" "333" "332" "330" "329" "328" "318" "317" "315" "311" "306" "305" "304" "300" "299" "298" "295" "294" "289" "286" "281" "277" "276" "274" "273" "272" "269" "267" "266" "262" "261" "259" "251" "250" "247" "238" "237" "236" "234" "233" "232" "228" "227" "225" "222" "219" "216" "215" "214" "213" "203" "198" "197" "195" "194" "191" "190" "186" "185" "180" "179" "177" "174" "171" "169" "167" "165" "161" "159" "157" "156" "153" "152" "149" "147" "145" "142" "141" "140" "128" "124" "119" "116" "115" "111" "109" "108" "105" "104" "103" "102" "100" "99" "97" "96" "94" "92" "91" "90" "88" "87" "85" "84" "81" "80" "78" "74" "72" "71" "69" "65" "64" "63" "61" "60" "58" "54" "53" "52" "49" "48" "45" "43" "41" "40" "27" "25" "22" "21" "19" "15" "14" "11" "9" "7" "6" "5" "4" 
Union elements: 
"918" "916" "915" "914" "913" "912" "910" "909" "908" "907" "906" "905" "904" "902" "901" "900" "899" "898" "897" "896" "895" "893" "892" "891" "890" "889" "886" "885" "884" "883" "882" "880" "879" "878" "877" "876" "874" "873" "872" "870" "869" "868" "867" "866" "865" "861" "857" "855" "854" "853" "852" "850" "849" "848" "846" "844" "843" "842" "841" "840" "839" "838" "837" "834" "832" "831" "830" "829" "828" "827" "826" "825" "823" "822" "821" "820" "819" "817" "816" "815" "814" "813" "812" "811" "810" "808" "807" "805" "804" "802" "801" "799" "798" "797" "795" "793" "792" "789" "788" "787" "786" "785" "781" "773" "772" "768" "764" "763" "759" "754" "751" "745" "744" "737" "734" "730" "727" "725" "724" "722" "721" "720" "718" "712" "708" "707" "706" "703" "698" "692" "690" "689" "688" "686" "685" "684" "683" "679" "677" "676" "675" "674" "672" "671" "670" "666" "662" "661" "660" "659" "658" "656" "655" "654" "653" "652" "651" "649" "648" "646" "645" "643" "642" "641" "637" "633" "630" "629" "627" "626" "623" "622" "617" "615" "614" "613" "609" "608" "607" "606" "604" "601" "599" "593" "592" "591" "590" "586" "585" "583" "580" "578" "575" "571" "568" "566" "562" "559" "557" "555" "554" "553" "551" "550" "548" "547" "546" "545" "544" "543" "542" "540" "539" "537" "536" "535" "533" "532" "531" "530" "529" "528" "527" "525" "524" "523" "522" "521" "520" "517" "515" "513" "512" "511" "510" "507" "506" "505" "504" "503" "501" "499" "498" "497" "495" "494" "493" "491" "490" "489" "488" "486" "485" "483" "482" "480" "479" "477" "475" "472" "470" "469" "468" "466" "465" "464" "463" "462" "460" "459" "458" "454" "452" "450" "449" "448" "447" "446" "445" "444" "440" "439" "438" "437" "435" "434" "433" "432" "427" "426" "425" "424" "423" "422" "421" "419" "418" "417" "416" "414" "412" "410" "409" "408" "406" "404" "403" "402" "401" "400" "398" "397" "396" "395" "394" "393" "392" "390" "389" "388" "387" "386" "385" "384" "382" "381" "380" "379" "378" "377" "376" "375" "374" "373" "372" "371" "368" "366" "365" "364" "363" "361" "360" "359" "358" "357" "356" "355" "354" "352" "351" "350" "349" "348" "346" "345" "344" "343" "341" "340" "339" "338" "337" "336" "334" "333" "332" "330" "329" "328" "324" "323" "322" "319" "318" "317" "315" "314" "313" "311" "309" "307" "306" "305" "304" "303" "302" "301" "300" "299" "298" "295" "294" "293" "292" "291" "290" "289" "288" "286" "281" "277" "276" "275" "274" "273" "272" "270" "269" "268" "267" "266" "265" "263" "262" "261" "259" "257" "256" "255" "253" "251" "250" "249" "248" "247" "245" "242" "241" "239" "238" "237" "236" "235" "234" "233" "232" "229" "228" "227" "225" "223" "222" "221" "220" "219" "216" "215" "214" "213" "212" "206" "204" "203" "202" "201" "200" "199" "198" "197" "196" "195" "194" "193" "191" "190" "187" "186" "185" "184" "182" "181" "180" "179" "178" "177" "175" "174" "173" "172" "171" "170" "169" "168" "167" "166" "165" "161" "159" "158" "157" "156" "155" "153" "152" "149" "148" "147" "146" "145" "142" "141" "140" "138" "137" "136" "134" "133" "132" "131" "128" "126" "125" "124" "123" "122" "121" "120" "119" "118" "117" "116" "115" "113" "112" "111" "110" "109" "108" "106" "105" "104" "103" "102" "100" "99" "97" "96" "95" "94" "92" "91" "90" "89" "88" "87" "86" "85" "84" "83" "82" "81" "80" "79" "78" "77" "76" "74" "72" "71" "69" "68" "65" "64" "63" "62" "61" "60" "59" "58" "56" "55" "54" "53" "52" "51" "50" "49" "48" "45" "44" "43" "42" "41" "40" "39" "38" "36" "34" "33" "30" "29" "28" "27" "26" "25" "22" "21" "19" "18" "17" "16" "15" "14" "12" "11" "10" "9" "8" "7" "6" "5" "4" "3" "2" "1" 

Redescription R19 Rules: 

Dist: 0 1 11 38 91
W1R: ADAS13 >= 18.0 <= 52.0 
W2R: AV45 >= 1.202826 <= 1.810077 AND FDG >= 3.48632 <= 5.84755 
JS: 0.4208955223880597
p-value :0.0
Support intersection: 141
Support union: 335

Covered examples (intersection): 
"917" "903" "888" "887" "875" "859" "847" "845" "835" "809" "806" "803" "800" "794" "791" "790" "783" "781" "780" "779" "778" "774" "770" "767" "766" "765" "762" "761" "760" "758" "755" "753" "752" "750" "749" "748" "746" "741" "740" "739" "736" "735" "731" "729" "717" "715" "714" "701" "700" "697" "695" "691" "687" "678" "668" "667" "665" "657" "644" "640" "638" "631" "620" "618" "596" "595" "594" "589" "588" "587" "586" "579" "577" "567" "565" "561" "541" "534" "519" "518" "514" "509" "508" "500" "487" "484" "481" "476" "474" "471" "467" "457" "456" "455" "443" "431" "429" "411" "391" "367" "362" "353" "335" "327" "325" "312" "292" "287" "285" "282" "264" "260" "258" "252" "246" "244" "230" "226" "224" "218" "217" "208" "205" "189" "183" "176" "164" "162" "160" "154" "151" "150" "144" "130" "114" "101" "93" "67" "46" "37" "32" 
Union elements: 
"917" "908" "903" "888" "887" "881" "880" "879" "875" "871" "864" "863" "862" "860" "859" "851" "847" "845" "835" "834" "833" "824" "820" "819" "818" "809" "806" "803" "800" "795" "794" "791" "790" "784" "783" "782" "781" "780" "779" "778" "777" "776" "775" "774" "771" "770" "769" "768" "767" "766" "765" "764" "762" "761" "760" "758" "756" "755" "754" "753" "752" "750" "749" "748" "747" "746" "743" "742" "741" "740" "739" "738" "737" "736" "735" "733" "732" "731" "729" "728" "727" "723" "721" "720" "719" "717" "716" "715" "714" "711" "710" "707" "705" "704" "702" "701" "700" "699" "697" "696" "695" "694" "693" "691" "689" "688" "687" "685" "682" "681" "680" "678" "673" "670" "669" "668" "667" "665" "663" "660" "657" "653" "650" "645" "644" "641" "640" "639" "638" "635" "634" "632" "631" "629" "628" "625" "621" "620" "619" "618" "615" "612" "611" "610" "605" "603" "602" "600" "599" "598" "597" "596" "595" "594" "591" "590" "589" "588" "587" "586" "584" "583" "582" "581" "579" "577" "576" "574" "572" "570" "569" "567" "565" "564" "563" "562" "561" "560" "558" "556" "552" "551" "541" "534" "519" "518" "516" "514" "509" "508" "500" "496" "487" "484" "481" "478" "476" "475" "474" "471" "467" "461" "457" "456" "455" "454" "453" "451" "443" "441" "436" "431" "429" "428" "416" "413" "411" "407" "405" "398" "391" "383" "376" "370" "367" "362" "360" "354" "353" "347" "342" "336" "335" "331" "327" "326" "325" "321" "320" "319" "316" "314" "313" "312" "310" "308" "303" "298" "296" "292" "287" "285" "284" "283" "282" "280" "279" "271" "265" "264" "260" "258" "256" "252" "247" "246" "244" "243" "242" "231" "230" "226" "224" "218" "217" "211" "210" "209" "208" "207" "205" "202" "201" "199" "192" "189" "188" "187" "183" "176" "175" "170" "164" "163" "162" "160" "154" "151" "150" "148" "144" "143" "139" "135" "130" "129" "127" "125" "121" "117" "114" "107" "101" "98" "93" "89" "86" "77" "75" "70" "68" "67" "57" "50" "46" "37" "35" "32" "31" "30" "28" "24" "20" "13" "12" 

Redescription R20 Rules: 

Dist: 71 30 29 6 0
W1R: FAQ >= 0.0 <= 0.0 AND RAVLTImmediate >= 39.0 <= 68.0 AND MMSE >= 29.0 <= 30.0 AND ADAS13 >= 1.0 <= 17.0 AND EcogPtTotal >= 1.0 <= 2.026316 AND Q1SCORE >= 4.0 <= 17.0 
W2R: Entorhinal >= 3141.0 <= 5896.0 AND AV45 >= 0.850872 <= 1.246511 AND FDG >= 5.99966 <= 8.35249 
JS: 0.3358024691358025
p-value :4.553024623987767E-13
Support intersection: 136
Support union: 405

Covered examples (intersection): 
"912" "907" "906" "900" "896" "884" "883" "882" "870" "857" "853" "850" "843" "841" "840" "837" "832" "831" "829" "827" "825" "821" "817" "814" "811" "799" "798" "793" "788" "786" "772" "724" "718" "708" "677" "675" "655" "643" "642" "601" "593" "557" "555" "554" "550" "546" "536" "531" "527" "525" "521" "503" "499" "489" "488" "482" "470" "458" "452" "450" "448" "438" "435" "433" "426" "422" "419" "417" "410" "409" "408" "404" "397" "390" "387" "384" "379" "366" "364" "358" "356" "352" "349" "346" "344" "340" "334" "315" "306" "305" "304" "300" "299" "289" "286" "274" "272" "269" "268" "266" "261" "257" "251" "238" "236" "225" "221" "213" "197" "193" "190" "180" "179" "174" "171" "168" "167" "166" "165" "149" "146" "145" "142" "123" "102" "94" "81" "63" "49" "48" "41" "34" "27" "19" "14" "6" 
Union elements: 
"918" "916" "913" "912" "911" "910" "907" "906" "905" "901" "900" "899" "898" "897" "896" "894" "892" "891" "889" "886" "885" "884" "883" "882" "880" "878" "873" "870" "867" "865" "861" "857" "856" "855" "853" "850" "848" "846" "844" "843" "842" "841" "840" "839" "837" "834" "832" "831" "830" "829" "827" "826" "825" "822" "821" "820" "819" "817" "816" "815" "814" "812" "811" "804" "802" "799" "798" "797" "796" "793" "792" "789" "788" "787" "786" "785" "772" "763" "751" "745" "730" "725" "724" "718" "712" "708" "698" "692" "683" "679" "677" "676" "675" "673" "672" "671" "670" "664" "662" "661" "655" "654" "653" "652" "649" "646" "643" "642" "633" "630" "627" "626" "623" "622" "614" "613" "612" "609" "604" "601" "593" "592" "585" "583" "580" "575" "571" "557" "556" "555" "554" "553" "551" "550" "546" "539" "537" "536" "535" "532" "531" "530" "527" "526" "525" "523" "521" "517" "511" "506" "505" "503" "501" "499" "498" "491" "490" "489" "488" "485" "483" "482" "480" "479" "478" "477" "472" "470" "469" "468" "466" "459" "458" "454" "452" "450" "449" "448" "447" "446" "442" "438" "437" "435" "434" "433" "432" "427" "426" "425" "424" "422" "420" "419" "418" "417" "415" "414" "410" "409" "408" "407" "406" "404" "403" "400" "397" "394" "392" "390" "388" "387" "386" "385" "384" "382" "381" "380" "379" "378" "377" "375" "374" "372" "371" "369" "368" "366" "364" "363" "361" "358" "356" "355" "354" "352" "350" "349" "348" "346" "344" "341" "340" "339" "337" "334" "333" "332" "330" "329" "324" "318" "317" "315" "313" "311" "306" "305" "304" "300" "299" "298" "291" "290" "289" "286" "279" "275" "274" "272" "269" "268" "267" "266" "265" "262" "261" "259" "257" "255" "253" "251" "250" "249" "245" "241" "238" "236" "235" "233" "232" "229" "228" "227" "225" "222" "221" "215" "214" "213" "203" "202" "201" "198" "197" "196" "195" "194" "193" "190" "186" "185" "184" "181" "180" "179" "177" "175" "174" "173" "171" "168" "167" "166" "165" "161" "159" "158" "157" "155" "153" "152" "149" "147" "146" "145" "142" "141" "140" "136" "132" "128" "123" "119" "116" "115" "113" "111" "110" "109" "108" "106" "102" "100" "99" "98" "97" "96" "95" "94" "90" "88" "87" "85" "84" "83" "82" "81" "80" "79" "78" "74" "72" "71" "66" "65" "63" "62" "60" "59" "54" "52" "49" "48" "45" "43" "41" "40" "39" "38" "34" "28" "27" "22" "21" "19" "14" "11" "10" "9" "6" "5" "4" "2" "1" 

Redescription R21 Rules: 

Dist: 0 0 7 22 75
W1R: RAVLTLearning >= -2.0 <= 8.0 AND ADAS13 >= 20.0 <= 52.0 AND CDRSB >= 1.5 <= 10.0 AND Q4SCORE >= 5.0 <= 10.0 
W2R: RCT3 >= 7.0 <= 39.0 AND Ventricles >= 23105.0 <= 134953.0 AND AV45 >= 1.104495 <= 1.810077 AND FDG >= 3.48632 <= 5.99516 AND HMT16 >= 8.0 <= 46.5 
JS: 0.4015444015444015
p-value :0.0
Support intersection: 104
Support union: 259

Covered examples (intersection): 
"806" "803" "800" "794" "791" "790" "784" "783" "780" "779" "778" "774" "770" "767" "765" "762" "761" "758" "755" "753" "752" "750" "749" "748" "741" "740" "736" "733" "731" "729" "717" "715" "700" "699" "697" "693" "687" "668" "667" "665" "660" "657" "650" "638" "635" "631" "620" "618" "596" "595" "594" "589" "581" "579" "574" "567" "565" "561" "541" "534" "518" "514" "509" "508" "500" "484" "481" "474" "467" "456" "455" "451" "416" "411" "391" "367" "362" "353" "327" "310" "292" "287" "285" "282" "280" "271" "264" "258" "252" "244" "230" "226" "218" "217" "208" "205" "189" "164" "163" "162" "144" "101" "67" "46" 
Union elements: 
"903" "888" "881" "880" "875" "871" "864" "862" "860" "859" "851" "847" "845" "835" "834" "833" "824" "820" "809" "806" "803" "800" "795" "794" "791" "790" "784" "783" "782" "781" "780" "779" "778" "777" "775" "774" "771" "770" "769" "768" "767" "766" "765" "762" "761" "760" "758" "756" "755" "753" "752" "750" "749" "748" "746" "743" "741" "740" "739" "737" "736" "735" "733" "732" "731" "729" "728" "727" "723" "721" "719" "717" "716" "715" "714" "711" "710" "707" "705" "702" "701" "700" "699" "697" "696" "695" "694" "693" "691" "687" "685" "682" "681" "680" "678" "673" "668" "667" "665" "663" "660" "657" "653" "650" "645" "644" "640" "639" "638" "635" "634" "632" "631" "628" "624" "620" "619" "618" "615" "612" "611" "610" "608" "602" "600" "599" "598" "597" "596" "595" "594" "591" "589" "588" "586" "581" "579" "577" "576" "574" "570" "569" "567" "565" "564" "563" "562" "561" "558" "541" "534" "519" "518" "516" "514" "509" "508" "500" "487" "484" "481" "476" "475" "474" "471" "467" "461" "457" "456" "455" "453" "451" "443" "441" "440" "431" "429" "416" "413" "411" "407" "396" "391" "383" "376" "370" "367" "362" "360" "353" "342" "336" "335" "327" "320" "319" "312" "310" "308" "296" "292" "287" "285" "284" "283" "282" "280" "271" "264" "260" "258" "254" "252" "246" "244" "243" "234" "231" "230" "226" "224" "218" "217" "209" "208" "205" "192" "189" "188" "187" "186" "183" "176" "164" "163" "162" "160" "154" "150" "144" "143" "139" "135" "130" "127" "121" "117" "114" "101" "89" "86" "77" "75" "67" "55" "46" "37" "32" "24" 

Redescription R22 Rules: 

Dist: 39 25 59 19 1
W1R: MMDRAW >= 1.0 <= 1.0 AND RAVLTImmediate >= 18.0 <= 44.0 AND ADAS13 >= 3.0 <= 19.0 AND EcogSPMem >= 1.0 <= 2.625 
W2R: Hippocampus >= 6709.0 <= 9929.0 AND Ventricles >= 20113.0 <= 122117.0 AND FDG >= 6.00023 <= 8.53584 
JS: 0.344578313253012
p-value :3.14666404044317E-10
Support intersection: 143
Support union: 415

Covered examples (intersection): 
"910" "907" "905" "904" "896" "893" "891" "885" "874" "867" "865" "861" "848" "842" "841" "839" "831" "829" "825" "821" "815" "811" "807" "804" "789" "785" "773" "751" "730" "722" "698" "688" "683" "672" "670" "666" "659" "656" "652" "646" "633" "609" "590" "583" "568" "555" "545" "537" "535" "530" "523" "513" "493" "491" "490" "485" "469" "468" "466" "463" "454" "452" "446" "427" "425" "414" "412" "410" "409" "395" "393" "380" "378" "374" "366" "361" "357" "351" "346" "343" "341" "332" "318" "313" "304" "294" "286" "281" "273" "267" "265" "250" "237" "236" "228" "227" "225" "223" "219" "216" "214" "199" "198" "197" "195" "194" "185" "177" "172" "169" "157" "153" "140" "134" "128" "125" "116" "115" "111" "104" "100" "97" "95" "92" "91" "88" "84" "80" "78" "74" "69" "64" "60" "48" "45" "43" "40" "36" "30" "28" "21" "18" "2" 
Union elements: 
"918" "917" "916" "915" "913" "912" "910" "909" "907" "906" "905" "904" "902" "901" "900" "899" "897" "896" "895" "893" "891" "890" "889" "887" "885" "883" "879" "878" "877" "876" "874" "873" "872" "870" "868" "867" "865" "861" "856" "855" "854" "852" "848" "846" "844" "843" "842" "841" "840" "839" "834" "831" "830" "829" "828" "825" "823" "822" "821" "819" "818" "816" "815" "813" "811" "810" "808" "807" "805" "804" "801" "799" "798" "797" "795" "789" "788" "787" "785" "776" "773" "764" "751" "730" "728" "727" "722" "718" "712" "708" "706" "704" "703" "698" "694" "690" "688" "685" "684" "683" "679" "677" "676" "675" "672" "671" "670" "669" "666" "661" "659" "656" "654" "653" "652" "649" "646" "641" "637" "633" "630" "626" "623" "622" "614" "613" "609" "603" "601" "599" "592" "590" "583" "582" "580" "572" "571" "568" "562" "557" "555" "554" "553" "551" "550" "548" "547" "546" "545" "544" "543" "542" "540" "539" "537" "536" "535" "532" "530" "529" "525" "523" "520" "519" "513" "510" "507" "506" "505" "499" "493" "491" "490" "488" "486" "485" "480" "472" "469" "468" "466" "465" "463" "462" "454" "452" "450" "449" "448" "446" "444" "440" "439" "438" "437" "436" "435" "433" "432" "427" "426" "425" "421" "419" "414" "412" "410" "409" "408" "406" "405" "403" "402" "400" "395" "394" "393" "389" "386" "385" "384" "382" "381" "380" "379" "378" "376" "374" "372" "371" "368" "366" "363" "361" "360" "359" "357" "354" "352" "351" "349" "348" "346" "343" "341" "339" "337" "336" "334" "333" "332" "331" "330" "328" "318" "315" "313" "309" "306" "305" "304" "303" "300" "295" "294" "286" "281" "279" "278" "277" "276" "275" "273" "272" "270" "269" "268" "267" "266" "265" "263" "262" "261" "260" "256" "250" "248" "245" "241" "239" "238" "237" "236" "234" "228" "227" "225" "223" "220" "219" "216" "215" "214" "206" "204" "203" "202" "201" "200" "199" "198" "197" "196" "195" "194" "193" "191" "185" "184" "182" "181" "179" "178" "177" "175" "174" "173" "172" "171" "170" "169" "165" "159" "158" "157" "156" "153" "148" "142" "141" "140" "134" "133" "131" "129" "128" "126" "125" "124" "123" "122" "120" "116" "115" "114" "113" "111" "110" "109" "108" "104" "100" "97" "96" "95" "92" "91" "88" "84" "82" "80" "78" "77" "76" "74" "72" "71" "69" "64" "62" "60" "58" "56" "55" "54" "53" "52" "50" "49" "48" "45" "43" "42" "41" "40" "39" "38" "36" "31" "30" "29" "28" "25" "22" "21" "19" "18" "17" "16" "15" "10" "8" "6" "3" "2" 

Redescription R23 Rules: 

Dist: 124 66 139 46 2
W1R: FAQ >= 0.0 <= 2.0 
W2R: Ventricles >= 5650.0 <= 64706.0 AND AV45 >= 0.838537 <= 1.26174 AND FDG >= 5.8655 <= 8.35249 
JS: 0.5782208588957055
p-value :2.7003954627957683E-12
Support intersection: 377
Support union: 652

Covered examples (intersection): 
"918" "912" "907" "906" "905" "901" "900" "899" "898" "897" "896" "892" "889" "886" "885" "884" "883" "882" "878" "877" "873" "870" "869" "867" "866" "861" "857" "855" "853" "850" "848" "844" "843" "842" "841" "840" "839" "838" "837" "833" "832" "831" "830" "829" "828" "827" "825" "823" "822" "821" "818" "817" "815" "814" "812" "811" "805" "804" "802" "799" "798" "796" "793" "789" "788" "786" "785" "772" "763" "759" "745" "734" "730" "725" "724" "718" "712" "708" "706" "698" "692" "690" "688" "686" "683" "677" "676" "674" "673" "672" "671" "670" "654" "652" "649" "646" "643" "642" "633" "630" "627" "626" "623" "622" "621" "617" "616" "614" "613" "612" "609" "607" "606" "601" "593" "592" "585" "583" "570" "559" "557" "555" "554" "553" "551" "550" "546" "543" "542" "536" "532" "531" "530" "529" "527" "525" "523" "522" "521" "517" "512" "507" "506" "505" "504" "503" "499" "493" "491" "490" "489" "486" "485" "483" "482" "480" "479" "477" "472" "470" "469" "468" "466" "465" "464" "459" "454" "452" "450" "448" "446" "444" "438" "435" "433" "432" "427" "426" "425" "424" "422" "421" "419" "417" "415" "410" "409" "408" "406" "404" "403" "401" "397" "392" "390" "388" "387" "386" "385" "384" "382" "381" "380" "379" "378" "374" "373" "372" "371" "369" "368" "366" "365" "364" "363" "361" "358" "356" "355" "354" "352" "350" "346" "344" "341" "340" "337" "334" "333" "332" "331" "330" "329" "328" "320" "318" "315" "313" "306" "305" "304" "303" "302" "300" "299" "290" "289" "286" "277" "276" "275" "274" "272" "270" "269" "268" "267" "266" "265" "262" "261" "259" "257" "251" "245" "241" "238" "236" "232" "229" "228" "227" "225" "222" "221" "215" "214" "213" "211" "210" "204" "202" "198" "197" "196" "195" "193" "190" "184" "180" "179" "177" "175" "174" "171" "168" "167" "166" "165" "161" "159" "158" "157" "155" "153" "149" "147" "146" "142" "141" "140" "129" "128" "125" "123" "119" "116" "115" "113" "108" "103" "102" "100" "99" "98" "97" "96" "95" "94" "91" "90" "88" "87" "85" "84" "83" "81" "80" "79" "78" "74" "72" "71" "65" "63" "59" "58" "54" "53" "52" "49" "48" "43" "42" "41" "40" "39" "38" "34" "33" "31" "28" "27" "26" "25" "22" "21" "19" "14" "11" "10" "9" "6" "5" "4" "2" "1" 
Union elements: 
"918" "917" "916" "915" "914" "913" "912" "911" "910" "909" "908" "907" "906" "905" "904" "902" "901" "900" "899" "898" "897" "896" "895" "894" "893" "892" "891" "889" "886" "885" "884" "883" "882" "880" "879" "878" "877" "876" "874" "873" "872" "870" "869" "868" "867" "866" "865" "863" "861" "857" "856" "855" "854" "853" "850" "849" "848" "846" "845" "844" "843" "842" "841" "840" "839" "838" "837" "836" "834" "833" "832" "831" "830" "829" "828" "827" "826" "825" "823" "822" "821" "820" "819" "818" "817" "816" "815" "814" "813" "812" "811" "810" "808" "805" "804" "803" "802" "801" "799" "798" "797" "796" "795" "793" "792" "791" "789" "788" "787" "786" "785" "781" "773" "772" "764" "763" "759" "751" "750" "745" "743" "742" "738" "734" "730" "725" "724" "720" "718" "712" "709" "708" "706" "703" "698" "694" "693" "692" "691" "690" "688" "686" "684" "683" "682" "680" "679" "677" "676" "675" "674" "673" "672" "671" "670" "669" "666" "664" "662" "661" "659" "658" "657" "656" "655" "654" "653" "652" "651" "649" "648" "646" "643" "642" "641" "638" "637" "633" "632" "630" "629" "627" "626" "623" "622" "621" "617" "616" "614" "613" "612" "610" "609" "608" "607" "606" "605" "604" "601" "599" "593" "592" "590" "585" "583" "582" "580" "578" "575" "572" "571" "570" "569" "568" "566" "562" "560" "559" "558" "557" "556" "555" "554" "553" "551" "550" "549" "548" "547" "546" "544" "543" "542" "540" "539" "537" "536" "535" "533" "532" "531" "530" "529" "528" "527" "526" "525" "524" "523" "522" "521" "519" "517" "513" "512" "511" "510" "508" "507" "506" "505" "504" "503" "502" "501" "499" "498" "496" "495" "494" "493" "491" "490" "489" "488" "486" "485" "483" "482" "480" "479" "478" "477" "476" "475" "472" "470" "469" "468" "466" "465" "464" "463" "462" "459" "458" "457" "454" "453" "452" "450" "449" "448" "447" "446" "445" "444" "442" "440" "439" "438" "437" "436" "435" "434" "433" "432" "431" "429" "427" "426" "425" "424" "423" "422" "421" "420" "419" "418" "417" "415" "414" "412" "410" "409" "408" "406" "404" "403" "401" "400" "398" "397" "396" "394" "392" "390" "389" "388" "387" "386" "385" "384" "382" "381" "380" "379" "378" "377" "376" "375" "374" "373" "372" "371" "370" "369" "368" "366" "365" "364" "363" "362" "361" "359" "358" "357" "356" "355" "354" "352" "351" "350" "349" "348" "347" "346" "345" "344" "343" "341" "340" "339" "338" "337" "336" "334" "333" "332" "331" "330" "329" "328" "326" "323" "322" "321" "320" "319" "318" "317" "316" "315" "313" "311" "308" "307" "306" "305" "304" "303" "302" "301" "300" "299" "298" "295" "294" "293" "291" "290" "289" "288" "286" "281" "279" "278" "277" "276" "275" "274" "273" "272" "270" "269" "268" "267" "266" "265" "263" "262" "261" "259" "257" "256" "255" "253" "251" "250" "249" "247" "245" "241" "238" "237" "236" "235" "234" "233" "232" "229" "228" "227" "225" "224" "222" "221" "220" "219" "215" "214" "213" "211" "210" "206" "204" "203" "202" "200" "199" "198" "197" "196" "195" "194" "193" "191" "190" "187" "186" "185" "184" "183" "182" "181" "180" "179" "178" "177" "175" "174" "173" "171" "169" "168" "167" "166" "165" "163" "162" "161" "159" "158" "157" "156" "155" "153" "152" "151" "150" "149" "147" "146" "145" "142" "141" "140" "138" "137" "136" "134" "132" "131" "129" "128" "126" "125" "124" "123" "122" "120" "119" "117" "116" "115" "114" "113" "112" "110" "109" "108" "106" "105" "104" "103" "102" "100" "99" "98" "97" "96" "95" "94" "92" "91" "90" "89" "88" "87" "86" "85" "84" "83" "82" "81" "80" "79" "78" "76" "74" "72" "71" "69" "68" "67" "66" "65" "64" "63" "62" "61" "60" "59" "58" "56" "54" "53" "52" "51" "50" "49" "48" "47" "46" "45" "44" "43" "42" "41" "40" "39" "38" "36" "35" "34" "33" "31" "30" "29" "28" "27" "26" "25" "24" "22" "21" "20" "19" "17" "15" "14" "13" "11" "10" "9" "7" "6" "5" "4" "3" "2" "1" 

Redescription R24 Rules: 

Dist: 73 12 104 25 1
W1R: Q13SCORE >= 0.0 <= 0.0 AND ADAS13 >= 0.0 <= 17.0 AND GDWORTH >= 0.0 <= 0.0 
W2R: RCT20 >= 141.0 <= 358.0 AND Entorhinal >= 3349.0 <= 5896.0 AND FDG >= 5.9795 <= 8.53584 
JS: 0.43434343434343436
p-value :1.3403722576299515E-12
Support intersection: 215
Support union: 495

Covered examples (intersection): 
"814" "813" "811" "804" "802" "801" "799" "796" "789" "788" "787" "786" "773" "772" "751" "726" "725" "722" "718" "677" "675" "672" "671" "649" "643" "642" "633" "630" "627" "622" "614" "609" "601" "593" "580" "568" "557" "554" "553" "550" "546" "540" "537" "536" "532" "531" "530" "527" "525" "517" "515" "510" "505" "503" "499" "490" "488" "483" "482" "473" "472" "470" "469" "468" "463" "450" "448" "447" "439" "434" "433" "432" "426" "424" "423" "420" "415" "414" "409" "406" "403" "401" "394" "392" "390" "387" "386" "385" "384" "381" "378" "377" "374" "372" "364" "363" "358" "357" "355" "351" "350" "349" "345" "344" "343" "339" "334" "332" "330" "328" "318" "315" "311" "306" "304" "300" "299" "295" "290" "289" "286" "281" "278" "275" "274" "272" "269" "268" "266" "262" "261" "259" "257" "255" "253" "250" "245" "241" "238" "237" "236" "229" "228" "227" "225" "222" "221" "219" "213" "212" "198" "196" "194" "180" "174" "171" "161" "158" "157" "156" "153" "152" "146" "142" "141" "136" "134" "133" "123" "116" "115" "112" "111" "110" "108" "104" "102" "97" "96" "92" "90" "88" "87" "85" "84" "82" "81" "74" "71" "65" "64" "63" "61" "60" "59" "54" "53" "49" "48" "45" "43" "41" "40" "39" "34" "27" "23" "22" "21" "15" "14" "10" "7" "4" "3" 
Union elements: 
"918" "916" "914" "912" "911" "910" "909" "908" "906" "904" "901" "900" "898" "897" "894" "892" "891" "889" "886" "885" "884" "883" "877" "872" "870" "869" "867" "865" "858" "857" "856" "855" "853" "852" "849" "848" "846" "844" "843" "842" "841" "840" "839" "838" "837" "831" "830" "829" "828" "827" "826" "825" "823" "817" "815" "814" "813" "812" "811" "810" "808" "804" "802" "801" "799" "798" "796" "793" "789" "788" "787" "786" "785" "773" "772" "768" "763" "759" "751" "745" "726" "725" "724" "722" "720" "718" "713" "711" "708" "707" "698" "692" "690" "686" "684" "683" "677" "675" "674" "672" "671" "670" "666" "664" "662" "659" "658" "655" "654" "653" "652" "651" "649" "646" "643" "642" "636" "633" "630" "627" "626" "624" "623" "622" "616" "614" "613" "612" "609" "607" "606" "604" "601" "599" "593" "592" "583" "580" "578" "575" "573" "570" "568" "566" "557" "555" "554" "553" "551" "550" "547" "546" "545" "543" "542" "540" "539" "537" "536" "532" "531" "530" "528" "527" "526" "525" "524" "523" "522" "517" "515" "513" "512" "511" "510" "505" "503" "501" "499" "498" "497" "496" "495" "494" "493" "492" "491" "490" "489" "488" "485" "483" "482" "480" "479" "477" "473" "472" "470" "469" "468" "466" "463" "459" "458" "454" "452" "450" "449" "448" "447" "446" "445" "444" "442" "439" "438" "437" "434" "433" "432" "428" "427" "426" "424" "423" "422" "420" "419" "417" "415" "414" "412" "409" "406" "403" "402" "401" "400" "399" "397" "396" "395" "394" "392" "390" "389" "387" "386" "385" "384" "382" "381" "380" "379" "378" "377" "376" "375" "374" "373" "372" "371" "369" "366" "365" "364" "363" "361" "360" "359" "358" "357" "356" "355" "352" "351" "350" "349" "346" "345" "344" "343" "341" "340" "339" "334" "333" "332" "330" "329" "328" "322" "318" "317" "315" "313" "311" "309" "307" "306" "304" "302" "301" "300" "299" "298" "296" "295" "294" "293" "291" "290" "289" "286" "281" "278" "277" "275" "274" "273" "272" "269" "268" "267" "266" "265" "262" "261" "259" "257" "255" "253" "251" "250" "247" "245" "241" "239" "238" "237" "236" "235" "233" "232" "229" "228" "227" "225" "223" "222" "221" "220" "219" "216" "215" "214" "213" "212" "207" "206" "204" "202" "201" "200" "199" "198" "197" "196" "194" "191" "186" "185" "184" "181" "180" "177" "175" "174" "173" "172" "171" "170" "169" "168" "167" "166" "165" "161" "159" "158" "157" "156" "155" "153" "152" "147" "146" "142" "141" "140" "139" "137" "136" "134" "133" "132" "124" "123" "122" "118" "117" "116" "115" "113" "112" "111" "110" "109" "108" "107" "106" "104" "103" "102" "100" "97" "96" "95" "94" "92" "91" "90" "88" "87" "85" "84" "82" "81" "80" "79" "78" "74" "72" "71" "69" "65" "64" "63" "62" "61" "60" "59" "58" "57" "56" "54" "53" "52" "51" "50" "49" "48" "45" "44" "43" "42" "41" "40" "39" "38" "34" "33" "30" "27" "26" "25" "23" "22" "21" "19" "18" "17" "15" "14" "11" "10" "9" "7" "6" "5" "4" "3" "2" "1" 

Redescription R25 Rules: 

Dist: 2 0 10 32 76
W1R: RAVLTLearning >= -2.0 <= 8.0 AND ADAS13 >= 20.0 <= 52.0 AND Q4SCORE >= 5.0 <= 10.0 
W2R: Ventricles >= 23105.0 <= 134953.0 AND AV45 >= 1.104495 <= 1.810077 AND FDG >= 3.48632 <= 5.99516 AND HMT16 >= 8.0 <= 46.5 
JS: 0.4195804195804196
p-value :0.0
Support intersection: 120
Support union: 286

Covered examples (intersection): 
"806" "803" "800" "794" "791" "790" "784" "783" "780" "779" "778" "774" "770" "767" "765" "762" "761" "758" "755" "753" "752" "750" "749" "748" "743" "741" "740" "739" "736" "733" "731" "729" "721" "717" "715" "714" "700" "699" "697" "695" "693" "691" "687" "668" "667" "665" "660" "657" "650" "638" "635" "631" "620" "618" "596" "595" "594" "589" "581" "579" "574" "569" "567" "565" "561" "558" "541" "534" "518" "514" "509" "508" "500" "484" "481" "474" "467" "456" "455" "451" "431" "416" "411" "391" "367" "362" "353" "335" "327" "325" "310" "308" "292" "287" "285" "282" "280" "271" "264" "258" "252" "244" "230" "226" "224" "218" "217" "208" "205" "189" "164" "163" "162" "160" "144" "101" "68" "67" "46" "24" 
Union elements: 
"903" "888" "881" "880" "875" "871" "864" "863" "862" "860" "859" "851" "847" "845" "835" "834" "833" "824" "820" "819" "809" "806" "803" "800" "795" "794" "791" "790" "784" "783" "782" "781" "780" "779" "778" "777" "775" "774" "771" "770" "769" "768" "767" "766" "765" "762" "761" "760" "758" "756" "755" "753" "752" "750" "749" "748" "746" "743" "741" "740" "739" "737" "736" "735" "733" "732" "731" "729" "728" "727" "723" "721" "720" "719" "717" "716" "715" "714" "711" "710" "707" "705" "702" "701" "700" "699" "697" "696" "695" "694" "693" "691" "687" "685" "682" "681" "680" "678" "673" "668" "667" "665" "663" "660" "657" "653" "650" "645" "644" "641" "640" "639" "638" "635" "634" "632" "631" "629" "628" "624" "621" "620" "619" "618" "615" "612" "611" "610" "608" "605" "602" "600" "599" "598" "597" "596" "595" "594" "591" "589" "588" "586" "584" "581" "579" "577" "576" "574" "570" "569" "567" "565" "564" "563" "562" "561" "560" "558" "556" "541" "534" "519" "518" "516" "514" "509" "508" "500" "487" "484" "481" "478" "476" "475" "474" "471" "467" "461" "457" "456" "455" "453" "451" "443" "441" "440" "431" "429" "416" "413" "411" "407" "396" "391" "383" "376" "370" "367" "365" "362" "360" "354" "353" "342" "336" "335" "327" "325" "320" "319" "317" "316" "312" "310" "308" "303" "296" "292" "287" "285" "284" "283" "282" "280" "271" "264" "260" "258" "254" "252" "246" "244" "243" "242" "234" "231" "230" "226" "224" "218" "217" "211" "209" "208" "205" "192" "189" "188" "187" "186" "183" "176" "175" "164" "163" "162" "160" "154" "150" "144" "143" "139" "135" "130" "127" "121" "117" "114" "107" "105" "101" "89" "86" "77" "75" "70" "68" "67" "55" "46" "37" "35" "32" "24" "20" "12" 

Redescription R26 Rules: 

Dist: 68 45 67 13 0
W1R: MMFLOOR >= 1.0 <= 1.0 AND EcogPtMem >= 1.0 <= 3.125 AND ADAS11 >= 0.0 <= 10.0 AND EcogSPTotal >= 1.0 <= 2.205128 AND Q4SCORE >= 0.0 <= 4.0 AND BCCHEST >= 1.0 <= 1.0 
W2R: MidTemp >= 14130.0 <= 23666.0 AND Hippocampus >= 6963.0 <= 9929.0 AND FDG >= 5.94268 <= 8.53584 
JS: 0.41594827586206895
p-value :5.526690216584029E-13
Support intersection: 193
Support union: 464

Covered examples (intersection): 
"916" "915" "912" "909" "907" "906" "904" "900" "898" "897" "896" "893" "892" "891" "890" "885" "884" "874" "867" "861" "853" "850" "846" "844" "843" "842" "841" "840" "839" "837" "832" "829" "828" "827" "826" "822" "821" "815" "814" "813" "811" "802" "798" "787" "785" "772" "763" "745" "725" "718" "708" "698" "679" "677" "672" "671" "661" "655" "654" "652" "649" "642" "622" "617" "613" "601" "593" "592" "580" "555" "554" "553" "546" "530" "529" "520" "515" "507" "505" "503" "501" "499" "498" "490" "489" "472" "470" "469" "463" "458" "452" "448" "446" "445" "444" "438" "426" "422" "419" "410" "409" "406" "401" "396" "393" "389" "386" "378" "373" "363" "358" "357" "356" "348" "344" "341" "340" "337" "334" "333" "330" "318" "315" "306" "300" "299" "295" "286" "274" "272" "269" "267" "266" "262" "251" "238" "237" "233" "228" "227" "219" "216" "213" "203" "198" "195" "191" "190" "186" "179" "174" "171" "169" "167" "165" "157" "152" "145" "142" "116" "111" "109" "105" "102" "100" "96" "95" "94" "87" "85" "84" "81" "74" "72" "65" "61" "52" "45" "41" "40" "33" "27" "25" "21" "19" "18" "14" "11" "9" "6" "4" "2" "1" 
Union elements: 
"916" "915" "914" "913" "912" "911" "910" "909" "907" "906" "905" "904" "900" "899" "898" "897" "896" "895" "893" "892" "891" "890" "889" "886" "885" "884" "882" "880" "878" "877" "876" "874" "873" "870" "867" "866" "861" "858" "857" "856" "854" "853" "850" "848" "846" "844" "843" "842" "841" "840" "839" "838" "837" "832" "831" "830" "829" "828" "827" "826" "825" "822" "821" "820" "819" "817" "816" "815" "814" "813" "812" "811" "807" "805" "804" "802" "801" "799" "798" "797" "793" "792" "789" "788" "787" "786" "785" "773" "772" "764" "763" "759" "751" "745" "737" "734" "730" "725" "724" "720" "718" "708" "698" "692" "683" "679" "677" "675" "674" "672" "671" "670" "666" "662" "661" "656" "655" "654" "653" "652" "651" "649" "646" "643" "642" "627" "626" "623" "622" "617" "616" "615" "614" "613" "608" "607" "604" "601" "593" "592" "591" "585" "580" "575" "571" "568" "566" "559" "557" "555" "554" "553" "551" "546" "540" "537" "536" "535" "532" "531" "530" "529" "528" "527" "525" "524" "523" "522" "521" "520" "517" "515" "513" "512" "511" "510" "507" "505" "503" "501" "499" "498" "494" "493" "491" "490" "489" "488" "485" "483" "479" "472" "470" "469" "468" "466" "464" "463" "459" "458" "454" "452" "450" "449" "448" "447" "446" "445" "444" "440" "439" "438" "435" "434" "433" "427" "426" "425" "424" "423" "422" "421" "419" "418" "417" "410" "409" "408" "406" "404" "403" "402" "401" "397" "396" "395" "394" "393" "390" "389" "388" "387" "386" "385" "384" "380" "379" "378" "377" "375" "374" "373" "372" "371" "368" "366" "363" "361" "359" "358" "357" "356" "355" "350" "349" "348" "346" "345" "344" "341" "340" "339" "338" "337" "334" "333" "332" "330" "329" "328" "319" "318" "317" "315" "314" "313" "311" "307" "306" "305" "304" "302" "301" "300" "299" "298" "295" "293" "291" "289" "288" "286" "281" "276" "275" "274" "273" "272" "270" "269" "268" "267" "266" "265" "263" "262" "261" "259" "257" "255" "251" "250" "249" "247" "239" "238" "237" "235" "234" "233" "232" "229" "228" "227" "225" "221" "219" "216" "215" "213" "206" "204" "203" "201" "200" "199" "198" "197" "196" "195" "194" "193" "191" "190" "186" "184" "182" "181" "179" "178" "177" "174" "173" "172" "171" "170" "169" "168" "167" "165" "161" "159" "157" "156" "153" "152" "149" "147" "146" "145" "142" "141" "140" "138" "137" "136" "134" "133" "132" "131" "128" "126" "124" "123" "120" "119" "117" "116" "111" "110" "109" "108" "105" "104" "103" "102" "100" "97" "96" "95" "94" "92" "91" "90" "88" "87" "85" "84" "81" "80" "79" "76" "74" "72" "71" "65" "64" "62" "61" "60" "59" "56" "54" "53" "52" "51" "49" "48" "45" "41" "40" "38" "36" "34" "33" "27" "26" "25" "22" "21" "19" "18" "16" "14" "11" "9" "8" "7" "6" "5" "4" "3" "2" "1" 

Redescription R27 Rules: 

Dist: 0 0 70 25 9
W1R: IMMT2W5 >= 2.0 <= 2.0 AND MMWRITE >= 1.0 <= 1.0 AND MOCA >= 23.0 <= 29.0 AND CDMEMORY >= 0.5 <= 1.0 AND BCINSOMN >= 1.0 <= 1.0 
W2R: PROTEIN >= 0.0 <= 58.0 AND ICV >= 1354848.23287 <= 2072473.303068 AND MidTemp >= 15329.0 <= 29435.0 AND WholeBrain >= 1009503.954395 <= 1443990.508923 AND RCT9 >= 2.1 <= 4.2 
JS: 0.2701298701298701
p-value :9.494575021751217E-7
Support intersection: 104
Support union: 385

Covered examples (intersection): 
"764" "759" "751" "738" "729" "728" "726" "720" "718" "709" "690" "660" "649" "639" "638" "633" "623" "610" "608" "603" "599" "593" "592" "585" "574" "572" "570" "562" "552" "545" "539" "530" "515" "491" "482" "475" "472" "449" "434" "428" "400" "396" "394" "351" "347" "339" "338" "330" "329" "324" "304" "290" "286" "281" "276" "266" "250" "245" "238" "228" "224" "222" "218" "206" "201" "171" "169" "166" "147" "134" "133" "127" "123" "116" "115" "113" "110" "106" "97" "96" "92" "90" "88" "86" "81" "74" "72" "68" "55" "54" "50" "49" "48" "45" "43" "40" "37" "33" "28" "21" "18" "16" "15" "1" 
Union elements: 
"871" "820" "814" "813" "809" "804" "800" "799" "798" "795" "794" "793" "791" "789" "788" "787" "786" "781" "778" "777" "776" "774" "773" "764" "761" "759" "757" "751" "745" "738" "737" "736" "730" "729" "728" "727" "726" "724" "722" "721" "720" "718" "712" "711" "709" "708" "707" "705" "704" "698" "695" "690" "689" "684" "679" "676" "675" "674" "671" "670" "669" "667" "664" "660" "654" "651" "649" "648" "646" "645" "643" "642" "640" "639" "638" "635" "633" "623" "617" "616" "610" "609" "608" "605" "603" "601" "599" "598" "596" "593" "592" "590" "586" "585" "584" "583" "581" "577" "576" "574" "573" "572" "570" "568" "566" "565" "562" "560" "556" "555" "553" "552" "549" "545" "544" "543" "540" "539" "537" "533" "530" "527" "526" "523" "522" "520" "519" "517" "515" "514" "511" "501" "500" "498" "497" "496" "491" "485" "484" "483" "482" "480" "476" "475" "473" "472" "471" "468" "466" "465" "464" "460" "458" "451" "449" "447" "444" "440" "438" "437" "436" "435" "434" "432" "428" "426" "424" "421" "420" "419" "418" "416" "415" "412" "410" "409" "407" "405" "403" "400" "399" "396" "395" "394" "390" "386" "384" "383" "374" "372" "363" "362" "361" "358" "357" "355" "354" "352" "351" "350" "349" "347" "345" "343" "340" "339" "338" "336" "333" "331" "330" "329" "324" "323" "318" "311" "308" "305" "304" "302" "301" "300" "299" "298" "296" "293" "292" "290" "286" "283" "282" "281" "280" "279" "276" "275" "273" "271" "266" "264" "261" "259" "258" "257" "256" "255" "253" "252" "250" "247" "245" "242" "240" "238" "237" "236" "228" "225" "224" "222" "220" "218" "215" "211" "207" "206" "201" "198" "197" "196" "194" "191" "185" "183" "181" "179" "175" "173" "172" "171" "169" "167" "166" "164" "162" "161" "160" "158" "153" "152" "147" "145" "144" "142" "141" "140" "139" "134" "133" "132" "127" "124" "123" "121" "119" "118" "117" "116" "115" "113" "111" "110" "109" "108" "106" "105" "104" "98" "97" "96" "94" "93" "92" "91" "90" "88" "86" "85" "82" "81" "80" "74" "73" "72" "70" "68" "66" "65" "64" "63" "61" "60" "59" "57" "55" "54" "53" "51" "50" "49" "48" "47" "45" "44" "43" "40" "39" "38" "37" "36" "33" "32" "30" "29" "28" "27" "26" "25" "21" "20" "18" "17" "16" "15" "13" "11" "10" "9" "8" "7" "6" "5" "4" "3" "1" 

Redescription R28 Rules: 

Dist: 132 75 169 41 1
W1R: ADAS13 >= 0.0 <= 17.0 
W2R: Entorhinal >= 3141.0 <= 5896.0 AND FDG >= 5.99966 <= 8.53584 
JS: 0.6430769230769231
p-value :3.3306690738754696E-15
Support intersection: 418
Support union: 650

Covered examples (intersection): 
"918" "916" "915" "914" "913" "912" "910" "909" "907" "906" "905" "904" "901" "900" "899" "898" "897" "896" "895" "893" "892" "890" "889" "885" "884" "883" "882" "878" "874" "873" "870" "867" "861" "857" "856" "854" "853" "850" "848" "846" "844" "843" "842" "841" "840" "839" "837" "832" "831" "830" "829" "827" "826" "825" "822" "821" "817" "816" "815" "814" "813" "811" "804" "802" "801" "799" "798" "797" "796" "793" "789" "788" "787" "786" "785" "773" "772" "763" "757" "751" "730" "726" "725" "724" "722" "718" "712" "708" "698" "684" "683" "679" "677" "675" "672" "671" "666" "661" "659" "655" "654" "652" "649" "646" "643" "642" "636" "633" "630" "627" "626" "623" "622" "614" "609" "601" "593" "592" "585" "580" "568" "557" "555" "554" "553" "550" "546" "545" "540" "539" "537" "536" "532" "531" "530" "527" "526" "525" "523" "521" "520" "517" "515" "513" "510" "506" "505" "503" "501" "499" "498" "491" "490" "489" "488" "485" "483" "482" "480" "479" "477" "473" "472" "470" "469" "468" "466" "463" "459" "458" "452" "450" "448" "447" "446" "445" "442" "439" "438" "437" "435" "434" "433" "432" "427" "426" "425" "424" "423" "422" "420" "419" "417" "415" "414" "410" "409" "408" "406" "404" "403" "402" "401" "397" "395" "394" "392" "390" "389" "388" "387" "386" "385" "384" "382" "381" "380" "379" "378" "377" "374" "372" "369" "366" "364" "363" "361" "359" "358" "357" "356" "355" "352" "351" "350" "349" "348" "346" "345" "344" "343" "341" "340" "339" "337" "334" "333" "332" "330" "329" "324" "318" "315" "311" "306" "305" "304" "300" "299" "295" "294" "293" "290" "289" "286" "281" "278" "275" "274" "273" "272" "269" "268" "267" "266" "262" "261" "259" "257" "255" "253" "251" "250" "249" "245" "241" "238" "237" "236" "233" "229" "228" "227" "225" "222" "221" "219" "216" "215" "214" "213" "212" "204" "203" "198" "197" "196" "194" "193" "191" "190" "185" "184" "181" "180" "179" "178" "177" "174" "171" "169" "168" "167" "166" "165" "161" "159" "158" "157" "156" "153" "152" "149" "147" "146" "145" "142" "141" "140" "136" "134" "133" "128" "123" "119" "118" "116" "115" "113" "112" "111" "110" "109" "108" "106" "104" "102" "100" "97" "96" "95" "94" "92" "90" "88" "87" "85" "84" "83" "82" "81" "80" "79" "78" "74" "72" "71" "66" "65" "64" "63" "62" "61" "60" "59" "54" "53" "52" "49" "48" "47" "45" "43" "41" "40" "39" "38" "36" "34" "27" "23" "22" "21" "19" "18" "16" "15" "14" "11" "10" "9" "7" "6" "5" "4" "3" "2" "1" 
Union elements: 
"918" "916" "915" "914" "913" "912" "911" "910" "909" "908" "907" "906" "905" "904" "902" "901" "900" "899" "898" "897" "896" "895" "894" "893" "892" "891" "890" "889" "886" "885" "884" "883" "882" "880" "879" "878" "877" "876" "874" "873" "872" "870" "869" "868" "867" "866" "865" "861" "858" "857" "856" "855" "854" "853" "852" "850" "849" "848" "846" "844" "843" "842" "841" "840" "839" "838" "837" "836" "834" "832" "831" "830" "829" "828" "827" "826" "825" "823" "822" "821" "820" "819" "817" "816" "815" "814" "813" "812" "811" "810" "808" "807" "805" "804" "802" "801" "799" "798" "797" "796" "795" "793" "792" "789" "788" "787" "786" "785" "777" "773" "772" "768" "764" "763" "759" "757" "754" "751" "745" "744" "738" "737" "734" "730" "727" "726" "725" "724" "722" "720" "718" "713" "712" "711" "709" "708" "707" "706" "703" "698" "692" "690" "686" "684" "683" "680" "679" "677" "676" "675" "674" "673" "672" "671" "670" "669" "666" "664" "663" "662" "661" "659" "658" "656" "655" "654" "653" "652" "651" "649" "648" "646" "645" "643" "642" "637" "636" "633" "630" "629" "627" "626" "623" "622" "617" "616" "615" "614" "613" "612" "609" "608" "607" "606" "604" "601" "599" "593" "592" "585" "583" "580" "578" "575" "573" "571" "568" "566" "564" "559" "557" "556" "555" "554" "553" "552" "551" "550" "549" "548" "547" "546" "545" "544" "543" "542" "540" "539" "537" "536" "535" "533" "532" "531" "530" "529" "528" "527" "526" "525" "524" "523" "522" "521" "520" "517" "515" "513" "512" "511" "510" "507" "506" "505" "504" "503" "501" "499" "498" "497" "496" "495" "494" "493" "492" "491" "490" "489" "488" "486" "485" "483" "482" "480" "479" "478" "477" "475" "473" "472" "470" "469" "468" "466" "464" "463" "462" "460" "459" "458" "454" "453" "452" "450" "449" "448" "447" "446" "445" "444" "442" "440" "439" "438" "437" "436" "435" "434" "433" "432" "430" "428" "427" "426" "425" "424" "423" "422" "421" "420" "419" "418" "417" "415" "414" "412" "410" "409" "408" "407" "406" "404" "403" "402" "401" "400" "399" "397" "396" "395" "394" "393" "392" "390" "389" "388" "387" "386" "385" "384" "382" "381" "380" "379" "378" "377" "376" "375" "374" "373" "372" "371" "369" "368" "366" "365" "364" "363" "361" "360" "359" "358" "357" "356" "355" "354" "352" "351" "350" "349" "348" "346" "345" "344" "343" "341" "340" "339" "338" "337" "336" "334" "333" "332" "330" "329" "328" "324" "323" "322" "321" "318" "317" "315" "314" "313" "311" "309" "307" "306" "305" "304" "302" "301" "300" "299" "298" "297" "296" "295" "294" "293" "291" "290" "289" "288" "286" "281" "279" "278" "277" "276" "275" "274" "273" "272" "270" "269" "268" "267" "266" "265" "263" "262" "261" "259" "257" "255" "254" "253" "251" "250" "249" "248" "247" "245" "241" "240" "239" "238" "237" "236" "235" "234" "233" "232" "229" "228" "227" "225" "223" "222" "221" "220" "219" "216" "215" "214" "213" "212" "207" "206" "204" "203" "202" "201" "200" "199" "198" "197" "196" "195" "194" "193" "191" "190" "186" "185" "184" "182" "181" "180" "179" "178" "177" "175" "174" "173" "172" "171" "170" "169" "168" "167" "166" "165" "161" "159" "158" "157" "156" "155" "153" "152" "149" "148" "147" "146" "145" "142" "141" "140" "139" "138" "137" "136" "134" "133" "132" "131" "128" "126" "124" "123" "122" "120" "119" "118" "117" "116" "115" "113" "112" "111" "110" "109" "108" "107" "106" "105" "104" "103" "102" "100" "99" "98" "97" "96" "95" "94" "92" "91" "90" "89" "88" "87" "86" "85" "84" "83" "82" "81" "80" "79" "78" "77" "76" "74" "73" "72" "71" "69" "66" "65" "64" "63" "62" "61" "60" "59" "58" "57" "56" "55" "54" "53" "52" "51" "50" "49" "48" "47" "45" "44" "43" "42" "41" "40" "39" "38" "36" "34" "33" "30" "29" "28" "27" "26" "25" "23" "22" "21" "19" "18" "17" "16" "15" "14" "12" "11" "10" "9" "8" "7" "6" "5" "4" "3" "2" "1" 

Redescription R29 Rules: 

Dist: 107 67 102 16 0
W1R: ADAS13 >= 0.0 <= 12.0 AND EcogSPTotal >= 1.0 <= 2.205128 AND EcogSPOrgan >= 1.0 <= 2.666667 
W2R: Hippocampus >= 6636.0 <= 10602.0 AND FDG >= 5.75943 <= 8.53584 
JS: 0.5251798561151079
p-value :1.709743457922741E-14
Support intersection: 292
Support union: 556

Covered examples (intersection): 
"916" "915" "914" "913" "912" "909" "907" "906" "905" "904" "900" "899" "898" "897" "896" "891" "890" "889" "885" "884" "882" "878" "877" "876" "874" "873" "872" "867" "866" "861" "855" "854" "853" "850" "849" "848" "846" "843" "842" "841" "840" "839" "838" "837" "832" "831" "829" "828" "827" "826" "822" "821" "817" "815" "814" "813" "812" "811" "805" "802" "801" "799" "789" "788" "787" "786" "772" "763" "751" "745" "725" "722" "718" "708" "686" "677" "674" "672" "659" "658" "656" "655" "654" "652" "651" "649" "643" "642" "633" "627" "626" "622" "617" "613" "607" "601" "593" "592" "580" "575" "571" "557" "555" "554" "553" "550" "548" "546" "543" "540" "536" "535" "530" "529" "525" "523" "522" "515" "513" "512" "507" "505" "503" "501" "499" "495" "491" "490" "489" "488" "483" "472" "470" "468" "464" "463" "458" "452" "450" "448" "445" "444" "439" "438" "435" "434" "433" "426" "424" "422" "419" "418" "412" "410" "409" "406" "403" "400" "396" "394" "390" "389" "388" "387" "386" "385" "380" "379" "378" "374" "373" "372" "371" "368" "363" "359" "358" "356" "355" "350" "349" "348" "346" "344" "340" "339" "334" "333" "329" "318" "317" "315" "311" "306" "305" "304" "300" "299" "298" "295" "277" "276" "274" "273" "272" "269" "266" "262" "261" "251" "247" "238" "237" "234" "233" "232" "228" "227" "225" "219" "213" "203" "198" "195" "194" "191" "190" "186" "180" "179" "177" "174" "171" "169" "167" "165" "159" "157" "152" "149" "147" "145" "142" "141" "138" "119" "116" "115" "111" "109" "108" "105" "100" "99" "96" "94" "91" "90" "87" "85" "84" "80" "74" "72" "65" "64" "63" "62" "61" "53" "49" "48" "45" "43" "41" "40" "33" "27" "25" "21" "19" "18" "15" "14" "11" "10" "9" "7" "6" "5" "4" "2" 
Union elements: 
"918" "916" "915" "914" "913" "912" "911" "910" "909" "907" "906" "905" "904" "901" "900" "899" "898" "897" "896" "895" "893" "892" "891" "890" "889" "886" "885" "884" "883" "882" "880" "879" "878" "877" "876" "874" "873" "872" "870" "869" "868" "867" "866" "865" "861" "858" "857" "855" "854" "853" "850" "849" "848" "846" "844" "843" "842" "841" "840" "839" "838" "837" "834" "832" "831" "830" "829" "828" "827" "826" "825" "822" "821" "820" "819" "817" "815" "814" "813" "812" "811" "810" "808" "807" "805" "804" "802" "801" "799" "798" "797" "793" "789" "788" "787" "786" "785" "781" "773" "772" "764" "763" "759" "751" "745" "744" "737" "734" "730" "727" "725" "722" "721" "720" "718" "708" "703" "698" "692" "690" "689" "688" "686" "685" "684" "683" "679" "677" "675" "674" "672" "671" "670" "666" "662" "661" "660" "659" "658" "656" "655" "654" "653" "652" "651" "649" "646" "643" "642" "641" "633" "630" "627" "626" "622" "617" "616" "615" "614" "613" "609" "608" "607" "606" "604" "601" "593" "592" "591" "590" "586" "583" "580" "578" "575" "571" "568" "566" "562" "559" "557" "555" "554" "553" "551" "550" "548" "546" "545" "543" "540" "539" "537" "536" "535" "532" "531" "530" "529" "528" "527" "525" "524" "523" "522" "521" "520" "517" "515" "513" "512" "511" "507" "506" "505" "503" "501" "499" "498" "495" "494" "493" "491" "490" "489" "488" "485" "483" "482" "479" "472" "470" "469" "468" "466" "465" "464" "463" "462" "460" "459" "458" "454" "452" "450" "449" "448" "447" "446" "445" "444" "440" "439" "438" "435" "434" "433" "432" "427" "426" "425" "424" "423" "422" "421" "419" "418" "417" "416" "414" "412" "410" "409" "406" "404" "403" "402" "401" "400" "398" "397" "396" "395" "394" "393" "390" "389" "388" "387" "386" "385" "384" "381" "380" "379" "378" "377" "375" "374" "373" "372" "371" "369" "368" "366" "365" "364" "363" "361" "360" "359" "358" "357" "356" "355" "354" "351" "350" "349" "348" "346" "345" "344" "343" "341" "340" "339" "338" "337" "334" "333" "332" "330" "329" "328" "322" "319" "318" "317" "315" "314" "313" "311" "307" "306" "305" "304" "303" "302" "301" "300" "299" "298" "295" "294" "293" "292" "291" "289" "288" "286" "281" "277" "276" "275" "274" "273" "272" "269" "268" "267" "266" "265" "262" "261" "259" "257" "256" "255" "253" "251" "250" "249" "247" "245" "242" "241" "238" "237" "236" "235" "234" "233" "232" "229" "228" "227" "225" "223" "222" "221" "219" "216" "215" "214" "213" "212" "206" "204" "203" "202" "201" "200" "199" "198" "197" "196" "195" "194" "191" "190" "187" "186" "185" "184" "182" "181" "180" "179" "178" "177" "175" "174" "173" "172" "171" "170" "169" "168" "167" "166" "165" "161" "159" "158" "157" "156" "155" "153" "152" "149" "147" "146" "145" "142" "141" "140" "138" "137" "136" "134" "133" "132" "131" "128" "125" "124" "123" "121" "120" "119" "117" "116" "115" "111" "110" "109" "108" "105" "104" "103" "102" "100" "99" "97" "96" "95" "94" "92" "91" "90" "88" "87" "85" "84" "82" "81" "80" "79" "78" "76" "74" "72" "71" "69" "68" "66" "65" "64" "63" "62" "61" "60" "59" "58" "56" "54" "53" "52" "51" "49" "48" "45" "44" "43" "41" "40" "39" "38" "36" "34" "33" "30" "28" "27" "25" "22" "21" "19" "18" "17" "16" "15" "14" "12" "11" "10" "9" "8" "7" "6" "5" "4" "3" "2" "1" 

Redescription R30 Rules: 

Dist: 0 0 7 24 76
W1R: RAVLTLearning >= -2.0 <= 8.0 AND ADAS13 >= 20.0 <= 52.0 AND CDRSB >= 1.5 <= 10.0 AND Q4SCORE >= 5.0 <= 10.0 
W2R: Ventricles >= 23105.0 <= 134953.0 AND AV45 >= 1.104495 <= 1.810077 AND FDG >= 3.48632 <= 5.99516 AND HMT16 >= 8.0 <= 46.5 
JS: 0.4037735849056604
p-value :0.0
Support intersection: 107
Support union: 265

Covered examples (intersection): 
"806" "803" "800" "794" "791" "790" "784" "783" "780" "779" "778" "774" "770" "767" "765" "762" "761" "758" "755" "753" "752" "750" "749" "748" "741" "740" "739" "736" "733" "731" "729" "721" "717" "715" "700" "699" "697" "693" "687" "668" "667" "665" "660" "657" "650" "638" "635" "631" "620" "618" "596" "595" "594" "589" "581" "579" "574" "567" "565" "561" "541" "534" "518" "514" "509" "508" "500" "484" "481" "474" "467" "456" "455" "451" "416" "411" "391" "367" "362" "353" "335" "327" "310" "292" "287" "285" "282" "280" "271" "264" "258" "252" "244" "230" "226" "218" "217" "208" "205" "189" "164" "163" "162" "144" "101" "67" "46" 
Union elements: 
"903" "888" "881" "880" "875" "871" "864" "862" "860" "859" "851" "847" "845" "835" "834" "833" "824" "820" "809" "806" "803" "800" "795" "794" "791" "790" "784" "783" "782" "781" "780" "779" "778" "777" "775" "774" "771" "770" "769" "768" "767" "766" "765" "762" "761" "760" "758" "756" "755" "753" "752" "750" "749" "748" "746" "743" "741" "740" "739" "737" "736" "735" "733" "732" "731" "729" "728" "727" "723" "721" "719" "717" "716" "715" "714" "711" "710" "707" "705" "702" "701" "700" "699" "697" "696" "695" "694" "693" "691" "687" "685" "682" "681" "680" "678" "673" "668" "667" "665" "663" "660" "657" "653" "650" "645" "644" "640" "639" "638" "635" "634" "632" "631" "629" "628" "624" "620" "619" "618" "615" "612" "611" "610" "608" "602" "600" "599" "598" "597" "596" "595" "594" "591" "589" "588" "586" "581" "579" "577" "576" "574" "570" "569" "567" "565" "564" "563" "562" "561" "558" "541" "534" "519" "518" "516" "514" "509" "508" "500" "487" "484" "481" "476" "475" "474" "471" "467" "461" "457" "456" "455" "453" "451" "443" "441" "440" "431" "429" "416" "413" "411" "407" "396" "391" "383" "376" "370" "367" "365" "362" "360" "353" "342" "336" "335" "327" "325" "320" "319" "317" "312" "310" "308" "296" "292" "287" "285" "284" "283" "282" "280" "271" "264" "260" "258" "254" "252" "246" "244" "243" "234" "231" "230" "226" "224" "218" "217" "209" "208" "205" "192" "189" "188" "187" "186" "183" "176" "164" "163" "162" "160" "154" "150" "144" "143" "139" "135" "130" "127" "121" "117" "114" "105" "101" "89" "86" "77" "75" "68" "67" "55" "46" "37" "32" "24" 

Redescription R31 Rules: 

Dist: 82 39 60 19 1
W1R: EcogPtVisspat >= 1.0 <= 1.571429 AND ADAS13 >= 0.0 <= 19.0 AND FAQ >= 0.0 <= 2.0 AND RHINO >= 2.0 <= 2.0 AND EcogSPDivatt >= 1.0 <= 2.333333 AND SERIAL4 >= 2.0 <= 2.0 AND EcogPtTotal >= 1.0 <= 1.846154 
W2R: ICV >= 1381690.513965 <= 1998250.398222 AND AV45 >= 0.850872 <= 1.304388 AND FDG >= 5.945 <= 8.35249 
JS: 0.4196242171189979
p-value :3.5371705564557487E-12
Support intersection: 201
Support union: 479

Covered examples (intersection): 
"918" "912" "911" "910" "907" "906" "905" "900" "899" "897" "885" "884" "883" "882" "877" "867" "857" "853" "849" "843" "842" "841" "840" "838" "837" "832" "831" "828" "827" "823" "817" "815" "814" "804" "799" "798" "792" "788" "786" "763" "759" "745" "734" "718" "712" "708" "706" "698" "690" "675" "672" "671" "661" "655" "652" "649" "643" "630" "623" "616" "609" "607" "601" "593" "592" "585" "583" "568" "557" "553" "546" "537" "536" "527" "525" "521" "517" "512" "507" "505" "504" "499" "489" "488" "486" "485" "482" "479" "472" "470" "458" "454" "452" "450" "449" "448" "447" "438" "435" "433" "426" "425" "421" "419" "417" "410" "409" "408" "390" "388" "385" "380" "379" "378" "374" "371" "363" "361" "355" "352" "346" "344" "341" "340" "339" "334" "332" "329" "328" "321" "313" "311" "306" "304" "300" "289" "286" "279" "277" "275" "272" "267" "262" "261" "257" "251" "245" "238" "227" "225" "221" "215" "213" "198" "197" "195" "191" "186" "185" "184" "180" "179" "177" "174" "171" "168" "166" "165" "159" "158" "157" "156" "153" "147" "142" "141" "140" "123" "116" "115" "97" "96" "95" "91" "90" "85" "83" "81" "63" "54" "48" "41" "38" "34" "26" "22" "21" "19" "14" "10" "5" 
Union elements: 
"918" "916" "915" "912" "911" "910" "909" "907" "906" "905" "904" "901" "900" "899" "898" "897" "896" "895" "892" "889" "886" "885" "884" "883" "882" "879" "878" "877" "874" "873" "867" "866" "865" "861" "857" "855" "853" "849" "848" "846" "844" "843" "842" "841" "840" "839" "838" "837" "834" "832" "831" "830" "829" "828" "827" "826" "825" "823" "822" "820" "819" "817" "816" "815" "814" "812" "811" "810" "808" "805" "804" "802" "799" "798" "796" "795" "793" "792" "788" "787" "786" "781" "776" "773" "763" "759" "751" "745" "734" "730" "726" "718" "712" "708" "706" "698" "692" "690" "689" "688" "686" "684" "683" "682" "679" "676" "675" "674" "673" "672" "671" "670" "666" "662" "661" "655" "653" "652" "651" "649" "646" "643" "642" "633" "630" "627" "626" "623" "622" "617" "616" "614" "610" "609" "607" "604" "601" "599" "593" "592" "585" "584" "583" "580" "578" "572" "570" "568" "566" "560" "557" "556" "555" "554" "553" "551" "550" "546" "543" "539" "537" "536" "532" "530" "528" "527" "526" "525" "523" "522" "521" "517" "515" "513" "512" "511" "507" "506" "505" "504" "503" "501" "499" "496" "495" "494" "491" "490" "489" "488" "486" "485" "483" "482" "480" "479" "477" "472" "470" "469" "468" "466" "464" "463" "462" "458" "454" "452" "450" "449" "448" "447" "446" "444" "438" "436" "435" "434" "433" "432" "428" "427" "426" "425" "424" "423" "422" "421" "420" "419" "417" "414" "412" "410" "409" "408" "407" "404" "403" "400" "398" "397" "395" "394" "390" "389" "388" "387" "385" "384" "382" "380" "379" "378" "377" "375" "374" "372" "371" "368" "366" "365" "364" "363" "361" "358" "356" "355" "354" "352" "350" "349" "348" "347" "346" "344" "341" "340" "339" "337" "334" "333" "332" "331" "330" "329" "328" "324" "321" "318" "317" "313" "311" "307" "306" "305" "304" "302" "301" "300" "299" "298" "295" "294" "293" "291" "290" "289" "288" "286" "284" "281" "279" "277" "276" "275" "274" "273" "272" "270" "268" "267" "266" "265" "262" "261" "259" "257" "255" "253" "251" "250" "247" "245" "241" "238" "237" "236" "235" "233" "232" "229" "228" "227" "225" "223" "222" "221" "215" "214" "213" "209" "204" "201" "200" "198" "197" "196" "195" "194" "193" "192" "191" "186" "185" "184" "182" "181" "180" "179" "178" "177" "175" "174" "173" "171" "169" "168" "167" "166" "165" "161" "159" "158" "157" "156" "155" "153" "152" "149" "147" "146" "145" "142" "141" "140" "138" "131" "125" "123" "122" "119" "116" "115" "113" "111" "110" "108" "106" "104" "103" "102" "99" "98" "97" "96" "95" "94" "91" "90" "89" "88" "86" "85" "84" "83" "81" "80" "79" "78" "76" "74" "73" "72" "66" "65" "63" "62" "60" "59" "56" "54" "53" "52" "51" "50" "49" "48" "45" "44" "43" "42" "41" "40" "39" "38" "34" "33" "30" "29" "28" "27" "26" "23" "22" "21" "19" "17" "14" "13" "11" "10" "9" "8" "6" "5" "4" "2" "1" 

Redescription R32 Rules: 

Dist: 0 0 86 16 0
W1R: CDMEMORY >= 0.5 <= 1.0 AND Q4SCORE >= 0.0 <= 4.0 
W2R: RCT20 >= 172.0 <= 358.0 AND RCT13 >= 3.6 <= 5.0 AND Hippocampus >= 6869.0 <= 9929.0 AND FDG >= 5.73627 <= 8.08731 
JS: 0.2982456140350877
p-value :2.798192788588949E-10
Support intersection: 102
Support union: 342

Covered examples (intersection): 
"745" "698" "674" "671" "656" "654" "649" "622" "617" "607" "593" "592" "578" "548" "543" "530" "529" "520" "515" "491" "472" "464" "463" "449" "444" "439" "434" "419" "401" "396" "394" "393" "386" "371" "358" "357" "339" "330" "329" "299" "286" "274" "269" "261" "250" "238" "228" "203" "181" "171" "167" "161" "152" "147" "124" "116" "111" "108" "105" "102" "100" "97" "96" "95" "94" "92" "91" "88" "87" "85" "84" "82" "81" "72" "65" "63" "62" "61" "56" "54" "52" "49" "48" "45" "41" "40" "33" "27" "25" "22" "21" "19" "18" "17" "15" "14" "11" "9" "6" "4" "2" "1" 
Union elements: 
"814" "813" "808" "807" "804" "799" "798" "797" "789" "788" "785" "781" "764" "759" "751" "745" "737" "734" "730" "727" "725" "720" "718" "708" "703" "698" "688" "684" "679" "677" "675" "674" "672" "671" "670" "664" "656" "655" "654" "653" "651" "649" "646" "645" "643" "642" "633" "630" "627" "623" "622" "617" "616" "614" "608" "607" "606" "604" "593" "592" "591" "586" "585" "580" "578" "571" "566" "564" "562" "559" "555" "554" "553" "551" "550" "549" "548" "545" "543" "540" "539" "537" "533" "530" "529" "526" "525" "524" "523" "522" "520" "517" "515" "513" "512" "510" "505" "503" "501" "499" "498" "493" "491" "490" "489" "485" "479" "473" "472" "471" "470" "469" "468" "466" "465" "464" "463" "458" "454" "450" "449" "448" "446" "444" "442" "439" "438" "437" "435" "434" "433" "432" "427" "424" "423" "422" "421" "419" "418" "415" "412" "406" "402" "401" "400" "396" "395" "394" "393" "389" "388" "386" "385" "384" "380" "378" "374" "372" "371" "369" "366" "361" "359" "358" "357" "356" "355" "348" "344" "343" "341" "340" "339" "338" "337" "334" "333" "332" "330" "329" "328" "325" "322" "311" "306" "302" "299" "298" "293" "286" "276" "275" "274" "273" "272" "269" "268" "266" "265" "263" "262" "261" "259" "255" "254" "251" "250" "247" "241" "239" "238" "236" "234" "233" "229" "228" "227" "225" "220" "219" "213" "212" "207" "206" "204" "203" "202" "201" "199" "198" "197" "196" "190" "187" "186" "181" "180" "174" "172" "171" "170" "169" "167" "166" "165" "161" "159" "157" "156" "153" "152" "149" "147" "141" "140" "137" "134" "133" "132" "126" "125" "124" "123" "121" "120" "116" "115" "111" "109" "108" "106" "105" "104" "103" "102" "100" "99" "97" "96" "95" "94" "92" "91" "90" "88" "87" "85" "84" "82" "81" "80" "79" "76" "74" "72" "69" "66" "65" "64" "63" "62" "61" "59" "58" "56" "55" "54" "53" "52" "51" "49" "48" "45" "43" "41" "40" "39" "38" "34" "33" "30" "28" "27" "26" "25" "22" "21" "19" "18" "17" "15" "14" "11" "9" "8" "7" "6" "5" "4" "3" "2" "1" 

Redescription R33 Rules: 

Dist: 130 78 139 29 2
W1R: ADAS13 >= 0.0 <= 17.0 AND EcogSPPlan >= 1.0 <= 1.8 
W2R: Hippocampus >= 6636.0 <= 10602.0 AND FDG >= 5.75943 <= 8.53584 
JS: 0.6116504854368932
p-value :7.327471962526033E-15
Support intersection: 378
Support union: 618

Covered examples (intersection): 
"918" "916" "915" "914" "913" "912" "910" "909" "907" "906" "905" "904" "900" "899" "898" "897" "896" "893" "892" "891" "889" "885" "884" "882" "878" "877" "876" "874" "873" "872" "870" "869" "868" "867" "866" "865" "855" "854" "853" "850" "849" "848" "846" "844" "843" "842" "841" "840" "839" "838" "837" "832" "831" "829" "828" "827" "826" "825" "822" "821" "817" "815" "814" "813" "812" "811" "807" "805" "804" "802" "801" "799" "798" "797" "789" "788" "787" "786" "785" "773" "772" "763" "759" "751" "745" "730" "725" "718" "708" "698" "686" "683" "679" "677" "674" "672" "671" "666" "661" "659" "658" "656" "655" "654" "652" "651" "649" "646" "643" "642" "633" "630" "626" "617" "613" "609" "607" "606" "601" "593" "592" "580" "575" "571" "568" "557" "555" "554" "553" "550" "548" "546" "543" "540" "539" "537" "536" "535" "532" "530" "529" "525" "523" "522" "520" "515" "513" "512" "507" "506" "505" "503" "501" "499" "498" "495" "493" "491" "490" "489" "488" "485" "483" "482" "472" "470" "469" "468" "464" "458" "452" "450" "449" "448" "447" "446" "445" "444" "440" "438" "435" "434" "433" "427" "426" "425" "424" "422" "421" "419" "418" "414" "412" "410" "409" "406" "403" "402" "401" "400" "396" "395" "394" "393" "390" "389" "388" "387" "386" "385" "381" "380" "379" "378" "374" "373" "372" "371" "368" "366" "365" "364" "363" "361" "359" "358" "357" "356" "355" "351" "350" "349" "348" "346" "344" "343" "341" "340" "339" "334" "333" "332" "330" "329" "328" "318" "317" "315" "311" "306" "305" "304" "300" "299" "298" "295" "294" "289" "286" "281" "277" "276" "274" "273" "272" "269" "267" "266" "262" "261" "259" "251" "250" "247" "238" "237" "236" "234" "233" "232" "228" "227" "225" "222" "219" "216" "215" "214" "213" "203" "198" "197" "195" "194" "191" "190" "186" "185" "180" "179" "177" "174" "171" "169" "167" "165" "161" "159" "157" "156" "153" "152" "149" "147" "145" "142" "141" "140" "128" "124" "119" "116" "115" "111" "109" "108" "105" "104" "103" "102" "100" "99" "97" "96" "94" "92" "91" "90" "88" "87" "85" "84" "81" "80" "78" "74" "72" "71" "69" "65" "64" "63" "61" "60" "58" "54" "53" "52" "49" "48" "45" "43" "41" "40" "27" "25" "22" "21" "19" "15" "14" "11" "9" "7" "6" "5" "4" "2" 
Union elements: 
"918" "916" "915" "914" "913" "912" "910" "909" "908" "907" "906" "905" "904" "902" "901" "900" "899" "898" "897" "896" "895" "893" "892" "891" "890" "889" "886" "885" "884" "883" "882" "880" "879" "878" "877" "876" "874" "873" "872" "870" "869" "868" "867" "866" "865" "861" "857" "855" "854" "853" "852" "850" "849" "848" "846" "844" "843" "842" "841" "840" "839" "838" "837" "834" "832" "831" "830" "829" "828" "827" "826" "825" "823" "822" "821" "820" "819" "817" "816" "815" "814" "813" "812" "811" "810" "808" "807" "805" "804" "802" "801" "799" "798" "797" "795" "793" "792" "789" "788" "787" "786" "785" "781" "773" "772" "768" "764" "763" "759" "754" "751" "745" "744" "737" "734" "730" "727" "725" "724" "722" "721" "720" "718" "712" "708" "707" "706" "703" "698" "692" "690" "689" "688" "686" "685" "684" "683" "679" "677" "676" "675" "674" "672" "671" "670" "666" "662" "661" "660" "659" "658" "656" "655" "654" "653" "652" "651" "649" "648" "646" "645" "643" "642" "641" "637" "633" "630" "629" "627" "626" "623" "622" "617" "616" "615" "614" "613" "609" "608" "607" "606" "604" "601" "599" "593" "592" "591" "590" "586" "585" "583" "580" "578" "575" "571" "568" "566" "562" "559" "557" "555" "554" "553" "551" "550" "548" "547" "546" "545" "544" "543" "542" "540" "539" "537" "536" "535" "533" "532" "531" "530" "529" "528" "527" "525" "524" "523" "522" "521" "520" "517" "515" "513" "512" "511" "510" "507" "506" "505" "504" "503" "501" "499" "498" "497" "495" "494" "493" "491" "490" "489" "488" "486" "485" "483" "482" "480" "479" "477" "475" "472" "470" "469" "468" "466" "465" "464" "463" "462" "460" "459" "458" "454" "452" "450" "449" "448" "447" "446" "445" "444" "440" "439" "438" "437" "435" "434" "433" "432" "427" "426" "425" "424" "423" "422" "421" "419" "418" "417" "416" "414" "412" "410" "409" "408" "406" "404" "403" "402" "401" "400" "398" "397" "396" "395" "394" "393" "392" "390" "389" "388" "387" "386" "385" "384" "382" "381" "380" "379" "378" "377" "376" "375" "374" "373" "372" "371" "368" "366" "365" "364" "363" "361" "360" "359" "358" "357" "356" "355" "354" "352" "351" "350" "349" "348" "346" "345" "344" "343" "341" "340" "339" "338" "337" "336" "334" "333" "332" "330" "329" "328" "324" "323" "322" "319" "318" "317" "315" "314" "313" "311" "309" "307" "306" "305" "304" "303" "302" "301" "300" "299" "298" "295" "294" "293" "292" "291" "290" "289" "288" "286" "281" "277" "276" "275" "274" "273" "272" "270" "269" "268" "267" "266" "265" "263" "262" "261" "259" "257" "256" "255" "253" "251" "250" "249" "248" "247" "245" "242" "241" "239" "238" "237" "236" "235" "234" "233" "232" "229" "228" "227" "225" "223" "222" "221" "220" "219" "216" "215" "214" "213" "212" "206" "204" "203" "202" "201" "200" "199" "198" "197" "196" "195" "194" "193" "191" "190" "187" "186" "185" "184" "182" "181" "180" "179" "178" "177" "175" "174" "173" "172" "171" "170" "169" "168" "167" "166" "165" "161" "159" "158" "157" "156" "155" "153" "152" "149" "148" "147" "146" "145" "142" "141" "140" "138" "137" "136" "134" "133" "132" "131" "128" "126" "125" "124" "123" "122" "121" "120" "119" "118" "117" "116" "115" "113" "112" "111" "110" "109" "108" "106" "105" "104" "103" "102" "100" "99" "97" "96" "95" "94" "92" "91" "90" "89" "88" "87" "86" "85" "84" "83" "82" "81" "80" "79" "78" "77" "76" "74" "72" "71" "69" "68" "66" "65" "64" "63" "62" "61" "60" "59" "58" "56" "55" "54" "53" "52" "51" "50" "49" "48" "45" "44" "43" "42" "41" "40" "39" "38" "36" "34" "33" "30" "29" "28" "27" "26" "25" "22" "21" "19" "18" "17" "16" "15" "14" "12" "11" "10" "9" "8" "7" "6" "5" "4" "3" "2" "1" 

Redescription R34 Rules: 

Dist: 117 58 88 20 0
W1R: FAQ >= 0.0 <= 0.0 AND ADAS13 >= 0.0 <= 17.0 
W2R: AV45 >= 0.850872 <= 1.238972 AND FDG >= 5.99655 <= 8.35249 
JS: 0.522140221402214
p-value :7.327471962526033E-15
Support intersection: 283
Support union: 542

Covered examples (intersection): 
"912" "911" "907" "906" "905" "901" "900" "899" "898" "897" "896" "892" "886" "885" "884" "883" "882" "878" "877" "873" "870" "867" "866" "857" "855" "853" "850" "849" "848" "844" "843" "842" "841" "840" "838" "837" "832" "831" "830" "829" "827" "825" "823" "821" "817" "815" "814" "811" "804" "799" "798" "796" "793" "792" "789" "788" "786" "785" "772" "745" "730" "725" "724" "718" "712" "708" "706" "692" "677" "676" "675" "672" "664" "661" "655" "652" "643" "642" "633" "613" "609" "607" "606" "601" "593" "592" "557" "555" "554" "550" "546" "542" "537" "536" "531" "527" "525" "523" "521" "517" "507" "506" "505" "504" "503" "499" "491" "490" "489" "488" "486" "483" "482" "480" "477" "472" "470" "469" "468" "464" "458" "452" "450" "449" "448" "447" "444" "438" "435" "433" "432" "427" "426" "425" "424" "422" "421" "419" "417" "415" "410" "409" "408" "406" "404" "403" "397" "390" "388" "387" "386" "384" "382" "381" "380" "379" "378" "374" "373" "372" "371" "368" "366" "364" "363" "361" "358" "356" "355" "352" "350" "349" "346" "344" "340" "337" "334" "333" "332" "330" "329" "315" "311" "306" "305" "304" "300" "299" "290" "289" "286" "277" "275" "274" "272" "270" "269" "268" "267" "266" "262" "261" "259" "257" "251" "241" "238" "236" "235" "232" "225" "222" "221" "215" "214" "213" "198" "197" "195" "193" "190" "184" "182" "180" "179" "177" "174" "171" "168" "167" "166" "165" "159" "158" "157" "155" "149" "147" "146" "145" "142" "141" "140" "132" "131" "128" "123" "113" "103" "102" "100" "99" "95" "94" "91" "90" "88" "87" "84" "83" "81" "72" "71" "65" "63" "59" "54" "49" "48" "43" "41" "40" "39" "34" "27" "25" "22" "19" "14" "6" "5" "4" "2" 
Union elements: 
"918" "916" "913" "912" "911" "910" "909" "908" "907" "906" "905" "902" "901" "900" "899" "898" "897" "896" "894" "893" "892" "891" "889" "886" "885" "884" "883" "882" "880" "878" "877" "876" "874" "873" "872" "870" "869" "868" "867" "866" "865" "861" "857" "856" "855" "854" "853" "850" "849" "848" "846" "844" "843" "842" "841" "840" "839" "838" "837" "836" "834" "833" "832" "831" "830" "829" "827" "826" "825" "823" "822" "821" "820" "819" "818" "817" "816" "815" "814" "812" "811" "810" "808" "805" "804" "802" "801" "799" "798" "797" "796" "795" "793" "792" "789" "788" "787" "786" "785" "776" "773" "772" "764" "763" "751" "745" "734" "730" "725" "724" "718" "712" "709" "708" "706" "698" "692" "690" "688" "684" "683" "682" "679" "677" "676" "675" "674" "673" "672" "671" "670" "666" "664" "662" "661" "658" "656" "655" "654" "653" "652" "649" "648" "646" "643" "642" "633" "630" "629" "627" "626" "623" "622" "617" "616" "614" "613" "612" "610" "609" "607" "606" "604" "601" "599" "593" "592" "585" "583" "580" "578" "575" "571" "568" "560" "557" "556" "555" "554" "553" "551" "550" "549" "546" "543" "542" "540" "539" "537" "536" "535" "532" "531" "530" "529" "528" "527" "526" "525" "524" "523" "522" "521" "517" "513" "512" "511" "507" "506" "505" "504" "503" "501" "499" "495" "493" "491" "490" "489" "488" "486" "485" "483" "482" "480" "479" "478" "477" "472" "470" "469" "468" "466" "465" "464" "462" "459" "458" "454" "452" "450" "449" "448" "447" "446" "445" "444" "442" "439" "438" "437" "435" "434" "433" "432" "427" "426" "425" "424" "422" "421" "420" "419" "418" "417" "415" "414" "410" "409" "408" "407" "406" "404" "403" "400" "397" "394" "392" "390" "389" "388" "387" "386" "385" "384" "382" "381" "380" "379" "378" "377" "376" "375" "374" "373" "372" "371" "370" "369" "368" "366" "365" "364" "363" "361" "359" "358" "357" "356" "355" "354" "352" "351" "350" "349" "348" "346" "345" "344" "343" "341" "340" "339" "337" "334" "333" "332" "331" "330" "329" "328" "324" "323" "318" "317" "315" "313" "311" "307" "306" "305" "304" "303" "302" "301" "300" "299" "298" "294" "293" "291" "290" "289" "288" "286" "284" "279" "277" "275" "274" "273" "272" "270" "269" "268" "267" "266" "265" "263" "262" "261" "259" "257" "255" "253" "251" "250" "249" "247" "245" "241" "238" "237" "236" "235" "233" "232" "229" "228" "227" "225" "223" "222" "221" "219" "215" "214" "213" "211" "210" "209" "206" "204" "203" "202" "201" "200" "198" "197" "196" "195" "194" "193" "192" "191" "190" "187" "186" "185" "184" "182" "181" "180" "179" "178" "177" "175" "174" "173" "171" "169" "168" "167" "166" "165" "161" "159" "158" "157" "155" "153" "152" "149" "147" "146" "145" "142" "141" "140" "137" "136" "132" "131" "129" "128" "125" "123" "122" "120" "119" "116" "115" "113" "111" "110" "109" "108" "106" "104" "103" "102" "100" "99" "98" "97" "96" "95" "94" "92" "91" "90" "89" "88" "87" "86" "85" "84" "83" "82" "81" "80" "79" "78" "76" "74" "72" "71" "69" "66" "65" "64" "63" "62" "61" "60" "59" "54" "53" "52" "51" "49" "48" "47" "45" "43" "42" "41" "40" "39" "38" "34" "33" "31" "29" "28" "27" "25" "22" "21" "19" "17" "14" "13" "11" "10" "9" "8" "6" "5" "4" "2" "1" 

Redescription R35 Rules: 

Dist: 72 46 74 14 0
W1R: MOCA >= 21.0 <= 30.0 AND RAVLTLearning >= 6.0 <= 12.0 AND ADAS13 >= 1.0 <= 19.0 AND EcogSPTotal >= 1.0 <= 2.153846 AND GDHOPE >= 0.0 <= 0.0 
W2R: Entorhinal >= 3157.0 <= 5896.0 AND WholeBrain >= 847861.094827 <= 1188525.792947 AND FDG >= 5.94213 <= 8.53584 
JS: 0.41365461847389556
p-value :1.7884582703686647E-11
Support intersection: 206
Support union: 498

Covered examples (intersection): 
"915" "914" "913" "912" "907" "906" "905" "904" "899" "897" "895" "893" "892" "890" "883" "874" "873" "870" "867" "857" "856" "854" "853" "850" "848" "846" "844" "841" "837" "832" "831" "830" "829" "827" "825" "822" "821" "817" "816" "814" "811" "801" "793" "789" "785" "763" "725" "724" "718" "698" "683" "679" "677" "675" "659" "655" "654" "643" "642" "626" "622" "601" "593" "592" "562" "554" "550" "546" "540" "527" "521" "520" "515" "513" "510" "503" "499" "489" "488" "483" "480" "468" "459" "452" "450" "447" "446" "445" "438" "434" "433" "432" "426" "423" "419" "410" "409" "404" "403" "402" "401" "397" "395" "390" "388" "387" "385" "382" "379" "377" "369" "366" "359" "358" "355" "350" "348" "346" "344" "341" "340" "334" "333" "330" "329" "315" "311" "306" "304" "300" "299" "295" "293" "290" "289" "279" "274" "272" "269" "268" "267" "266" "262" "257" "255" "251" "249" "238" "237" "236" "229" "228" "227" "225" "222" "221" "203" "202" "193" "190" "184" "178" "177" "168" "167" "166" "161" "152" "145" "142" "136" "134" "105" "102" "98" "95" "94" "83" "81" "79" "78" "74" "72" "66" "64" "61" "60" "59" "54" "53" "49" "45" "40" "38" "27" "19" "15" "14" "11" "9" "7" "6" "5" "4" "2" "1" 
Union elements: 
"916" "915" "914" "913" "912" "911" "910" "909" "907" "906" "905" "904" "901" "900" "899" "898" "897" "896" "895" "893" "892" "891" "890" "885" "884" "883" "882" "880" "879" "877" "874" "873" "870" "867" "866" "861" "858" "857" "856" "854" "853" "852" "850" "849" "848" "846" "844" "843" "842" "841" "840" "839" "838" "837" "834" "832" "831" "830" "829" "827" "826" "825" "822" "821" "820" "819" "817" "816" "815" "814" "813" "811" "810" "802" "801" "799" "797" "796" "793" "792" "789" "788" "787" "786" "785" "781" "773" "772" "764" "763" "759" "757" "745" "742" "737" "734" "726" "725" "724" "722" "720" "718" "712" "711" "708" "706" "703" "698" "692" "689" "683" "679" "677" "676" "675" "674" "673" "672" "671" "670" "669" "666" "662" "661" "660" "659" "655" "654" "653" "652" "651" "650" "649" "646" "643" "642" "637" "636" "633" "627" "626" "624" "623" "622" "617" "616" "615" "614" "612" "609" "607" "606" "604" "603" "601" "593" "592" "591" "585" "580" "575" "572" "571" "570" "568" "562" "559" "556" "555" "554" "553" "552" "551" "550" "546" "545" "543" "540" "539" "537" "536" "535" "532" "531" "530" "528" "527" "526" "525" "524" "523" "521" "520" "517" "515" "513" "512" "511" "510" "506" "503" "501" "499" "498" "496" "491" "490" "489" "488" "485" "483" "482" "480" "479" "478" "477" "473" "470" "469" "468" "466" "464" "463" "459" "458" "454" "452" "450" "449" "447" "446" "445" "442" "438" "437" "436" "435" "434" "433" "432" "428" "427" "426" "424" "423" "422" "420" "419" "418" "417" "415" "410" "409" "408" "407" "406" "404" "403" "402" "401" "397" "396" "395" "394" "392" "390" "389" "388" "387" "386" "385" "382" "381" "379" "378" "377" "375" "374" "373" "372" "371" "369" "368" "366" "365" "364" "363" "361" "360" "359" "358" "357" "356" "355" "354" "352" "351" "350" "348" "346" "345" "344" "343" "341" "340" "339" "338" "337" "334" "333" "332" "330" "329" "328" "321" "319" "318" "317" "315" "313" "311" "309" "306" "304" "302" "301" "300" "299" "298" "296" "295" "294" "293" "290" "289" "286" "281" "279" "275" "274" "273" "272" "270" "269" "268" "267" "266" "262" "257" "256" "255" "253" "251" "250" "249" "247" "245" "238" "237" "236" "235" "233" "232" "229" "228" "227" "225" "222" "221" "220" "219" "216" "215" "214" "213" "204" "203" "202" "199" "198" "197" "196" "195" "194" "193" "191" "190" "186" "185" "184" "180" "179" "178" "177" "174" "170" "169" "168" "167" "166" "165" "161" "158" "157" "156" "152" "148" "147" "146" "145" "142" "140" "136" "134" "133" "128" "126" "122" "120" "119" "118" "115" "114" "113" "112" "110" "109" "107" "106" "105" "104" "102" "100" "99" "98" "97" "96" "95" "94" "91" "87" "86" "85" "84" "83" "82" "81" "79" "78" "74" "72" "71" "69" "66" "65" "64" "63" "61" "60" "59" "56" "54" "53" "52" "51" "49" "48" "47" "45" "43" "41" "40" "39" "38" "36" "34" "28" "27" "26" "24" "22" "21" "19" "18" "16" "15" "14" "12" "11" "10" "9" "7" "6" "5" "4" "3" "2" "1" 

Redescription R36 Rules: 

Dist: 49 32 60 11 1
W1R: EcogSPLang >= 1.0 <= 2.333333 AND Q13SCORE >= 0.0 <= 0.0 AND Q4SCORE >= 0.0 <= 6.0 
W2R: WholeBrain >= 1025032.358016 <= 1486035.644341 AND Hippocampus >= 6615.0 <= 10602.0 AND AV45 >= 0.850872 <= 1.159509 AND FDG >= 5.9434 <= 8.35249 
JS: 0.3541666666666667
p-value :1.2445600106048005E-12
Support intersection: 153
Support union: 432

Covered examples (intersection): 
"918" "910" "906" "900" "897" "892" "889" "884" "867" "855" "853" "848" "844" "843" "842" "839" "838" "837" "831" "829" "828" "827" "825" "815" "814" "811" "804" "799" "789" "788" "787" "763" "759" "751" "745" "718" "674" "672" "652" "649" "646" "643" "630" "626" "607" "601" "593" "592" "580" "557" "553" "546" "537" "525" "517" "512" "505" "501" "490" "489" "488" "483" "482" "472" "470" "468" "465" "449" "448" "447" "434" "433" "426" "424" "409" "403" "390" "385" "374" "371" "364" "363" "358" "355" "350" "349" "344" "332" "330" "328" "318" "313" "311" "306" "304" "300" "299" "289" "286" "277" "272" "267" "266" "265" "261" "259" "257" "251" "250" "241" "238" "236" "228" "227" "225" "223" "222" "213" "198" "194" "180" "171" "157" "153" "152" "142" "141" "125" "116" "115" "111" "110" "109" "108" "97" "96" "91" "90" "88" "85" "84" "81" "78" "74" "63" "49" "48" "43" "41" "33" "22" "10" "1" 
Union elements: 
"918" "916" "914" "912" "911" "910" "909" "908" "907" "906" "904" "901" "900" "899" "898" "897" "892" "891" "889" "886" "885" "884" "883" "882" "878" "877" "872" "870" "869" "867" "865" "861" "858" "857" "856" "855" "853" "852" "849" "848" "846" "844" "843" "842" "841" "840" "839" "838" "837" "832" "831" "830" "829" "828" "827" "826" "825" "822" "820" "817" "815" "814" "813" "812" "811" "810" "808" "804" "802" "801" "799" "798" "796" "793" "789" "788" "787" "786" "785" "772" "766" "763" "759" "751" "745" "730" "725" "724" "722" "718" "708" "692" "690" "688" "683" "679" "677" "675" "674" "672" "671" "670" "666" "662" "658" "654" "653" "652" "651" "649" "646" "643" "642" "633" "632" "630" "626" "622" "616" "614" "613" "609" "607" "606" "604" "601" "593" "592" "591" "583" "580" "578" "575" "572" "570" "568" "566" "562" "557" "554" "553" "551" "550" "547" "546" "545" "543" "540" "537" "536" "532" "531" "530" "528" "527" "525" "524" "523" "522" "517" "515" "512" "511" "510" "505" "503" "501" "499" "497" "496" "495" "494" "493" "491" "490" "489" "488" "485" "483" "482" "473" "472" "470" "469" "468" "466" "465" "463" "459" "458" "454" "452" "450" "449" "448" "447" "445" "444" "442" "439" "438" "436" "435" "434" "433" "432" "427" "426" "425" "424" "423" "420" "419" "414" "412" "409" "406" "403" "401" "400" "397" "395" "394" "390" "387" "386" "385" "384" "382" "381" "380" "379" "378" "377" "376" "375" "374" "373" "372" "371" "365" "364" "363" "359" "358" "355" "354" "350" "349" "346" "344" "343" "339" "334" "333" "332" "330" "329" "328" "319" "318" "317" "316" "315" "313" "311" "309" "307" "306" "305" "304" "303" "302" "301" "300" "299" "298" "295" "291" "290" "289" "286" "277" "275" "274" "272" "269" "268" "267" "266" "265" "262" "261" "259" "257" "256" "255" "253" "251" "250" "247" "245" "241" "239" "238" "237" "236" "235" "232" "229" "228" "227" "225" "223" "222" "221" "220" "219" "215" "213" "210" "207" "206" "201" "200" "198" "197" "194" "191" "186" "184" "181" "180" "179" "175" "174" "173" "172" "171" "168" "167" "166" "165" "161" "159" "158" "157" "155" "153" "152" "147" "146" "142" "141" "140" "137" "136" "134" "133" "132" "129" "125" "124" "123" "122" "118" "116" "115" "113" "111" "110" "109" "108" "106" "104" "103" "102" "97" "96" "95" "94" "92" "91" "90" "88" "87" "85" "84" "82" "81" "80" "78" "74" "69" "65" "64" "63" "62" "61" "60" "59" "58" "57" "56" "54" "53" "51" "49" "48" "45" "44" "43" "41" "40" "39" "38" "33" "30" "28" "27" "25" "23" "22" "21" "17" "15" "14" "10" "7" "4" "3" "1" 

Redescription R37 Rules: 

Dist: 0 0 97 24 1
W1R: Q13SCORE >= 0.0 <= 0.0 AND ADAS13 >= 3.0 <= 19.0 AND CDMEMORY >= 0.5 <= 1.0 AND EcogSPMem >= 1.0 <= 3.375 
W2R: RCT14 >= 74.0 <= 513.0 AND Hippocampus >= 6606.0 <= 9929.0 AND FDG >= 5.95883 <= 8.53584 
JS: 0.3333333333333333
p-value :6.745715097622451E-12
Support intersection: 122
Support union: 366

Covered examples (intersection): 
"773" "759" "751" "745" "722" "718" "688" "686" "679" "674" "671" "670" "658" "654" "649" "643" "642" "633" "627" "622" "609" "607" "606" "593" "592" "583" "580" "578" "545" "543" "537" "532" "530" "517" "485" "482" "472" "449" "444" "439" "427" "423" "412" "401" "395" "386" "385" "381" "374" "371" "358" "357" "355" "339" "330" "329" "314" "313" "311" "304" "290" "286" "281" "274" "269" "265" "261" "259" "250" "241" "238" "228" "227" "223" "212" "172" "171" "167" "161" "156" "152" "134" "133" "125" "116" "115" "111" "110" "109" "104" "103" "97" "96" "94" "92" "91" "90" "88" "87" "84" "82" "81" "78" "74" "71" "64" "63" "54" "48" "45" "41" "39" "33" "30" "25" "22" "15" "14" "10" "7" "4" "1" 
Union elements: 
"818" "813" "808" "805" "804" "802" "799" "798" "797" "789" "788" "787" "786" "785" "776" "773" "772" "768" "759" "751" "745" "730" "728" "725" "722" "720" "718" "708" "707" "698" "690" "689" "688" "686" "685" "679" "677" "675" "674" "672" "671" "670" "664" "660" "659" "658" "656" "655" "654" "653" "649" "646" "643" "642" "641" "633" "630" "627" "622" "617" "616" "615" "614" "613" "609" "607" "606" "604" "603" "601" "599" "593" "592" "590" "583" "580" "578" "572" "568" "566" "562" "557" "555" "554" "552" "551" "548" "547" "546" "545" "543" "542" "540" "539" "537" "535" "532" "530" "529" "525" "524" "523" "520" "517" "515" "513" "512" "510" "505" "503" "501" "497" "496" "493" "492" "491" "489" "488" "485" "482" "473" "472" "470" "468" "466" "465" "464" "463" "454" "452" "449" "448" "447" "446" "444" "439" "438" "436" "434" "433" "432" "428" "427" "424" "423" "422" "421" "420" "419" "412" "409" "406" "402" "401" "400" "398" "396" "395" "394" "393" "392" "388" "387" "386" "385" "384" "381" "380" "378" "374" "373" "372" "371" "368" "364" "363" "361" "360" "358" "357" "356" "355" "351" "350" "349" "346" "339" "334" "333" "332" "331" "330" "329" "328" "322" "318" "315" "314" "313" "311" "304" "302" "299" "296" "295" "294" "290" "289" "286" "281" "278" "275" "274" "273" "272" "269" "268" "267" "266" "265" "261" "259" "257" "256" "255" "253" "251" "250" "245" "242" "241" "239" "238" "237" "236" "233" "229" "228" "227" "223" "222" "220" "219" "216" "215" "214" "213" "212" "207" "206" "202" "201" "199" "198" "197" "195" "187" "181" "175" "172" "171" "169" "167" "166" "165" "161" "159" "157" "156" "152" "147" "146" "142" "141" "138" "137" "134" "133" "132" "129" "128" "125" "124" "123" "122" "116" "115" "113" "111" "110" "109" "108" "106" "104" "103" "102" "99" "97" "96" "94" "93" "92" "91" "90" "88" "87" "85" "84" "82" "81" "80" "78" "74" "72" "71" "69" "65" "64" "63" "62" "61" "60" "59" "58" "57" "56" "54" "53" "51" "50" "49" "48" "45" "44" "43" "42" "41" "40" "39" "38" "37" "36" "34" "33" "30" "28" "27" "26" "25" "23" "22" "21" "18" "17" "16" "15" "14" "12" "11" "10" "7" "6" "5" "4" "3" "1" 

Redescription R38 Rules: 

Dist: 121 58 95 18 0
W1R: FAQ >= 0.0 <= 0.0 AND ADAS13 >= 0.0 <= 17.0 
W2R: Entorhinal >= 3141.0 <= 5896.0 AND FDG >= 5.99966 <= 8.53584 
JS: 0.5214285714285715
p-value :8.670841822322473E-14
Support intersection: 292
Support union: 560

Covered examples (intersection): 
"916" "913" "912" "909" "907" "906" "905" "901" "900" "899" "898" "897" "896" "893" "892" "885" "884" "883" "882" "878" "874" "873" "870" "867" "857" "856" "854" "853" "850" "848" "844" "843" "842" "841" "840" "837" "832" "831" "830" "829" "827" "826" "825" "821" "817" "815" "814" "811" "804" "801" "799" "798" "796" "793" "789" "788" "786" "785" "773" "772" "730" "725" "724" "718" "712" "708" "684" "677" "675" "672" "666" "661" "655" "652" "643" "642" "633" "609" "601" "593" "592" "568" "557" "555" "554" "550" "546" "540" "537" "536" "531" "527" "525" "523" "521" "517" "513" "506" "505" "503" "499" "491" "490" "489" "488" "483" "482" "480" "477" "472" "470" "469" "468" "458" "452" "450" "448" "447" "445" "439" "438" "435" "433" "432" "427" "426" "425" "424" "422" "419" "417" "415" "414" "410" "409" "408" "406" "404" "403" "397" "394" "390" "389" "388" "387" "386" "384" "382" "381" "380" "379" "378" "377" "374" "372" "366" "364" "363" "361" "359" "358" "357" "356" "355" "352" "351" "350" "349" "348" "346" "345" "344" "343" "340" "337" "334" "333" "332" "330" "329" "315" "311" "306" "305" "304" "300" "299" "294" "293" "290" "289" "286" "275" "274" "273" "272" "269" "268" "267" "266" "262" "261" "259" "257" "255" "251" "249" "241" "238" "237" "236" "233" "225" "222" "221" "219" "215" "214" "213" "204" "198" "197" "193" "191" "190" "185" "184" "180" "179" "178" "177" "174" "171" "169" "168" "167" "166" "165" "159" "158" "157" "149" "147" "146" "145" "142" "141" "140" "136" "128" "123" "113" "104" "102" "100" "95" "94" "92" "90" "88" "87" "84" "83" "81" "80" "72" "71" "65" "64" "63" "61" "59" "54" "53" "49" "48" "47" "45" "43" "41" "40" "39" "34" "27" "22" "21" "19" "14" "6" "5" "4" "2" 
Union elements: 
"918" "916" "915" "914" "913" "912" "911" "910" "909" "908" "907" "906" "905" "904" "902" "901" "900" "899" "898" "897" "896" "895" "894" "893" "892" "891" "890" "889" "886" "885" "884" "883" "882" "880" "878" "877" "876" "874" "873" "872" "870" "869" "867" "866" "865" "861" "857" "856" "855" "854" "853" "850" "849" "848" "846" "844" "843" "842" "841" "840" "839" "838" "837" "836" "834" "832" "831" "830" "829" "827" "826" "825" "823" "822" "821" "820" "819" "817" "816" "815" "814" "813" "812" "811" "810" "804" "802" "801" "799" "798" "797" "796" "795" "793" "792" "789" "788" "787" "786" "785" "773" "772" "764" "763" "757" "751" "745" "730" "726" "725" "724" "722" "720" "718" "712" "711" "709" "708" "706" "698" "692" "684" "683" "680" "679" "677" "676" "675" "673" "672" "671" "670" "669" "666" "664" "662" "661" "659" "658" "656" "655" "654" "653" "652" "649" "648" "646" "643" "642" "636" "633" "630" "629" "627" "626" "623" "622" "615" "614" "613" "612" "609" "607" "606" "604" "601" "599" "593" "592" "585" "583" "580" "575" "571" "568" "557" "556" "555" "554" "553" "552" "551" "550" "549" "546" "545" "542" "540" "539" "537" "536" "535" "532" "531" "530" "528" "527" "526" "525" "524" "523" "522" "521" "520" "517" "515" "513" "512" "511" "510" "507" "506" "505" "504" "503" "501" "499" "498" "496" "495" "491" "490" "489" "488" "486" "485" "483" "482" "480" "479" "478" "477" "473" "472" "470" "469" "468" "466" "464" "463" "462" "459" "458" "454" "452" "450" "449" "448" "447" "446" "445" "444" "442" "439" "438" "437" "436" "435" "434" "433" "432" "428" "427" "426" "425" "424" "423" "422" "421" "420" "419" "418" "417" "415" "414" "410" "409" "408" "407" "406" "404" "403" "402" "401" "400" "397" "395" "394" "392" "390" "389" "388" "387" "386" "385" "384" "382" "381" "380" "379" "378" "377" "376" "375" "374" "373" "372" "371" "369" "368" "366" "365" "364" "363" "361" "360" "359" "358" "357" "356" "355" "354" "352" "351" "350" "349" "348" "346" "345" "344" "343" "341" "340" "339" "337" "334" "333" "332" "330" "329" "328" "324" "323" "321" "318" "317" "315" "314" "313" "311" "307" "306" "305" "304" "301" "300" "299" "298" "296" "295" "294" "293" "291" "290" "289" "288" "286" "281" "279" "278" "277" "275" "274" "273" "272" "270" "269" "268" "267" "266" "265" "263" "262" "261" "259" "257" "255" "253" "251" "250" "249" "247" "245" "241" "238" "237" "236" "235" "233" "232" "229" "228" "227" "225" "222" "221" "219" "216" "215" "214" "213" "212" "206" "204" "203" "202" "201" "200" "199" "198" "197" "196" "195" "194" "193" "191" "190" "186" "185" "184" "182" "181" "180" "179" "178" "177" "175" "174" "173" "171" "170" "169" "168" "167" "166" "165" "161" "159" "158" "157" "156" "155" "153" "152" "149" "147" "146" "145" "142" "141" "140" "136" "134" "133" "132" "131" "128" "123" "122" "120" "119" "118" "117" "116" "115" "113" "112" "111" "110" "109" "108" "107" "106" "104" "103" "102" "100" "99" "98" "97" "96" "95" "94" "92" "91" "90" "89" "88" "87" "86" "85" "84" "83" "82" "81" "80" "79" "78" "76" "74" "72" "71" "69" "66" "65" "64" "63" "62" "61" "60" "59" "54" "53" "52" "51" "49" "48" "47" "45" "43" "41" "40" "39" "38" "36" "34" "30" "29" "28" "27" "25" "23" "22" "21" "19" "18" "16" "15" "14" "12" "11" "10" "9" "7" "6" "5" "4" "3" "2" "1" 

Redescription R39 Rules: 

Dist: 57 10 63 14 0
W1R: RAVLTPercForgetting >= -37.5 <= 54.545455 AND Q4SCORE >= 0.0 <= 4.0 
W2R: Hippocampus >= 6208.0 <= 9929.0 AND Ventricles >= 5650.0 <= 67926.0 AND AV45 >= 0.901511 <= 1.26174 AND FDG >= 6.00023 <= 8.08201 AND RCT392 >= 0.5 <= 1.0 
JS: 0.3486682808716707
p-value :6.671330154972566E-13
Support intersection: 144
Support union: 413

Covered examples (intersection): 
"814" "811" "805" "802" "799" "798" "793" "789" "787" "786" "772" "745" "725" "708" "698" "679" "674" "672" "671" "654" "643" "642" "623" "622" "617" "614" "607" "601" "593" "592" "580" "557" "554" "553" "550" "543" "526" "525" "507" "505" "503" "499" "493" "490" "483" "479" "472" "470" "464" "459" "452" "446" "434" "433" "432" "426" "425" "409" "403" "401" "390" "388" "387" "385" "384" "373" "369" "368" "366" "363" "358" "356" "355" "350" "344" "340" "337" "334" "333" "330" "318" "315" "306" "305" "300" "299" "289" "274" "269" "268" "265" "262" "251" "238" "232" "228" "213" "210" "203" "195" "190" "180" "179" "171" "167" "166" "161" "149" "147" "146" "109" "102" "100" "94" "91" "88" "85" "84" "82" "81" "74" "72" "65" "62" "54" "52" "49" "48" "41" "40" "39" "33" "27" "21" "19" "14" "11" "9" "8" "6" "5" "4" "2" "1" 
Union elements: 
"914" "913" "912" "911" "909" "907" "906" "904" "900" "898" "897" "896" "894" "893" "892" "891" "890" "889" "886" "885" "884" "882" "879" "876" "873" "870" "868" "866" "861" "857" "856" "855" "854" "853" "850" "849" "846" "844" "843" "842" "841" "840" "837" "832" "831" "830" "829" "827" "826" "822" "821" "817" "814" "813" "812" "811" "810" "807" "805" "804" "802" "801" "799" "798" "797" "793" "792" "789" "788" "787" "786" "785" "772" "764" "763" "745" "737" "734" "727" "725" "718" "708" "703" "698" "692" "688" "686" "679" "677" "674" "672" "671" "664" "662" "656" "655" "654" "653" "651" "649" "643" "642" "633" "630" "627" "626" "623" "622" "617" "616" "614" "613" "609" "607" "606" "604" "601" "593" "592" "583" "580" "578" "575" "571" "566" "559" "557" "555" "554" "553" "550" "548" "546" "545" "543" "540" "539" "537" "536" "533" "531" "530" "529" "528" "527" "526" "525" "524" "523" "522" "521" "520" "515" "513" "512" "511" "510" "507" "505" "504" "503" "501" "499" "498" "494" "493" "490" "489" "488" "485" "483" "482" "480" "479" "472" "470" "469" "466" "465" "464" "459" "458" "452" "450" "449" "448" "446" "445" "444" "440" "439" "437" "435" "434" "433" "432" "430" "427" "426" "425" "424" "422" "421" "419" "418" "417" "412" "409" "408" "406" "403" "401" "397" "396" "394" "390" "389" "388" "387" "385" "384" "381" "379" "378" "375" "374" "373" "371" "369" "368" "366" "364" "363" "358" "357" "356" "355" "354" "350" "346" "344" "340" "339" "338" "337" "334" "333" "330" "329" "322" "318" "317" "315" "306" "305" "304" "303" "301" "300" "299" "298" "295" "293" "291" "289" "288" "286" "276" "274" "273" "272" "270" "269" "268" "267" "266" "265" "262" "261" "259" "257" "254" "251" "250" "249" "247" "239" "238" "237" "235" "233" "232" "229" "228" "227" "225" "222" "221" "219" "213" "210" "207" "206" "204" "203" "202" "200" "198" "196" "195" "193" "191" "190" "187" "186" "184" "182" "180" "179" "178" "177" "175" "174" "173" "171" "168" "167" "166" "165" "161" "159" "153" "152" "149" "147" "146" "145" "138" "137" "136" "128" "125" "123" "120" "116" "115" "109" "108" "106" "105" "103" "102" "100" "99" "97" "96" "95" "94" "91" "90" "88" "85" "84" "83" "82" "81" "80" "79" "78" "74" "72" "71" "69" "66" "65" "64" "62" "61" "59" "56" "54" "53" "52" "51" "49" "48" "43" "42" "41" "40" "39" "34" "33" "27" "26" "25" "22" "21" "19" "18" "17" "15" "14" "11" "9" "8" "7" "6" "5" "4" "3" "2" "1" 

Redescription R40 Rules: 

Dist: 102 68 113 18 1
W1R: ADAS13 >= 0.0 <= 18.0 AND Q4SCORE >= 0.0 <= 4.0 
W2R: Hippocampus >= 6820.0 <= 10602.0 AND FDG >= 5.84994 <= 8.53584 
JS: 0.5471014492753623
p-value :9.992007221626409E-16
Support intersection: 302
Support union: 552

Covered examples (intersection): 
"916" "915" "914" "913" "912" "909" "907" "906" "904" "900" "898" "897" "896" "893" "892" "891" "890" "889" "885" "884" "882" "876" "874" "873" "870" "869" "868" "867" "861" "855" "854" "853" "850" "849" "848" "846" "844" "843" "842" "841" "840" "839" "838" "837" "832" "831" "829" "828" "827" "826" "822" "821" "817" "815" "814" "813" "812" "811" "807" "805" "802" "801" "799" "798" "789" "788" "787" "785" "772" "763" "745" "725" "718" "708" "698" "679" "677" "674" "672" "671" "661" "656" "655" "654" "652" "649" "646" "642" "630" "626" "622" "617" "613" "607" "601" "593" "592" "580" "578" "557" "555" "554" "553" "550" "548" "546" "545" "543" "535" "530" "529" "525" "523" "522" "520" "515" "513" "512" "507" "505" "503" "501" "499" "498" "493" "491" "490" "489" "485" "483" "472" "470" "469" "468" "464" "463" "458" "452" "450" "449" "448" "446" "445" "444" "440" "439" "438" "435" "434" "433" "426" "425" "424" "422" "421" "419" "418" "410" "409" "406" "403" "401" "396" "394" "393" "390" "389" "388" "386" "384" "379" "378" "374" "373" "371" "366" "363" "358" "357" "356" "355" "350" "348" "346" "344" "341" "340" "339" "337" "334" "333" "330" "329" "318" "315" "306" "305" "300" "299" "295" "286" "276" "274" "273" "272" "269" "267" "266" "265" "262" "261" "251" "250" "238" "237" "234" "233" "232" "228" "227" "219" "216" "213" "203" "198" "195" "194" "191" "190" "186" "181" "180" "179" "174" "171" "169" "167" "165" "161" "159" "157" "152" "149" "147" "145" "142" "141" "138" "133" "124" "116" "111" "109" "108" "105" "102" "100" "97" "96" "95" "94" "92" "91" "90" "88" "87" "85" "84" "82" "81" "80" "74" "72" "65" "63" "62" "61" "54" "52" "49" "48" "45" "41" "40" "39" "33" "27" "25" "22" "21" "19" "18" "17" "15" "14" "11" "9" "7" "6" "4" "2" "1" 
Union elements: 
"918" "916" "915" "914" "913" "912" "911" "910" "909" "907" "906" "905" "904" "900" "899" "898" "897" "896" "895" "894" "893" "892" "891" "890" "889" "886" "885" "884" "882" "880" "879" "878" "877" "876" "874" "873" "870" "869" "868" "867" "866" "865" "861" "858" "857" "856" "855" "854" "853" "850" "849" "848" "846" "844" "843" "842" "841" "840" "839" "838" "837" "832" "831" "830" "829" "828" "827" "826" "825" "822" "821" "820" "819" "817" "816" "815" "814" "813" "812" "811" "810" "808" "807" "805" "804" "802" "801" "799" "798" "797" "795" "793" "792" "789" "788" "787" "786" "785" "773" "772" "764" "763" "759" "751" "745" "737" "734" "730" "727" "725" "724" "721" "720" "718" "708" "703" "698" "692" "688" "684" "683" "679" "677" "675" "674" "672" "671" "670" "666" "664" "662" "661" "660" "656" "655" "654" "653" "652" "651" "649" "646" "645" "643" "642" "641" "633" "630" "627" "626" "623" "622" "617" "616" "615" "614" "613" "608" "607" "606" "604" "601" "593" "592" "591" "590" "585" "583" "580" "578" "575" "571" "568" "566" "564" "562" "559" "557" "555" "554" "553" "551" "550" "549" "548" "546" "545" "543" "540" "539" "537" "536" "535" "533" "532" "531" "530" "529" "528" "527" "526" "525" "524" "523" "522" "521" "520" "517" "515" "513" "512" "511" "510" "507" "505" "504" "503" "501" "499" "498" "494" "493" "491" "490" "489" "488" "485" "483" "482" "479" "473" "472" "470" "469" "468" "466" "464" "463" "460" "459" "458" "454" "452" "450" "449" "448" "447" "446" "445" "444" "442" "440" "439" "438" "437" "435" "434" "433" "432" "430" "427" "426" "425" "424" "423" "422" "421" "419" "418" "417" "415" "414" "412" "410" "409" "408" "406" "404" "403" "402" "401" "397" "396" "395" "394" "393" "390" "389" "388" "387" "386" "385" "384" "380" "379" "378" "377" "375" "374" "373" "372" "371" "369" "368" "366" "363" "361" "359" "358" "357" "356" "355" "354" "350" "349" "348" "346" "345" "344" "343" "341" "340" "339" "338" "337" "334" "333" "332" "330" "329" "328" "322" "319" "318" "317" "315" "314" "313" "311" "307" "306" "305" "304" "303" "302" "301" "300" "299" "298" "297" "295" "294" "293" "291" "289" "288" "286" "281" "277" "276" "275" "274" "273" "272" "270" "269" "268" "267" "266" "265" "263" "262" "261" "259" "257" "255" "254" "251" "250" "249" "247" "241" "239" "238" "237" "236" "235" "234" "233" "232" "229" "228" "227" "225" "221" "220" "219" "216" "215" "214" "213" "212" "207" "206" "204" "203" "202" "201" "200" "199" "198" "197" "196" "195" "194" "193" "191" "190" "187" "186" "185" "184" "182" "181" "180" "179" "178" "177" "175" "174" "173" "172" "171" "170" "169" "168" "167" "166" "165" "161" "159" "157" "156" "153" "152" "149" "147" "146" "145" "142" "141" "140" "138" "137" "136" "134" "133" "132" "131" "128" "126" "125" "124" "123" "121" "120" "119" "117" "116" "115" "111" "110" "109" "108" "106" "105" "104" "103" "102" "100" "99" "97" "96" "95" "94" "92" "91" "90" "88" "87" "85" "84" "82" "81" "80" "79" "78" "76" "74" "72" "71" "69" "68" "66" "65" "64" "63" "62" "61" "60" "59" "58" "56" "55" "54" "53" "52" "51" "49" "48" "45" "43" "41" "40" "39" "38" "36" "34" "33" "30" "28" "27" "26" "25" "22" "21" "19" "18" "17" "16" "15" "14" "11" "10" "9" "8" "7" "6" "5" "4" "3" "2" "1" 

Redescription R41 Rules: 

Dist: 83 41 51 10 0
W1R: FAQ >= 0.0 <= 0.0 AND RAVLTImmediate >= 39.0 <= 71.0 AND ADAS13 >= 0.0 <= 17.0 
W2R: Entorhinal >= 3141.0 <= 5896.0 AND AV45 >= 0.850872 <= 1.246511 AND FDG >= 5.99966 <= 8.35249 
JS: 0.417607223476298
p-value :1.63202784619898E-14
Support intersection: 185
Support union: 443

Covered examples (intersection): 
"912" "907" "906" "901" "900" "898" "897" "896" "892" "884" "883" "882" "878" "873" "870" "857" "853" "850" "848" "844" "843" "841" "840" "837" "832" "831" "830" "829" "827" "825" "821" "817" "814" "811" "799" "798" "793" "789" "788" "786" "785" "772" "730" "725" "724" "718" "708" "677" "675" "655" "643" "642" "601" "593" "592" "557" "555" "554" "550" "546" "536" "531" "527" "525" "521" "505" "503" "499" "489" "488" "483" "482" "480" "472" "470" "458" "452" "450" "448" "447" "438" "435" "433" "432" "426" "424" "422" "419" "417" "410" "409" "408" "406" "404" "403" "397" "390" "388" "387" "384" "382" "379" "374" "372" "366" "364" "358" "356" "355" "352" "350" "349" "346" "344" "340" "334" "333" "330" "329" "315" "311" "306" "305" "304" "300" "299" "290" "289" "286" "274" "272" "269" "268" "266" "262" "261" "257" "251" "238" "236" "225" "222" "221" "213" "197" "193" "190" "180" "179" "174" "171" "168" "167" "166" "165" "149" "147" "146" "145" "142" "123" "102" "100" "94" "87" "84" "83" "81" "72" "65" "63" "59" "49" "48" "41" "40" "39" "34" "27" "19" "14" "6" "5" "4" "2" 
Union elements: 
"918" "916" "913" "912" "911" "910" "909" "908" "907" "906" "905" "901" "900" "899" "898" "897" "896" "894" "893" "892" "891" "889" "886" "885" "884" "883" "882" "880" "878" "877" "876" "873" "870" "867" "866" "865" "861" "857" "856" "855" "854" "853" "850" "849" "848" "846" "844" "843" "842" "841" "840" "839" "838" "837" "834" "832" "831" "830" "829" "827" "826" "825" "822" "821" "820" "819" "817" "816" "815" "814" "812" "811" "810" "804" "802" "801" "799" "798" "797" "796" "793" "792" "789" "788" "787" "786" "785" "772" "763" "751" "745" "730" "725" "724" "718" "712" "708" "698" "692" "683" "679" "677" "676" "675" "673" "672" "671" "670" "664" "662" "661" "658" "655" "654" "653" "652" "649" "646" "643" "642" "633" "630" "627" "626" "623" "622" "614" "613" "612" "609" "607" "606" "604" "601" "593" "592" "585" "583" "580" "575" "571" "557" "556" "555" "554" "553" "551" "550" "549" "546" "539" "537" "536" "535" "532" "531" "530" "528" "527" "526" "525" "524" "523" "522" "521" "517" "512" "511" "506" "505" "503" "501" "499" "498" "495" "491" "490" "489" "488" "485" "483" "482" "480" "479" "478" "477" "472" "470" "469" "468" "466" "464" "459" "458" "454" "452" "450" "449" "448" "447" "446" "445" "442" "439" "438" "437" "435" "434" "433" "432" "427" "426" "425" "424" "422" "420" "419" "418" "417" "415" "414" "410" "409" "408" "407" "406" "404" "403" "400" "397" "394" "392" "390" "388" "387" "386" "385" "384" "382" "381" "380" "379" "378" "377" "375" "374" "373" "372" "371" "369" "368" "366" "365" "364" "363" "361" "358" "356" "355" "354" "352" "350" "349" "348" "346" "344" "341" "340" "339" "337" "334" "333" "332" "330" "329" "324" "318" "317" "315" "313" "311" "307" "306" "305" "304" "301" "300" "299" "298" "293" "291" "290" "289" "286" "279" "277" "275" "274" "273" "272" "269" "268" "267" "266" "265" "262" "261" "259" "257" "255" "253" "251" "250" "249" "247" "245" "241" "238" "236" "235" "233" "232" "229" "228" "227" "225" "222" "221" "215" "214" "213" "203" "202" "201" "198" "197" "196" "195" "194" "193" "191" "190" "186" "185" "184" "181" "180" "179" "177" "175" "174" "173" "171" "168" "167" "166" "165" "161" "159" "158" "157" "155" "153" "152" "149" "147" "146" "145" "142" "141" "140" "136" "132" "128" "123" "120" "119" "116" "115" "113" "111" "110" "109" "108" "106" "103" "102" "100" "99" "98" "97" "96" "95" "94" "90" "88" "87" "85" "84" "83" "82" "81" "80" "79" "78" "74" "72" "71" "66" "65" "63" "62" "61" "60" "59" "54" "52" "51" "49" "48" "47" "45" "43" "41" "40" "39" "38" "34" "29" "28" "27" "22" "21" "19" "14" "11" "10" "9" "6" "5" "4" "2" "1" 

Redescription R42 Rules: 

Dist: 36 5 53 11 1
W1R: Q13SCORE >= 0.0 <= 0.0 AND ADAS13 >= 0.0 <= 17.0 AND Q3SCORE >= 0.0 <= 0.0 
W2R: RCT20 >= 141.0 <= 358.0 AND Entorhinal >= 3349.0 <= 5896.0 AND WholeBrain >= 1044321.31813 <= 1342716.963722 AND FDG >= 5.9795 <= 8.53584 
JS: 0.30994152046783624
p-value :2.190736481111344E-11
Support intersection: 106
Support union: 342

Covered examples (intersection): 
"814" "811" "789" "788" "787" "773" "751" "726" "718" "675" "672" "649" "633" "630" "601" "593" "557" "546" "537" "530" "527" "525" "515" "505" "490" "488" "483" "482" "470" "448" "447" "439" "434" "433" "432" "427" "426" "424" "409" "403" "390" "384" "374" "358" "355" "350" "349" "345" "344" "332" "330" "311" "304" "290" "281" "278" "275" "272" "266" "261" "259" "257" "253" "250" "241" "238" "237" "236" "229" "228" "227" "225" "213" "198" "196" "171" "158" "157" "142" "141" "123" "116" "115" "110" "104" "96" "90" "88" "84" "81" "74" "65" "60" "59" "53" "49" "48" "43" "41" "27" "23" "22" "21" "15" "10" "7" 
Union elements: 
"918" "916" "914" "912" "911" "910" "909" "906" "901" "898" "894" "891" "886" "885" "883" "872" "870" "865" "855" "853" "848" "846" "844" "841" "840" "839" "837" "830" "828" "826" "825" "823" "815" "814" "813" "812" "811" "804" "802" "801" "799" "798" "793" "789" "788" "787" "785" "773" "768" "763" "751" "726" "722" "720" "718" "711" "708" "690" "684" "683" "679" "675" "672" "671" "670" "666" "662" "658" "655" "651" "649" "643" "642" "633" "630" "626" "623" "616" "614" "613" "606" "601" "599" "593" "592" "583" "580" "578" "570" "568" "557" "555" "553" "551" "550" "546" "543" "542" "540" "539" "537" "536" "532" "531" "530" "528" "527" "525" "524" "523" "522" "517" "515" "512" "511" "505" "501" "497" "496" "495" "494" "492" "491" "490" "489" "488" "485" "483" "482" "473" "472" "470" "469" "468" "463" "459" "458" "454" "450" "448" "447" "445" "439" "434" "433" "432" "428" "427" "426" "424" "419" "417" "412" "409" "403" "402" "401" "400" "399" "394" "390" "385" "384" "382" "380" "379" "377" "375" "374" "373" "371" "365" "364" "363" "361" "359" "358" "357" "355" "350" "349" "346" "345" "344" "343" "340" "339" "334" "333" "332" "330" "329" "328" "318" "317" "315" "313" "311" "309" "307" "304" "302" "298" "296" "295" "294" "290" "289" "286" "281" "278" "277" "275" "273" "272" "269" "266" "265" "261" "259" "257" "255" "253" "251" "250" "247" "245" "241" "238" "237" "236" "229" "228" "227" "225" "222" "219" "215" "213" "212" "206" "201" "198" "197" "196" "194" "186" "185" "181" "180" "175" "174" "173" "171" "170" "169" "168" "167" "165" "161" "159" "158" "157" "156" "155" "153" "152" "147" "146" "142" "141" "140" "139" "137" "133" "132" "123" "118" "117" "116" "115" "113" "111" "110" "108" "106" "104" "103" "97" "96" "94" "92" "91" "90" "88" "87" "84" "81" "80" "79" "78" "74" "69" "65" "63" "62" "61" "60" "59" "57" "56" "54" "53" "50" "49" "48" "45" "44" "43" "42" "41" "40" "39" "38" "34" "30" "27" "26" "25" "23" "22" "21" "19" "18" "17" "15" "14" "10" "7" "4" "2" "1" 

Redescription R43 Rules: 

Dist: 61 37 56 13 0
W1R: RAVLTForgetting >= -2.0 <= 6.0 AND RAVLTImmediate >= 45.0 <= 71.0 AND ADAS13 >= 0.0 <= 16.0 
W2R: Hippocampus >= 6033.0 <= 10602.0 AND Ventricles >= 5650.0 <= 64876.0 AND AV45 >= 0.850872 <= 1.260687 AND FDG >= 5.85108 <= 8.35249 
JS: 0.3874709976798144
p-value :4.3853809472693683E-14
Support intersection: 167
Support union: 431

Covered examples (intersection): 
"912" "906" "900" "898" "897" "892" "886" "884" "882" "878" "877" "873" "868" "866" "855" "850" "846" "844" "843" "840" "837" "832" "827" "822" "817" "814" "812" "808" "805" "802" "799" "798" "793" "788" "787" "786" "772" "763" "745" "725" "718" "708" "677" "674" "671" "654" "643" "642" "627" "626" "622" "617" "616" "613" "607" "606" "601" "593" "592" "559" "557" "554" "553" "550" "546" "543" "536" "525" "522" "512" "505" "503" "501" "499" "489" "483" "479" "472" "470" "464" "459" "450" "448" "435" "434" "433" "426" "424" "422" "419" "397" "390" "388" "387" "385" "379" "373" "372" "369" "368" "365" "364" "358" "356" "355" "350" "344" "340" "334" "330" "329" "315" "306" "305" "300" "299" "290" "274" "272" "269" "262" "261" "257" "251" "238" "232" "222" "221" "213" "203" "190" "180" "179" "174" "171" "167" "166" "165" "161" "152" "149" "147" "146" "103" "102" "99" "94" "83" "82" "81" "79" "72" "65" "49" "41" "34" "33" "27" "19" "17" "14" "11" "9" "6" "5" "4" "1" 
Union elements: 
"918" "914" "912" "911" "909" "907" "906" "905" "901" "900" "899" "898" "897" "896" "894" "892" "890" "889" "886" "885" "884" "882" "880" "878" "877" "873" "870" "869" "868" "867" "866" "861" "857" "855" "854" "853" "850" "849" "848" "846" "844" "843" "842" "841" "840" "839" "838" "837" "834" "832" "831" "829" "828" "827" "826" "825" "823" "822" "821" "820" "818" "817" "815" "814" "813" "812" "811" "808" "805" "804" "802" "801" "799" "798" "797" "796" "793" "792" "789" "788" "787" "786" "785" "772" "763" "759" "751" "745" "744" "734" "730" "725" "718" "708" "706" "698" "692" "688" "686" "683" "679" "677" "674" "672" "671" "670" "662" "654" "653" "652" "651" "649" "646" "643" "642" "633" "630" "627" "626" "623" "622" "617" "616" "614" "613" "609" "607" "606" "604" "601" "593" "592" "583" "580" "578" "575" "566" "559" "557" "555" "554" "553" "551" "550" "546" "543" "539" "536" "533" "532" "531" "530" "529" "528" "527" "526" "525" "524" "523" "522" "521" "520" "517" "515" "512" "511" "507" "506" "505" "503" "501" "499" "498" "495" "494" "493" "491" "490" "489" "485" "483" "482" "480" "479" "472" "470" "469" "468" "466" "465" "464" "459" "458" "454" "452" "450" "448" "447" "446" "445" "444" "438" "435" "434" "433" "432" "430" "427" "426" "425" "424" "422" "421" "420" "419" "418" "417" "410" "409" "406" "403" "401" "398" "397" "390" "388" "387" "386" "385" "384" "382" "381" "380" "379" "378" "375" "374" "373" "372" "371" "369" "368" "366" "365" "364" "363" "361" "358" "356" "355" "354" "352" "350" "346" "344" "341" "340" "339" "337" "334" "333" "332" "330" "329" "328" "319" "318" "317" "315" "313" "311" "306" "305" "304" "303" "301" "300" "299" "298" "295" "293" "291" "290" "289" "286" "277" "276" "274" "272" "269" "268" "267" "266" "265" "262" "261" "259" "257" "251" "250" "249" "247" "241" "238" "236" "235" "234" "233" "232" "229" "228" "227" "225" "222" "221" "215" "214" "213" "210" "204" "203" "202" "198" "197" "196" "195" "194" "191" "190" "187" "186" "181" "180" "179" "177" "175" "174" "171" "168" "167" "166" "165" "161" "159" "157" "153" "152" "149" "147" "146" "145" "142" "141" "140" "137" "136" "128" "125" "124" "119" "116" "115" "110" "109" "108" "105" "103" "102" "100" "99" "97" "96" "95" "94" "91" "90" "88" "87" "85" "84" "83" "82" "81" "80" "79" "78" "74" "72" "71" "65" "63" "62" "61" "60" "59" "58" "55" "54" "53" "52" "51" "49" "48" "44" "43" "42" "41" "40" "39" "34" "33" "28" "27" "26" "25" "22" "21" "19" "17" "15" "14" "11" "10" "9" "8" "7" "6" "5" "4" "2" "1" 

Redescription R44 Rules: 

Dist: 75 48 60 14 0
W1R: ADAS13 >= 0.0 <= 17.0 AND MOCA >= 26.0 <= 30.0 AND CDORIENT >= 0.0 <= 0.5 AND EcogSPPlan >= 1.0 <= 1.8 
W2R: AV45 >= 0.850872 <= 1.272329 AND FDG >= 5.99655 <= 8.35249 
JS: 0.394
p-value :1.972644270153978E-12
Support intersection: 197
Support union: 500

Covered examples (intersection): 
"918" "912" "907" "906" "905" "901" "900" "899" "898" "897" "886" "884" "883" "882" "877" "873" "866" "857" "855" "849" "848" "846" "842" "841" "839" "838" "837" "832" "831" "830" "829" "827" "825" "821" "817" "815" "814" "811" "805" "802" "799" "798" "797" "793" "792" "789" "788" "786" "785" "763" "745" "734" "725" "724" "718" "708" "698" "692" "690" "679" "677" "674" "672" "671" "654" "643" "642" "633" "617" "613" "609" "607" "601" "593" "592" "568" "557" "555" "553" "550" "546" "543" "536" "530" "527" "525" "521" "515" "507" "506" "505" "503" "501" "499" "490" "489" "488" "483" "468" "464" "459" "458" "449" "447" "437" "433" "426" "425" "424" "419" "417" "410" "409" "408" "404" "401" "397" "390" "388" "387" "379" "373" "372" "371" "368" "366" "356" "355" "350" "344" "340" "334" "330" "329" "315" "311" "305" "304" "300" "293" "290" "289" "272" "267" "261" "257" "253" "251" "238" "232" "229" "225" "221" "203" "198" "190" "185" "180" "174" "171" "168" "166" "165" "161" "157" "155" "152" "149" "147" "146" "142" "137" "132" "123" "115" "108" "103" "91" "88" "87" "83" "81" "80" "72" "71" "65" "54" "49" "41" "34" "27" "19" "14" "11" "8" "6" "4" 
Union elements: 
"918" "915" "913" "912" "911" "910" "907" "906" "905" "901" "900" "899" "898" "897" "896" "893" "892" "889" "886" "885" "884" "883" "882" "880" "878" "877" "876" "873" "870" "868" "867" "866" "861" "857" "855" "853" "850" "849" "848" "846" "844" "843" "842" "841" "840" "839" "838" "837" "834" "833" "832" "831" "830" "829" "828" "827" "826" "825" "823" "822" "821" "820" "819" "818" "817" "816" "815" "814" "812" "811" "808" "805" "804" "802" "799" "798" "797" "796" "793" "792" "789" "788" "787" "786" "785" "776" "772" "763" "751" "745" "734" "730" "725" "724" "718" "712" "708" "706" "698" "692" "690" "689" "688" "686" "684" "683" "682" "679" "677" "676" "675" "674" "673" "672" "671" "670" "664" "662" "661" "658" "655" "654" "653" "652" "651" "649" "648" "646" "643" "642" "633" "630" "627" "626" "623" "622" "617" "616" "614" "613" "612" "610" "609" "607" "606" "604" "601" "593" "592" "585" "583" "580" "578" "575" "568" "566" "560" "559" "557" "556" "555" "554" "553" "551" "550" "546" "543" "542" "539" "537" "536" "533" "532" "531" "530" "529" "528" "527" "526" "525" "524" "523" "522" "521" "517" "515" "513" "512" "511" "507" "506" "505" "504" "503" "501" "499" "498" "493" "491" "490" "489" "488" "486" "485" "483" "482" "480" "479" "478" "477" "472" "470" "469" "468" "466" "465" "464" "459" "458" "454" "452" "450" "449" "448" "447" "446" "444" "442" "438" "437" "435" "434" "433" "432" "427" "426" "425" "424" "422" "421" "420" "419" "417" "415" "414" "412" "410" "409" "408" "407" "406" "404" "403" "401" "398" "397" "396" "395" "394" "392" "390" "389" "388" "387" "386" "385" "384" "382" "381" "380" "379" "378" "374" "373" "372" "371" "370" "369" "368" "366" "364" "363" "361" "358" "357" "356" "355" "354" "352" "350" "349" "347" "346" "344" "341" "340" "339" "337" "336" "334" "333" "332" "331" "330" "329" "328" "324" "320" "318" "317" "315" "313" "311" "307" "306" "305" "304" "303" "302" "300" "299" "298" "295" "293" "291" "290" "289" "286" "284" "279" "277" "275" "274" "272" "270" "269" "268" "267" "266" "265" "262" "261" "259" "257" "253" "251" "250" "249" "247" "245" "241" "239" "238" "236" "235" "233" "232" "229" "228" "227" "225" "223" "222" "221" "216" "215" "214" "213" "211" "210" "209" "204" "203" "202" "201" "198" "197" "196" "195" "194" "193" "192" "191" "190" "187" "186" "185" "184" "182" "181" "180" "179" "178" "177" "175" "174" "173" "171" "168" "167" "166" "165" "161" "159" "158" "157" "155" "153" "152" "149" "147" "146" "145" "142" "141" "140" "137" "132" "131" "129" "128" "125" "124" "123" "120" "119" "116" "115" "113" "112" "111" "110" "109" "108" "106" "103" "102" "100" "99" "98" "97" "96" "95" "94" "91" "90" "88" "87" "85" "84" "83" "82" "81" "80" "79" "78" "74" "72" "71" "66" "65" "63" "62" "60" "59" "54" "53" "52" "51" "49" "48" "44" "43" "42" "41" "40" "39" "38" "34" "33" "31" "28" "27" "25" "22" "21" "19" "17" "15" "14" "13" "11" "10" "9" "8" "6" "5" "4" "2" "1" 

Redescription R45 Rules: 

Dist: 78 44 98 24 0
W1R: MMONFLR >= 1.0 <= 1.0 AND DELW3 >= 2.0 <= 2.0 AND RAVLTImmediate >= 28.0 <= 71.0 AND ADAS13 >= 0.0 <= 18.0 AND CUBE >= 2.0 <= 2.0 
W2R: AV45 >= 0.850872 <= 1.272329 AND FDG >= 5.99655 <= 8.35249 
JS: 0.44283121597096187
p-value :4.701218303537757E-10
Support intersection: 244
Support union: 551

Covered examples (intersection): 
"918" "912" "911" "910" "907" "905" "901" "899" "898" "889" "885" "884" "883" "882" "873" "870" "868" "866" "857" "855" "853" "848" "846" "844" "843" "839" "837" "831" "830" "827" "823" "822" "821" "818" "817" "815" "811" "808" "805" "802" "793" "792" "788" "787" "763" "734" "708" "706" "692" "690" "686" "683" "679" "675" "674" "672" "664" "654" "652" "649" "646" "643" "642" "626" "623" "622" "617" "616" "614" "613" "609" "607" "606" "601" "593" "592" "585" "578" "568" "557" "553" "550" "546" "539" "537" "536" "532" "531" "527" "525" "515" "507" "505" "504" "501" "493" "490" "489" "488" "485" "482" "480" "479" "469" "464" "459" "458" "452" "450" "449" "447" "446" "433" "426" "425" "421" "417" "410" "409" "406" "404" "401" "397" "395" "390" "386" "385" "384" "382" "379" "373" "371" "369" "366" "364" "358" "356" "349" "344" "340" "339" "337" "334" "333" "332" "331" "330" "329" "324" "318" "311" "306" "305" "300" "293" "290" "272" "270" "269" "261" "257" "253" "251" "250" "238" "236" "235" "232" "229" "228" "227" "225" "213" "204" "203" "201" "198" "197" "196" "190" "185" "184" "181" "180" "179" "168" "167" "165" "158" "157" "155" "152" "149" "147" "146" "142" "140" "137" "132" "131" "123" "116" "109" "108" "106" "103" "102" "100" "99" "95" "91" "90" "87" "85" "84" "82" "81" "80" "74" "72" "66" "65" "62" "60" "59" "53" "49" "42" "41" "40" "38" "34" "31" "28" "21" "19" "17" "14" "13" "10" "9" "8" "5" "1" 
Union elements: 
"918" "917" "916" "915" "914" "913" "912" "911" "910" "909" "907" "906" "905" "904" "902" "901" "900" "899" "898" "897" "896" "895" "894" "892" "889" "886" "885" "884" "883" "882" "880" "879" "878" "877" "876" "874" "873" "872" "870" "868" "867" "866" "861" "857" "855" "854" "853" "850" "849" "848" "846" "844" "843" "842" "841" "840" "839" "838" "837" "834" "833" "832" "831" "830" "829" "828" "827" "826" "825" "823" "822" "821" "820" "819" "818" "817" "816" "815" "814" "813" "812" "811" "810" "808" "805" "804" "802" "799" "798" "797" "796" "793" "792" "789" "788" "787" "786" "785" "781" "776" "773" "772" "763" "759" "751" "745" "738" "734" "730" "725" "724" "722" "718" "712" "708" "706" "698" "692" "690" "689" "688" "686" "683" "682" "679" "677" "676" "675" "674" "673" "672" "671" "670" "664" "662" "661" "658" "655" "654" "653" "652" "651" "649" "646" "645" "643" "642" "637" "633" "630" "627" "626" "625" "623" "622" "617" "616" "614" "613" "612" "610" "609" "607" "606" "601" "593" "592" "585" "583" "580" "578" "573" "568" "566" "560" "559" "557" "556" "555" "554" "553" "551" "550" "549" "546" "544" "543" "542" "540" "539" "537" "536" "532" "531" "530" "529" "527" "526" "525" "524" "523" "522" "521" "517" "515" "513" "512" "511" "507" "506" "505" "504" "503" "501" "499" "498" "495" "494" "493" "491" "490" "489" "488" "486" "485" "483" "482" "480" "479" "478" "477" "475" "472" "470" "469" "468" "466" "465" "464" "462" "460" "459" "458" "454" "452" "450" "449" "448" "447" "446" "445" "444" "442" "438" "437" "436" "435" "434" "433" "432" "430" "427" "426" "425" "424" "422" "421" "420" "419" "417" "415" "412" "410" "409" "408" "407" "406" "404" "403" "401" "400" "399" "398" "397" "395" "394" "393" "392" "390" "388" "387" "386" "385" "384" "382" "381" "380" "379" "378" "377" "376" "375" "374" "373" "372" "371" "370" "369" "368" "366" "364" "363" "361" "359" "358" "357" "356" "355" "354" "352" "350" "349" "348" "347" "346" "345" "344" "341" "340" "339" "338" "337" "334" "333" "332" "331" "330" "329" "324" "323" "320" "318" "317" "315" "313" "311" "307" "306" "305" "304" "303" "302" "300" "299" "298" "297" "293" "290" "289" "288" "286" "284" "279" "278" "277" "275" "274" "272" "270" "269" "268" "267" "266" "265" "262" "261" "259" "257" "256" "254" "253" "251" "250" "249" "247" "245" "241" "238" "237" "236" "235" "233" "232" "229" "228" "227" "225" "223" "222" "221" "220" "216" "215" "214" "213" "211" "210" "209" "207" "206" "204" "203" "202" "201" "198" "197" "196" "195" "194" "193" "192" "190" "187" "186" "185" "184" "182" "181" "180" "179" "177" "175" "174" "171" "169" "168" "167" "166" "165" "161" "159" "158" "157" "155" "153" "152" "149" "148" "147" "146" "145" "142" "141" "140" "139" "137" "132" "131" "129" "128" "126" "125" "123" "120" "119" "118" "116" "115" "113" "112" "111" "110" "109" "108" "106" "103" "102" "100" "99" "98" "97" "96" "95" "94" "93" "91" "90" "88" "87" "85" "84" "83" "82" "81" "80" "79" "78" "77" "75" "74" "72" "71" "66" "65" "64" "63" "62" "61" "60" "59" "56" "55" "54" "53" "52" "51" "49" "48" "44" "43" "42" "41" "40" "39" "38" "34" "33" "31" "29" "28" "27" "26" "25" "22" "21" "19" "18" "17" "15" "14" "13" "11" "10" "9" "8" "7" "6" "5" "4" "2" "1" 

Redescription R46 Rules: 

Dist: 103 49 77 15 0
W1R: FAQ >= 0.0 <= 0.0 AND ADAS13 >= 0.0 <= 17.0 
W2R: Entorhinal >= 3141.0 <= 5896.0 AND AV45 >= 0.850872 <= 1.246511 AND FDG >= 5.99966 <= 8.35249 
JS: 0.4850894632206759
p-value :5.218048215738236E-15
Support intersection: 244
Support union: 503

Covered examples (intersection): 
"912" "907" "906" "905" "901" "900" "899" "898" "897" "896" "892" "885" "884" "883" "882" "878" "873" "870" "867" "857" "853" "850" "848" "844" "843" "842" "841" "840" "837" "832" "831" "830" "829" "827" "825" "821" "817" "815" "814" "811" "804" "799" "798" "796" "793" "789" "788" "786" "785" "772" "730" "725" "724" "718" "712" "708" "677" "675" "672" "661" "655" "652" "643" "642" "633" "609" "601" "593" "592" "557" "555" "554" "550" "546" "537" "536" "531" "527" "525" "523" "521" "517" "506" "505" "503" "499" "491" "490" "489" "488" "483" "482" "480" "477" "472" "470" "469" "468" "458" "452" "450" "448" "447" "438" "435" "433" "432" "427" "426" "425" "424" "422" "419" "417" "415" "410" "409" "408" "406" "404" "403" "397" "390" "388" "387" "386" "384" "382" "381" "380" "379" "378" "374" "372" "366" "364" "363" "361" "358" "356" "355" "352" "350" "349" "346" "344" "340" "337" "334" "333" "332" "330" "329" "315" "311" "306" "305" "304" "300" "299" "290" "289" "286" "275" "274" "272" "269" "268" "267" "266" "262" "261" "259" "257" "251" "241" "238" "236" "225" "222" "221" "215" "214" "213" "198" "197" "193" "190" "184" "180" "179" "177" "174" "171" "168" "167" "166" "165" "159" "158" "157" "149" "147" "146" "145" "142" "141" "140" "128" "123" "113" "102" "100" "95" "94" "90" "88" "87" "84" "83" "81" "80" "72" "71" "65" "63" "59" "54" "49" "48" "43" "41" "40" "39" "34" "27" "22" "21" "19" "14" "6" "5" "4" "2" 
Union elements: 
"918" "916" "913" "912" "911" "910" "909" "908" "907" "906" "905" "902" "901" "900" "899" "898" "897" "896" "894" "893" "892" "891" "889" "886" "885" "884" "883" "882" "880" "878" "877" "876" "874" "873" "872" "870" "869" "867" "866" "865" "861" "857" "856" "855" "854" "853" "850" "849" "848" "846" "844" "843" "842" "841" "840" "839" "838" "837" "836" "834" "832" "831" "830" "829" "827" "826" "825" "823" "822" "821" "820" "819" "817" "816" "815" "814" "812" "811" "810" "804" "802" "801" "799" "798" "797" "796" "795" "793" "792" "789" "788" "787" "786" "785" "773" "772" "764" "763" "751" "745" "730" "725" "724" "718" "712" "709" "708" "706" "698" "692" "684" "683" "679" "677" "676" "675" "673" "672" "671" "670" "666" "664" "662" "661" "658" "656" "655" "654" "653" "652" "649" "648" "646" "643" "642" "633" "630" "629" "627" "626" "623" "622" "614" "613" "612" "609" "607" "606" "604" "601" "599" "593" "592" "585" "583" "580" "575" "571" "568" "557" "556" "555" "554" "553" "551" "550" "549" "546" "542" "540" "539" "537" "536" "535" "532" "531" "530" "528" "527" "526" "525" "524" "523" "522" "521" "517" "513" "512" "511" "507" "506" "505" "504" "503" "501" "499" "498" "495" "491" "490" "489" "488" "486" "485" "483" "482" "480" "479" "478" "477" "472" "470" "469" "468" "466" "464" "462" "459" "458" "454" "452" "450" "449" "448" "447" "446" "445" "444" "442" "439" "438" "437" "435" "434" "433" "432" "427" "426" "425" "424" "422" "421" "420" "419" "418" "417" "415" "414" "410" "409" "408" "407" "406" "404" "403" "400" "397" "394" "392" "390" "389" "388" "387" "386" "385" "384" "382" "381" "380" "379" "378" "377" "376" "375" "374" "373" "372" "371" "369" "368" "366" "365" "364" "363" "361" "359" "358" "357" "356" "355" "354" "352" "351" "350" "349" "348" "346" "345" "344" "343" "341" "340" "339" "337" "334" "333" "332" "330" "329" "328" "324" "323" "318" "317" "315" "313" "311" "307" "306" "305" "304" "301" "300" "299" "298" "294" "293" "291" "290" "289" "288" "286" "279" "277" "275" "274" "273" "272" "270" "269" "268" "267" "266" "265" "263" "262" "261" "259" "257" "255" "253" "251" "250" "249" "247" "245" "241" "238" "237" "236" "235" "233" "232" "229" "228" "227" "225" "222" "221" "219" "215" "214" "213" "206" "204" "203" "202" "201" "200" "198" "197" "196" "195" "194" "193" "191" "190" "186" "185" "184" "182" "181" "180" "179" "178" "177" "175" "174" "173" "171" "169" "168" "167" "166" "165" "161" "159" "158" "157" "155" "153" "152" "149" "147" "146" "145" "142" "141" "140" "136" "132" "131" "128" "123" "122" "120" "119" "116" "115" "113" "111" "110" "109" "108" "106" "104" "103" "102" "100" "99" "98" "97" "96" "95" "94" "92" "91" "90" "89" "88" "87" "86" "85" "84" "83" "82" "81" "80" "79" "78" "76" "74" "72" "71" "69" "66" "65" "64" "63" "62" "61" "60" "59" "54" "53" "52" "51" "49" "48" "47" "45" "43" "41" "40" "39" "38" "34" "29" "28" "27" "25" "22" "21" "19" "14" "11" "10" "9" "6" "5" "4" "2" "1" 

Redescription R47 Rules: 

Dist: 0 0 81 26 7
W1R: MOCA >= 23.0 <= 30.0 AND CDMEMORY >= 0.5 <= 1.0 
W2R: PROTEIN >= 0.0 <= 58.0 AND ICV >= 1448644.989551 <= 2072473.303068 AND MidTemp >= 16167.0 <= 29435.0 AND WholeBrain >= 1009956.611565 <= 1443990.508923 AND RCT9 >= 2.1 <= 4.2 
JS: 0.26635514018691586
p-value :2.6000469870557374E-5
Support intersection: 114
Support union: 428

Covered examples (intersection): 
"751" "745" "738" "729" "728" "726" "721" "718" "712" "709" "698" "690" "684" "670" "660" "649" "639" "638" "633" "623" "610" "608" "603" "599" "585" "572" "570" "568" "562" "560" "552" "545" "539" "530" "515" "491" "482" "475" "472" "466" "449" "434" "428" "419" "412" "400" "396" "394" "383" "358" "351" "347" "339" "338" "330" "329" "324" "304" "290" "286" "281" "266" "250" "245" "242" "228" "224" "222" "218" "207" "206" "201" "171" "169" "147" "133" "127" "123" "118" "116" "115" "113" "110" "106" "98" "97" "96" "92" "90" "88" "86" "81" "74" "73" "68" "63" "55" "54" "51" "50" "49" "48" "45" "43" "40" "37" "28" "27" "21" "18" "16" "15" "10" "1" 
Union elements: 
"871" "824" "820" "818" "814" "813" "809" "807" "804" "800" "799" "798" "797" "795" "794" "791" "788" "787" "786" "781" "778" "777" "776" "774" "773" "764" "761" "759" "757" "751" "745" "744" "743" "738" "737" "736" "734" "730" "729" "728" "727" "726" "722" "721" "720" "718" "712" "711" "709" "708" "707" "706" "704" "703" "698" "695" "690" "689" "684" "679" "676" "675" "674" "671" "670" "669" "667" "664" "660" "658" "654" "651" "649" "648" "646" "645" "643" "642" "640" "639" "638" "635" "633" "623" "622" "617" "616" "614" "610" "609" "608" "607" "605" "604" "603" "601" "599" "598" "596" "593" "592" "591" "590" "585" "583" "581" "577" "576" "574" "573" "572" "570" "568" "566" "565" "562" "560" "559" "556" "555" "553" "552" "549" "545" "544" "543" "540" "539" "537" "533" "532" "530" "526" "524" "522" "520" "519" "517" "515" "514" "511" "502" "501" "500" "498" "497" "496" "492" "491" "489" "485" "484" "483" "482" "480" "476" "475" "473" "472" "471" "468" "466" "465" "464" "463" "460" "458" "451" "449" "447" "444" "440" "438" "437" "436" "435" "434" "432" "428" "427" "426" "423" "421" "420" "419" "416" "415" "412" "410" "409" "407" "405" "403" "401" "400" "399" "396" "395" "394" "390" "386" "385" "384" "383" "374" "372" "371" "369" "363" "362" "361" "358" "357" "355" "352" "351" "350" "349" "347" "345" "343" "339" "338" "336" "333" "332" "331" "330" "329" "324" "323" "318" "314" "313" "311" "308" "305" "304" "302" "301" "300" "299" "298" "296" "293" "292" "290" "286" "283" "282" "281" "280" "279" "278" "276" "275" "273" "271" "266" "264" "261" "259" "258" "257" "256" "255" "254" "253" "252" "250" "248" "247" "245" "242" "240" "239" "238" "237" "236" "229" "228" "227" "225" "224" "222" "220" "218" "215" "211" "207" "206" "203" "201" "198" "197" "196" "191" "185" "181" "179" "175" "173" "172" "171" "169" "167" "166" "164" "162" "161" "160" "158" "153" "152" "147" "145" "144" "142" "141" "140" "139" "137" "134" "133" "132" "127" "126" "125" "124" "123" "121" "120" "119" "118" "117" "116" "115" "114" "113" "111" "110" "108" "106" "105" "104" "103" "99" "98" "97" "96" "94" "93" "92" "91" "90" "88" "87" "86" "83" "82" "81" "80" "75" "74" "73" "72" "71" "70" "68" "66" "65" "64" "63" "62" "61" "60" "59" "58" "56" "55" "54" "52" "51" "50" "49" "48" "47" "46" "45" "44" "43" "42" "41" "40" "39" "38" "37" "36" "34" "33" "32" "31" "30" "29" "28" "27" "26" "22" "21" "20" "19" "18" "17" "16" "15" "14" "13" "11" "10" "9" "8" "7" "6" "5" "4" "3" "2" "1" 

Redescription R48 Rules: 

Dist: 38 7 48 19 0
W1R: MOCA >= 21.0 <= 30.0 AND EcogSPOrgan >= 1.0 <= 2.333333 AND RAVLTLearning >= -1.0 <= 5.0 AND ADAS13 >= 0.0 <= 19.0 AND EcogSPTotal >= 1.0 <= 2.153846 AND GDHOPE >= 0.0 <= 0.0 
W2R: Entorhinal >= 3289.0 <= 5595.0 AND FDG >= 5.98253 <= 8.53584 AND HMT16 >= 10.6 <= 33.8 
JS: 0.2962962962962963
p-value :1.2986644204460163E-8
Support intersection: 112
Support union: 378

Covered examples (intersection): 
"813" "804" "802" "799" "798" "797" "788" "786" "773" "751" "722" "684" "649" "646" "623" "614" "609" "585" "583" "568" "555" "553" "537" "536" "531" "530" "523" "505" "498" "496" "491" "490" "485" "482" "479" "473" "469" "466" "463" "427" "424" "422" "414" "396" "389" "381" "380" "378" "374" "372" "364" "361" "356" "352" "351" "349" "343" "332" "318" "313" "305" "286" "281" "275" "265" "253" "241" "233" "219" "216" "215" "213" "204" "201" "199" "198" "197" "194" "186" "185" "180" "174" "169" "165" "159" "158" "157" "156" "153" "141" "140" "123" "116" "112" "111" "108" "104" "96" "92" "90" "88" "87" "85" "80" "65" "62" "48" "41" "34" "28" "21" "10" 
Union elements: 
"918" "917" "916" "910" "902" "901" "896" "889" "886" "885" "884" "882" "878" "876" "872" "865" "855" "843" "842" "839" "828" "826" "818" "815" "814" "813" "812" "807" "805" "804" "802" "799" "798" "797" "795" "789" "788" "787" "786" "773" "772" "759" "757" "751" "726" "722" "712" "711" "709" "708" "707" "698" "690" "684" "672" "671" "670" "666" "661" "659" "653" "652" "649" "648" "646" "642" "630" "627" "623" "615" "614" "613" "612" "609" "608" "601" "599" "593" "590" "587" "585" "583" "580" "570" "568" "566" "557" "555" "553" "552" "550" "548" "547" "546" "545" "544" "537" "536" "533" "532" "531" "530" "526" "525" "523" "522" "520" "519" "517" "513" "510" "507" "506" "505" "504" "503" "499" "498" "496" "495" "494" "491" "490" "485" "482" "480" "479" "478" "477" "473" "472" "469" "468" "466" "463" "462" "458" "454" "450" "448" "447" "446" "444" "442" "439" "438" "437" "436" "435" "434" "433" "428" "427" "425" "424" "422" "421" "419" "417" "415" "414" "412" "410" "408" "407" "406" "403" "402" "396" "395" "394" "392" "390" "389" "387" "385" "382" "381" "380" "379" "378" "376" "374" "372" "366" "364" "363" "361" "360" "359" "358" "357" "356" "355" "352" "351" "350" "349" "348" "345" "344" "343" "341" "339" "337" "334" "332" "331" "329" "328" "324" "323" "321" "318" "313" "311" "307" "306" "305" "304" "300" "299" "296" "295" "294" "293" "291" "290" "288" "286" "281" "279" "278" "277" "276" "275" "274" "273" "272" "269" "268" "265" "261" "259" "257" "255" "253" "250" "248" "245" "241" "240" "238" "237" "236" "233" "229" "227" "225" "222" "219" "216" "215" "214" "213" "206" "204" "202" "201" "199" "198" "197" "196" "194" "191" "186" "185" "182" "181" "180" "179" "177" "175" "174" "173" "172" "171" "170" "169" "165" "161" "159" "158" "157" "156" "155" "153" "152" "149" "147" "146" "141" "140" "137" "134" "133" "132" "131" "128" "125" "123" "119" "118" "117" "116" "115" "112" "111" "109" "108" "107" "106" "104" "102" "100" "97" "96" "95" "92" "90" "89" "88" "87" "85" "84" "80" "79" "78" "77" "74" "72" "71" "65" "64" "63" "62" "61" "60" "59" "58" "54" "52" "50" "49" "48" "47" "44" "43" "42" "41" "36" "34" "30" "29" "28" "27" "23" "21" "18" "16" "15" "13" "10" "8" "7" "6" "5" "3" 

Redescription R49 Rules: 

Dist: 92 49 59 13 0
W1R: FAQ >= 0.0 <= 0.0 AND RAVLTImmediate >= 39.0 <= 71.0 AND ADAS13 >= 0.0 <= 17.0 
W2R: AV45 >= 0.850872 <= 1.238972 AND FDG >= 5.99655 <= 8.35249 
JS: 0.43204868154158216
p-value :3.574918139293004E-14
Support intersection: 213
Support union: 493

Covered examples (intersection): 
"912" "911" "907" "906" "901" "900" "898" "897" "896" "892" "886" "884" "883" "882" "878" "877" "873" "870" "866" "857" "855" "853" "850" "849" "848" "844" "843" "841" "840" "838" "837" "832" "831" "830" "829" "827" "825" "821" "817" "814" "811" "799" "798" "793" "792" "789" "788" "786" "785" "772" "745" "730" "725" "724" "718" "708" "692" "677" "676" "675" "664" "655" "643" "642" "613" "607" "606" "601" "593" "592" "557" "555" "554" "550" "546" "536" "531" "527" "525" "521" "505" "503" "499" "489" "488" "483" "482" "480" "472" "470" "464" "458" "452" "450" "449" "448" "447" "438" "435" "433" "432" "426" "424" "422" "419" "417" "410" "409" "408" "406" "404" "403" "397" "390" "388" "387" "384" "382" "379" "374" "373" "372" "371" "368" "366" "364" "358" "356" "355" "352" "350" "349" "346" "344" "340" "334" "333" "330" "329" "315" "311" "306" "305" "304" "300" "299" "290" "289" "286" "277" "274" "272" "269" "268" "266" "262" "261" "257" "251" "238" "236" "235" "232" "225" "222" "221" "213" "197" "195" "193" "190" "180" "179" "174" "171" "168" "167" "166" "165" "155" "149" "147" "146" "145" "142" "132" "123" "103" "102" "100" "99" "94" "87" "84" "83" "81" "72" "65" "63" "59" "49" "48" "41" "40" "39" "34" "27" "19" "14" "6" "5" "4" "2" 
Union elements: 
"918" "916" "913" "912" "911" "910" "909" "908" "907" "906" "905" "901" "900" "899" "898" "897" "896" "894" "893" "892" "891" "889" "886" "885" "884" "883" "882" "880" "878" "877" "876" "873" "870" "868" "867" "866" "865" "861" "857" "856" "855" "854" "853" "850" "849" "848" "846" "844" "843" "842" "841" "840" "839" "838" "837" "834" "833" "832" "831" "830" "829" "827" "826" "825" "823" "822" "821" "820" "819" "818" "817" "816" "815" "814" "812" "811" "810" "808" "805" "804" "802" "801" "799" "798" "797" "796" "793" "792" "789" "788" "787" "786" "785" "776" "772" "763" "751" "745" "734" "730" "725" "724" "718" "712" "708" "706" "698" "692" "690" "688" "683" "682" "679" "677" "676" "675" "674" "673" "672" "671" "670" "664" "662" "661" "658" "655" "654" "653" "652" "649" "646" "643" "642" "633" "630" "627" "626" "623" "622" "617" "616" "614" "613" "612" "610" "609" "607" "606" "604" "601" "593" "592" "585" "583" "580" "578" "575" "571" "560" "557" "556" "555" "554" "553" "551" "550" "549" "546" "543" "542" "539" "537" "536" "535" "532" "531" "530" "529" "528" "527" "526" "525" "524" "523" "522" "521" "517" "512" "511" "507" "506" "505" "504" "503" "501" "499" "495" "493" "491" "490" "489" "488" "486" "485" "483" "482" "480" "479" "478" "477" "472" "470" "469" "468" "466" "465" "464" "459" "458" "454" "452" "450" "449" "448" "447" "446" "445" "444" "442" "439" "438" "437" "435" "434" "433" "432" "427" "426" "425" "424" "422" "421" "420" "419" "418" "417" "415" "414" "410" "409" "408" "407" "406" "404" "403" "400" "397" "394" "392" "390" "388" "387" "386" "385" "384" "382" "381" "380" "379" "378" "377" "375" "374" "373" "372" "371" "370" "369" "368" "366" "365" "364" "363" "361" "358" "356" "355" "354" "352" "350" "349" "348" "346" "344" "341" "340" "339" "337" "334" "333" "332" "331" "330" "329" "324" "318" "317" "315" "313" "311" "307" "306" "305" "304" "303" "302" "301" "300" "299" "298" "293" "291" "290" "289" "286" "284" "279" "277" "275" "274" "273" "272" "270" "269" "268" "267" "266" "265" "262" "261" "259" "257" "255" "253" "251" "250" "249" "247" "245" "241" "238" "236" "235" "233" "232" "229" "228" "227" "225" "223" "222" "221" "215" "214" "213" "211" "210" "209" "203" "202" "201" "198" "197" "196" "195" "194" "193" "192" "191" "190" "187" "186" "185" "184" "182" "181" "180" "179" "177" "175" "174" "173" "171" "168" "167" "166" "165" "161" "159" "158" "157" "155" "153" "152" "149" "147" "146" "145" "142" "141" "140" "137" "136" "132" "131" "129" "128" "125" "123" "120" "119" "116" "115" "113" "111" "110" "109" "108" "106" "103" "102" "100" "99" "98" "97" "96" "95" "94" "91" "90" "88" "87" "85" "84" "83" "82" "81" "79" "78" "74" "72" "71" "66" "65" "63" "62" "61" "60" "59" "54" "52" "51" "49" "48" "47" "45" "43" "42" "41" "40" "39" "38" "34" "33" "31" "29" "28" "27" "25" "22" "19" "17" "14" "13" "11" "10" "9" "8" "6" "5" "4" "2" "1" 

Redescription R50 Rules: 

Dist: 33 6 58 14 0
W1R: RAVLTPercForgetting >= -33.333333 <= 80.0 AND Q13SCORE >= 0.0 <= 0.0 AND ADAS13 >= 1.0 <= 19.0 AND EcogPtTotal >= 1.102564 <= 3.820513 
W2R: HMT11 >= 0.0 <= 0.29 AND RCT11 >= 68.0 <= 120.0 AND Hippocampus >= 6613.0 <= 9902.0 AND RCT8 >= 2.2 <= 7.0 AND FDG >= 6.48518 <= 8.08731 
JS: 0.28756476683937826
p-value :7.868794504872767E-11
Support intersection: 111
Support union: 386

Covered examples (intersection): 
"813" "811" "804" "789" "786" "785" "718" "686" "679" "677" "674" "672" "671" "670" "643" "633" "627" "622" "593" "592" "583" "553" "550" "545" "540" "537" "536" "525" "515" "503" "499" "490" "483" "472" "463" "454" "452" "449" "447" "444" "434" "433" "423" "414" "412" "394" "386" "385" "359" "358" "357" "351" "349" "345" "344" "334" "330" "329" "318" "315" "311" "306" "304" "290" "289" "286" "274" "272" "262" "251" "238" "237" "232" "228" "222" "219" "213" "202" "201" "194" "171" "161" "152" "134" "125" "115" "102" "97" "96" "90" "88" "85" "84" "81" "71" "69" "64" "54" "53" "48" "45" "43" "41" "40" "30" "27" "22" "21" "17" "10" "4" 
Union elements: 
"918" "917" "916" "914" "912" "911" "909" "906" "904" "901" "900" "898" "897" "894" "892" "891" "889" "885" "884" "883" "877" "872" "870" "867" "865" "858" "857" "856" "855" "853" "849" "848" "846" "844" "843" "842" "840" "839" "837" "831" "830" "829" "828" "826" "825" "817" "814" "813" "812" "811" "810" "808" "804" "802" "801" "799" "797" "793" "789" "788" "787" "786" "785" "772" "759" "745" "728" "726" "725" "724" "720" "718" "692" "690" "689" "688" "686" "683" "679" "677" "675" "674" "672" "671" "670" "664" "658" "654" "653" "651" "649" "646" "643" "642" "636" "633" "627" "626" "622" "617" "616" "614" "606" "604" "603" "601" "593" "592" "590" "583" "580" "578" "575" "573" "572" "568" "566" "562" "554" "553" "552" "550" "548" "546" "545" "543" "540" "537" "536" "531" "530" "529" "528" "527" "525" "524" "523" "517" "515" "511" "510" "505" "503" "501" "499" "495" "494" "493" "492" "490" "489" "483" "482" "472" "471" "470" "469" "468" "463" "459" "458" "454" "452" "450" "449" "448" "447" "445" "444" "439" "434" "433" "432" "427" "424" "423" "420" "414" "412" "409" "406" "403" "401" "400" "395" "394" "392" "389" "388" "387" "386" "385" "384" "382" "377" "376" "375" "374" "373" "372" "371" "368" "365" "363" "359" "358" "357" "356" "355" "351" "350" "349" "346" "345" "344" "343" "340" "339" "334" "332" "331" "330" "329" "322" "318" "317" "315" "313" "311" "306" "304" "303" "301" "300" "299" "298" "295" "291" "290" "289" "286" "277" "274" "273" "272" "269" "268" "267" "266" "265" "262" "261" "259" "257" "256" "255" "253" "251" "250" "245" "241" "239" "238" "237" "236" "235" "233" "232" "229" "228" "225" "223" "222" "221" "220" "219" "213" "212" "207" "206" "203" "202" "201" "200" "198" "196" "194" "191" "187" "180" "179" "174" "173" "172" "171" "167" "166" "161" "158" "157" "156" "155" "153" "152" "149" "147" "142" "141" "137" "136" "134" "132" "129" "125" "124" "123" "118" "116" "115" "113" "110" "109" "108" "106" "104" "102" "97" "96" "94" "92" "90" "88" "87" "85" "84" "82" "81" "80" "78" "74" "72" "71" "69" "65" "64" "63" "61" "60" "59" "57" "56" "54" "53" "51" "50" "48" "45" "44" "43" "42" "41" "40" "39" "37" "34" "33" "30" "27" "26" "25" "23" "22" "21" "18" "17" "16" "15" "14" "12" "10" "9" "7" "6" "5" "4" "1" 

Redescription R51 Rules: 

Dist: 45 29 49 7 1
W1R: EcogSPLang >= 1.0 <= 2.333333 AND DELW4 >= 2.0 <= 2.0 AND Q13SCORE >= 0.0 <= 0.0 AND Q4SCORE >= 0.0 <= 6.0 
W2R: WholeBrain >= 1025032.358016 <= 1486035.644341 AND Hippocampus >= 6615.0 <= 10602.0 AND AV45 >= 0.850872 <= 1.159509 AND FDG >= 5.9434 <= 8.35249 
JS: 0.32587064676616917
p-value :9.352552066133057E-11
Support intersection: 131
Support union: 402

Covered examples (intersection): 
"918" "910" "906" "900" "897" "892" "889" "884" "867" "855" "853" "844" "843" "842" "839" "838" "837" "831" "829" "828" "827" "825" "815" "814" "811" "799" "789" "787" "763" "759" "751" "718" "674" "672" "652" "649" "646" "643" "630" "626" "607" "601" "592" "580" "557" "553" "546" "537" "525" "517" "512" "505" "501" "490" "489" "488" "482" "472" "470" "465" "449" "447" "434" "433" "426" "424" "409" "403" "390" "374" "371" "363" "358" "355" "350" "349" "344" "332" "328" "318" "313" "311" "306" "304" "300" "299" "289" "277" "272" "267" "265" "261" "259" "257" "251" "250" "241" "238" "236" "228" "227" "225" "223" "222" "213" "198" "194" "180" "157" "153" "152" "142" "141" "125" "115" "110" "108" "91" "90" "84" "81" "78" "74" "63" "49" "43" "41" "33" "22" "10" "1" 
Union elements: 
"918" "916" "914" "912" "911" "910" "909" "907" "906" "904" "901" "900" "899" "898" "897" "892" "891" "889" "885" "884" "883" "882" "878" "877" "872" "870" "869" "867" "865" "861" "858" "857" "856" "855" "853" "852" "849" "848" "846" "844" "843" "842" "841" "840" "839" "838" "837" "832" "831" "830" "829" "828" "827" "826" "825" "822" "820" "817" "815" "814" "813" "812" "811" "810" "808" "804" "802" "801" "799" "798" "796" "793" "789" "788" "787" "786" "785" "772" "763" "759" "751" "745" "730" "725" "724" "722" "718" "708" "692" "690" "688" "683" "679" "677" "675" "674" "672" "671" "670" "662" "658" "654" "653" "652" "651" "649" "646" "643" "642" "633" "632" "630" "626" "616" "614" "613" "609" "607" "606" "604" "601" "593" "592" "591" "583" "580" "578" "575" "572" "570" "566" "562" "557" "554" "553" "551" "550" "547" "546" "545" "543" "540" "537" "536" "532" "531" "530" "528" "527" "525" "524" "523" "522" "517" "515" "512" "511" "510" "505" "503" "501" "499" "495" "494" "493" "491" "490" "489" "488" "485" "483" "482" "472" "470" "469" "468" "466" "465" "463" "459" "458" "454" "452" "450" "449" "448" "447" "445" "444" "442" "439" "438" "436" "435" "434" "433" "427" "426" "425" "424" "423" "419" "414" "409" "406" "403" "401" "397" "395" "394" "390" "387" "385" "384" "382" "381" "380" "379" "378" "377" "376" "375" "374" "373" "372" "371" "365" "364" "363" "359" "358" "355" "354" "350" "349" "346" "344" "339" "334" "333" "332" "330" "329" "328" "319" "318" "317" "316" "315" "313" "311" "309" "307" "306" "305" "304" "303" "302" "301" "300" "299" "298" "290" "289" "286" "277" "272" "269" "267" "266" "265" "261" "259" "257" "256" "255" "253" "251" "250" "247" "245" "241" "239" "238" "237" "236" "235" "232" "229" "228" "227" "225" "223" "222" "221" "220" "219" "215" "213" "210" "207" "206" "201" "200" "198" "197" "194" "191" "186" "184" "181" "180" "179" "175" "173" "172" "171" "168" "167" "166" "165" "161" "159" "157" "155" "153" "152" "147" "146" "142" "141" "140" "137" "136" "134" "133" "132" "129" "125" "124" "123" "122" "118" "116" "115" "113" "111" "110" "109" "108" "106" "103" "102" "97" "96" "95" "92" "91" "90" "88" "87" "85" "84" "82" "81" "80" "78" "74" "65" "64" "63" "62" "61" "60" "59" "58" "57" "56" "54" "53" "51" "49" "48" "45" "44" "43" "41" "40" "39" "38" "33" "30" "28" "22" "21" "17" "15" "14" "10" "7" "3" "1" 

Redescription R52 Rules: 

Dist: 78 11 76 13 0
W1R: RAVLTPercForgetting >= -37.5 <= 54.545455 AND Q4SCORE >= 0.0 <= 4.0 
W2R: HMT11 >= 0.0 <= 0.52 AND Hippocampus >= 6317.0 <= 9929.0 AND AV45 >= 0.850872 <= 1.238366 AND FDG >= 5.97518 <= 8.08731 
JS: 0.39035087719298245
p-value :1.040556529829928E-11
Support intersection: 178
Support union: 456

Covered examples (intersection): 
"814" "811" "805" "802" "799" "798" "789" "788" "787" "786" "785" "772" "745" "725" "718" "708" "698" "679" "677" "674" "672" "671" "655" "654" "643" "642" "623" "622" "617" "613" "607" "601" "593" "592" "580" "578" "557" "555" "554" "553" "550" "546" "543" "536" "525" "512" "507" "505" "503" "499" "493" "490" "488" "483" "479" "472" "470" "465" "464" "458" "452" "450" "449" "448" "446" "435" "434" "433" "426" "425" "424" "422" "421" "419" "409" "403" "397" "390" "388" "387" "385" "384" "379" "374" "373" "368" "366" "363" "358" "356" "355" "350" "346" "344" "340" "339" "337" "334" "333" "330" "329" "318" "315" "306" "305" "300" "299" "289" "274" "272" "269" "268" "265" "262" "261" "257" "251" "250" "238" "232" "228" "227" "213" "203" "195" "190" "186" "180" "179" "174" "171" "167" "166" "165" "161" "159" "152" "149" "147" "146" "145" "108" "102" "100" "99" "97" "96" "95" "94" "91" "90" "88" "85" "84" "82" "81" "74" "72" "65" "62" "54" "52" "49" "48" "41" "40" "39" "34" "33" "27" "19" "17" "9" "6" "5" "4" "2" "1" 
Union elements: 
"914" "913" "912" "911" "909" "907" "906" "904" "900" "898" "897" "896" "894" "893" "892" "891" "890" "889" "886" "885" "884" "882" "879" "876" "873" "870" "868" "866" "861" "857" "856" "855" "854" "853" "850" "849" "846" "844" "843" "842" "841" "840" "837" "832" "831" "830" "829" "827" "826" "822" "821" "817" "814" "813" "812" "811" "810" "808" "807" "805" "804" "802" "801" "799" "798" "797" "793" "792" "789" "788" "787" "786" "785" "772" "764" "763" "759" "751" "745" "737" "734" "730" "727" "725" "718" "708" "703" "698" "692" "688" "683" "679" "677" "675" "674" "672" "671" "670" "664" "662" "656" "655" "654" "653" "651" "649" "646" "643" "642" "633" "627" "626" "623" "622" "617" "616" "614" "613" "609" "607" "606" "604" "601" "593" "592" "583" "580" "578" "575" "571" "566" "559" "557" "555" "554" "553" "551" "550" "548" "546" "545" "543" "540" "539" "537" "536" "533" "532" "531" "530" "529" "528" "527" "526" "525" "524" "523" "522" "521" "520" "517" "515" "513" "512" "511" "510" "507" "506" "505" "504" "503" "501" "499" "498" "494" "493" "491" "490" "489" "488" "485" "483" "482" "480" "479" "472" "470" "469" "468" "466" "465" "464" "459" "458" "454" "452" "450" "449" "448" "447" "446" "445" "444" "440" "439" "438" "437" "435" "434" "433" "432" "430" "427" "426" "425" "424" "422" "421" "419" "418" "417" "412" "410" "409" "408" "406" "403" "401" "397" "396" "394" "390" "389" "388" "387" "386" "385" "384" "382" "381" "380" "379" "378" "375" "374" "373" "372" "371" "369" "368" "366" "364" "363" "361" "358" "357" "356" "355" "354" "350" "349" "346" "344" "341" "340" "339" "338" "337" "334" "333" "332" "330" "329" "328" "322" "318" "317" "315" "313" "311" "306" "305" "304" "303" "301" "300" "299" "298" "295" "293" "291" "290" "289" "288" "286" "277" "276" "274" "273" "272" "270" "269" "268" "266" "265" "262" "261" "259" "257" "254" "251" "250" "249" "247" "241" "239" "238" "237" "236" "235" "233" "232" "229" "228" "227" "225" "223" "222" "221" "219" "215" "213" "210" "207" "206" "203" "202" "201" "200" "198" "197" "196" "195" "194" "193" "191" "190" "187" "186" "184" "182" "181" "180" "179" "178" "177" "174" "173" "171" "168" "167" "166" "165" "161" "159" "157" "153" "152" "149" "147" "146" "145" "142" "141" "140" "138" "137" "136" "125" "123" "120" "119" "116" "115" "111" "110" "109" "108" "106" "105" "103" "102" "100" "99" "97" "96" "95" "94" "91" "90" "88" "87" "85" "84" "83" "82" "81" "80" "79" "78" "74" "72" "71" "69" "66" "65" "64" "63" "62" "61" "59" "56" "54" "52" "51" "49" "48" "43" "42" "41" "40" "39" "34" "33" "28" "27" "26" "25" "22" "21" "19" "18" "17" "15" "14" "11" "10" "9" "8" "7" "6" "5" "4" "3" "2" "1" 

Redescription R53 Rules: 

Dist: 0 0 101 19 0
W1R: CDMEMORY >= 0.5 <= 1.0 AND Q4SCORE >= 0.0 <= 4.0 
W2R: RCT20 >= 141.0 <= 358.0 AND Entorhinal >= 3349.0 <= 5896.0 AND FDG >= 5.9795 <= 8.53584 
JS: 0.3007518796992481
p-value :5.664249069781135E-9
Support intersection: 120
Support union: 399

Covered examples (intersection): 
"718" "698" "684" "675" "671" "649" "643" "642" "623" "622" "614" "593" "580" "540" "530" "526" "523" "515" "510" "498" "491" "479" "473" "472" "463" "439" "437" "434" "432" "423" "419" "415" "401" "396" "394" "386" "385" "374" "369" "358" "357" "355" "339" "330" "329" "299" "293" "286" "275" "274" "269" "268" "266" "265" "261" "255" "250" "238" "229" "228" "227" "204" "181" "171" "169" "161" "159" "152" "147" "133" "123" "116" "111" "108" "102" "100" "97" "96" "95" "92" "90" "88" "87" "85" "84" "82" "81" "79" "74" "72" "65" "64" "63" "62" "61" "59" "54" "52" "49" "48" "45" "41" "40" "39" "34" "27" "22" "21" "19" "18" "15" "14" "11" "9" "7" "6" "5" "4" "3" "2" 
Union elements: 
"814" "813" "811" "807" "804" "802" "801" "799" "798" "796" "789" "788" "787" "786" "773" "772" "764" "751" "745" "737" "734" "727" "726" "725" "722" "720" "718" "711" "708" "703" "698" "684" "683" "679" "677" "675" "674" "672" "671" "670" "664" "659" "656" "655" "654" "653" "649" "646" "645" "643" "642" "633" "630" "627" "624" "623" "622" "617" "616" "614" "612" "609" "608" "607" "604" "601" "593" "592" "591" "585" "583" "580" "578" "571" "570" "568" "566" "564" "559" "557" "555" "554" "553" "551" "550" "549" "548" "546" "545" "543" "540" "539" "537" "536" "533" "532" "531" "530" "529" "527" "526" "525" "524" "523" "520" "517" "515" "513" "510" "505" "503" "501" "499" "498" "496" "491" "490" "489" "488" "485" "483" "482" "480" "479" "477" "473" "472" "470" "469" "468" "466" "465" "464" "463" "458" "454" "450" "449" "448" "447" "446" "444" "442" "439" "438" "437" "434" "433" "432" "428" "427" "426" "424" "423" "422" "421" "420" "419" "417" "415" "414" "412" "409" "406" "403" "402" "401" "396" "394" "393" "392" "390" "389" "387" "386" "385" "384" "381" "380" "379" "378" "377" "374" "372" "371" "369" "366" "364" "363" "361" "360" "358" "357" "356" "355" "352" "351" "350" "349" "346" "345" "344" "343" "341" "340" "339" "338" "337" "334" "333" "332" "330" "329" "328" "322" "318" "315" "313" "311" "306" "304" "302" "300" "299" "296" "295" "294" "293" "290" "289" "286" "281" "278" "276" "275" "274" "273" "272" "269" "268" "266" "265" "263" "262" "261" "259" "257" "255" "254" "253" "251" "250" "245" "241" "239" "238" "237" "236" "234" "233" "229" "228" "227" "225" "222" "221" "220" "219" "216" "215" "213" "212" "207" "206" "204" "203" "202" "201" "199" "198" "197" "196" "194" "186" "185" "181" "180" "177" "175" "174" "171" "170" "169" "167" "166" "165" "161" "159" "158" "157" "156" "153" "152" "147" "146" "142" "141" "140" "137" "136" "134" "133" "132" "126" "124" "123" "120" "117" "116" "115" "112" "111" "110" "109" "108" "107" "106" "105" "104" "102" "100" "99" "97" "96" "95" "94" "92" "91" "90" "88" "87" "85" "84" "82" "81" "80" "79" "76" "74" "72" "71" "69" "66" "65" "64" "63" "62" "61" "60" "59" "56" "55" "54" "53" "52" "51" "49" "48" "45" "43" "41" "40" "39" "38" "34" "33" "30" "27" "26" "25" "23" "22" "21" "19" "18" "17" "15" "14" "11" "10" "9" "8" "7" "6" "5" "4" "3" "2" "1" 

Redescription R54 Rules: 

Dist: 70 8 38 7 0
W1R: ADAS13 >= 0.0 <= 17.0 AND EcogSPMem >= 1.0 <= 1.5 
W2R: RCT19 >= 32.0 <= 142.0 AND AV45 >= 0.850872 <= 1.238366 AND FDG >= 5.99655 <= 8.08731 
JS: 0.3137755102040816
p-value :2.1362689395232337E-10
Support intersection: 123
Support union: 392

Covered examples (intersection): 
"814" "805" "802" "793" "792" "789" "788" "786" "772" "725" "724" "712" "708" "692" "677" "676" "674" "655" "633" "614" "613" "606" "601" "553" "550" "546" "542" "531" "527" "523" "507" "505" "503" "499" "490" "488" "483" "482" "480" "479" "477" "469" "468" "452" "450" "447" "446" "444" "438" "435" "427" "424" "422" "417" "409" "408" "406" "390" "388" "382" "380" "378" "373" "368" "363" "361" "356" "355" "352" "346" "344" "340" "339" "333" "330" "329" "318" "315" "311" "305" "304" "277" "275" "274" "272" "267" "262" "257" "245" "238" "235" "227" "225" "215" "195" "180" "174" "171" "168" "166" "159" "158" "149" "147" "146" "145" "142" "131" "123" "103" "102" "99" "90" "88" "87" "83" "78" "71" "54" "27" "22" "11" "9" 
Union elements: 
"916" "914" "913" "912" "909" "905" "902" "901" "900" "899" "898" "897" "896" "895" "893" "891" "885" "884" "882" "878" "877" "874" "873" "870" "869" "866" "865" "856" "854" "853" "850" "849" "841" "838" "837" "829" "828" "827" "826" "825" "821" "815" "814" "808" "805" "804" "802" "801" "799" "795" "793" "792" "789" "788" "786" "785" "776" "773" "772" "764" "763" "751" "745" "734" "725" "724" "712" "708" "698" "692" "690" "688" "683" "677" "676" "675" "674" "672" "670" "664" "662" "661" "656" "655" "653" "652" "651" "649" "648" "646" "643" "642" "637" "633" "630" "627" "623" "622" "616" "614" "613" "612" "607" "606" "601" "599" "592" "583" "580" "578" "575" "568" "560" "557" "555" "554" "553" "550" "546" "542" "540" "537" "536" "535" "531" "530" "529" "528" "527" "525" "524" "523" "522" "521" "520" "517" "513" "512" "511" "507" "505" "504" "503" "499" "495" "491" "490" "489" "488" "486" "485" "483" "482" "480" "479" "478" "477" "472" "470" "469" "468" "465" "464" "462" "458" "454" "452" "450" "449" "448" "447" "446" "445" "444" "440" "438" "437" "435" "434" "433" "427" "426" "425" "424" "422" "421" "419" "418" "417" "415" "414" "410" "409" "408" "406" "404" "400" "397" "394" "392" "390" "389" "388" "387" "386" "385" "384" "382" "380" "378" "377" "375" "374" "373" "372" "370" "368" "366" "365" "364" "363" "361" "359" "358" "356" "355" "352" "351" "350" "349" "348" "346" "344" "343" "341" "340" "339" "334" "333" "332" "330" "329" "328" "324" "318" "317" "315" "311" "309" "307" "306" "305" "304" "301" "300" "299" "298" "295" "294" "293" "290" "288" "286" "284" "277" "276" "275" "274" "273" "272" "270" "269" "268" "267" "266" "262" "259" "257" "251" "249" "247" "245" "239" "238" "237" "236" "235" "233" "232" "228" "227" "225" "222" "221" "219" "215" "214" "213" "210" "206" "204" "203" "200" "196" "195" "194" "193" "192" "191" "190" "185" "184" "182" "180" "179" "177" "174" "171" "168" "167" "166" "165" "161" "159" "158" "157" "153" "152" "149" "147" "146" "145" "142" "141" "140" "136" "132" "131" "129" "128" "125" "123" "122" "120" "116" "115" "113" "109" "108" "103" "102" "100" "99" "96" "95" "94" "92" "91" "90" "89" "88" "87" "85" "83" "82" "81" "80" "79" "78" "76" "74" "71" "63" "62" "61" "59" "54" "53" "48" "42" "41" "29" "27" "26" "22" "14" "11" "9" "6" "5" "2" "1" 

Redescription R55 Rules: 

Dist: 40 29 59 16 1
W1R: EcogSPLang >= 1.0 <= 2.333333 AND Q13SCORE >= 0.0 <= 0.0 AND Q4SCORE >= 0.0 <= 6.0 
W2R: GLUCOSE >= 56.0 <= 146.0 AND Hippocampus >= 6107.0 <= 9929.0 AND AV45 >= 0.850872 <= 1.157399 AND FDG >= 5.8655 <= 8.08731 
JS: 0.33029612756264237
p-value :1.6326395790855486E-10
Support intersection: 145
Support union: 439

Covered examples (intersection): 
"900" "898" "892" "885" "877" "867" "855" "853" "849" "848" "844" "843" "842" "841" "839" "838" "829" "828" "827" "815" "811" "804" "802" "796" "789" "788" "787" "786" "772" "763" "759" "751" "745" "725" "675" "674" "654" "652" "649" "646" "643" "626" "622" "616" "609" "607" "578" "554" "525" "522" "512" "501" "482" "472" "470" "469" "468" "465" "459" "452" "449" "447" "434" "433" "432" "426" "424" "420" "406" "397" "385" "381" "372" "364" "355" "350" "349" "344" "332" "330" "328" "318" "315" "313" "304" "303" "300" "286" "274" "269" "268" "267" "266" "262" "259" "257" "251" "250" "241" "236" "232" "228" "227" "225" "223" "213" "194" "180" "174" "171" "167" "166" "153" "152" "142" "141" "125" "116" "115" "111" "110" "109" "108" "103" "102" "97" "96" "94" "91" "88" "87" "84" "82" "81" "78" "74" "63" "49" "48" "41" "25" "22" "10" "4" "1" 
Union elements: 
"918" "916" "914" "912" "911" "910" "909" "908" "907" "906" "904" "901" "900" "899" "898" "897" "892" "891" "889" "886" "885" "884" "883" "882" "877" "872" "870" "869" "868" "867" "865" "861" "858" "857" "856" "855" "853" "852" "850" "849" "848" "846" "844" "843" "842" "841" "840" "839" "838" "837" "834" "832" "831" "830" "829" "828" "827" "826" "825" "822" "820" "817" "815" "814" "813" "812" "811" "810" "804" "802" "801" "799" "797" "796" "793" "789" "788" "787" "786" "785" "772" "766" "763" "759" "751" "745" "744" "730" "725" "724" "722" "718" "708" "692" "690" "688" "679" "677" "675" "674" "672" "671" "670" "666" "662" "658" "654" "652" "651" "649" "646" "643" "642" "633" "632" "630" "626" "623" "622" "616" "614" "613" "609" "607" "606" "604" "601" "593" "592" "591" "580" "578" "575" "572" "570" "568" "566" "562" "559" "557" "554" "553" "551" "550" "547" "546" "545" "543" "540" "537" "536" "532" "531" "530" "528" "527" "525" "524" "522" "517" "515" "512" "511" "510" "505" "503" "501" "499" "497" "496" "495" "494" "491" "490" "489" "488" "485" "483" "482" "480" "479" "473" "472" "470" "469" "468" "466" "465" "463" "459" "458" "454" "452" "450" "449" "448" "447" "445" "444" "442" "439" "436" "434" "433" "432" "426" "425" "424" "423" "421" "420" "419" "414" "412" "409" "406" "403" "401" "400" "397" "395" "394" "390" "387" "386" "385" "382" "381" "379" "378" "377" "376" "375" "374" "373" "372" "371" "369" "365" "364" "363" "359" "358" "356" "355" "354" "350" "349" "344" "343" "341" "339" "334" "333" "332" "330" "329" "328" "319" "318" "317" "316" "315" "313" "311" "309" "307" "306" "305" "304" "303" "302" "301" "300" "299" "298" "295" "291" "290" "289" "286" "277" "276" "275" "274" "272" "269" "268" "267" "266" "265" "262" "261" "259" "257" "256" "255" "253" "251" "250" "247" "245" "241" "239" "238" "237" "236" "235" "232" "229" "228" "227" "225" "223" "222" "221" "220" "219" "215" "213" "210" "207" "206" "203" "202" "201" "200" "198" "197" "195" "194" "191" "187" "184" "182" "180" "174" "173" "172" "171" "168" "167" "166" "161" "158" "157" "155" "153" "152" "149" "147" "146" "142" "141" "140" "137" "136" "134" "133" "132" "129" "128" "125" "124" "123" "122" "119" "118" "116" "115" "113" "111" "110" "109" "108" "106" "104" "103" "102" "100" "97" "96" "95" "94" "92" "91" "90" "88" "87" "85" "84" "83" "82" "81" "80" "78" "74" "72" "69" "64" "63" "61" "60" "59" "58" "57" "56" "54" "53" "52" "51" "49" "48" "45" "44" "43" "41" "40" "38" "33" "30" "28" "27" "25" "23" "22" "21" "17" "15" "14" "11" "10" "9" "8" "7" "6" "4" "3" "1" 

Redescription R56 Rules: 

Dist: 0 0 96 19 1
W1R: DELW3 >= 2.0 <= 2.0 AND ADAS13 >= 2.0 <= 17.0 AND CDMEMORY >= 0.5 <= 1.0 
W2R: HMT10 >= 0.15 <= 0.41 AND Hippocampus >= 6107.0 <= 9929.0 AND FDG >= 5.94213 <= 8.53584 
JS: 0.30606860158311344
p-value :3.237501489117278E-9
Support intersection: 116
Support union: 379

Covered examples (intersection): 
"797" "773" "759" "718" "686" "679" "675" "674" "671" "658" "654" "649" "643" "622" "616" "614" "606" "593" "592" "580" "578" "568" "545" "540" "539" "537" "529" "523" "515" "498" "485" "480" "472" "466" "464" "463" "449" "434" "423" "421" "419" "412" "401" "395" "394" "393" "385" "372" "371" "358" "357" "337" "332" "330" "299" "290" "274" "269" "261" "259" "238" "228" "227" "204" "203" "197" "171" "166" "161" "156" "152" "147" "134" "133" "120" "116" "102" "100" "99" "97" "95" "91" "90" "87" "85" "84" "83" "82" "81" "72" "71" "65" "64" "63" "62" "61" "54" "52" "44" "43" "42" "41" "40" "39" "36" "25" "22" "21" "19" "18" "17" "15" "9" "7" "6" "1" 
Union elements: 
"813" "811" "808" "807" "799" "797" "793" "789" "786" "785" "777" "775" "773" "768" "764" "759" "754" "751" "745" "744" "738" "737" "734" "730" "727" "725" "722" "720" "718" "712" "708" "707" "706" "698" "690" "688" "686" "685" "684" "683" "679" "676" "675" "674" "672" "671" "670" "664" "660" "659" "658" "656" "655" "654" "650" "649" "648" "646" "645" "643" "642" "637" "636" "629" "627" "623" "622" "617" "616" "614" "609" "608" "607" "606" "604" "601" "599" "593" "592" "590" "585" "583" "580" "578" "575" "573" "571" "568" "566" "564" "562" "559" "557" "553" "551" "549" "548" "546" "545" "544" "540" "539" "537" "533" "532" "529" "526" "524" "523" "520" "517" "515" "513" "512" "510" "505" "503" "501" "499" "498" "493" "492" "489" "488" "485" "483" "482" "480" "479" "478" "477" "475" "473" "472" "470" "469" "468" "466" "465" "464" "463" "461" "459" "458" "454" "453" "452" "450" "449" "448" "444" "442" "439" "438" "437" "435" "434" "427" "424" "423" "421" "419" "415" "412" "409" "406" "402" "401" "400" "399" "397" "396" "395" "394" "393" "390" "389" "388" "387" "386" "385" "384" "381" "374" "373" "372" "371" "369" "368" "366" "363" "360" "359" "358" "357" "355" "354" "352" "351" "346" "345" "341" "339" "338" "337" "336" "333" "332" "330" "329" "328" "324" "323" "322" "315" "314" "313" "311" "301" "300" "299" "295" "293" "290" "289" "278" "276" "274" "273" "269" "268" "262" "261" "259" "257" "254" "253" "250" "245" "242" "240" "239" "238" "234" "233" "229" "228" "227" "222" "220" "219" "214" "212" "207" "206" "204" "203" "201" "199" "197" "196" "191" "190" "181" "180" "175" "171" "169" "167" "166" "161" "156" "152" "148" "147" "146" "142" "140" "139" "138" "137" "134" "133" "132" "128" "126" "125" "124" "123" "122" "120" "119" "118" "117" "116" "113" "112" "111" "109" "108" "106" "105" "104" "103" "102" "100" "99" "97" "95" "92" "91" "90" "89" "88" "87" "85" "84" "83" "82" "81" "80" "78" "77" "76" "74" "72" "71" "69" "66" "65" "64" "63" "62" "61" "60" "59" "57" "56" "55" "54" "53" "52" "51" "49" "48" "47" "44" "43" "42" "41" "40" "39" "38" "36" "35" "34" "33" "30" "29" "27" "26" "25" "24" "22" "21" "19" "18" "17" "15" "14" "12" "11" "10" "9" "8" "7" "6" "5" "1" 

Redescription R57 Rules: 

Dist: 52 32 89 25 1
W1R: RAVLTImmediate >= 18.0 <= 44.0 AND ADAS13 >= 3.0 <= 17.0 AND CDRSB >= 0.0 <= 2.0 
W2R: Ventricles >= 20004.0 <= 122117.0 AND FDG >= 5.99655 <= 8.53584 
JS: 0.38049713193116635
p-value :5.459242102823225E-8
Support intersection: 199
Support union: 523

Covered examples (intersection): 
"910" "907" "905" "904" "901" "896" "895" "893" "891" "885" "883" "874" "867" "865" "861" "856" "848" "842" "841" "839" "831" "830" "829" "825" "823" "821" "815" "811" "807" "804" "796" "789" "785" "773" "751" "730" "712" "709" "706" "698" "690" "684" "683" "676" "672" "666" "656" "652" "648" "646" "637" "633" "623" "614" "609" "568" "555" "542" "540" "539" "537" "535" "530" "526" "523" "513" "510" "506" "504" "498" "493" "491" "490" "486" "485" "477" "473" "469" "468" "466" "463" "452" "446" "439" "438" "437" "432" "427" "425" "423" "414" "412" "410" "409" "408" "393" "392" "384" "382" "380" "378" "374" "366" "361" "352" "351" "346" "343" "341" "333" "332" "324" "318" "304" "294" "286" "281" "278" "275" "273" "270" "268" "267" "266" "253" "250" "248" "240" "237" "236" "228" "227" "225" "223" "220" "219" "216" "215" "214" "204" "198" "197" "196" "195" "194" "193" "185" "184" "182" "181" "178" "177" "172" "169" "159" "158" "157" "153" "140" "134" "128" "123" "116" "115" "113" "111" "108" "104" "100" "97" "95" "92" "91" "88" "84" "80" "78" "76" "74" "73" "69" "64" "62" "60" "52" "48" "47" "45" "43" "42" "40" "39" "38" "36" "21" "18" "10" "8" "2" 
Union elements: 
"918" "916" "915" "913" "912" "910" "909" "908" "907" "906" "905" "904" "902" "901" "900" "899" "897" "896" "895" "893" "891" "890" "889" "885" "883" "879" "878" "877" "876" "874" "873" "872" "870" "869" "868" "867" "865" "861" "858" "857" "856" "855" "854" "852" "848" "846" "844" "843" "842" "841" "840" "839" "836" "834" "833" "831" "830" "829" "828" "825" "824" "823" "822" "821" "819" "818" "816" "815" "813" "811" "810" "808" "807" "805" "804" "801" "799" "798" "797" "796" "795" "789" "788" "787" "786" "785" "775" "773" "768" "764" "757" "754" "751" "737" "734" "730" "726" "724" "722" "718" "713" "712" "711" "709" "708" "707" "706" "703" "702" "698" "696" "690" "688" "685" "684" "683" "682" "681" "680" "679" "677" "676" "675" "673" "672" "671" "670" "669" "666" "664" "661" "659" "656" "655" "654" "653" "652" "649" "648" "647" "646" "645" "643" "641" "637" "636" "634" "633" "630" "629" "626" "623" "622" "616" "614" "613" "611" "610" "609" "608" "605" "601" "599" "592" "590" "585" "584" "583" "580" "576" "573" "571" "568" "563" "560" "557" "555" "554" "553" "552" "551" "550" "549" "548" "547" "546" "545" "544" "543" "542" "540" "539" "537" "536" "535" "532" "530" "529" "526" "525" "523" "521" "520" "513" "510" "507" "506" "505" "504" "501" "499" "498" "496" "493" "491" "490" "488" "486" "485" "480" "479" "477" "473" "472" "469" "468" "466" "465" "463" "462" "461" "460" "459" "454" "453" "452" "450" "449" "448" "446" "444" "442" "440" "439" "438" "437" "435" "433" "432" "428" "427" "426" "425" "423" "421" "420" "419" "415" "414" "412" "410" "409" "408" "407" "406" "404" "403" "402" "400" "396" "395" "394" "393" "392" "389" "386" "385" "384" "383" "382" "381" "380" "379" "378" "377" "376" "374" "372" "371" "368" "366" "363" "361" "360" "359" "357" "354" "352" "351" "349" "348" "347" "346" "345" "343" "341" "339" "337" "336" "334" "333" "332" "331" "330" "328" "326" "324" "323" "322" "321" "320" "318" "315" "313" "309" "306" "305" "304" "303" "302" "301" "300" "296" "295" "294" "290" "289" "288" "286" "284" "281" "279" "278" "277" "276" "275" "273" "272" "270" "269" "268" "267" "266" "265" "263" "262" "261" "259" "257" "255" "253" "250" "249" "248" "245" "243" "242" "241" "240" "239" "238" "237" "236" "228" "227" "225" "223" "222" "221" "220" "219" "216" "215" "214" "211" "206" "204" "203" "202" "200" "199" "198" "197" "196" "195" "194" "193" "192" "191" "185" "184" "182" "181" "179" "178" "177" "175" "174" "173" "172" "171" "170" "169" "168" "166" "165" "159" "158" "157" "156" "155" "153" "148" "142" "141" "140" "139" "138" "136" "134" "133" "131" "128" "127" "126" "125" "124" "123" "122" "120" "119" "118" "116" "115" "113" "112" "111" "109" "108" "106" "104" "100" "99" "98" "97" "96" "95" "92" "91" "90" "89" "88" "86" "85" "84" "82" "80" "79" "78" "77" "76" "74" "73" "72" "71" "69" "66" "64" "62" "60" "58" "56" "55" "54" "53" "52" "50" "49" "48" "47" "45" "44" "43" "42" "41" "40" "39" "38" "36" "35" "34" "31" "30" "29" "28" "27" "25" "23" "22" "21" "19" "18" "17" "16" "15" "13" "12" "10" "8" "6" "5" "3" "2" 

Redescription R58 Rules: 

Dist: 49 8 48 8 0
W1R: RAVLTPercForgetting >= -37.5 <= 45.454545 AND DELW4 >= 2.0 <= 2.0 AND Q4SCORE >= 0.0 <= 4.0 
W2R: RCT3 >= 10.0 <= 128.0 AND Hippocampus >= 6951.0 <= 9929.0 AND FDG >= 5.85458 <= 8.53584 AND RCT392 >= 0.5 <= 1.0 
JS: 0.2935064935064935
p-value :1.206331723402343E-8
Support intersection: 113
Support union: 385

Covered examples (intersection): 
"814" "813" "811" "805" "802" "799" "798" "787" "772" "725" "708" "698" "679" "674" "672" "671" "655" "654" "642" "617" "607" "601" "592" "580" "578" "557" "554" "553" "548" "545" "543" "525" "520" "515" "512" "507" "505" "503" "499" "493" "490" "472" "470" "452" "446" "445" "439" "434" "433" "426" "425" "409" "401" "394" "390" "388" "384" "373" "366" "363" "358" "356" "355" "350" "344" "337" "334" "333" "318" "315" "306" "300" "299" "276" "269" "251" "238" "233" "228" "213" "203" "195" "191" "190" "186" "179" "167" "147" "145" "105" "102" "91" "84" "82" "81" "74" "72" "65" "62" "61" "52" "41" "40" "33" "19" "18" "14" "11" "9" "7" "6" "2" "1" 
Union elements: 
"914" "912" "911" "909" "907" "906" "904" "900" "898" "897" "896" "894" "893" "892" "891" "890" "889" "885" "884" "882" "879" "876" "873" "870" "868" "866" "861" "857" "856" "855" "854" "850" "849" "846" "844" "843" "842" "840" "837" "832" "831" "830" "829" "827" "826" "822" "821" "817" "814" "813" "812" "811" "807" "805" "804" "802" "801" "799" "798" "797" "793" "792" "789" "787" "786" "773" "772" "764" "763" "759" "745" "737" "734" "727" "725" "718" "708" "703" "698" "692" "688" "679" "677" "674" "672" "671" "664" "662" "656" "655" "654" "653" "651" "649" "642" "641" "633" "630" "627" "626" "623" "622" "617" "616" "615" "614" "613" "607" "606" "604" "601" "593" "592" "591" "583" "580" "578" "575" "571" "568" "566" "559" "557" "555" "554" "553" "550" "548" "546" "545" "543" "540" "539" "537" "536" "535" "533" "531" "530" "529" "528" "527" "526" "525" "524" "523" "522" "521" "520" "515" "512" "511" "510" "507" "505" "503" "501" "499" "498" "494" "493" "490" "489" "488" "485" "483" "482" "479" "472" "470" "469" "466" "465" "464" "463" "459" "458" "452" "450" "449" "447" "446" "445" "444" "440" "439" "435" "434" "433" "430" "427" "426" "425" "422" "419" "418" "417" "409" "408" "406" "403" "401" "397" "396" "394" "393" "390" "389" "388" "387" "384" "379" "378" "375" "374" "373" "371" "368" "366" "363" "358" "357" "356" "355" "350" "349" "348" "346" "344" "340" "337" "334" "333" "330" "329" "322" "318" "317" "315" "311" "306" "305" "304" "303" "301" "300" "299" "298" "295" "293" "288" "286" "281" "276" "274" "273" "272" "270" "269" "267" "266" "265" "262" "261" "259" "257" "251" "250" "249" "247" "239" "238" "237" "235" "233" "232" "229" "228" "227" "225" "221" "219" "213" "212" "210" "206" "203" "200" "198" "196" "195" "193" "191" "190" "186" "184" "182" "180" "179" "178" "171" "170" "169" "168" "167" "166" "165" "161" "153" "152" "149" "147" "146" "145" "138" "137" "136" "134" "128" "125" "121" "120" "116" "115" "109" "108" "105" "104" "103" "102" "100" "95" "94" "91" "90" "88" "85" "84" "82" "81" "80" "79" "78" "74" "72" "71" "66" "65" "64" "62" "61" "59" "58" "56" "54" "53" "52" "51" "49" "48" "45" "41" "40" "39" "34" "33" "27" "25" "22" "21" "19" "18" "17" "15" "14" "11" "9" "8" "7" "6" "5" "4" "3" "2" "1" 

Redescription R59 Rules: 

Dist: 0 0 98 24 1
W1R: Q13SCORE >= 0.0 <= 0.0 AND ADAS13 >= 3.0 <= 19.0 AND CDMEMORY >= 0.5 <= 1.0 
W2R: RCT14 >= 74.0 <= 513.0 AND Hippocampus >= 6606.0 <= 9929.0 AND FDG >= 5.95883 <= 8.53584 
JS: 0.3236842105263158
p-value :1.992898068792215E-10
Support intersection: 123
Support union: 380

Covered examples (intersection): 
"773" "759" "751" "745" "722" "718" "688" "686" "679" "674" "671" "670" "658" "654" "649" "643" "642" "633" "627" "622" "609" "607" "606" "593" "592" "583" "580" "578" "545" "543" "537" "532" "530" "517" "485" "482" "472" "449" "444" "439" "427" "423" "412" "401" "395" "386" "385" "381" "374" "371" "358" "357" "355" "339" "330" "329" "314" "313" "311" "304" "290" "286" "281" "274" "269" "266" "265" "261" "259" "250" "241" "238" "228" "227" "223" "212" "172" "171" "167" "161" "156" "152" "134" "133" "125" "116" "115" "111" "110" "109" "104" "103" "97" "96" "94" "92" "91" "90" "88" "87" "84" "82" "81" "78" "74" "71" "64" "63" "54" "48" "45" "41" "39" "33" "30" "25" "22" "15" "14" "10" "7" "4" "1" 
Union elements: 
"818" "813" "808" "805" "804" "802" "799" "798" "797" "789" "788" "787" "786" "785" "776" "773" "772" "768" "759" "751" "745" "730" "728" "726" "725" "722" "720" "718" "713" "708" "707" "698" "690" "689" "688" "686" "685" "679" "677" "675" "674" "672" "671" "670" "664" "660" "659" "658" "656" "655" "654" "653" "649" "646" "643" "642" "641" "636" "633" "630" "627" "622" "617" "616" "615" "614" "613" "609" "607" "606" "604" "603" "601" "599" "593" "592" "590" "587" "583" "580" "578" "573" "572" "568" "566" "562" "557" "555" "554" "552" "551" "548" "547" "546" "545" "543" "542" "540" "539" "537" "535" "532" "530" "529" "525" "524" "523" "520" "517" "515" "513" "512" "510" "505" "503" "501" "497" "496" "493" "492" "491" "489" "488" "485" "482" "473" "472" "471" "470" "468" "466" "465" "464" "463" "454" "452" "449" "448" "447" "446" "444" "442" "439" "438" "436" "434" "433" "432" "428" "427" "424" "423" "422" "421" "420" "419" "415" "412" "409" "406" "402" "401" "400" "399" "398" "396" "395" "394" "393" "392" "388" "387" "386" "385" "384" "381" "380" "378" "374" "373" "372" "371" "368" "364" "363" "361" "360" "358" "357" "356" "355" "351" "350" "349" "347" "346" "339" "334" "333" "332" "331" "330" "329" "328" "322" "318" "315" "314" "313" "311" "304" "302" "299" "296" "295" "294" "290" "289" "286" "281" "278" "275" "274" "273" "272" "269" "268" "267" "266" "265" "261" "259" "257" "256" "255" "253" "251" "250" "245" "242" "241" "239" "238" "237" "236" "233" "229" "228" "227" "223" "222" "220" "219" "216" "215" "214" "213" "212" "207" "206" "202" "201" "199" "198" "197" "196" "195" "187" "181" "175" "172" "171" "169" "167" "166" "165" "161" "159" "157" "156" "152" "147" "146" "142" "141" "139" "138" "137" "134" "133" "132" "129" "128" "125" "124" "123" "122" "118" "116" "115" "113" "112" "111" "110" "109" "108" "106" "104" "103" "102" "99" "97" "96" "94" "93" "92" "91" "90" "88" "87" "85" "84" "82" "81" "80" "78" "74" "72" "71" "69" "65" "64" "63" "62" "61" "60" "59" "58" "57" "56" "54" "53" "51" "50" "49" "48" "45" "44" "43" "42" "41" "40" "39" "38" "37" "36" "34" "33" "30" "28" "27" "26" "25" "23" "22" "21" "18" "17" "16" "15" "14" "12" "11" "10" "7" "6" "5" "4" "3" "1" 

Redescription R60 Rules: 

Dist: 119 42 1 0 0
W1R: CDMEMORY >= 0.0 <= 0.0 AND EcogSPMem >= 1.0 <= 1.5 
W2R: Entorhinal >= 3141.0 <= 5896.0 AND FDG >= 5.99966 <= 8.53584 
JS: 0.31702544031311153
p-value :3.378745794258009E-8
Support intersection: 162
Support union: 511

Covered examples (intersection): 
"916" "914" "913" "912" "909" "905" "901" "900" "899" "898" "897" "896" "895" "893" "885" "884" "882" "878" "874" "873" "870" "856" "854" "853" "850" "841" "837" "829" "827" "826" "825" "821" "815" "814" "804" "802" "801" "799" "793" "789" "788" "786" "772" "763" "725" "724" "708" "677" "672" "661" "655" "652" "630" "601" "557" "555" "554" "553" "551" "550" "546" "531" "527" "525" "521" "513" "505" "503" "499" "490" "488" "483" "470" "469" "468" "458" "452" "450" "447" "446" "445" "438" "435" "433" "426" "425" "424" "422" "417" "414" "410" "409" "408" "406" "404" "397" "390" "389" "388" "387" "382" "380" "378" "377" "366" "364" "363" "361" "359" "356" "352" "350" "349" "348" "346" "344" "343" "341" "340" "334" "333" "318" "315" "306" "305" "300" "295" "273" "272" "267" "262" "257" "251" "249" "237" "233" "225" "221" "219" "215" "213" "202" "199" "194" "193" "191" "190" "185" "184" "180" "177" "174" "170" "168" "158" "157" "149" "146" "145" "142" "141" "136" 
Union elements: 
"918" "916" "915" "914" "913" "912" "910" "909" "907" "906" "905" "904" "902" "901" "900" "899" "898" "897" "896" "895" "893" "892" "891" "890" "889" "885" "884" "883" "882" "880" "878" "877" "874" "873" "870" "869" "867" "866" "865" "861" "857" "856" "854" "853" "850" "849" "848" "846" "844" "843" "842" "841" "840" "839" "838" "837" "834" "832" "831" "830" "829" "828" "827" "826" "825" "822" "821" "820" "819" "817" "816" "815" "814" "813" "811" "805" "804" "802" "801" "799" "798" "797" "796" "795" "793" "792" "789" "788" "787" "786" "785" "773" "772" "763" "757" "751" "730" "726" "725" "724" "722" "720" "718" "712" "711" "708" "698" "692" "684" "683" "680" "679" "677" "675" "673" "672" "671" "670" "669" "666" "662" "661" "659" "655" "654" "653" "652" "651" "649" "646" "643" "642" "636" "633" "630" "627" "626" "623" "622" "615" "614" "613" "612" "609" "601" "593" "592" "585" "583" "580" "575" "568" "558" "557" "556" "555" "554" "553" "552" "551" "550" "546" "545" "540" "539" "537" "536" "535" "532" "531" "530" "528" "527" "526" "525" "523" "522" "521" "520" "517" "515" "513" "512" "511" "510" "507" "506" "505" "503" "501" "499" "498" "496" "495" "491" "490" "489" "488" "485" "483" "482" "480" "479" "478" "477" "473" "472" "470" "469" "468" "466" "463" "462" "459" "458" "454" "452" "450" "448" "447" "446" "445" "442" "440" "439" "438" "437" "436" "435" "434" "433" "432" "428" "427" "426" "425" "424" "423" "422" "420" "419" "418" "417" "415" "414" "410" "409" "408" "407" "406" "404" "403" "402" "401" "397" "395" "394" "392" "390" "389" "388" "387" "386" "385" "384" "382" "381" "380" "379" "378" "377" "375" "374" "373" "372" "369" "368" "366" "365" "364" "363" "361" "360" "359" "358" "357" "356" "355" "354" "352" "351" "350" "349" "348" "346" "345" "344" "343" "341" "340" "339" "337" "334" "333" "332" "330" "329" "328" "324" "321" "318" "317" "316" "315" "314" "313" "311" "309" "308" "307" "306" "305" "304" "301" "300" "299" "298" "296" "295" "294" "293" "290" "289" "288" "286" "281" "279" "278" "277" "275" "274" "273" "272" "270" "269" "268" "267" "266" "265" "262" "261" "259" "257" "255" "253" "251" "250" "249" "247" "245" "241" "238" "237" "236" "235" "233" "232" "229" "228" "227" "225" "222" "221" "219" "216" "215" "214" "213" "212" "210" "204" "203" "202" "201" "200" "199" "198" "197" "196" "195" "194" "193" "191" "190" "185" "184" "182" "181" "180" "179" "178" "177" "175" "174" "171" "170" "169" "168" "167" "166" "165" "161" "159" "158" "157" "156" "153" "152" "149" "147" "146" "145" "142" "141" "140" "136" "134" "133" "131" "128" "123" "119" "118" "117" "116" "115" "113" "112" "111" "110" "109" "108" "107" "106" "104" "102" "100" "98" "97" "96" "95" "94" "92" "90" "88" "87" "85" "84" "83" "82" "81" "80" "79" "78" "74" "72" "71" "66" "65" "64" "63" "62" "61" "60" "59" "54" "53" "52" "49" "48" "47" "45" "43" "41" "40" "39" "38" "36" "34" "30" "28" "27" "23" "22" "21" "19" "18" "16" "15" "14" "12" "11" "10" "9" "7" "6" "5" "4" "3" "2" "1" 

Redescription R61 Rules: 

Dist: 55 8 73 9 0
W1R: RAVLTPercForgetting >= -37.5 <= 54.545455 AND Q4SCORE >= 0.0 <= 4.0 
W2R: HMT10 >= 0.16 <= 0.52 AND RCT13 >= 3.6 <= 5.0 AND Hippocampus >= 6608.0 <= 9929.0 AND AV45 >= 0.8805 <= 1.238366 AND FDG >= 5.76246 <= 8.08731 
JS: 0.33564814814814814
p-value :2.661113551738481E-10
Support intersection: 145
Support union: 432

Covered examples (intersection): 
"811" "805" "799" "798" "789" "787" "786" "785" "745" "725" "718" "708" "698" "679" "674" "672" "671" "655" "654" "651" "643" "622" "617" "607" "601" "593" "592" "580" "578" "571" "557" "555" "553" "550" "522" "512" "505" "503" "499" "493" "490" "483" "479" "472" "470" "465" "464" "458" "450" "449" "448" "435" "434" "433" "424" "421" "419" "409" "388" "387" "385" "384" "374" "373" "366" "363" "358" "355" "350" "346" "340" "339" "337" "333" "330" "322" "318" "315" "305" "300" "299" "289" "276" "274" "269" "262" "261" "257" "251" "250" "247" "238" "232" "228" "227" "203" "195" "190" "186" "180" "179" "171" "167" "165" "161" "159" "152" "149" "147" "146" "145" "102" "100" "99" "97" "96" "95" "91" "90" "88" "85" "84" "82" "81" "74" "72" "65" "62" "54" "52" "49" "48" "41" "40" "39" "33" "27" "19" "17" "9" "6" "5" "4" "2" "1" 
Union elements: 
"914" "913" "912" "911" "909" "907" "906" "904" "900" "898" "897" "896" "894" "893" "892" "891" "890" "889" "886" "885" "884" "882" "879" "876" "873" "870" "868" "866" "861" "857" "856" "855" "854" "853" "850" "849" "846" "844" "843" "842" "841" "840" "837" "832" "831" "830" "829" "827" "826" "822" "821" "817" "814" "813" "812" "811" "810" "808" "807" "805" "804" "802" "801" "799" "798" "797" "793" "792" "789" "788" "787" "786" "785" "781" "772" "764" "763" "759" "751" "745" "737" "734" "727" "725" "718" "708" "703" "698" "692" "688" "683" "679" "677" "674" "672" "671" "670" "664" "662" "656" "655" "654" "653" "651" "649" "643" "642" "633" "627" "626" "623" "622" "617" "616" "614" "613" "607" "606" "604" "601" "593" "592" "583" "580" "578" "575" "571" "566" "559" "557" "555" "554" "553" "551" "550" "548" "546" "545" "543" "540" "539" "537" "536" "533" "532" "531" "530" "529" "528" "527" "526" "525" "524" "523" "522" "521" "520" "517" "515" "513" "512" "511" "510" "507" "506" "505" "504" "503" "501" "499" "498" "495" "494" "493" "491" "490" "489" "488" "483" "479" "472" "470" "469" "468" "466" "465" "464" "459" "458" "454" "452" "450" "449" "448" "446" "445" "440" "439" "438" "437" "435" "434" "433" "432" "430" "427" "426" "425" "424" "422" "421" "419" "418" "417" "412" "410" "409" "408" "406" "403" "401" "397" "396" "394" "390" "389" "388" "387" "386" "385" "384" "379" "378" "375" "374" "373" "372" "371" "369" "368" "366" "363" "358" "357" "356" "355" "354" "350" "346" "344" "341" "340" "339" "338" "337" "334" "333" "332" "330" "329" "328" "322" "318" "317" "315" "313" "311" "306" "305" "303" "301" "300" "299" "298" "295" "293" "291" "290" "289" "288" "277" "276" "274" "273" "272" "270" "269" "268" "266" "265" "262" "261" "259" "257" "256" "254" "251" "250" "249" "247" "241" "239" "238" "237" "235" "234" "233" "232" "229" "228" "227" "225" "222" "221" "219" "213" "210" "207" "206" "203" "201" "200" "197" "196" "195" "193" "191" "190" "186" "184" "182" "181" "180" "179" "178" "177" "175" "174" "173" "171" "168" "167" "166" "165" "161" "159" "157" "152" "149" "147" "146" "145" "142" "141" "140" "138" "137" "136" "125" "124" "123" "120" "116" "115" "109" "108" "106" "105" "103" "102" "100" "99" "97" "96" "95" "94" "91" "90" "88" "87" "85" "84" "82" "81" "80" "79" "78" "74" "72" "71" "69" "66" "65" "64" "63" "62" "61" "59" "58" "56" "54" "52" "51" "49" "48" "43" "41" "40" "39" "34" "33" "28" "27" "26" "25" "22" "21" "19" "18" "17" "15" "14" "11" "9" "8" "7" "6" "5" "4" "3" "2" "1" 

Redescription R62 Rules: 

Dist: 48 32 89 23 1
W1R: RAVLTImmediate >= 18.0 <= 44.0 AND ADAS13 >= 3.0 <= 17.0 AND CDRSB >= 0.0 <= 2.0 AND Q3SCORE >= 0.0 <= 1.0 
W2R: Ventricles >= 20004.0 <= 122117.0 AND FDG >= 5.99655 <= 8.53584 
JS: 0.36973180076628354
p-value :1.5746405346295234E-7
Support intersection: 193
Support union: 522

Covered examples (intersection): 
"910" "907" "905" "904" "901" "896" "895" "893" "891" "885" "883" "874" "867" "865" "861" "856" "848" "842" "841" "839" "831" "830" "829" "825" "823" "821" "815" "811" "807" "804" "796" "789" "785" "773" "751" "712" "709" "706" "698" "690" "684" "683" "676" "672" "666" "656" "652" "648" "646" "637" "633" "623" "614" "609" "568" "555" "542" "540" "539" "537" "535" "530" "526" "523" "513" "510" "506" "504" "498" "493" "491" "490" "486" "485" "477" "473" "469" "466" "463" "452" "446" "439" "438" "437" "432" "427" "425" "423" "414" "412" "410" "409" "408" "393" "392" "384" "382" "380" "378" "374" "366" "361" "352" "351" "346" "343" "341" "333" "332" "324" "318" "304" "294" "286" "281" "278" "275" "273" "270" "266" "253" "250" "248" "240" "237" "236" "228" "227" "225" "223" "220" "219" "216" "215" "214" "204" "198" "197" "196" "195" "194" "193" "185" "184" "182" "181" "178" "172" "169" "159" "158" "157" "140" "134" "128" "123" "116" "115" "113" "111" "108" "104" "100" "97" "95" "92" "91" "88" "84" "80" "78" "76" "74" "73" "69" "64" "62" "60" "52" "48" "47" "45" "43" "42" "40" "39" "38" "36" "21" "18" "10" "8" "2" 
Union elements: 
"918" "916" "915" "913" "912" "910" "909" "908" "907" "906" "905" "904" "902" "901" "900" "899" "897" "896" "895" "893" "891" "890" "889" "885" "883" "879" "878" "877" "876" "874" "873" "872" "870" "869" "868" "867" "865" "861" "858" "857" "856" "855" "854" "852" "848" "846" "844" "843" "842" "841" "840" "839" "836" "834" "833" "831" "830" "829" "828" "825" "824" "823" "822" "821" "819" "818" "816" "815" "813" "811" "810" "808" "807" "805" "804" "801" "799" "798" "797" "796" "795" "789" "788" "787" "786" "785" "775" "773" "768" "764" "757" "751" "737" "734" "730" "726" "724" "722" "718" "713" "712" "711" "709" "708" "707" "706" "703" "702" "698" "696" "690" "688" "685" "684" "683" "682" "681" "680" "679" "677" "676" "675" "673" "672" "671" "670" "669" "666" "664" "661" "659" "656" "655" "654" "653" "652" "649" "648" "647" "646" "645" "643" "641" "637" "636" "634" "633" "630" "629" "626" "623" "622" "616" "614" "613" "611" "610" "609" "608" "605" "601" "599" "592" "590" "585" "584" "583" "580" "576" "573" "571" "568" "563" "560" "557" "555" "554" "553" "552" "551" "550" "549" "548" "547" "546" "545" "544" "543" "542" "540" "539" "537" "536" "535" "532" "530" "529" "526" "525" "523" "521" "520" "513" "510" "507" "506" "505" "504" "501" "499" "498" "496" "493" "491" "490" "488" "486" "485" "480" "479" "477" "473" "472" "469" "468" "466" "465" "463" "462" "461" "460" "459" "454" "453" "452" "450" "449" "448" "446" "444" "442" "440" "439" "438" "437" "435" "433" "432" "428" "427" "426" "425" "423" "421" "420" "419" "415" "414" "412" "410" "409" "408" "407" "406" "404" "403" "402" "400" "396" "395" "394" "393" "392" "389" "386" "385" "384" "383" "382" "381" "380" "379" "378" "377" "376" "374" "372" "371" "368" "366" "363" "361" "360" "359" "357" "354" "352" "351" "349" "348" "347" "346" "345" "343" "341" "339" "337" "336" "334" "333" "332" "331" "330" "328" "326" "324" "323" "322" "321" "320" "318" "315" "313" "309" "306" "305" "304" "303" "302" "301" "300" "296" "295" "294" "290" "289" "288" "286" "284" "281" "279" "278" "277" "276" "275" "273" "272" "270" "269" "268" "267" "266" "265" "263" "262" "261" "259" "257" "255" "253" "250" "249" "248" "245" "243" "242" "241" "240" "239" "238" "237" "236" "228" "227" "225" "223" "222" "221" "220" "219" "216" "215" "214" "211" "206" "204" "203" "202" "200" "199" "198" "197" "196" "195" "194" "193" "192" "191" "185" "184" "182" "181" "179" "178" "177" "175" "174" "173" "172" "171" "170" "169" "168" "166" "165" "159" "158" "157" "156" "155" "153" "148" "142" "141" "140" "139" "138" "136" "134" "133" "131" "128" "127" "126" "125" "124" "123" "122" "120" "119" "118" "116" "115" "113" "112" "111" "109" "108" "106" "104" "100" "99" "98" "97" "96" "95" "92" "91" "90" "89" "88" "86" "85" "84" "82" "80" "79" "78" "77" "76" "74" "73" "72" "71" "69" "66" "64" "62" "60" "58" "56" "55" "54" "53" "52" "50" "49" "48" "47" "45" "44" "43" "42" "41" "40" "39" "38" "36" "35" "34" "31" "30" "29" "28" "27" "25" "23" "22" "21" "19" "18" "17" "16" "15" "13" "12" "10" "8" "6" "5" "3" "2" 

Redescription R63 Rules: 

Dist: 40 41 90 26 2
W1R: EcogPtMem >= 1.5 <= 4.0 AND FAQ >= 0.0 <= 2.0 AND RAVLTLearning >= 4.0 <= 12.0 
W2R: ICV >= 1381690.513965 <= 1998250.398222 AND AV45 >= 0.850872 <= 1.304388 AND FDG >= 5.945 <= 8.35249 
JS: 0.381957773512476
p-value :1.73241071155239E-7
Support intersection: 199
Support union: 521

Covered examples (intersection): 
"911" "909" "907" "905" "900" "897" "896" "892" "885" "884" "883" "878" "877" "867" "865" "861" "855" "849" "848" "844" "843" "840" "839" "838" "837" "830" "829" "825" "822" "819" "817" "816" "814" "811" "804" "798" "796" "792" "788" "786" "759" "745" "734" "718" "706" "683" "675" "671" "670" "655" "649" "646" "643" "642" "633" "630" "627" "626" "622" "617" "616" "614" "593" "592" "585" "570" "553" "543" "537" "532" "530" "527" "517" "505" "496" "489" "486" "485" "483" "482" "480" "479" "470" "466" "464" "458" "449" "447" "433" "432" "427" "425" "424" "421" "419" "410" "408" "403" "384" "379" "374" "371" "363" "358" "354" "352" "350" "346" "344" "340" "339" "333" "332" "331" "330" "329" "328" "321" "311" "306" "305" "304" "302" "300" "299" "293" "290" "289" "279" "275" "268" "267" "266" "265" "262" "261" "259" "257" "251" "245" "238" "229" "228" "222" "221" "213" "196" "195" "191" "179" "166" "161" "156" "145" "140" "123" "119" "116" "115" "108" "99" "98" "97" "96" "95" "90" "88" "85" "84" "83" "81" "80" "79" "78" "74" "72" "65" "63" "59" "53" "52" "48" "43" "41" "40" "39" "38" "34" "28" "27" "26" "22" "19" "14" "11" "10" "4" "2" "1" 
Union elements: 
"918" "917" "916" "914" "913" "912" "911" "910" "909" "907" "906" "905" "904" "902" "901" "900" "899" "897" "896" "895" "893" "892" "891" "889" "885" "884" "883" "882" "879" "878" "877" "874" "873" "870" "869" "867" "866" "865" "861" "857" "856" "855" "853" "850" "849" "848" "846" "844" "843" "842" "841" "840" "839" "838" "837" "834" "832" "831" "830" "829" "828" "827" "826" "825" "823" "822" "821" "820" "819" "817" "816" "815" "814" "813" "811" "810" "808" "805" "804" "802" "801" "799" "798" "796" "795" "793" "792" "789" "788" "787" "786" "785" "781" "776" "773" "772" "763" "759" "751" "745" "734" "730" "726" "718" "712" "708" "706" "703" "698" "692" "690" "689" "688" "686" "683" "682" "680" "679" "677" "676" "675" "674" "673" "672" "671" "670" "666" "664" "661" "659" "658" "655" "654" "653" "652" "651" "649" "646" "643" "642" "637" "633" "632" "630" "627" "626" "623" "622" "617" "616" "614" "610" "609" "607" "604" "601" "593" "592" "585" "584" "583" "580" "578" "575" "572" "571" "570" "569" "568" "566" "562" "560" "559" "557" "556" "555" "553" "551" "549" "548" "547" "546" "544" "543" "542" "539" "537" "536" "535" "532" "531" "530" "529" "527" "526" "525" "524" "523" "521" "517" "515" "513" "512" "511" "510" "507" "506" "505" "504" "502" "501" "499" "496" "491" "490" "489" "488" "486" "485" "483" "482" "480" "479" "477" "476" "475" "472" "470" "469" "468" "466" "465" "464" "459" "458" "454" "452" "450" "449" "448" "447" "446" "445" "439" "438" "436" "435" "434" "433" "432" "428" "427" "426" "425" "424" "423" "422" "421" "420" "419" "418" "417" "412" "410" "409" "408" "407" "406" "404" "403" "401" "398" "395" "394" "392" "390" "388" "386" "385" "384" "380" "379" "378" "377" "375" "374" "372" "371" "369" "366" "365" "363" "362" "361" "359" "358" "356" "355" "354" "352" "350" "349" "347" "346" "344" "341" "340" "339" "338" "337" "334" "333" "332" "331" "330" "329" "328" "324" "323" "322" "321" "318" "317" "313" "311" "307" "306" "305" "304" "302" "300" "299" "298" "295" "294" "293" "290" "289" "286" "284" "281" "279" "278" "277" "276" "275" "274" "272" "270" "269" "268" "267" "266" "265" "262" "261" "259" "257" "256" "255" "253" "251" "250" "245" "241" "238" "236" "235" "229" "228" "227" "225" "223" "222" "221" "220" "215" "214" "213" "211" "209" "206" "204" "201" "199" "198" "197" "196" "195" "194" "193" "192" "191" "186" "185" "184" "182" "181" "180" "179" "177" "175" "174" "173" "171" "169" "168" "166" "165" "163" "162" "161" "159" "158" "157" "156" "153" "152" "151" "149" "147" "145" "142" "141" "140" "136" "134" "132" "129" "126" "125" "123" "122" "119" "116" "115" "114" "113" "112" "111" "110" "108" "106" "105" "104" "102" "100" "99" "98" "97" "96" "95" "94" "91" "90" "89" "88" "87" "86" "85" "84" "83" "81" "80" "79" "78" "74" "73" "72" "71" "69" "66" "65" "64" "63" "62" "61" "60" "59" "56" "54" "53" "52" "51" "49" "48" "47" "45" "44" "43" "42" "41" "40" "39" "38" "35" "34" "33" "30" "29" "28" "27" "26" "23" "22" "21" "20" "19" "17" "15" "14" "13" "11" "10" "8" "7" "6" "5" "4" "2" "1" 

Redescription R64 Rules: 

Dist: 43 25 65 19 1
W1R: RAVLTImmediate >= 18.0 <= 44.0 AND ADAS13 >= 3.0 <= 19.0 AND EcogSPMem >= 1.0 <= 2.75 
W2R: Hippocampus >= 6709.0 <= 9929.0 AND Ventricles >= 20113.0 <= 122117.0 AND FDG >= 6.00023 <= 8.53584 
JS: 0.3438202247191011
p-value :4.6195473002441645E-9
Support intersection: 153
Support union: 445

Covered examples (intersection): 
"910" "907" "905" "904" "896" "893" "891" "885" "874" "867" "865" "861" "848" "842" "841" "839" "831" "829" "825" "821" "815" "811" "807" "804" "789" "785" "773" "751" "730" "722" "698" "688" "683" "672" "670" "666" "659" "656" "652" "646" "633" "609" "590" "583" "568" "555" "545" "537" "535" "530" "523" "513" "493" "491" "490" "485" "469" "468" "466" "463" "454" "452" "446" "439" "438" "427" "425" "414" "412" "410" "409" "395" "393" "380" "378" "374" "366" "361" "357" "351" "346" "343" "341" "333" "332" "318" "313" "304" "294" "286" "281" "273" "267" "265" "250" "237" "236" "228" "227" "225" "223" "219" "216" "215" "214" "199" "198" "197" "195" "194" "185" "177" "172" "170" "169" "159" "157" "153" "140" "134" "128" "125" "116" "115" "111" "108" "104" "100" "97" "95" "92" "91" "88" "84" "80" "78" "74" "69" "64" "62" "60" "52" "48" "45" "43" "40" "39" "36" "30" "28" "21" "18" "2" 
Union elements: 
"918" "917" "916" "915" "913" "912" "910" "909" "908" "907" "906" "905" "904" "902" "901" "900" "899" "897" "896" "895" "893" "891" "890" "889" "887" "885" "883" "879" "878" "877" "876" "874" "873" "872" "870" "869" "868" "867" "865" "861" "856" "855" "854" "852" "848" "846" "844" "843" "842" "841" "840" "839" "836" "834" "831" "830" "829" "828" "825" "823" "822" "821" "819" "818" "816" "815" "813" "811" "810" "808" "807" "805" "804" "801" "799" "798" "797" "795" "789" "788" "787" "785" "776" "773" "768" "764" "754" "751" "730" "728" "727" "722" "718" "712" "709" "708" "707" "706" "704" "703" "698" "694" "690" "688" "686" "685" "684" "683" "679" "677" "676" "675" "672" "671" "670" "669" "666" "661" "659" "656" "655" "654" "653" "652" "649" "648" "646" "641" "637" "633" "630" "629" "626" "623" "622" "614" "613" "609" "608" "603" "601" "599" "592" "590" "583" "582" "580" "572" "571" "568" "562" "557" "555" "554" "553" "552" "551" "550" "548" "547" "546" "545" "544" "543" "542" "540" "539" "537" "536" "535" "532" "530" "529" "525" "523" "520" "519" "517" "513" "510" "507" "506" "505" "504" "499" "493" "491" "490" "488" "486" "485" "480" "477" "472" "469" "468" "466" "465" "463" "462" "454" "452" "450" "449" "448" "446" "444" "440" "439" "438" "437" "436" "435" "433" "432" "427" "426" "425" "423" "421" "419" "414" "412" "410" "409" "408" "406" "405" "403" "402" "400" "395" "394" "393" "389" "386" "385" "384" "382" "381" "380" "379" "378" "376" "374" "372" "371" "368" "366" "363" "361" "360" "359" "357" "354" "352" "351" "349" "348" "346" "343" "341" "339" "337" "336" "334" "333" "332" "331" "330" "328" "323" "322" "318" "315" "313" "309" "306" "305" "304" "303" "300" "295" "294" "288" "286" "281" "279" "278" "277" "276" "275" "273" "272" "270" "269" "268" "267" "266" "265" "263" "262" "261" "260" "259" "256" "250" "248" "245" "241" "239" "238" "237" "236" "234" "228" "227" "225" "223" "220" "219" "216" "215" "214" "206" "204" "203" "202" "201" "200" "199" "198" "197" "196" "195" "194" "193" "191" "185" "184" "182" "181" "179" "178" "177" "175" "174" "173" "172" "171" "170" "169" "165" "159" "158" "157" "156" "153" "148" "142" "141" "140" "138" "134" "133" "131" "129" "128" "126" "125" "124" "123" "122" "120" "116" "115" "114" "113" "111" "110" "109" "108" "104" "100" "97" "96" "95" "92" "91" "90" "89" "88" "86" "85" "84" "82" "80" "78" "77" "76" "74" "73" "72" "71" "69" "64" "62" "60" "58" "57" "56" "55" "54" "53" "52" "50" "49" "48" "47" "45" "43" "42" "41" "40" "39" "38" "37" "36" "31" "30" "29" "28" "25" "22" "21" "19" "18" "17" "16" "15" "10" "8" "6" "3" "2" 

Redescription R65 Rules: 

Dist: 51 8 66 15 1
W1R: Q13SCORE >= 0.0 <= 0.0 AND ADAS13 >= 0.0 <= 17.0 AND Q3SCORE >= 0.0 <= 0.0 
W2R: RCT20 >= 141.0 <= 358.0 AND Entorhinal >= 3349.0 <= 5896.0 AND FDG >= 5.9795 <= 8.53584 
JS: 0.3341232227488152
p-value :1.7653755124413806E-9
Support intersection: 141
Support union: 422

Covered examples (intersection): 
"814" "813" "811" "802" "801" "789" "788" "787" "773" "751" "726" "718" "675" "672" "671" "649" "642" "633" "630" "614" "601" "593" "557" "553" "550" "546" "540" "537" "536" "531" "530" "527" "525" "515" "505" "490" "488" "483" "482" "473" "470" "469" "450" "448" "447" "439" "434" "433" "432" "427" "426" "424" "409" "403" "401" "390" "385" "384" "377" "374" "364" "358" "357" "355" "350" "349" "345" "344" "334" "332" "330" "318" "315" "311" "304" "295" "290" "281" "278" "275" "272" "269" "266" "261" "259" "257" "255" "253" "250" "241" "238" "237" "236" "229" "228" "227" "225" "219" "213" "198" "196" "194" "174" "171" "161" "158" "157" "156" "146" "142" "141" "123" "116" "115" "110" "104" "96" "90" "88" "87" "84" "81" "74" "65" "60" "59" "53" "49" "48" "43" "41" "34" "27" "23" "22" "21" "15" "14" "10" "7" "4" 
Union elements: 
"918" "916" "914" "912" "911" "910" "909" "906" "901" "898" "894" "891" "886" "885" "883" "872" "870" "865" "855" "853" "848" "846" "844" "841" "840" "839" "837" "830" "828" "826" "825" "823" "815" "814" "813" "812" "811" "804" "802" "801" "799" "798" "796" "793" "789" "788" "787" "786" "785" "773" "772" "768" "763" "751" "726" "725" "722" "720" "718" "711" "708" "698" "690" "684" "683" "679" "677" "675" "672" "671" "670" "666" "662" "659" "658" "655" "653" "651" "649" "643" "642" "633" "630" "627" "626" "624" "623" "622" "616" "614" "613" "612" "609" "606" "601" "599" "593" "592" "583" "580" "578" "570" "568" "557" "555" "554" "553" "551" "550" "546" "543" "542" "540" "539" "537" "536" "532" "531" "530" "528" "527" "526" "525" "524" "523" "522" "517" "515" "513" "512" "511" "510" "505" "503" "501" "499" "498" "497" "496" "495" "494" "492" "491" "490" "489" "488" "485" "483" "482" "480" "479" "477" "473" "472" "470" "469" "468" "466" "463" "459" "458" "454" "450" "448" "447" "446" "445" "439" "438" "437" "434" "433" "432" "428" "427" "426" "424" "423" "422" "420" "419" "417" "415" "414" "412" "409" "406" "403" "402" "401" "400" "399" "396" "394" "392" "390" "389" "387" "386" "385" "384" "382" "381" "380" "379" "378" "377" "375" "374" "373" "372" "371" "369" "366" "365" "364" "363" "361" "360" "359" "358" "357" "356" "355" "352" "351" "350" "349" "346" "345" "344" "343" "341" "340" "339" "334" "333" "332" "330" "329" "328" "318" "317" "315" "313" "311" "309" "307" "306" "304" "302" "300" "299" "298" "296" "295" "294" "293" "290" "289" "286" "281" "278" "277" "275" "274" "273" "272" "269" "268" "266" "265" "262" "261" "259" "257" "255" "253" "251" "250" "247" "245" "241" "238" "237" "236" "233" "229" "228" "227" "225" "222" "221" "219" "216" "215" "213" "212" "206" "204" "202" "201" "199" "198" "197" "196" "194" "186" "185" "181" "180" "177" "175" "174" "173" "171" "170" "169" "168" "167" "165" "161" "159" "158" "157" "156" "155" "153" "152" "147" "146" "142" "141" "140" "139" "137" "136" "134" "133" "132" "123" "118" "117" "116" "115" "113" "112" "111" "110" "108" "107" "106" "104" "103" "102" "100" "97" "96" "95" "94" "92" "91" "90" "88" "87" "85" "84" "82" "81" "80" "79" "78" "74" "72" "71" "69" "65" "64" "63" "62" "61" "60" "59" "57" "56" "54" "53" "52" "50" "49" "48" "45" "44" "43" "42" "41" "40" "39" "38" "34" "30" "27" "26" "25" "23" "22" "21" "19" "18" "17" "15" "14" "11" "10" "9" "7" "6" "5" "4" "3" "2" "1" 

Redescription R66 Rules: 

Dist: 0 0 89 31 12
W1R: IMMT2W5 >= 2.0 <= 2.0 AND MMWRITE >= 1.0 <= 1.0 AND MOCA >= 23.0 <= 29.0 AND CDMEMORY >= 0.5 <= 1.0 AND BCINSOMN >= 1.0 <= 1.0 
W2R: PROTEIN >= 0.0 <= 58.0 AND ICV >= 1348583.728697 <= 2072473.303068 AND WholeBrain >= 894110.060422 <= 1443990.508923 AND RCT9 >= 2.1 <= 4.2 
JS: 0.27615062761506276
p-value :3.6448788190424075E-5
Support intersection: 132
Support union: 478

Covered examples (intersection): 
"764" "759" "751" "738" "729" "728" "726" "720" "718" "709" "690" "674" "671" "660" "654" "649" "648" "639" "638" "633" "623" "616" "610" "608" "603" "599" "593" "592" "585" "576" "574" "572" "570" "562" "552" "545" "540" "539" "530" "520" "515" "491" "482" "480" "475" "472" "464" "449" "437" "434" "428" "421" "400" "396" "395" "394" "351" "347" "339" "338" "330" "329" "324" "304" "302" "290" "286" "283" "281" "280" "276" "266" "264" "252" "250" "245" "238" "228" "224" "222" "220" "218" "211" "206" "201" "171" "169" "166" "147" "144" "134" "133" "127" "123" "116" "115" "113" "110" "106" "97" "96" "92" "90" "88" "86" "81" "74" "72" "68" "66" "64" "55" "54" "50" "49" "48" "45" "44" "43" "40" "37" "33" "28" "26" "21" "18" "16" "15" "8" "6" "4" "1" 
Union elements: 
"871" "820" "814" "813" "809" "808" "805" "804" "803" "800" "799" "798" "796" "795" "794" "793" "791" "790" "789" "788" "787" "786" "781" "778" "777" "776" "774" "773" "772" "764" "762" "761" "759" "758" "757" "752" "751" "749" "748" "745" "741" "738" "737" "736" "733" "730" "729" "728" "727" "726" "724" "723" "722" "721" "720" "718" "712" "711" "709" "708" "707" "706" "705" "704" "698" "696" "695" "693" "690" "689" "687" "686" "684" "679" "678" "676" "675" "674" "671" "670" "669" "667" "665" "664" "660" "659" "654" "651" "649" "648" "646" "645" "643" "642" "641" "640" "639" "638" "635" "634" "633" "631" "625" "623" "620" "617" "616" "614" "611" "610" "609" "608" "605" "603" "601" "599" "598" "597" "596" "593" "592" "590" "586" "585" "584" "583" "581" "577" "576" "574" "573" "572" "570" "569" "568" "566" "565" "562" "561" "560" "559" "556" "555" "554" "553" "552" "549" "548" "545" "544" "543" "541" "540" "539" "537" "534" "533" "530" "527" "526" "523" "522" "520" "519" "517" "515" "514" "512" "511" "508" "504" "501" "500" "499" "498" "497" "496" "491" "485" "484" "483" "482" "480" "479" "476" "475" "473" "472" "471" "468" "466" "465" "464" "461" "460" "458" "457" "456" "453" "452" "451" "450" "449" "447" "445" "444" "441" "440" "438" "437" "436" "435" "434" "432" "429" "428" "426" "424" "423" "421" "420" "419" "418" "416" "415" "412" "410" "409" "407" "405" "403" "400" "399" "398" "396" "395" "394" "391" "390" "388" "386" "384" "383" "382" "377" "374" "372" "368" "363" "362" "361" "360" "358" "357" "355" "354" "352" "351" "350" "349" "347" "345" "343" "342" "340" "339" "338" "336" "333" "331" "330" "329" "326" "324" "323" "322" "318" "317" "316" "311" "310" "309" "308" "305" "304" "302" "301" "300" "299" "298" "296" "295" "293" "292" "290" "287" "286" "284" "283" "282" "281" "280" "279" "276" "275" "273" "271" "268" "266" "264" "262" "261" "259" "258" "257" "256" "255" "254" "253" "252" "250" "249" "247" "246" "245" "244" "242" "240" "239" "238" "237" "236" "230" "228" "226" "225" "224" "222" "221" "220" "218" "215" "211" "207" "206" "205" "201" "200" "198" "197" "196" "195" "194" "191" "189" "185" "183" "181" "179" "175" "174" "173" "172" "171" "169" "168" "167" "166" "164" "163" "162" "161" "160" "158" "156" "153" "152" "147" "145" "144" "142" "141" "140" "139" "134" "133" "132" "127" "124" "123" "121" "119" "118" "117" "116" "115" "113" "111" "110" "109" "108" "106" "105" "104" "99" "98" "97" "96" "94" "93" "92" "91" "90" "88" "86" "85" "83" "82" "81" "80" "74" "73" "72" "70" "69" "68" "67" "66" "65" "64" "63" "61" "60" "59" "57" "55" "54" "53" "52" "51" "50" "49" "48" "47" "45" "44" "43" "40" "39" "38" "37" "36" "35" "33" "32" "30" "29" "28" "27" "26" "25" "21" "20" "18" "17" "16" "15" "13" "11" "10" "9" "8" "7" "6" "5" "4" "3" "1" 

Redescription R67 Rules: 

Dist: 53 29 86 28 2
W1R: RAVLTImmediate >= 18.0 <= 44.0 AND ADAS13 >= 3.0 <= 19.0 AND EcogSPPlan >= 1.0 <= 1.8 
W2R: Ventricles >= 20004.0 <= 122117.0 AND FDG >= 5.99655 <= 8.53584 
JS: 0.37358490566037733
p-value :3.412951665726638E-7
Support intersection: 198
Support union: 530

Covered examples (intersection): 
"910" "907" "905" "904" "901" "896" "895" "893" "891" "885" "883" "874" "867" "865" "848" "842" "841" "839" "831" "830" "829" "825" "823" "821" "818" "815" "811" "807" "804" "789" "785" "773" "751" "730" "712" "706" "698" "690" "688" "684" "683" "676" "672" "669" "666" "659" "656" "652" "648" "646" "637" "633" "623" "614" "609" "590" "583" "568" "555" "552" "542" "540" "539" "537" "535" "530" "523" "513" "510" "506" "504" "498" "496" "493" "491" "490" "486" "485" "477" "469" "468" "452" "446" "438" "437" "432" "427" "425" "414" "412" "410" "409" "408" "395" "393" "392" "382" "380" "378" "374" "366" "361" "357" "352" "351" "346" "343" "341" "333" "332" "331" "324" "318" "313" "304" "294" "286" "281" "279" "275" "273" "270" "268" "267" "266" "265" "253" "250" "248" "237" "236" "228" "227" "225" "220" "219" "216" "215" "214" "204" "199" "198" "197" "195" "194" "193" "185" "184" "182" "178" "177" "170" "169" "159" "158" "157" "153" "140" "128" "125" "123" "118" "116" "115" "113" "111" "108" "104" "100" "98" "97" "92" "91" "88" "84" "80" "78" "76" "74" "69" "66" "64" "60" "52" "48" "45" "43" "42" "40" "38" "31" "30" "28" "21" "13" "8" "3" "2" 
Union elements: 
"918" "917" "916" "915" "913" "912" "910" "909" "908" "907" "906" "905" "904" "902" "901" "900" "899" "897" "896" "895" "893" "891" "890" "889" "887" "885" "883" "879" "878" "877" "876" "874" "873" "872" "870" "869" "868" "867" "865" "861" "858" "857" "856" "855" "854" "852" "848" "846" "844" "843" "842" "841" "840" "839" "834" "833" "831" "830" "829" "828" "825" "824" "823" "822" "821" "819" "818" "816" "815" "813" "811" "810" "808" "807" "805" "804" "801" "799" "798" "797" "796" "795" "789" "788" "787" "786" "785" "776" "775" "773" "768" "764" "757" "754" "751" "742" "737" "734" "730" "727" "726" "724" "722" "718" "713" "712" "711" "709" "708" "707" "706" "703" "702" "698" "696" "694" "690" "688" "686" "685" "684" "683" "682" "681" "680" "679" "677" "676" "675" "673" "672" "671" "670" "669" "666" "661" "659" "656" "655" "654" "653" "652" "649" "648" "647" "646" "645" "643" "641" "637" "636" "634" "633" "630" "629" "626" "623" "622" "616" "614" "613" "611" "610" "609" "608" "605" "603" "601" "599" "592" "590" "587" "585" "584" "583" "580" "576" "572" "571" "568" "563" "562" "560" "557" "555" "554" "553" "552" "551" "550" "549" "548" "547" "546" "545" "544" "543" "542" "540" "539" "537" "536" "535" "532" "530" "529" "526" "525" "523" "521" "520" "519" "513" "510" "507" "506" "505" "504" "501" "499" "498" "497" "496" "493" "491" "490" "488" "486" "485" "480" "479" "477" "475" "473" "472" "469" "468" "466" "465" "463" "462" "461" "459" "454" "452" "450" "449" "448" "446" "444" "442" "440" "439" "438" "437" "436" "435" "433" "432" "428" "427" "426" "425" "423" "421" "420" "419" "414" "412" "410" "409" "408" "407" "406" "404" "403" "402" "400" "396" "395" "394" "393" "392" "389" "386" "385" "384" "383" "382" "381" "380" "379" "378" "377" "376" "374" "372" "371" "368" "366" "363" "361" "360" "359" "357" "354" "352" "351" "349" "348" "347" "346" "343" "341" "339" "336" "334" "333" "332" "331" "330" "328" "326" "324" "323" "321" "320" "318" "315" "313" "309" "306" "305" "304" "303" "302" "301" "300" "296" "295" "294" "290" "289" "288" "286" "284" "281" "279" "278" "277" "276" "275" "273" "272" "270" "269" "268" "267" "266" "265" "263" "262" "261" "259" "257" "256" "255" "253" "250" "249" "248" "245" "243" "242" "240" "239" "238" "237" "236" "234" "228" "227" "225" "223" "222" "221" "220" "219" "216" "215" "214" "211" "206" "204" "203" "202" "200" "199" "198" "197" "196" "195" "194" "193" "192" "191" "185" "184" "182" "181" "179" "178" "177" "175" "174" "173" "172" "171" "170" "169" "168" "166" "165" "159" "158" "157" "156" "155" "153" "148" "142" "141" "140" "136" "134" "133" "131" "129" "128" "127" "126" "125" "124" "123" "122" "120" "119" "118" "116" "115" "114" "113" "112" "111" "109" "108" "106" "104" "100" "99" "98" "97" "96" "95" "92" "91" "90" "89" "88" "86" "85" "84" "82" "80" "79" "78" "77" "76" "74" "73" "72" "71" "69" "66" "64" "62" "60" "58" "56" "55" "54" "53" "52" "50" "49" "48" "47" "45" "44" "43" "42" "41" "40" "39" "38" "36" "35" "34" "31" "30" "29" "28" "27" "25" "23" "22" "21" "19" "18" "17" "16" "15" "13" "12" "10" "8" "6" "5" "3" "2" 

Redescription R68 Rules: 

Dist: 42 7 43 8 0
W1R: RAVLTPercForgetting >= -37.5 <= 45.454545 AND DELW4 >= 2.0 <= 2.0 AND Q4SCORE >= 0.0 <= 4.0 
W2R: RCT3 >= 10.0 <= 128.0 AND HMT16 >= 21.1 <= 50.3 AND Hippocampus >= 6951.0 <= 9929.0 AND FDG >= 5.85458 <= 8.53584 AND RCT392 >= 0.5 <= 1.0 
JS: 0.26881720430107525
p-value :5.337605746280616E-8
Support intersection: 100
Support union: 372

Covered examples (intersection): 
"814" "813" "811" "805" "802" "798" "787" "772" "725" "708" "698" "679" "674" "672" "671" "655" "654" "617" "607" "601" "592" "580" "578" "557" "554" "553" "548" "545" "543" "525" "515" "512" "507" "505" "499" "493" "490" "472" "470" "452" "446" "439" "434" "433" "426" "409" "401" "394" "388" "384" "373" "363" "358" "350" "344" "337" "334" "333" "318" "315" "306" "300" "299" "276" "269" "251" "238" "233" "228" "213" "203" "195" "191" "190" "186" "167" "147" "145" "105" "102" "91" "84" "82" "81" "74" "72" "65" "62" "61" "52" "41" "40" "33" "19" "18" "9" "7" "6" "2" "1" 
Union elements: 
"914" "912" "911" "909" "907" "906" "904" "900" "898" "897" "896" "894" "893" "892" "891" "890" "889" "885" "884" "882" "879" "876" "873" "870" "868" "866" "861" "857" "856" "855" "854" "850" "849" "846" "844" "843" "842" "840" "837" "832" "831" "830" "829" "827" "826" "822" "821" "817" "814" "813" "812" "811" "807" "805" "804" "802" "801" "799" "798" "797" "793" "792" "789" "787" "786" "773" "772" "764" "763" "759" "745" "737" "734" "727" "725" "718" "708" "703" "698" "692" "688" "679" "677" "674" "672" "671" "664" "662" "656" "655" "654" "653" "651" "649" "642" "641" "633" "627" "626" "623" "622" "617" "616" "615" "614" "613" "607" "604" "601" "593" "592" "591" "583" "580" "578" "575" "571" "566" "559" "557" "555" "554" "553" "550" "548" "546" "545" "543" "540" "539" "537" "536" "535" "533" "531" "530" "529" "528" "527" "526" "525" "524" "523" "522" "521" "520" "515" "512" "511" "510" "507" "505" "503" "501" "499" "498" "494" "493" "490" "489" "488" "483" "482" "479" "472" "470" "469" "466" "465" "464" "463" "459" "458" "452" "450" "449" "447" "446" "445" "444" "440" "439" "435" "434" "433" "430" "427" "426" "425" "422" "419" "418" "417" "409" "408" "406" "403" "401" "397" "396" "394" "393" "390" "389" "388" "387" "384" "379" "378" "375" "374" "373" "371" "368" "366" "363" "358" "357" "356" "355" "350" "348" "346" "344" "340" "337" "334" "333" "330" "329" "322" "318" "317" "315" "306" "305" "304" "303" "301" "300" "299" "298" "295" "293" "288" "286" "281" "276" "274" "273" "272" "270" "269" "266" "265" "262" "261" "259" "257" "251" "250" "249" "247" "239" "238" "237" "235" "233" "232" "229" "228" "227" "225" "221" "219" "213" "212" "210" "206" "203" "200" "198" "196" "195" "193" "191" "190" "186" "184" "182" "180" "179" "178" "171" "168" "167" "166" "165" "161" "153" "152" "149" "147" "146" "145" "138" "137" "136" "125" "121" "120" "116" "115" "109" "108" "105" "103" "102" "100" "95" "94" "91" "90" "88" "85" "84" "82" "81" "80" "79" "78" "74" "72" "71" "66" "65" "64" "62" "61" "59" "58" "56" "54" "53" "52" "51" "49" "45" "41" "40" "39" "34" "33" "27" "25" "22" "21" "19" "18" "17" "15" "14" "11" "9" "8" "7" "6" "5" "4" "3" "2" "1" 

Redescription R69 Rules: 

Dist: 100 31 1 0 0
W1R: CDMEMORY >= 0.0 <= 0.0 AND EcogSPMem >= 1.0 <= 1.5 
W2R: Entorhinal >= 3141.0 <= 5896.0 AND AV45 >= 0.850872 <= 1.246511 AND FDG >= 5.99966 <= 8.35249 
JS: 0.30275229357798167
p-value :3.7448292578012854E-8
Support intersection: 132
Support union: 436

Covered examples (intersection): 
"912" "905" "901" "900" "899" "898" "897" "896" "885" "884" "882" "878" "873" "870" "853" "850" "841" "837" "829" "827" "825" "821" "815" "814" "804" "802" "799" "793" "789" "788" "786" "772" "763" "725" "724" "708" "677" "672" "661" "655" "652" "630" "601" "557" "555" "554" "553" "551" "550" "546" "531" "527" "525" "521" "505" "503" "499" "490" "488" "483" "470" "469" "468" "458" "452" "450" "447" "446" "438" "435" "433" "426" "425" "424" "422" "417" "410" "409" "408" "406" "404" "397" "390" "388" "387" "382" "380" "378" "366" "364" "363" "361" "356" "352" "350" "349" "346" "344" "341" "340" "334" "333" "318" "315" "306" "305" "300" "272" "267" "262" "257" "251" "225" "221" "215" "213" "202" "194" "193" "190" "184" "180" "177" "174" "168" "158" "157" "149" "146" "145" "142" "141" 
Union elements: 
"918" "916" "914" "913" "912" "910" "909" "907" "906" "905" "902" "901" "900" "899" "898" "897" "896" "895" "893" "892" "891" "889" "885" "884" "883" "882" "880" "878" "877" "874" "873" "870" "869" "867" "866" "865" "861" "857" "856" "854" "853" "850" "849" "848" "846" "844" "843" "842" "841" "840" "839" "838" "837" "834" "832" "831" "830" "829" "828" "827" "826" "825" "822" "821" "820" "819" "817" "816" "815" "814" "811" "805" "804" "802" "801" "799" "798" "797" "796" "795" "793" "792" "789" "788" "787" "786" "785" "772" "763" "751" "730" "725" "724" "718" "712" "708" "698" "692" "683" "679" "677" "675" "673" "672" "671" "670" "662" "661" "655" "654" "653" "652" "651" "649" "646" "643" "642" "633" "630" "627" "626" "623" "622" "614" "613" "612" "609" "601" "593" "592" "585" "583" "580" "575" "558" "557" "556" "555" "554" "553" "551" "550" "546" "539" "537" "536" "535" "532" "531" "530" "528" "527" "526" "525" "523" "522" "521" "517" "513" "512" "511" "507" "506" "505" "503" "501" "499" "498" "495" "491" "490" "489" "488" "485" "483" "482" "480" "479" "478" "477" "472" "470" "469" "468" "466" "462" "459" "458" "454" "452" "450" "448" "447" "446" "445" "442" "440" "438" "437" "435" "434" "433" "432" "427" "426" "425" "424" "422" "420" "419" "418" "417" "415" "414" "410" "409" "408" "407" "406" "404" "403" "397" "392" "390" "389" "388" "387" "386" "385" "384" "382" "381" "380" "379" "378" "377" "375" "374" "373" "372" "369" "368" "366" "365" "364" "363" "361" "359" "358" "356" "355" "354" "352" "350" "349" "348" "346" "344" "343" "341" "340" "339" "337" "334" "333" "332" "330" "329" "328" "324" "318" "317" "316" "315" "313" "311" "309" "308" "307" "306" "305" "304" "301" "300" "299" "298" "295" "290" "289" "288" "286" "279" "277" "275" "274" "273" "272" "270" "269" "268" "267" "266" "265" "262" "261" "259" "257" "253" "251" "250" "249" "247" "245" "241" "238" "237" "236" "235" "233" "232" "229" "228" "227" "225" "222" "221" "219" "215" "214" "213" "210" "203" "202" "201" "200" "199" "198" "197" "196" "195" "194" "193" "191" "190" "185" "184" "182" "181" "180" "179" "177" "175" "174" "171" "170" "168" "167" "166" "165" "161" "159" "158" "157" "153" "152" "149" "147" "146" "145" "142" "141" "140" "136" "131" "128" "123" "119" "116" "115" "113" "111" "110" "109" "108" "106" "102" "100" "98" "97" "96" "95" "94" "90" "88" "87" "85" "84" "83" "82" "81" "80" "79" "78" "74" "72" "71" "66" "65" "63" "62" "60" "59" "54" "52" "49" "48" "43" "41" "40" "39" "38" "34" "28" "27" "22" "21" "19" "14" "11" "10" "9" "6" "5" "4" "2" "1" 

Redescription R70 Rules: 

Dist: 0 0 119 38 13
W1R: MOCA >= 23.0 <= 30.0 AND CDMEMORY >= 0.5 <= 1.0 
W2R: PROTEIN >= 0.0 <= 58.0 AND ICV >= 1348583.728697 <= 2072473.303068 AND RCT9 >= 2.1 <= 4.2 
JS: 0.3148148148148148
p-value :7.007408354869904E-4
Support intersection: 170
Support union: 540

Covered examples (intersection): 
"776" "764" "759" "751" "745" "738" "729" "728" "726" "721" "720" "718" "712" "709" "706" "698" "690" "689" "684" "674" "671" "670" "660" "654" "649" "648" "640" "639" "638" "633" "623" "616" "614" "610" "608" "603" "599" "593" "592" "585" "576" "574" "572" "570" "568" "562" "560" "559" "552" "545" "540" "539" "530" "520" "515" "491" "482" "480" "475" "472" "466" "464" "449" "437" "436" "434" "428" "423" "421" "419" "412" "400" "396" "395" "394" "383" "358" "351" "347" "339" "338" "330" "329" "324" "304" "302" "290" "286" "283" "281" "280" "276" "266" "264" "254" "252" "250" "245" "242" "239" "238" "228" "224" "222" "220" "218" "211" "207" "206" "201" "171" "169" "166" "147" "144" "134" "133" "127" "123" "118" "116" "115" "113" "110" "106" "104" "99" "98" "97" "96" "92" "90" "88" "86" "83" "81" "74" "73" "72" "68" "66" "64" "63" "55" "54" "52" "51" "50" "49" "48" "45" "44" "43" "40" "37" "33" "31" "28" "27" "26" "21" "18" "16" "15" "11" "10" "8" "6" "4" "1" 
Union elements: 
"871" "824" "820" "818" "814" "813" "810" "809" "808" "807" "805" "804" "803" "800" "799" "798" "797" "796" "795" "794" "793" "792" "791" "790" "789" "788" "787" "786" "781" "778" "777" "776" "774" "773" "772" "764" "762" "761" "759" "758" "757" "752" "751" "749" "748" "745" "744" "743" "741" "740" "738" "737" "736" "734" "733" "730" "729" "728" "727" "726" "724" "723" "722" "721" "720" "718" "712" "711" "709" "708" "707" "706" "705" "704" "703" "698" "696" "695" "693" "690" "689" "687" "686" "684" "679" "678" "676" "675" "674" "671" "670" "669" "667" "665" "664" "660" "659" "658" "654" "651" "649" "648" "646" "645" "643" "642" "641" "640" "639" "638" "635" "634" "633" "631" "625" "623" "622" "621" "620" "617" "616" "614" "611" "610" "609" "608" "607" "605" "604" "603" "601" "599" "598" "597" "596" "593" "592" "591" "590" "586" "585" "584" "583" "581" "578" "577" "576" "574" "573" "572" "570" "569" "568" "566" "565" "562" "561" "560" "559" "556" "555" "554" "553" "552" "549" "548" "545" "544" "543" "541" "540" "539" "537" "534" "533" "532" "530" "527" "526" "524" "523" "522" "520" "519" "517" "515" "514" "512" "511" "508" "504" "502" "501" "500" "499" "498" "497" "496" "492" "491" "489" "485" "484" "483" "482" "480" "479" "476" "475" "473" "472" "471" "468" "466" "465" "464" "463" "461" "460" "459" "458" "457" "456" "453" "452" "451" "450" "449" "447" "445" "444" "441" "440" "438" "437" "436" "435" "434" "432" "429" "428" "427" "426" "424" "423" "421" "420" "419" "418" "416" "415" "412" "410" "409" "407" "405" "403" "401" "400" "399" "398" "396" "395" "394" "391" "390" "388" "386" "385" "384" "383" "382" "377" "374" "372" "371" "369" "368" "363" "362" "361" "360" "358" "357" "355" "354" "352" "351" "350" "349" "347" "345" "343" "342" "340" "339" "338" "336" "335" "333" "332" "331" "330" "329" "326" "324" "323" "322" "318" "317" "316" "314" "313" "311" "310" "309" "308" "305" "304" "302" "301" "300" "299" "298" "296" "295" "293" "292" "290" "287" "286" "284" "283" "282" "281" "280" "279" "278" "276" "275" "273" "271" "268" "266" "264" "262" "261" "259" "258" "257" "256" "255" "254" "253" "252" "250" "249" "248" "247" "246" "245" "244" "242" "240" "239" "238" "237" "236" "230" "229" "228" "227" "226" "225" "224" "222" "221" "220" "218" "215" "211" "209" "207" "206" "205" "203" "201" "200" "198" "197" "196" "195" "194" "191" "189" "185" "183" "181" "179" "175" "174" "173" "172" "171" "169" "168" "167" "166" "164" "163" "162" "161" "160" "158" "156" "153" "152" "147" "145" "144" "142" "141" "140" "139" "138" "137" "134" "133" "132" "127" "126" "125" "124" "123" "121" "120" "119" "118" "117" "116" "115" "114" "113" "111" "110" "109" "108" "106" "105" "104" "103" "99" "98" "97" "96" "94" "93" "92" "91" "90" "88" "87" "86" "85" "83" "82" "81" "80" "75" "74" "73" "72" "71" "70" "69" "68" "67" "66" "65" "64" "63" "62" "61" "60" "59" "58" "57" "56" "55" "54" "53" "52" "51" "50" "49" "48" "47" "46" "45" "44" "43" "42" "41" "40" "39" "38" "37" "36" "35" "34" "33" "32" "31" "30" "29" "28" "27" "26" "25" "22" "21" "20" "19" "18" "17" "16" "15" "14" "13" "11" "10" "9" "8" "7" "6" "5" "4" "3" "2" "1" 

Redescription R71 Rules: 

Dist: 0 0 26 46 93
W1R: CDMEMORY >= 0.5 <= 3.0 
W2R: AV45 >= 1.202826 <= 1.810077 AND FDG >= 3.48632 <= 5.84755 
JS: 0.26232114467408585
p-value :1.9314522736735285E-6
Support intersection: 165
Support union: 629

Covered examples (intersection): 
"903" "888" "887" "875" "859" "847" "845" "835" "809" "806" "803" "800" "794" "791" "790" "783" "781" "780" "779" "778" "777" "774" "770" "768" "767" "766" "765" "764" "762" "761" "760" "758" "755" "754" "753" "752" "750" "749" "748" "747" "746" "741" "740" "739" "738" "737" "736" "735" "731" "729" "727" "717" "715" "714" "707" "701" "700" "697" "695" "691" "687" "678" "668" "667" "665" "663" "657" "645" "644" "640" "638" "631" "629" "620" "618" "599" "596" "595" "594" "589" "588" "587" "586" "579" "577" "567" "565" "564" "561" "541" "534" "519" "518" "514" "509" "508" "500" "487" "484" "481" "476" "475" "474" "471" "467" "457" "456" "455" "453" "443" "431" "429" "411" "391" "367" "362" "353" "336" "335" "327" "325" "312" "292" "287" "285" "282" "264" "260" "258" "252" "246" "244" "230" "226" "224" "218" "217" "208" "207" "205" "189" "183" "176" "164" "162" "160" "154" "151" "150" "148" "144" "139" "130" "114" "101" "93" "89" "86" "77" "67" "57" "50" "46" "37" "32" 
Union elements: 
"917" "908" "903" "888" "887" "881" "880" "879" "875" "871" "864" "862" "860" "859" "851" "847" "845" "835" "834" "833" "824" "820" "818" "809" "807" "806" "803" "800" "797" "795" "794" "791" "790" "784" "783" "782" "781" "780" "779" "778" "777" "776" "775" "774" "773" "771" "770" "769" "768" "767" "766" "765" "764" "762" "761" "760" "759" "758" "757" "756" "755" "754" "753" "752" "751" "750" "749" "748" "747" "746" "745" "744" "743" "742" "741" "740" "739" "738" "737" "736" "735" "734" "733" "732" "731" "730" "729" "728" "727" "726" "723" "722" "721" "720" "719" "718" "717" "716" "715" "714" "713" "712" "711" "710" "709" "707" "706" "705" "704" "703" "702" "701" "700" "699" "698" "697" "696" "695" "694" "693" "691" "690" "689" "688" "687" "686" "685" "684" "683" "682" "681" "680" "679" "678" "676" "675" "674" "673" "671" "670" "669" "668" "667" "665" "664" "663" "660" "659" "658" "657" "656" "654" "653" "650" "649" "648" "647" "646" "645" "644" "643" "642" "641" "640" "639" "638" "637" "636" "635" "634" "633" "632" "631" "629" "628" "627" "625" "624" "623" "622" "621" "620" "619" "618" "617" "616" "615" "614" "612" "611" "610" "609" "608" "607" "606" "605" "604" "603" "602" "600" "599" "598" "597" "596" "595" "594" "593" "592" "591" "590" "589" "588" "587" "586" "585" "584" "583" "582" "581" "580" "579" "578" "577" "576" "574" "573" "572" "571" "570" "569" "568" "567" "566" "565" "564" "563" "562" "561" "560" "559" "556" "552" "549" "548" "547" "545" "544" "543" "542" "541" "540" "539" "538" "537" "534" "533" "532" "530" "529" "526" "524" "523" "520" "519" "518" "517" "516" "515" "514" "510" "509" "508" "502" "501" "500" "498" "497" "496" "492" "491" "489" "487" "486" "485" "484" "482" "481" "480" "479" "478" "477" "476" "475" "474" "473" "472" "471" "467" "466" "465" "464" "463" "461" "457" "456" "455" "453" "451" "449" "444" "443" "442" "441" "439" "437" "436" "434" "432" "431" "429" "428" "427" "423" "421" "420" "419" "416" "415" "413" "412" "411" "407" "405" "402" "401" "400" "399" "398" "396" "395" "394" "393" "392" "391" "386" "385" "383" "381" "376" "374" "372" "371" "370" "369" "367" "362" "360" "358" "357" "355" "354" "353" "351" "347" "342" "339" "338" "337" "336" "335" "332" "331" "330" "329" "327" "326" "325" "324" "323" "322" "321" "320" "319" "314" "313" "312" "311" "310" "304" "303" "302" "299" "298" "296" "294" "293" "292" "290" "287" "286" "285" "284" "283" "282" "281" "280" "279" "278" "276" "275" "274" "271" "269" "268" "266" "265" "264" "263" "261" "260" "259" "258" "256" "255" "254" "253" "252" "250" "248" "247" "246" "245" "244" "243" "242" "241" "240" "239" "238" "234" "231" "230" "229" "228" "227" "226" "224" "223" "222" "220" "218" "217" "214" "212" "211" "209" "208" "207" "206" "205" "204" "203" "201" "197" "196" "192" "189" "188" "187" "183" "181" "176" "175" "172" "171" "169" "167" "166" "164" "163" "162" "161" "160" "159" "156" "154" "152" "151" "150" "148" "147" "144" "143" "139" "137" "135" "134" "133" "132" "130" "129" "128" "127" "126" "125" "124" "123" "122" "121" "120" "119" "118" "117" "116" "115" "114" "113" "112" "111" "110" "109" "108" "107" "106" "105" "104" "103" "102" "101" "100" "99" "98" "97" "96" "95" "94" "93" "92" "91" "90" "89" "88" "87" "86" "85" "84" "83" "82" "81" "80" "79" "78" "77" "76" "75" "74" "73" "72" "71" "70" "69" "68" "67" "66" "65" "64" "63" "62" "61" "60" "59" "58" "57" "56" "55" "54" "53" "52" "51" "50" "49" "48" "47" "46" "45" "44" "43" "42" "41" "40" "39" "38" "37" "36" "35" "34" "33" "32" "31" "30" "29" "28" "27" "26" "25" "24" "23" "22" "21" "20" "19" "18" "17" "16" "15" "14" "13" "12" "11" "10" "9" "8" "7" "6" "5" "4" "3" "2" "1" 

Redescription R72 Rules: 

Dist: 31 24 39 13 1
W1R: MMDRAW >= 1.0 <= 1.0 AND DELW3 >= 2.0 <= 2.0 AND RAVLTImmediate >= 18.0 <= 44.0 AND ADAS13 >= 3.0 <= 19.0 AND PLACE >= 2.0 <= 2.0 AND EcogSPMem >= 1.0 <= 2.625 
W2R: Hippocampus >= 6709.0 <= 9929.0 AND Ventricles >= 20113.0 <= 122117.0 AND FDG >= 6.00023 <= 8.53584 
JS: 0.27906976744186046
p-value :3.2535637783936977E-7
Support intersection: 108
Support union: 387

Covered examples (intersection): 
"910" "907" "905" "904" "896" "891" "885" "874" "867" "865" "861" "848" "842" "841" "839" "831" "829" "825" "821" "815" "811" "807" "804" "789" "785" "773" "730" "722" "698" "688" "683" "672" "656" "652" "646" "609" "590" "568" "555" "545" "537" "523" "513" "493" "490" "485" "469" "466" "463" "454" "452" "446" "425" "414" "412" "410" "409" "395" "393" "380" "366" "357" "341" "332" "318" "313" "267" "265" "250" "237" "236" "228" "227" "225" "219" "216" "214" "199" "198" "197" "195" "194" "185" "177" "169" "157" "140" "134" "128" "125" "116" "111" "100" "97" "95" "92" "91" "84" "80" "74" "64" "60" "43" "40" "36" "28" "21" "18" 
Union elements: 
"918" "917" "916" "915" "913" "912" "910" "909" "907" "906" "905" "904" "902" "901" "900" "899" "897" "896" "895" "893" "891" "890" "889" "885" "883" "879" "878" "877" "876" "874" "873" "872" "870" "868" "867" "865" "861" "856" "855" "854" "852" "848" "846" "844" "843" "842" "841" "840" "839" "834" "831" "830" "829" "828" "825" "823" "822" "821" "819" "818" "816" "815" "813" "811" "810" "808" "807" "805" "804" "801" "799" "798" "797" "795" "789" "788" "787" "785" "776" "773" "764" "751" "730" "728" "727" "722" "718" "712" "708" "706" "704" "698" "690" "688" "685" "684" "683" "679" "677" "675" "672" "671" "670" "669" "666" "661" "659" "656" "654" "653" "652" "649" "646" "641" "637" "633" "630" "626" "623" "622" "614" "613" "609" "601" "599" "592" "590" "583" "580" "572" "571" "568" "562" "557" "555" "554" "553" "551" "550" "546" "545" "544" "543" "540" "539" "537" "536" "535" "532" "530" "529" "525" "523" "520" "519" "513" "510" "507" "506" "505" "499" "493" "491" "490" "488" "485" "480" "472" "469" "468" "466" "465" "463" "462" "454" "452" "450" "449" "448" "446" "444" "439" "438" "437" "436" "435" "433" "427" "426" "425" "421" "419" "414" "412" "410" "409" "408" "406" "403" "402" "400" "395" "394" "393" "389" "386" "385" "384" "382" "381" "380" "379" "378" "376" "374" "372" "371" "368" "366" "363" "361" "360" "359" "357" "354" "352" "351" "349" "348" "346" "343" "341" "339" "337" "336" "334" "333" "332" "331" "330" "318" "315" "313" "309" "306" "305" "304" "303" "300" "295" "294" "286" "281" "279" "278" "277" "276" "273" "272" "270" "269" "268" "267" "266" "265" "262" "261" "260" "256" "250" "245" "239" "238" "237" "236" "234" "228" "227" "225" "223" "220" "219" "216" "215" "214" "206" "203" "202" "201" "199" "198" "197" "196" "195" "194" "193" "191" "185" "184" "182" "181" "179" "178" "177" "175" "174" "173" "172" "171" "170" "169" "165" "159" "158" "157" "156" "153" "148" "142" "141" "140" "134" "133" "131" "128" "126" "125" "124" "123" "120" "116" "115" "114" "113" "111" "109" "108" "104" "100" "97" "95" "92" "91" "88" "84" "82" "80" "78" "77" "76" "74" "72" "71" "69" "64" "62" "60" "56" "55" "54" "53" "52" "49" "48" "45" "43" "42" "41" "40" "39" "38" "36" "30" "29" "28" "25" "22" "21" "19" "18" "17" "16" "15" "10" "8" "6" "2" 

Redescription R73 Rules: 

Dist: 38 38 79 29 2
W1R: EcogPtMem >= 1.5 <= 4.0 AND FAQ >= 0.0 <= 2.0 AND RAVLTLearning >= 4.0 <= 12.0 
W2R: GLUCOSE >= 49.0 <= 146.0 AND Ventricles >= 5650.0 <= 64706.0 AND AV45 >= 0.838537 <= 1.26174 AND FDG >= 5.8655 <= 8.35249 
JS: 0.3590733590733591
p-value :2.156589280710719E-6
Support intersection: 186
Support union: 518

Covered examples (intersection): 
"907" "905" "900" "897" "896" "892" "885" "884" "883" "878" "877" "869" "867" "866" "861" "855" "850" "848" "844" "843" "839" "838" "837" "830" "829" "822" "814" "811" "805" "804" "802" "798" "796" "789" "788" "786" "785" "772" "759" "745" "734" "718" "706" "692" "683" "676" "674" "671" "670" "654" "649" "646" "643" "626" "622" "616" "614" "593" "592" "585" "570" "559" "553" "543" "542" "532" "531" "530" "527" "517" "489" "486" "485" "482" "480" "479" "470" "469" "466" "465" "464" "459" "433" "432" "425" "424" "421" "419" "410" "408" "406" "404" "403" "401" "392" "384" "379" "372" "369" "365" "363" "356" "354" "350" "344" "340" "333" "332" "331" "330" "328" "306" "305" "304" "302" "300" "299" "290" "276" "275" "274" "269" "268" "267" "266" "262" "259" "257" "251" "245" "238" "229" "228" "222" "221" "213" "211" "196" "195" "193" "166" "149" "140" "129" "123" "119" "116" "115" "108" "102" "100" "99" "98" "97" "96" "95" "94" "90" "88" "87" "85" "84" "83" "81" "80" "79" "78" "74" "72" "63" "53" "52" "48" "43" "41" "40" "39" "38" "28" "27" "26" "22" "11" "10" "4" "1" 
Union elements: 
"917" "916" "914" "913" "912" "911" "909" "907" "905" "904" "902" "901" "900" "899" "898" "897" "896" "895" "893" "892" "891" "889" "885" "884" "883" "882" "879" "878" "877" "874" "873" "870" "869" "868" "867" "866" "865" "861" "856" "855" "853" "850" "849" "848" "846" "844" "843" "842" "841" "840" "839" "838" "837" "834" "833" "832" "830" "829" "828" "827" "826" "825" "823" "822" "821" "820" "819" "818" "817" "816" "815" "814" "813" "811" "810" "808" "805" "804" "802" "801" "799" "798" "797" "796" "795" "793" "792" "789" "788" "787" "786" "785" "781" "773" "772" "763" "759" "751" "745" "734" "730" "725" "724" "718" "712" "708" "706" "703" "698" "692" "690" "688" "686" "683" "682" "680" "677" "676" "675" "674" "671" "670" "666" "664" "659" "658" "655" "654" "652" "651" "649" "646" "643" "642" "637" "633" "632" "630" "627" "626" "623" "622" "621" "617" "616" "614" "612" "610" "609" "607" "606" "604" "601" "593" "592" "585" "583" "580" "575" "572" "571" "570" "569" "566" "562" "560" "559" "556" "555" "554" "553" "551" "550" "549" "548" "547" "544" "543" "542" "539" "537" "535" "532" "531" "530" "529" "527" "526" "525" "524" "523" "522" "521" "517" "513" "512" "511" "510" "505" "504" "502" "501" "499" "498" "496" "491" "489" "486" "485" "483" "482" "480" "479" "477" "476" "475" "472" "470" "469" "468" "466" "465" "464" "459" "458" "454" "452" "450" "449" "447" "446" "445" "444" "442" "439" "438" "437" "436" "435" "434" "433" "432" "427" "426" "425" "424" "423" "421" "420" "419" "418" "415" "412" "410" "409" "408" "406" "404" "403" "401" "398" "397" "394" "392" "390" "388" "387" "386" "385" "384" "382" "381" "379" "378" "377" "375" "374" "373" "372" "371" "369" "368" "366" "365" "364" "363" "362" "361" "359" "358" "356" "355" "354" "352" "350" "347" "346" "344" "341" "340" "339" "338" "337" "334" "333" "332" "331" "330" "329" "328" "323" "322" "321" "320" "319" "318" "317" "315" "313" "311" "307" "306" "305" "304" "303" "302" "300" "299" "298" "295" "294" "293" "290" "289" "286" "281" "279" "278" "276" "275" "274" "272" "270" "269" "268" "267" "266" "265" "262" "261" "259" "257" "256" "255" "253" "251" "250" "245" "241" "238" "236" "235" "234" "232" "229" "228" "227" "225" "222" "221" "220" "215" "214" "213" "211" "210" "206" "204" "203" "202" "199" "198" "197" "196" "195" "194" "193" "191" "190" "187" "184" "182" "180" "179" "177" "174" "173" "171" "169" "168" "167" "166" "165" "163" "162" "161" "158" "157" "156" "155" "153" "152" "151" "149" "147" "146" "145" "142" "141" "140" "136" "134" "132" "129" "128" "126" "125" "123" "122" "119" "116" "115" "114" "113" "112" "110" "109" "108" "106" "105" "103" "102" "100" "99" "98" "97" "96" "95" "94" "91" "90" "89" "88" "87" "86" "85" "84" "83" "82" "81" "80" "79" "78" "74" "72" "71" "69" "66" "65" "64" "63" "62" "61" "60" "59" "58" "56" "54" "53" "52" "51" "49" "48" "47" "45" "44" "43" "42" "41" "40" "39" "38" "35" "34" "33" "31" "30" "29" "28" "27" "26" "25" "22" "21" "20" "19" "17" "15" "14" "13" "11" "10" "9" "7" "6" "4" "2" "1" 

Redescription R74 Rules: 

Dist: 29 8 87 22 1
W1R: Q13SCORE >= 0.0 <= 0.0 AND ADAS13 >= 1.0 <= 17.0 AND GDWORTH >= 0.0 <= 0.0 AND EcogSPMem >= 1.166667 <= 4.0 
W2R: RCT20 >= 141.0 <= 358.0 AND Entorhinal >= 3349.0 <= 5896.0 AND FDG >= 5.9795 <= 8.53584 
JS: 0.3259423503325942
p-value :1.9879501766961738E-7
Support intersection: 147
Support union: 451

Covered examples (intersection): 
"813" "811" "804" "799" "796" "788" "787" "786" "773" "751" "726" "722" "718" "675" "671" "649" "642" "630" "627" "622" "614" "609" "593" "580" "568" "557" "537" "536" "532" "530" "527" "517" "515" "510" "505" "499" "482" "473" "472" "469" "463" "448" "447" "439" "434" "432" "423" "420" "415" "414" "406" "403" "401" "394" "392" "386" "385" "381" "377" "374" "364" "363" "358" "357" "349" "339" "334" "332" "328" "318" "311" "304" "295" "290" "289" "281" "278" "275" "274" "272" "269" "266" "261" "259" "257" "255" "253" "250" "245" "241" "238" "236" "229" "228" "227" "222" "221" "213" "212" "198" "196" "194" "161" "158" "156" "153" "152" "134" "133" "123" "116" "115" "112" "111" "110" "108" "104" "97" "96" "90" "88" "87" "85" "84" "82" "81" "74" "65" "64" "61" "60" "59" "49" "48" "45" "43" "40" "39" "34" "23" "22" "21" "15" "10" "7" "4" "3" 
Union elements: 
"918" "914" "911" "910" "908" "906" "904" "898" "897" "892" "889" "886" "883" "872" "870" "869" "867" "858" "857" "856" "855" "853" "852" "848" "846" "844" "843" "842" "840" "839" "838" "831" "830" "829" "828" "825" "823" "817" "815" "814" "813" "812" "811" "810" "808" "804" "802" "801" "799" "798" "796" "789" "788" "787" "786" "785" "773" "772" "768" "763" "759" "751" "745" "726" "725" "724" "722" "720" "718" "713" "711" "708" "707" "698" "692" "690" "686" "684" "683" "677" "675" "674" "672" "671" "670" "666" "664" "659" "658" "655" "654" "653" "651" "649" "646" "643" "642" "633" "630" "627" "626" "624" "623" "622" "616" "614" "612" "609" "606" "604" "601" "593" "592" "583" "580" "575" "573" "570" "568" "566" "557" "555" "554" "553" "551" "550" "547" "546" "545" "543" "540" "539" "537" "536" "532" "531" "530" "527" "526" "525" "524" "523" "517" "515" "513" "511" "510" "505" "503" "501" "499" "498" "497" "496" "494" "493" "492" "491" "490" "488" "485" "483" "482" "480" "479" "477" "473" "472" "470" "469" "468" "466" "463" "459" "458" "454" "452" "450" "448" "447" "446" "444" "442" "439" "438" "437" "434" "433" "432" "428" "427" "426" "424" "423" "422" "420" "419" "417" "415" "414" "412" "409" "406" "403" "402" "401" "400" "399" "396" "395" "394" "392" "390" "389" "387" "386" "385" "384" "382" "381" "380" "379" "378" "377" "376" "375" "374" "373" "372" "371" "369" "366" "364" "363" "361" "360" "358" "357" "356" "355" "352" "351" "350" "349" "346" "345" "344" "343" "341" "340" "339" "334" "333" "332" "330" "329" "328" "322" "318" "315" "313" "311" "309" "306" "304" "302" "301" "300" "299" "298" "296" "295" "294" "293" "291" "290" "289" "286" "281" "278" "277" "275" "274" "273" "272" "269" "268" "267" "266" "265" "262" "261" "259" "257" "255" "253" "251" "250" "245" "241" "239" "238" "237" "236" "233" "232" "229" "228" "227" "225" "223" "222" "221" "220" "219" "216" "215" "214" "213" "212" "207" "206" "204" "202" "201" "200" "199" "198" "197" "196" "194" "186" "185" "181" "180" "177" "175" "174" "173" "172" "171" "170" "169" "167" "166" "165" "161" "159" "158" "157" "156" "155" "153" "152" "147" "146" "142" "141" "140" "139" "137" "136" "134" "133" "132" "124" "123" "122" "118" "117" "116" "115" "113" "112" "111" "110" "109" "108" "107" "106" "104" "102" "100" "97" "96" "95" "94" "92" "90" "88" "87" "85" "84" "82" "81" "80" "79" "78" "74" "72" "71" "69" "65" "64" "63" "62" "61" "60" "59" "58" "57" "56" "54" "53" "52" "51" "50" "49" "48" "45" "44" "43" "42" "41" "40" "39" "38" "34" "33" "30" "27" "26" "25" "23" "22" "21" "19" "18" "17" "15" "14" "11" "10" "9" "7" "6" "5" "4" "3" "2" "1" 

Redescription R75 Rules: 

Dist: 0 0 110 35 11
W1R: MOCA >= 23.0 <= 30.0 AND CDMEMORY >= 0.5 <= 1.0 
W2R: PROTEIN >= 0.0 <= 58.0 AND ICV >= 1348583.728697 <= 2072473.303068 AND Fusiform >= 13152.0 <= 29950.0 AND WholeBrain >= 894110.060422 <= 1443990.508923 AND RCT9 >= 2.1 <= 4.2 
JS: 0.3058823529411765
p-value :3.1109371383608586E-4
Support intersection: 156
Support union: 510

Covered examples (intersection): 
"764" "759" "751" "745" "738" "729" "728" "726" "721" "720" "718" "712" "709" "706" "698" "690" "684" "671" "670" "660" "654" "649" "648" "639" "638" "633" "623" "616" "614" "610" "608" "603" "599" "593" "592" "585" "576" "574" "572" "570" "568" "562" "560" "552" "545" "540" "539" "530" "520" "515" "491" "482" "480" "475" "472" "466" "449" "437" "436" "434" "428" "423" "419" "412" "400" "396" "395" "394" "383" "358" "351" "347" "339" "338" "330" "329" "324" "304" "302" "290" "286" "281" "280" "276" "266" "254" "252" "250" "245" "242" "238" "228" "224" "222" "220" "218" "211" "207" "206" "201" "171" "169" "166" "147" "144" "134" "133" "127" "123" "118" "116" "115" "113" "110" "106" "104" "98" "97" "96" "92" "90" "88" "86" "83" "81" "74" "73" "72" "68" "66" "64" "63" "55" "54" "52" "51" "50" "49" "48" "45" "43" "40" "37" "33" "28" "27" "26" "21" "18" "16" "15" "11" "10" "6" "4" "1" 
Union elements: 
"871" "824" "820" "818" "814" "813" "809" "807" "804" "803" "800" "799" "798" "797" "796" "795" "794" "793" "791" "790" "789" "788" "787" "786" "781" "778" "777" "776" "774" "773" "772" "764" "761" "759" "758" "757" "751" "749" "748" "745" "744" "743" "741" "738" "737" "736" "734" "733" "730" "729" "728" "727" "726" "724" "723" "722" "721" "720" "718" "712" "711" "709" "708" "707" "706" "705" "704" "703" "698" "696" "695" "693" "690" "689" "687" "686" "684" "679" "678" "676" "675" "674" "671" "670" "669" "667" "664" "660" "659" "658" "654" "651" "649" "648" "646" "645" "643" "642" "640" "639" "638" "635" "633" "631" "623" "622" "620" "617" "616" "614" "611" "610" "609" "608" "607" "605" "604" "603" "601" "599" "598" "596" "593" "592" "591" "590" "586" "585" "584" "583" "581" "577" "576" "574" "573" "572" "570" "569" "568" "566" "565" "562" "560" "559" "556" "555" "554" "553" "552" "549" "545" "544" "543" "540" "539" "537" "533" "532" "530" "527" "526" "524" "523" "522" "520" "519" "517" "515" "514" "511" "508" "504" "502" "501" "500" "499" "498" "497" "496" "492" "491" "489" "485" "484" "483" "482" "480" "479" "476" "475" "473" "472" "471" "468" "466" "465" "464" "463" "460" "458" "457" "456" "453" "452" "451" "450" "449" "447" "445" "444" "441" "440" "438" "437" "436" "435" "434" "432" "429" "428" "427" "426" "424" "423" "421" "420" "419" "418" "416" "415" "412" "410" "409" "407" "405" "403" "401" "400" "399" "398" "396" "395" "394" "391" "390" "388" "386" "385" "384" "383" "382" "377" "374" "372" "371" "369" "363" "362" "361" "360" "358" "357" "355" "354" "352" "351" "350" "349" "347" "345" "343" "340" "339" "338" "336" "333" "332" "331" "330" "329" "326" "324" "323" "318" "317" "314" "313" "311" "310" "309" "308" "305" "304" "302" "301" "300" "299" "298" "296" "295" "293" "292" "290" "287" "286" "283" "282" "281" "280" "279" "278" "276" "275" "273" "271" "268" "266" "264" "262" "261" "259" "258" "257" "256" "255" "254" "253" "252" "250" "249" "248" "247" "246" "245" "242" "240" "239" "238" "237" "236" "230" "229" "228" "227" "226" "225" "224" "222" "221" "220" "218" "215" "211" "207" "206" "205" "203" "201" "200" "198" "197" "196" "195" "194" "191" "189" "185" "183" "181" "179" "175" "174" "173" "172" "171" "169" "168" "167" "166" "164" "163" "162" "161" "160" "158" "156" "153" "152" "147" "145" "144" "142" "141" "140" "139" "137" "134" "133" "132" "127" "126" "125" "124" "123" "121" "120" "119" "118" "117" "116" "115" "114" "113" "111" "110" "109" "108" "106" "105" "104" "103" "99" "98" "97" "96" "94" "93" "92" "91" "90" "88" "87" "86" "85" "83" "82" "81" "80" "75" "74" "73" "72" "71" "70" "69" "68" "67" "66" "65" "64" "63" "62" "61" "60" "59" "58" "57" "56" "55" "54" "53" "52" "51" "50" "49" "48" "47" "46" "45" "44" "43" "42" "41" "40" "39" "38" "37" "36" "35" "34" "33" "32" "31" "30" "29" "28" "27" "26" "25" "22" "21" "20" "19" "18" "17" "16" "15" "14" "13" "11" "10" "9" "8" "7" "6" "5" "4" "3" "2" "1" 

Redescription R76 Rules: 

Dist: 0 0 86 27 9
W1R: IMMT2W5 >= 2.0 <= 2.0 AND MOCA >= 23.0 <= 30.0 AND CDMEMORY >= 0.5 <= 1.0 
W2R: PROTEIN >= 0.0 <= 58.0 AND ICV >= 1354848.23287 <= 2072473.303068 AND MidTemp >= 15329.0 <= 29435.0 AND WholeBrain >= 1009503.954395 <= 1443990.508923 AND RCT9 >= 2.1 <= 4.2 
JS: 0.27293064876957496
p-value :1.0107526502411979E-4
Support intersection: 122
Support union: 447

Covered examples (intersection): 
"764" "759" "751" "745" "738" "729" "728" "726" "721" "720" "718" "712" "709" "698" "690" "684" "660" "649" "639" "638" "633" "623" "610" "608" "603" "599" "593" "592" "585" "574" "572" "570" "568" "562" "552" "545" "539" "530" "515" "491" "482" "475" "472" "466" "449" "436" "434" "428" "419" "412" "400" "396" "394" "358" "351" "347" "339" "338" "330" "329" "324" "304" "290" "286" "281" "276" "266" "250" "245" "238" "228" "224" "222" "218" "207" "206" "201" "171" "169" "166" "147" "134" "133" "127" "123" "116" "115" "113" "110" "106" "104" "97" "96" "92" "90" "88" "86" "81" "74" "72" "68" "63" "55" "54" "51" "50" "49" "48" "45" "43" "40" "37" "33" "28" "27" "21" "18" "16" "15" "11" "10" "1" 
Union elements: 
"871" "824" "820" "818" "814" "813" "809" "807" "804" "800" "799" "798" "797" "795" "794" "793" "791" "789" "788" "787" "786" "781" "778" "777" "776" "774" "773" "764" "761" "759" "757" "751" "745" "744" "743" "738" "737" "736" "734" "730" "729" "728" "727" "726" "724" "722" "721" "720" "718" "712" "711" "709" "708" "707" "706" "705" "704" "703" "698" "695" "690" "689" "684" "679" "676" "675" "674" "671" "670" "669" "667" "664" "660" "658" "654" "651" "649" "648" "646" "645" "643" "642" "640" "639" "638" "635" "633" "623" "622" "617" "616" "614" "610" "609" "608" "607" "605" "604" "603" "601" "599" "598" "596" "593" "592" "591" "590" "586" "585" "584" "583" "581" "577" "576" "574" "573" "572" "570" "568" "566" "565" "562" "560" "559" "556" "555" "553" "552" "549" "545" "544" "543" "540" "539" "537" "533" "532" "530" "527" "526" "524" "523" "522" "520" "519" "517" "515" "514" "511" "502" "501" "500" "498" "497" "496" "492" "491" "489" "485" "484" "483" "482" "480" "476" "475" "473" "472" "471" "468" "466" "465" "464" "463" "460" "458" "451" "449" "447" "444" "440" "438" "437" "436" "435" "434" "432" "428" "427" "426" "424" "423" "421" "420" "419" "418" "416" "415" "412" "410" "409" "407" "405" "403" "401" "400" "399" "396" "395" "394" "390" "386" "385" "384" "383" "374" "372" "371" "369" "363" "362" "361" "358" "357" "355" "354" "352" "351" "350" "349" "347" "345" "343" "340" "339" "338" "336" "333" "332" "331" "330" "329" "324" "323" "318" "314" "313" "311" "308" "305" "304" "302" "301" "300" "299" "298" "296" "293" "292" "290" "286" "283" "282" "281" "280" "279" "278" "276" "275" "273" "271" "266" "264" "261" "259" "258" "257" "256" "255" "254" "253" "252" "250" "248" "247" "245" "242" "240" "239" "238" "237" "236" "229" "228" "227" "225" "224" "222" "220" "218" "215" "211" "207" "206" "203" "201" "198" "197" "196" "194" "191" "185" "183" "181" "179" "175" "173" "172" "171" "169" "167" "166" "164" "162" "161" "160" "158" "153" "152" "147" "145" "144" "142" "141" "140" "139" "137" "134" "133" "132" "127" "126" "125" "124" "123" "121" "120" "119" "118" "117" "116" "115" "114" "113" "111" "110" "109" "108" "106" "105" "104" "103" "99" "98" "97" "96" "94" "93" "92" "91" "90" "88" "87" "86" "85" "83" "82" "81" "80" "75" "74" "73" "72" "71" "70" "68" "66" "65" "64" "63" "62" "61" "60" "59" "58" "57" "56" "55" "54" "53" "52" "51" "50" "49" "48" "47" "46" "45" "44" "43" "42" "41" "40" "39" "38" "37" "36" "34" "33" "32" "31" "30" "29" "28" "27" "26" "25" "22" "21" "20" "19" "18" "17" "16" "15" "14" "13" "11" "10" "9" "8" "7" "6" "5" "4" "3" "2" "1" 

Redescription R77 Rules: 

Dist: 59 36 103 29 1
W1R: RAVLTImmediate >= 18.0 <= 44.0 AND ADAS13 >= 3.0 <= 17.0 
W2R: Entorhinal >= 3157.0 <= 5896.0 AND FDG >= 5.94213 <= 8.53584 
JS: 0.39378238341968913
p-value :2.8120724322455715E-6
Support intersection: 228
Support union: 579

Covered examples (intersection): 
"918" "915" "910" "907" "905" "904" "901" "899" "896" "895" "893" "889" "885" "883" "874" "870" "867" "861" "856" "848" "842" "841" "839" "831" "830" "829" "828" "825" "821" "816" "815" "811" "804" "797" "796" "789" "785" "773" "757" "751" "726" "722" "712" "698" "684" "683" "679" "675" "672" "666" "661" "659" "655" "652" "646" "633" "630" "623" "614" "609" "580" "568" "555" "545" "540" "539" "537" "530" "526" "523" "517" "513" "510" "506" "498" "491" "490" "488" "485" "480" "477" "473" "469" "468" "466" "463" "452" "446" "442" "439" "438" "437" "432" "427" "425" "423" "420" "415" "414" "410" "409" "408" "406" "396" "395" "394" "392" "389" "386" "384" "382" "381" "380" "378" "374" "366" "363" "361" "359" "357" "352" "351" "349" "348" "346" "345" "343" "341" "337" "333" "332" "328" "318" "304" "294" "286" "281" "278" "275" "273" "268" "267" "266" "259" "253" "250" "245" "241" "237" "236" "228" "227" "225" "219" "216" "215" "214" "212" "204" "198" "197" "196" "194" "193" "185" "184" "181" "178" "177" "169" "159" "158" "157" "156" "153" "141" "140" "134" "133" "128" "123" "119" "118" "116" "115" "113" "112" "111" "110" "109" "108" "104" "100" "97" "96" "95" "92" "90" "88" "85" "84" "80" "78" "74" "71" "66" "64" "62" "60" "54" "53" "52" "48" "47" "45" "43" "40" "39" "38" "36" "23" "22" "21" "18" "16" "10" "3" "2" 
Union elements: 
"918" "916" "915" "914" "913" "912" "910" "909" "908" "907" "906" "905" "904" "902" "901" "900" "899" "897" "896" "895" "893" "892" "891" "890" "889" "885" "884" "883" "882" "880" "879" "876" "874" "873" "872" "870" "869" "867" "865" "861" "857" "856" "854" "853" "852" "850" "848" "846" "844" "843" "842" "841" "840" "839" "837" "836" "834" "832" "831" "830" "829" "828" "827" "826" "825" "823" "822" "821" "820" "819" "817" "816" "815" "814" "813" "811" "810" "807" "804" "802" "801" "799" "798" "797" "796" "795" "793" "789" "788" "787" "786" "785" "777" "773" "772" "768" "764" "763" "759" "757" "754" "751" "742" "737" "730" "727" "726" "725" "724" "722" "720" "718" "713" "712" "711" "709" "708" "707" "706" "703" "698" "690" "686" "684" "683" "679" "677" "676" "675" "673" "672" "671" "670" "669" "666" "664" "663" "661" "660" "659" "656" "655" "654" "653" "652" "650" "649" "648" "646" "645" "643" "642" "637" "636" "633" "630" "629" "627" "626" "624" "623" "622" "615" "614" "612" "609" "608" "601" "599" "593" "592" "591" "585" "583" "580" "573" "571" "570" "568" "564" "562" "557" "556" "555" "554" "553" "552" "551" "550" "548" "547" "546" "545" "544" "542" "540" "539" "537" "536" "535" "532" "531" "530" "527" "526" "525" "523" "521" "520" "517" "515" "513" "510" "507" "506" "505" "504" "503" "501" "499" "498" "497" "496" "493" "492" "491" "490" "489" "488" "486" "485" "483" "482" "480" "479" "478" "477" "475" "473" "472" "470" "469" "468" "466" "463" "462" "460" "459" "458" "454" "453" "452" "450" "449" "448" "447" "446" "445" "444" "442" "440" "439" "438" "437" "436" "435" "434" "433" "432" "428" "427" "426" "425" "424" "423" "422" "421" "420" "419" "417" "415" "414" "412" "410" "409" "408" "407" "406" "404" "403" "402" "401" "400" "399" "397" "396" "395" "394" "393" "392" "390" "389" "388" "387" "386" "385" "384" "382" "381" "380" "379" "378" "377" "376" "374" "372" "369" "366" "364" "363" "361" "360" "359" "358" "357" "356" "355" "354" "352" "351" "350" "349" "348" "346" "345" "344" "343" "341" "340" "339" "337" "336" "334" "333" "332" "330" "329" "328" "324" "323" "322" "321" "319" "318" "315" "313" "311" "309" "306" "305" "304" "300" "299" "296" "295" "294" "293" "290" "289" "288" "286" "281" "279" "278" "276" "275" "274" "273" "272" "270" "269" "268" "267" "266" "265" "263" "262" "261" "259" "257" "255" "254" "253" "251" "250" "249" "248" "245" "241" "240" "239" "238" "237" "236" "234" "233" "229" "228" "227" "225" "223" "222" "221" "220" "219" "216" "215" "214" "213" "212" "206" "204" "203" "202" "201" "200" "199" "198" "197" "196" "195" "194" "193" "191" "190" "186" "185" "184" "182" "181" "180" "179" "178" "177" "175" "174" "173" "172" "171" "170" "169" "168" "167" "166" "165" "161" "159" "158" "157" "156" "153" "152" "148" "147" "146" "145" "142" "141" "140" "139" "138" "136" "134" "133" "131" "128" "126" "124" "123" "122" "120" "119" "118" "117" "116" "115" "113" "112" "111" "110" "109" "108" "107" "106" "105" "104" "102" "100" "98" "97" "96" "95" "94" "92" "91" "90" "89" "88" "87" "86" "85" "84" "83" "82" "81" "80" "79" "78" "77" "76" "74" "73" "72" "71" "69" "66" "65" "64" "63" "62" "61" "60" "59" "58" "57" "56" "55" "54" "53" "52" "50" "49" "48" "47" "45" "43" "42" "41" "40" "39" "38" "36" "34" "30" "29" "28" "27" "25" "24" "23" "22" "21" "19" "18" "16" "15" "14" "12" "11" "10" "9" "8" "7" "6" "5" "4" "3" "2" "1" 

Redescription R78 Rules: 

Dist: 30 32 60 14 1
W1R: PLACE >= 2.0 <= 2.0 AND EcogPtMem >= 1.5 <= 4.0 AND FAQ >= 0.0 <= 2.0 AND RAVLTForgetting >= -4.0 <= 6.0 AND RAVLTLearning >= 4.0 <= 12.0 AND EcogPtDivatt >= 1.0 <= 2.5 
W2R: ICV >= 1381690.513965 <= 1998250.398222 AND AV45 >= 0.850872 <= 1.304388 AND FDG >= 5.945 <= 8.35249 
JS: 0.2921108742004264
p-value :8.563369189307224E-6
Support intersection: 137
Support union: 469

Covered examples (intersection): 
"911" "909" "907" "900" "897" "892" "885" "884" "883" "878" "877" "867" "865" "861" "855" "849" "844" "843" "840" "837" "830" "829" "822" "819" "817" "814" "811" "804" "798" "792" "788" "786" "745" "718" "671" "655" "643" "642" "633" "622" "593" "592" "570" "553" "537" "530" "527" "517" "505" "489" "486" "479" "470" "464" "458" "449" "447" "433" "432" "427" "425" "424" "421" "419" "408" "384" "374" "363" "352" "350" "346" "344" "340" "339" "333" "332" "331" "329" "311" "306" "305" "304" "300" "299" "293" "268" "265" "261" "259" "257" "251" "245" "238" "229" "228" "222" "221" "213" "195" "191" "179" "166" "161" "156" "140" "123" "116" "115" "108" "99" "97" "96" "95" "90" "88" "84" "83" "81" "80" "78" "74" "72" "59" "53" "52" "48" "41" "40" "34" "26" "22" "19" "14" "10" "4" "2" "1" 
Union elements: 
"918" "917" "914" "912" "911" "910" "909" "907" "906" "905" "904" "900" "899" "897" "896" "893" "892" "891" "889" "885" "884" "883" "882" "879" "878" "877" "874" "873" "870" "867" "866" "865" "861" "857" "856" "855" "853" "850" "849" "848" "846" "844" "843" "842" "841" "840" "839" "838" "837" "834" "832" "831" "830" "829" "828" "827" "826" "825" "823" "822" "821" "820" "819" "817" "816" "815" "814" "813" "811" "810" "808" "805" "804" "802" "801" "799" "798" "796" "795" "793" "792" "789" "788" "787" "786" "781" "776" "763" "759" "751" "745" "734" "730" "726" "718" "712" "708" "706" "698" "692" "690" "689" "688" "686" "683" "682" "679" "677" "675" "674" "673" "672" "671" "670" "664" "661" "659" "655" "654" "653" "652" "651" "649" "646" "643" "642" "637" "633" "630" "627" "626" "623" "622" "617" "616" "614" "610" "609" "607" "604" "601" "593" "592" "585" "584" "583" "580" "578" "575" "571" "570" "568" "566" "562" "560" "559" "557" "556" "555" "553" "551" "548" "546" "543" "542" "539" "537" "536" "532" "531" "530" "527" "526" "525" "524" "523" "521" "517" "515" "513" "512" "511" "510" "507" "506" "505" "504" "502" "501" "499" "496" "491" "490" "489" "488" "486" "485" "483" "482" "480" "479" "477" "476" "475" "472" "470" "468" "466" "465" "464" "459" "458" "454" "452" "450" "449" "448" "447" "446" "445" "439" "438" "435" "434" "433" "432" "428" "427" "426" "425" "424" "422" "421" "420" "419" "418" "417" "412" "410" "409" "408" "407" "403" "401" "398" "395" "394" "392" "390" "388" "386" "385" "384" "380" "379" "378" "375" "374" "372" "371" "369" "366" "365" "363" "362" "361" "359" "358" "356" "355" "354" "352" "350" "349" "347" "346" "344" "341" "340" "339" "337" "334" "333" "332" "331" "330" "329" "328" "324" "321" "318" "317" "313" "311" "306" "305" "304" "302" "300" "299" "298" "295" "294" "293" "290" "289" "286" "284" "279" "277" "276" "275" "274" "272" "270" "269" "268" "267" "266" "265" "262" "261" "259" "257" "253" "251" "250" "245" "241" "238" "236" "235" "229" "228" "227" "225" "223" "222" "221" "220" "215" "214" "213" "209" "206" "204" "201" "198" "197" "196" "195" "194" "193" "192" "191" "186" "185" "184" "182" "181" "180" "179" "177" "175" "174" "173" "171" "169" "168" "166" "165" "163" "161" "159" "158" "157" "156" "153" "152" "151" "149" "147" "145" "142" "141" "140" "136" "134" "125" "123" "119" "116" "115" "114" "113" "111" "110" "108" "106" "105" "104" "102" "99" "98" "97" "96" "95" "94" "91" "90" "89" "88" "86" "85" "84" "83" "81" "80" "79" "78" "74" "73" "72" "66" "65" "64" "63" "62" "61" "60" "59" "56" "54" "53" "52" "51" "49" "48" "47" "44" "43" "42" "41" "40" "39" "38" "34" "33" "30" "29" "28" "27" "26" "23" "22" "21" "19" "17" "14" "13" "11" "10" "8" "7" "6" "5" "4" "2" "1" 

Redescription R79 Rules: 

Dist: 64 7 40 8 0
W1R: DELW4 >= 2.0 <= 2.0 AND ADAS13 >= 0.0 <= 17.0 AND EcogSPPlan >= 1.0 <= 1.333333 
W2R: RCT19 >= 32.0 <= 142.0 AND AV45 >= 0.850872 <= 1.238366 AND FDG >= 5.99655 <= 8.08731 
JS: 0.2748267898383372
p-value :1.0247091218884563E-6
Support intersection: 119
Support union: 433

Covered examples (intersection): 
"814" "805" "802" "793" "789" "786" "785" "772" "725" "724" "712" "708" "698" "692" "690" "683" "677" "676" "655" "642" "633" "613" "606" "601" "592" "553" "550" "546" "542" "537" "536" "531" "529" "527" "523" "507" "505" "503" "499" "490" "488" "485" "482" "480" "479" "477" "472" "469" "464" "452" "450" "447" "444" "438" "437" "435" "424" "422" "419" "417" "409" "408" "406" "390" "382" "380" "378" "374" "373" "368" "363" "358" "356" "355" "346" "344" "333" "332" "318" "315" "311" "305" "304" "290" "277" "272" "267" "257" "245" "238" "236" "235" "227" "225" "222" "215" "203" "195" "180" "168" "166" "165" "153" "149" "147" "146" "145" "142" "131" "123" "113" "99" "90" "87" "59" "54" "22" "9" "5" 
Union elements: 
"918" "916" "913" "912" "909" "907" "906" "905" "904" "902" "901" "900" "899" "898" "897" "896" "895" "893" "891" "885" "884" "883" "882" "878" "877" "874" "872" "870" "869" "867" "866" "865" "857" "855" "854" "853" "850" "849" "844" "843" "841" "840" "839" "838" "837" "832" "831" "830" "829" "828" "827" "826" "825" "821" "817" "815" "814" "813" "812" "810" "808" "805" "802" "801" "799" "798" "795" "793" "792" "789" "788" "786" "785" "776" "772" "764" "751" "745" "734" "730" "725" "724" "718" "712" "708" "698" "692" "690" "688" "683" "679" "677" "676" "675" "674" "672" "670" "664" "662" "661" "659" "656" "655" "653" "652" "649" "648" "646" "642" "637" "633" "630" "627" "623" "622" "617" "616" "614" "613" "612" "609" "607" "606" "604" "601" "599" "592" "583" "580" "575" "571" "560" "559" "557" "554" "553" "550" "548" "547" "546" "543" "542" "540" "537" "536" "531" "530" "529" "528" "527" "525" "524" "523" "522" "521" "520" "517" "513" "512" "511" "510" "507" "506" "505" "504" "503" "499" "495" "494" "493" "491" "490" "489" "488" "485" "483" "482" "480" "479" "478" "477" "472" "470" "469" "468" "465" "464" "462" "454" "452" "450" "449" "448" "447" "446" "445" "444" "438" "437" "435" "434" "433" "427" "426" "425" "424" "422" "419" "418" "417" "415" "414" "410" "409" "408" "406" "404" "402" "397" "394" "393" "392" "390" "389" "388" "387" "386" "385" "384" "382" "381" "380" "379" "378" "377" "374" "373" "372" "370" "368" "366" "365" "363" "361" "359" "358" "356" "355" "352" "351" "350" "349" "348" "346" "344" "340" "339" "336" "334" "333" "332" "330" "329" "328" "324" "323" "318" "317" "315" "311" "309" "307" "306" "305" "304" "302" "301" "300" "299" "298" "293" "290" "289" "288" "284" "281" "277" "275" "274" "272" "270" "269" "267" "266" "263" "262" "261" "259" "257" "255" "250" "249" "247" "245" "239" "238" "237" "236" "235" "233" "232" "228" "227" "225" "222" "221" "220" "219" "215" "214" "213" "210" "206" "204" "203" "200" "198" "196" "195" "193" "192" "191" "190" "186" "185" "184" "182" "180" "179" "178" "177" "174" "173" "171" "169" "168" "166" "165" "161" "159" "158" "157" "156" "155" "153" "152" "149" "147" "146" "145" "142" "141" "140" "137" "136" "132" "131" "129" "128" "126" "125" "124" "123" "122" "120" "116" "115" "113" "109" "108" "105" "103" "102" "99" "96" "94" "92" "91" "90" "89" "88" "87" "85" "84" "83" "82" "80" "79" "78" "76" "74" "72" "71" "65" "64" "63" "62" "61" "59" "58" "56" "54" "53" "52" "50" "48" "45" "42" "40" "38" "29" "27" "22" "21" "19" "15" "14" "11" "9" "8" "7" "5" "3" 

Redescription R80 Rules: 

Dist: 44 0 59 12 0
W1R: ADAS13 >= 0.0 <= 18.0 AND CUBE >= 2.0 <= 2.0 
W2R: PTAU >= 18.9 <= 165.9 AND Hippocampus >= 6869.0 <= 9822.0 AND FDG >= 5.85458 <= 8.35249 
JS: 0.24572649572649571
p-value :5.154332710644027E-7
Support intersection: 115
Support union: 468

Covered examples (intersection): 
"489" "468" "448" "440" "433" "427" "426" "421" "410" "409" "403" "401" "395" "394" "393" "390" "384" "379" "378" "373" "361" "358" "357" "356" "355" "350" "348" "345" "344" "343" "340" "339" "337" "334" "332" "318" "314" "313" "311" "306" "305" "286" "276" "273" "272" "269" "266" "259" "250" "241" "237" "236" "233" "228" "227" "225" "216" "215" "213" "201" "198" "197" "196" "190" "180" "179" "172" "169" "167" "165" "157" "156" "152" "149" "147" "142" "141" "140" "128" "115" "110" "109" "108" "104" "103" "96" "94" "91" "90" "87" "85" "84" "82" "81" "80" "78" "74" "72" "62" "58" "53" "48" "45" "40" "30" "28" "27" "21" "18" "16" "15" "11" "10" "7" "6" 
Union elements: 
"918" "917" "916" "915" "914" "913" "912" "911" "910" "909" "907" "905" "904" "902" "901" "899" "898" "895" "894" "889" "886" "885" "884" "883" "882" "879" "876" "874" "873" "872" "870" "868" "866" "857" "855" "854" "853" "848" "846" "844" "843" "839" "837" "831" "830" "828" "827" "826" "823" "822" "821" "818" "817" "815" "814" "813" "812" "811" "810" "808" "805" "802" "795" "793" "792" "788" "787" "781" "773" "763" "759" "757" "751" "738" "734" "722" "712" "709" "708" "706" "692" "690" "686" "683" "679" "675" "674" "672" "666" "664" "662" "659" "658" "654" "652" "651" "649" "646" "645" "643" "642" "637" "633" "626" "625" "623" "622" "617" "616" "614" "613" "609" "607" "606" "603" "601" "599" "593" "592" "585" "578" "573" "568" "566" "559" "557" "553" "550" "549" "546" "544" "543" "540" "539" "537" "536" "535" "532" "531" "530" "527" "525" "524" "522" "515" "513" "512" "511" "507" "505" "504" "501" "497" "495" "494" "493" "491" "490" "489" "488" "486" "485" "483" "482" "480" "479" "475" "471" "469" "468" "464" "463" "462" "460" "459" "458" "452" "450" "449" "448" "447" "446" "445" "440" "439" "438" "436" "435" "434" "433" "432" "430" "427" "426" "425" "421" "420" "417" "412" "410" "409" "406" "404" "403" "401" "400" "399" "397" "396" "395" "394" "393" "390" "386" "385" "384" "382" "379" "378" "377" "376" "375" "374" "373" "372" "371" "369" "366" "364" "363" "361" "359" "358" "357" "356" "355" "350" "349" "348" "346" "345" "344" "343" "340" "339" "338" "337" "336" "334" "333" "332" "331" "330" "329" "328" "324" "323" "319" "318" "317" "315" "314" "313" "311" "309" "307" "306" "305" "304" "302" "301" "300" "298" "297" "295" "294" "293" "290" "288" "286" "281" "278" "277" "276" "275" "274" "273" "272" "270" "269" "267" "266" "262" "261" "259" "257" "256" "254" "253" "251" "250" "249" "248" "247" "241" "238" "237" "236" "235" "234" "233" "232" "229" "228" "227" "225" "223" "220" "216" "215" "214" "213" "207" "206" "204" "203" "202" "201" "200" "199" "198" "197" "196" "191" "190" "187" "186" "185" "184" "181" "180" "179" "175" "174" "172" "170" "169" "168" "167" "165" "159" "158" "157" "156" "155" "153" "152" "149" "148" "147" "146" "145" "142" "141" "140" "139" "138" "137" "134" "133" "132" "131" "129" "128" "126" "125" "123" "121" "120" "119" "118" "117" "116" "115" "111" "110" "109" "108" "106" "105" "104" "103" "102" "100" "99" "96" "95" "94" "93" "92" "91" "90" "88" "87" "86" "85" "84" "82" "81" "80" "79" "78" "77" "75" "74" "72" "71" "66" "65" "64" "63" "62" "61" "60" "59" "58" "56" "55" "53" "51" "50" "49" "48" "45" "44" "43" "42" "41" "40" "39" "38" "36" "34" "33" "31" "30" "29" "28" "27" "26" "22" "21" "19" "18" "17" "16" "15" "14" "13" "11" "10" "9" "8" "7" "6" "5" "4" "1" 

Redescription R81 Rules: 

Dist: 0 0 110 35 10
W1R: MOCA >= 23.0 <= 30.0 AND CDMEMORY >= 0.5 <= 1.0 
W2R: PROTEIN >= 0.0 <= 58.0 AND ICV >= 1348583.728697 <= 2072473.303068 AND MidTemp >= 15089.0 <= 29435.0 AND WholeBrain >= 894110.060422 <= 1443990.508923 AND RCT9 >= 2.1 <= 4.2 
JS: 0.3057199211045365
p-value :2.6120572060228664E-4
Support intersection: 155
Support union: 507

Covered examples (intersection): 
"764" "759" "751" "745" "738" "729" "728" "726" "721" "720" "718" "712" "709" "706" "698" "690" "684" "671" "670" "660" "654" "649" "648" "639" "638" "633" "623" "616" "614" "610" "608" "603" "599" "593" "592" "585" "576" "574" "572" "570" "568" "562" "560" "552" "545" "540" "539" "530" "520" "515" "491" "482" "480" "475" "472" "466" "449" "437" "436" "434" "428" "423" "419" "412" "400" "396" "395" "394" "383" "358" "351" "347" "339" "338" "330" "329" "324" "304" "302" "290" "286" "281" "280" "276" "266" "254" "250" "245" "242" "238" "228" "224" "222" "220" "218" "211" "207" "206" "201" "171" "169" "166" "147" "144" "134" "133" "127" "123" "118" "116" "115" "113" "110" "106" "104" "98" "97" "96" "92" "90" "88" "86" "83" "81" "74" "73" "72" "68" "66" "64" "63" "55" "54" "52" "51" "50" "49" "48" "45" "43" "40" "37" "33" "28" "27" "26" "21" "18" "16" "15" "11" "10" "6" "4" "1" 
Union elements: 
"871" "824" "820" "818" "814" "813" "809" "807" "804" "800" "799" "798" "797" "796" "795" "794" "793" "791" "790" "789" "788" "787" "786" "781" "778" "777" "776" "774" "773" "772" "764" "761" "759" "758" "757" "751" "749" "745" "744" "743" "738" "737" "736" "734" "733" "730" "729" "728" "727" "726" "724" "723" "722" "721" "720" "718" "712" "711" "709" "708" "707" "706" "705" "704" "703" "698" "696" "695" "693" "690" "689" "687" "686" "684" "679" "678" "676" "675" "674" "671" "670" "669" "667" "664" "660" "659" "658" "654" "651" "649" "648" "646" "645" "643" "642" "640" "639" "638" "635" "633" "631" "623" "622" "620" "617" "616" "614" "611" "610" "609" "608" "607" "605" "604" "603" "601" "599" "598" "596" "593" "592" "591" "590" "586" "585" "584" "583" "581" "577" "576" "574" "573" "572" "570" "569" "568" "566" "565" "562" "560" "559" "556" "555" "554" "553" "552" "549" "545" "544" "543" "540" "539" "537" "533" "532" "530" "527" "526" "524" "523" "522" "520" "519" "517" "515" "514" "511" "508" "504" "502" "501" "500" "499" "498" "497" "496" "492" "491" "489" "485" "484" "483" "482" "480" "479" "476" "475" "473" "472" "471" "468" "466" "465" "464" "463" "460" "458" "457" "456" "453" "452" "451" "450" "449" "447" "445" "444" "441" "440" "438" "437" "436" "435" "434" "432" "429" "428" "427" "426" "424" "423" "421" "420" "419" "418" "416" "415" "412" "410" "409" "407" "405" "403" "401" "400" "399" "398" "396" "395" "394" "391" "390" "388" "386" "385" "384" "383" "382" "377" "374" "372" "371" "369" "363" "362" "361" "360" "358" "357" "355" "354" "352" "351" "350" "349" "347" "345" "343" "340" "339" "338" "336" "333" "332" "331" "330" "329" "326" "324" "323" "318" "317" "314" "313" "311" "310" "309" "308" "305" "304" "302" "301" "300" "299" "298" "296" "295" "293" "292" "290" "287" "286" "283" "282" "281" "280" "279" "278" "276" "275" "273" "271" "268" "266" "264" "262" "261" "259" "258" "257" "256" "255" "254" "253" "252" "250" "249" "248" "247" "246" "245" "242" "240" "239" "238" "237" "236" "230" "229" "228" "227" "226" "225" "224" "222" "221" "220" "218" "215" "211" "207" "206" "205" "203" "201" "200" "198" "197" "196" "195" "194" "191" "189" "185" "183" "181" "179" "175" "174" "173" "172" "171" "169" "168" "167" "166" "164" "163" "162" "161" "160" "158" "156" "153" "152" "147" "145" "144" "142" "141" "140" "139" "137" "134" "133" "132" "127" "126" "125" "124" "123" "121" "120" "119" "118" "117" "116" "115" "114" "113" "111" "110" "109" "108" "106" "105" "104" "103" "99" "98" "97" "96" "94" "93" "92" "91" "90" "88" "87" "86" "85" "83" "82" "81" "80" "75" "74" "73" "72" "71" "70" "69" "68" "67" "66" "65" "64" "63" "62" "61" "60" "59" "58" "57" "56" "55" "54" "53" "52" "51" "50" "49" "48" "47" "46" "45" "44" "43" "42" "41" "40" "39" "38" "37" "36" "35" "34" "33" "32" "31" "30" "29" "28" "27" "26" "25" "22" "21" "20" "19" "18" "17" "16" "15" "14" "13" "11" "10" "9" "8" "7" "6" "5" "4" "3" "2" "1" 

Redescription R82 Rules: 

Dist: 54 5 61 11 0
W1R: ADAS13 >= 0.0 <= 12.0 AND EcogSPTotal >= 1.0 <= 2.205128 AND EcogSPOrgan >= 1.0 <= 2.666667 
W2R: Entorhinal >= 3289.0 <= 5554.0 AND FDG >= 5.98253 <= 8.53584 AND HMT17 >= 2.6 <= 8.2 AND HMT16 >= 10.6 <= 33.8 
JS: 0.2823275862068966
p-value :3.1446014149283386E-6
Support intersection: 131
Support union: 464

Covered examples (intersection): 
"813" "799" "789" "787" "786" "751" "722" "684" "659" "649" "627" "614" "601" "593" "580" "555" "553" "550" "546" "531" "530" "525" "523" "513" "505" "503" "499" "491" "490" "479" "468" "463" "450" "448" "439" "438" "434" "433" "424" "419" "410" "403" "396" "394" "390" "389" "387" "385" "380" "379" "378" "372" "359" "358" "356" "355" "350" "349" "348" "344" "339" "318" "311" "306" "305" "300" "299" "295" "293" "275" "274" "273" "269" "268" "257" "255" "253" "238" "237" "233" "229" "227" "225" "219" "213" "204" "198" "186" "180" "179" "177" "174" "169" "165" "159" "158" "157" "152" "147" "141" "119" "116" "111" "109" "108" "100" "96" "90" "87" "85" "80" "79" "74" "72" "65" "64" "63" "62" "61" "59" "49" "48" "41" "34" "27" "21" "15" "10" "7" "6" "5" 
Union elements: 
"916" "915" "914" "913" "912" "911" "909" "907" "906" "905" "904" "901" "900" "899" "898" "897" "896" "895" "891" "890" "889" "886" "885" "884" "883" "882" "879" "878" "877" "876" "874" "873" "872" "867" "866" "861" "858" "857" "855" "854" "853" "850" "849" "848" "846" "843" "842" "841" "840" "839" "838" "837" "832" "831" "830" "829" "828" "827" "826" "822" "821" "817" "815" "814" "813" "812" "811" "810" "805" "802" "801" "799" "798" "797" "793" "789" "788" "787" "786" "773" "772" "764" "763" "757" "751" "745" "737" "734" "727" "726" "725" "722" "718" "708" "703" "692" "690" "686" "684" "677" "675" "674" "672" "662" "659" "658" "656" "655" "654" "653" "652" "651" "649" "646" "643" "642" "633" "627" "626" "623" "622" "617" "616" "614" "613" "612" "608" "607" "604" "601" "593" "592" "583" "580" "575" "571" "570" "566" "559" "557" "555" "554" "553" "550" "548" "546" "545" "543" "540" "537" "536" "535" "531" "530" "529" "528" "527" "526" "525" "524" "523" "522" "521" "520" "515" "513" "512" "511" "510" "507" "505" "503" "501" "499" "498" "496" "495" "494" "491" "490" "489" "488" "485" "483" "480" "479" "478" "473" "472" "470" "469" "468" "466" "464" "463" "462" "459" "458" "454" "452" "450" "448" "446" "445" "444" "442" "439" "438" "435" "434" "433" "432" "428" "427" "426" "424" "422" "419" "418" "417" "415" "414" "412" "410" "409" "407" "406" "404" "403" "400" "397" "396" "395" "394" "392" "390" "389" "388" "387" "386" "385" "381" "380" "379" "378" "377" "375" "374" "373" "372" "371" "369" "368" "366" "363" "360" "359" "358" "357" "356" "355" "352" "351" "350" "349" "348" "346" "345" "344" "343" "341" "340" "339" "338" "337" "334" "333" "332" "329" "321" "318" "317" "315" "313" "311" "307" "306" "305" "304" "302" "301" "300" "299" "298" "296" "295" "293" "291" "290" "288" "281" "277" "276" "275" "274" "273" "272" "269" "268" "266" "265" "262" "261" "257" "255" "253" "251" "249" "247" "245" "238" "237" "236" "235" "234" "233" "232" "229" "228" "227" "225" "222" "221" "219" "216" "215" "213" "206" "204" "203" "201" "200" "199" "198" "197" "196" "195" "194" "191" "190" "186" "184" "182" "181" "180" "179" "178" "177" "175" "174" "173" "171" "170" "169" "168" "167" "166" "165" "159" "158" "157" "156" "155" "152" "149" "147" "146" "145" "142" "141" "140" "138" "137" "136" "133" "132" "131" "123" "120" "119" "118" "117" "116" "115" "112" "111" "109" "108" "107" "106" "105" "104" "102" "100" "99" "97" "96" "95" "94" "92" "91" "90" "88" "87" "85" "84" "80" "79" "78" "76" "74" "72" "66" "65" "64" "63" "62" "61" "59" "56" "54" "53" "52" "51" "49" "48" "45" "44" "43" "41" "40" "38" "36" "34" "33" "28" "27" "25" "23" "21" "19" "18" "15" "14" "11" "10" "9" "8" "7" "6" "5" "4" "3" "2" 

Redescription R83 Rules: 

Dist: 137 50 1 0 0
W1R: CDMEMORY >= 0.0 <= 0.0 AND EcogSPMem >= 1.0 <= 1.5 
W2R: FDG >= 5.99655 <= 8.53584 
JS: 0.2974683544303797
p-value :1.34000923143196E-5
Support intersection: 188
Support union: 632

Covered examples (intersection): 
"916" "914" "913" "912" "909" "905" "901" "900" "899" "898" "897" "896" "895" "893" "891" "885" "884" "882" "878" "877" "874" "873" "870" "866" "865" "856" "854" "853" "850" "849" "841" "838" "837" "829" "827" "826" "825" "821" "815" "814" "805" "804" "802" "801" "799" "793" "792" "789" "788" "786" "772" "763" "725" "724" "708" "692" "677" "672" "661" "655" "652" "630" "613" "601" "575" "557" "555" "554" "553" "551" "550" "546" "535" "531" "527" "525" "521" "513" "507" "505" "503" "499" "490" "488" "483" "470" "469" "468" "462" "458" "452" "450" "447" "446" "445" "438" "435" "433" "426" "425" "424" "422" "417" "414" "410" "409" "408" "406" "404" "397" "390" "389" "388" "387" "382" "380" "378" "377" "373" "368" "366" "364" "363" "361" "359" "356" "352" "350" "349" "348" "346" "344" "343" "341" "340" "334" "333" "318" "315" "307" "306" "305" "301" "300" "295" "277" "273" "272" "270" "267" "262" "257" "251" "249" "237" "235" "233" "232" "225" "221" "219" "215" "213" "210" "202" "199" "195" "194" "193" "191" "190" "185" "184" "182" "180" "177" "174" "170" "168" "158" "157" "149" "146" "145" "142" "141" "136" "131" 
Union elements: 
"918" "916" "915" "914" "913" "912" "911" "910" "909" "907" "906" "905" "904" "902" "901" "900" "899" "898" "897" "896" "895" "893" "892" "891" "890" "889" "886" "885" "884" "883" "882" "880" "878" "877" "874" "873" "870" "869" "868" "867" "866" "865" "861" "858" "857" "856" "855" "854" "853" "851" "850" "849" "848" "846" "844" "843" "842" "841" "840" "839" "838" "837" "834" "833" "832" "831" "830" "829" "828" "827" "826" "825" "824" "823" "822" "821" "820" "819" "818" "817" "816" "815" "814" "813" "811" "808" "807" "805" "804" "802" "801" "799" "798" "797" "796" "795" "793" "792" "789" "788" "787" "786" "785" "776" "775" "773" "772" "763" "757" "751" "745" "734" "730" "726" "725" "724" "723" "722" "720" "719" "718" "713" "712" "711" "709" "708" "706" "705" "702" "698" "696" "692" "690" "689" "688" "686" "685" "684" "683" "682" "681" "680" "679" "677" "676" "675" "674" "673" "672" "671" "670" "669" "666" "664" "662" "661" "659" "658" "656" "655" "654" "653" "652" "651" "649" "648" "647" "646" "643" "642" "641" "637" "636" "634" "633" "630" "627" "626" "623" "622" "617" "616" "615" "614" "613" "612" "611" "610" "609" "607" "606" "605" "601" "593" "592" "590" "585" "584" "583" "582" "580" "578" "576" "575" "568" "563" "560" "558" "557" "556" "555" "554" "553" "552" "551" "550" "549" "548" "546" "545" "543" "542" "540" "539" "537" "536" "535" "532" "531" "530" "529" "528" "527" "526" "525" "523" "522" "521" "520" "517" "516" "515" "513" "512" "511" "510" "507" "506" "505" "504" "503" "501" "499" "498" "496" "495" "493" "492" "491" "490" "489" "488" "486" "485" "483" "482" "480" "479" "478" "477" "473" "472" "470" "469" "468" "466" "465" "464" "463" "462" "461" "459" "458" "454" "452" "450" "449" "448" "447" "446" "445" "444" "442" "440" "439" "438" "437" "436" "435" "434" "433" "432" "430" "428" "427" "426" "425" "424" "423" "422" "421" "420" "419" "418" "417" "415" "414" "412" "410" "409" "408" "407" "406" "404" "403" "402" "401" "398" "397" "395" "394" "393" "392" "390" "389" "388" "387" "386" "385" "384" "383" "382" "381" "380" "379" "378" "377" "375" "374" "373" "372" "371" "370" "369" "368" "366" "365" "364" "363" "361" "360" "359" "358" "357" "356" "355" "354" "352" "351" "350" "349" "348" "347" "346" "345" "344" "343" "341" "340" "339" "337" "334" "333" "332" "331" "330" "329" "328" "326" "324" "321" "320" "318" "317" "316" "315" "314" "313" "311" "309" "308" "307" "306" "305" "304" "303" "302" "301" "300" "299" "298" "296" "295" "294" "293" "290" "289" "288" "286" "284" "281" "279" "278" "277" "275" "274" "273" "272" "270" "269" "268" "267" "266" "265" "262" "261" "259" "257" "255" "253" "251" "250" "249" "248" "247" "245" "243" "242" "241" "240" "238" "237" "236" "235" "233" "232" "229" "228" "227" "225" "223" "222" "221" "220" "219" "216" "215" "214" "213" "212" "211" "210" "209" "204" "203" "202" "201" "200" "199" "198" "197" "196" "195" "194" "193" "192" "191" "190" "187" "185" "184" "182" "181" "180" "179" "178" "177" "175" "174" "172" "171" "170" "169" "168" "167" "166" "165" "161" "159" "158" "157" "156" "155" "153" "152" "149" "147" "146" "145" "143" "142" "141" "140" "138" "137" "136" "134" "133" "132" "131" "129" "128" "127" "125" "123" "121" "120" "119" "118" "117" "116" "115" "113" "112" "111" "110" "109" "108" "107" "106" "104" "103" "102" "100" "99" "98" "97" "96" "95" "94" "92" "91" "90" "88" "87" "85" "84" "83" "82" "81" "80" "79" "78" "76" "74" "73" "72" "71" "69" "66" "65" "64" "63" "62" "61" "60" "59" "54" "53" "52" "49" "48" "47" "45" "44" "43" "42" "41" "40" "39" "38" "36" "35" "34" "33" "31" "30" "28" "27" "25" "23" "22" "21" "19" "18" "17" "16" "15" "14" "13" "12" "11" "10" "9" "8" "7" "6" "5" "4" "3" "2" "1" 

Redescription R84 Rules: 

Dist: 0 0 117 37 12
W1R: MOCA >= 23.0 <= 30.0 AND CDMEMORY >= 0.5 <= 1.0 
W2R: PROTEIN >= 0.0 <= 58.0 AND ICV >= 1348583.728697 <= 2072473.303068 AND WholeBrain >= 894110.060422 <= 1443990.508923 AND RCT9 >= 2.1 <= 4.2 
JS: 0.3126177024482109
p-value :5.372763436498618E-4
Support intersection: 166
Support union: 531

Covered examples (intersection): 
"764" "759" "751" "745" "738" "729" "728" "726" "721" "720" "718" "712" "709" "706" "698" "690" "684" "674" "671" "670" "660" "654" "649" "648" "639" "638" "633" "623" "616" "614" "610" "608" "603" "599" "593" "592" "585" "576" "574" "572" "570" "568" "562" "560" "559" "552" "545" "540" "539" "530" "520" "515" "491" "482" "480" "475" "472" "466" "464" "449" "437" "436" "434" "428" "423" "421" "419" "412" "400" "396" "395" "394" "383" "358" "351" "347" "339" "338" "330" "329" "324" "304" "302" "290" "286" "283" "281" "280" "276" "266" "264" "254" "252" "250" "245" "242" "239" "238" "228" "224" "222" "220" "218" "211" "207" "206" "201" "171" "169" "166" "147" "144" "134" "133" "127" "123" "118" "116" "115" "113" "110" "106" "104" "99" "98" "97" "96" "92" "90" "88" "86" "83" "81" "74" "73" "72" "68" "66" "64" "63" "55" "54" "52" "51" "50" "49" "48" "45" "44" "43" "40" "37" "33" "28" "27" "26" "21" "18" "16" "15" "11" "10" "8" "6" "4" "1" 
Union elements: 
"871" "824" "820" "818" "814" "813" "809" "808" "807" "805" "804" "803" "800" "799" "798" "797" "796" "795" "794" "793" "791" "790" "789" "788" "787" "786" "781" "778" "777" "776" "774" "773" "772" "764" "762" "761" "759" "758" "757" "752" "751" "749" "748" "745" "744" "743" "741" "738" "737" "736" "734" "733" "730" "729" "728" "727" "726" "724" "723" "722" "721" "720" "718" "712" "711" "709" "708" "707" "706" "705" "704" "703" "698" "696" "695" "693" "690" "689" "687" "686" "684" "679" "678" "676" "675" "674" "671" "670" "669" "667" "665" "664" "660" "659" "658" "654" "651" "649" "648" "646" "645" "643" "642" "641" "640" "639" "638" "635" "634" "633" "631" "625" "623" "622" "620" "617" "616" "614" "611" "610" "609" "608" "607" "605" "604" "603" "601" "599" "598" "597" "596" "593" "592" "591" "590" "586" "585" "584" "583" "581" "577" "576" "574" "573" "572" "570" "569" "568" "566" "565" "562" "561" "560" "559" "556" "555" "554" "553" "552" "549" "548" "545" "544" "543" "541" "540" "539" "537" "534" "533" "532" "530" "527" "526" "524" "523" "522" "520" "519" "517" "515" "514" "512" "511" "508" "504" "502" "501" "500" "499" "498" "497" "496" "492" "491" "489" "485" "484" "483" "482" "480" "479" "476" "475" "473" "472" "471" "468" "466" "465" "464" "463" "461" "460" "458" "457" "456" "453" "452" "451" "450" "449" "447" "445" "444" "441" "440" "438" "437" "436" "435" "434" "432" "429" "428" "427" "426" "424" "423" "421" "420" "419" "418" "416" "415" "412" "410" "409" "407" "405" "403" "401" "400" "399" "398" "396" "395" "394" "391" "390" "388" "386" "385" "384" "383" "382" "377" "374" "372" "371" "369" "368" "363" "362" "361" "360" "358" "357" "355" "354" "352" "351" "350" "349" "347" "345" "343" "342" "340" "339" "338" "336" "333" "332" "331" "330" "329" "326" "324" "323" "322" "318" "317" "316" "314" "313" "311" "310" "309" "308" "305" "304" "302" "301" "300" "299" "298" "296" "295" "293" "292" "290" "287" "286" "284" "283" "282" "281" "280" "279" "278" "276" "275" "273" "271" "268" "266" "264" "262" "261" "259" "258" "257" "256" "255" "254" "253" "252" "250" "249" "248" "247" "246" "245" "244" "242" "240" "239" "238" "237" "236" "230" "229" "228" "227" "226" "225" "224" "222" "221" "220" "218" "215" "211" "207" "206" "205" "203" "201" "200" "198" "197" "196" "195" "194" "191" "189" "185" "183" "181" "179" "175" "174" "173" "172" "171" "169" "168" "167" "166" "164" "163" "162" "161" "160" "158" "156" "153" "152" "147" "145" "144" "142" "141" "140" "139" "137" "134" "133" "132" "127" "126" "125" "124" "123" "121" "120" "119" "118" "117" "116" "115" "114" "113" "111" "110" "109" "108" "106" "105" "104" "103" "99" "98" "97" "96" "94" "93" "92" "91" "90" "88" "87" "86" "85" "83" "82" "81" "80" "75" "74" "73" "72" "71" "70" "69" "68" "67" "66" "65" "64" "63" "62" "61" "60" "59" "58" "57" "56" "55" "54" "53" "52" "51" "50" "49" "48" "47" "46" "45" "44" "43" "42" "41" "40" "39" "38" "37" "36" "35" "34" "33" "32" "31" "30" "29" "28" "27" "26" "25" "22" "21" "20" "19" "18" "17" "16" "15" "14" "13" "11" "10" "9" "8" "7" "6" "5" "4" "3" "2" "1" 

Redescription R85 Rules: 

Dist: 26 18 51 13 0
W1R: RAVLTPercForgetting >= 21.428571 <= 100.0 AND RAVLTImmediate >= 18.0 <= 44.0 AND ADAS13 >= 3.0 <= 17.0 AND CDRSB >= 0.0 <= 2.0 AND Q3SCORE >= 0.0 <= 0.0 
W2R: Ventricles >= 20004.0 <= 122117.0 AND FDG >= 5.99655 <= 8.53584 
JS: 0.23275862068965517
p-value :8.25420426320278E-6
Support intersection: 108
Support union: 464

Covered examples (intersection): 
"910" "905" "901" "895" "891" "885" "883" "874" "865" "848" "841" "839" "825" "823" "815" "811" "789" "785" "773" "712" "709" "706" "690" "684" "683" "672" "666" "637" "633" "542" "539" "537" "535" "530" "523" "513" "504" "498" "491" "486" "485" "473" "469" "439" "438" "432" "427" "412" "410" "409" "393" "384" "380" "374" "361" "333" "332" "324" "318" "304" "281" "278" "275" "273" "270" "266" "253" "250" "248" "237" "236" "227" "225" "219" "215" "198" "197" "196" "195" "194" "193" "181" "169" "158" "157" "140" "123" "116" "115" "113" "95" "91" "88" "84" "80" "78" "69" "62" "60" "48" "43" "42" "38" "36" "21" "18" "10" "8" 
Union elements: 
"918" "916" "915" "913" "912" "910" "909" "907" "906" "905" "904" "901" "900" "899" "897" "896" "895" "893" "891" "890" "885" "883" "879" "878" "877" "874" "873" "872" "870" "868" "867" "865" "861" "858" "857" "856" "855" "854" "848" "846" "844" "843" "842" "841" "840" "839" "834" "833" "831" "830" "829" "828" "825" "824" "823" "822" "821" "819" "818" "815" "813" "811" "808" "807" "805" "804" "801" "799" "798" "796" "795" "789" "788" "787" "786" "785" "775" "773" "768" "757" "751" "737" "734" "730" "726" "724" "722" "718" "713" "712" "711" "709" "708" "706" "702" "698" "696" "690" "688" "685" "684" "683" "682" "681" "680" "679" "677" "676" "675" "673" "672" "671" "670" "669" "666" "659" "656" "654" "653" "652" "649" "648" "647" "646" "645" "643" "641" "637" "636" "634" "633" "630" "629" "626" "623" "622" "616" "614" "613" "611" "610" "609" "605" "601" "599" "592" "590" "585" "584" "583" "576" "568" "563" "560" "557" "555" "554" "553" "552" "551" "550" "549" "546" "545" "544" "543" "542" "540" "539" "537" "536" "535" "532" "530" "529" "526" "525" "523" "521" "520" "513" "510" "506" "505" "504" "501" "499" "498" "496" "493" "491" "490" "488" "486" "485" "480" "479" "477" "473" "472" "469" "468" "466" "465" "463" "462" "461" "460" "459" "454" "453" "452" "450" "448" "446" "442" "440" "439" "438" "437" "435" "433" "432" "428" "427" "426" "425" "423" "420" "419" "414" "412" "410" "409" "408" "407" "404" "403" "402" "395" "393" "392" "389" "385" "384" "383" "382" "380" "379" "378" "377" "374" "372" "371" "368" "366" "361" "360" "359" "357" "354" "352" "351" "349" "348" "347" "346" "345" "343" "341" "339" "336" "334" "333" "332" "331" "330" "326" "324" "323" "321" "320" "318" "315" "313" "309" "306" "305" "304" "303" "302" "301" "300" "296" "295" "294" "290" "289" "288" "286" "284" "281" "279" "278" "277" "275" "273" "272" "270" "269" "268" "267" "266" "265" "262" "261" "259" "257" "255" "253" "250" "249" "248" "243" "242" "241" "240" "238" "237" "236" "228" "227" "225" "223" "222" "221" "220" "219" "216" "215" "214" "211" "206" "204" "203" "202" "199" "198" "197" "196" "195" "194" "193" "192" "191" "185" "184" "182" "181" "179" "178" "177" "175" "174" "173" "172" "171" "170" "169" "168" "166" "165" "159" "158" "157" "156" "155" "153" "148" "142" "141" "140" "139" "136" "134" "133" "131" "128" "127" "125" "123" "120" "118" "116" "115" "113" "111" "108" "106" "104" "100" "99" "98" "97" "96" "95" "92" "91" "90" "88" "86" "84" "82" "80" "79" "78" "76" "74" "73" "72" "69" "66" "64" "62" "60" "55" "53" "52" "50" "49" "48" "47" "45" "44" "43" "42" "41" "40" "39" "38" "36" "35" "34" "31" "30" "28" "27" "25" "23" "22" "21" "19" "18" "17" "16" "15" "13" "12" "10" "8" "6" "5" "3" "2" 

Redescription R86 Rules: 

Dist: 0 0 91 32 13
W1R: IMMT2W5 >= 2.0 <= 2.0 AND MOCA >= 23.0 <= 30.0 AND CDMEMORY >= 0.5 <= 1.0 AND BCINSOMN >= 1.0 <= 1.0 
W2R: PROTEIN >= 0.0 <= 58.0 AND ICV >= 1348583.728697 <= 2072473.303068 AND RCT9 >= 2.1 <= 4.2 
JS: 0.272
p-value :3.772497466061342E-4
Support intersection: 136
Support union: 500

Covered examples (intersection): 
"776" "764" "759" "751" "738" "729" "728" "726" "720" "718" "709" "690" "689" "674" "671" "660" "654" "649" "648" "640" "639" "638" "633" "623" "616" "610" "608" "603" "599" "593" "592" "585" "576" "574" "572" "570" "562" "552" "545" "540" "539" "530" "520" "515" "491" "482" "480" "475" "472" "464" "449" "437" "434" "428" "421" "400" "396" "395" "394" "351" "347" "339" "338" "330" "329" "324" "304" "302" "290" "286" "283" "281" "280" "276" "266" "264" "252" "250" "245" "239" "238" "228" "224" "222" "220" "218" "211" "206" "201" "171" "169" "166" "147" "144" "134" "133" "127" "123" "116" "115" "113" "110" "106" "97" "96" "92" "90" "88" "86" "81" "74" "72" "68" "66" "64" "55" "54" "50" "49" "48" "45" "44" "43" "40" "37" "33" "28" "26" "21" "18" "16" "15" "8" "6" "4" "1" 
Union elements: 
"871" "820" "818" "814" "813" "810" "809" "808" "805" "804" "803" "800" "799" "798" "796" "795" "794" "793" "792" "791" "790" "789" "788" "787" "786" "781" "778" "777" "776" "774" "773" "772" "764" "762" "761" "759" "758" "757" "752" "751" "749" "748" "745" "744" "741" "740" "738" "737" "736" "734" "733" "730" "729" "728" "727" "726" "724" "723" "722" "721" "720" "718" "712" "711" "709" "708" "707" "706" "705" "704" "698" "696" "695" "693" "690" "689" "687" "686" "684" "679" "678" "676" "675" "674" "671" "670" "669" "667" "665" "664" "660" "659" "658" "654" "651" "649" "648" "646" "645" "643" "642" "641" "640" "639" "638" "635" "634" "633" "631" "625" "623" "621" "620" "617" "616" "614" "611" "610" "609" "608" "607" "605" "603" "601" "599" "598" "597" "596" "593" "592" "590" "586" "585" "584" "583" "581" "578" "577" "576" "574" "573" "572" "570" "569" "568" "566" "565" "562" "561" "560" "559" "556" "555" "554" "553" "552" "549" "548" "545" "544" "543" "541" "540" "539" "537" "534" "533" "530" "527" "526" "523" "522" "520" "519" "517" "515" "514" "512" "511" "508" "504" "501" "500" "499" "498" "497" "496" "491" "489" "485" "484" "483" "482" "480" "479" "476" "475" "473" "472" "471" "468" "466" "465" "464" "461" "460" "459" "458" "457" "456" "453" "452" "451" "450" "449" "447" "445" "444" "441" "440" "438" "437" "436" "435" "434" "432" "429" "428" "426" "424" "423" "421" "420" "419" "418" "416" "415" "412" "410" "409" "407" "405" "403" "400" "399" "398" "396" "395" "394" "391" "390" "388" "386" "384" "383" "382" "377" "374" "372" "368" "363" "362" "361" "360" "358" "357" "355" "354" "352" "351" "350" "349" "347" "345" "343" "342" "340" "339" "338" "336" "335" "333" "331" "330" "329" "326" "324" "323" "322" "318" "317" "316" "311" "310" "309" "308" "305" "304" "302" "301" "300" "299" "298" "296" "295" "293" "292" "290" "287" "286" "284" "283" "282" "281" "280" "279" "278" "276" "275" "273" "271" "268" "266" "264" "262" "261" "259" "258" "257" "256" "255" "254" "253" "252" "250" "249" "247" "246" "245" "244" "242" "240" "239" "238" "237" "236" "230" "228" "226" "225" "224" "222" "221" "220" "218" "215" "211" "209" "207" "206" "205" "201" "200" "198" "197" "196" "195" "194" "191" "189" "185" "183" "181" "179" "175" "174" "173" "172" "171" "169" "168" "167" "166" "164" "163" "162" "161" "160" "158" "156" "153" "152" "147" "145" "144" "142" "141" "140" "139" "138" "134" "133" "132" "127" "124" "123" "121" "119" "118" "117" "116" "115" "113" "111" "110" "109" "108" "106" "105" "104" "103" "99" "98" "97" "96" "94" "93" "92" "91" "90" "88" "86" "85" "83" "82" "81" "80" "74" "73" "72" "70" "69" "68" "67" "66" "65" "64" "63" "61" "60" "59" "57" "55" "54" "53" "52" "51" "50" "49" "48" "47" "46" "45" "44" "43" "40" "39" "38" "37" "36" "35" "33" "32" "31" "30" "29" "28" "27" "26" "25" "22" "21" "20" "19" "18" "17" "16" "15" "13" "11" "10" "9" "8" "7" "6" "5" "4" "3" "2" "1" 

Redescription R87 Rules: 

Dist: 146 52 1 0 0
W1R: CDMEMORY >= 0.0 <= 0.0 AND EcogSPMem >= 1.0 <= 1.5 
W2R: FDG >= 5.8484 <= 8.53584 
JS: 0.2935103244837758
p-value :5.1653373883686626E-5
Support intersection: 199
Support union: 678

Covered examples (intersection): 
"916" "914" "913" "912" "909" "905" "901" "900" "899" "898" "897" "896" "895" "893" "891" "885" "884" "882" "878" "877" "874" "873" "870" "869" "866" "865" "856" "854" "853" "850" "849" "841" "838" "837" "829" "828" "827" "826" "825" "821" "815" "814" "805" "804" "802" "801" "799" "793" "792" "789" "788" "786" "772" "763" "725" "724" "708" "692" "677" "672" "661" "655" "652" "630" "613" "601" "575" "557" "555" "554" "553" "551" "550" "546" "535" "531" "527" "525" "522" "521" "513" "512" "507" "505" "503" "499" "490" "488" "483" "470" "469" "468" "462" "458" "452" "450" "447" "446" "445" "440" "438" "435" "433" "426" "425" "424" "422" "418" "417" "414" "410" "409" "408" "406" "404" "397" "390" "389" "388" "387" "382" "380" "378" "377" "373" "368" "366" "365" "364" "363" "361" "359" "356" "352" "350" "349" "348" "346" "344" "343" "341" "340" "334" "333" "328" "318" "317" "315" "308" "307" "306" "305" "301" "300" "295" "288" "277" "273" "272" "270" "267" "262" "257" "251" "249" "237" "235" "233" "232" "225" "221" "219" "215" "213" "210" "202" "199" "195" "194" "193" "191" "190" "185" "184" "182" "180" "177" "174" "170" "168" "158" "157" "149" "146" "145" "142" "141" "136" "131" 
Union elements: 
"918" "916" "915" "914" "913" "912" "911" "910" "909" "907" "906" "905" "904" "902" "901" "900" "899" "898" "897" "896" "895" "893" "892" "891" "890" "889" "886" "885" "884" "883" "882" "880" "878" "877" "876" "874" "873" "870" "869" "868" "867" "866" "865" "864" "861" "858" "857" "856" "855" "854" "853" "851" "850" "849" "848" "846" "844" "843" "842" "841" "840" "839" "838" "837" "834" "833" "832" "831" "830" "829" "828" "827" "826" "825" "824" "823" "822" "821" "820" "819" "818" "817" "816" "815" "814" "813" "812" "811" "808" "807" "805" "804" "802" "801" "799" "798" "797" "796" "795" "793" "792" "789" "788" "787" "786" "785" "776" "775" "773" "772" "769" "763" "759" "757" "756" "751" "745" "744" "742" "734" "733" "730" "726" "725" "724" "723" "722" "721" "720" "719" "718" "713" "712" "711" "709" "708" "706" "705" "702" "699" "698" "696" "693" "692" "690" "689" "688" "686" "685" "684" "683" "682" "681" "680" "679" "677" "676" "675" "674" "673" "672" "671" "670" "669" "666" "664" "662" "661" "660" "659" "658" "656" "655" "654" "653" "652" "651" "650" "649" "648" "647" "646" "643" "642" "641" "637" "636" "635" "634" "633" "630" "627" "626" "624" "623" "622" "621" "617" "616" "615" "614" "613" "612" "611" "610" "609" "608" "607" "606" "605" "601" "593" "592" "591" "590" "585" "584" "583" "582" "580" "578" "576" "575" "574" "573" "570" "569" "568" "566" "563" "562" "560" "559" "558" "557" "556" "555" "554" "553" "552" "551" "550" "549" "548" "546" "545" "543" "542" "540" "539" "537" "536" "535" "532" "531" "530" "529" "528" "527" "526" "525" "523" "522" "521" "520" "517" "516" "515" "513" "512" "511" "510" "507" "506" "505" "504" "503" "501" "499" "498" "496" "495" "493" "492" "491" "490" "489" "488" "486" "485" "483" "482" "480" "479" "478" "477" "473" "472" "470" "469" "468" "466" "465" "464" "463" "462" "461" "459" "458" "454" "452" "451" "450" "449" "448" "447" "446" "445" "444" "442" "440" "439" "438" "437" "436" "435" "434" "433" "432" "430" "428" "427" "426" "425" "424" "423" "422" "421" "420" "419" "418" "417" "415" "414" "412" "410" "409" "408" "407" "406" "404" "403" "402" "401" "399" "398" "397" "396" "395" "394" "393" "392" "390" "389" "388" "387" "386" "385" "384" "383" "382" "381" "380" "379" "378" "377" "375" "374" "373" "372" "371" "370" "369" "368" "366" "365" "364" "363" "361" "360" "359" "358" "357" "356" "355" "354" "352" "351" "350" "349" "348" "347" "346" "345" "344" "343" "341" "340" "339" "337" "334" "333" "332" "331" "330" "329" "328" "326" "324" "321" "320" "319" "318" "317" "316" "315" "314" "313" "311" "309" "308" "307" "306" "305" "304" "303" "302" "301" "300" "299" "298" "296" "295" "294" "293" "290" "289" "288" "286" "284" "283" "281" "280" "279" "278" "277" "276" "275" "274" "273" "272" "270" "269" "268" "267" "266" "265" "262" "261" "259" "257" "256" "255" "254" "253" "251" "250" "249" "248" "247" "245" "243" "242" "241" "240" "238" "237" "236" "235" "234" "233" "232" "229" "228" "227" "225" "223" "222" "221" "220" "219" "216" "215" "214" "213" "212" "211" "210" "209" "204" "203" "202" "201" "200" "199" "198" "197" "196" "195" "194" "193" "192" "191" "190" "187" "186" "185" "184" "182" "181" "180" "179" "178" "177" "175" "174" "172" "171" "170" "169" "168" "167" "166" "165" "163" "161" "159" "158" "157" "156" "155" "153" "152" "149" "147" "146" "145" "143" "142" "141" "140" "138" "137" "136" "135" "134" "133" "132" "131" "129" "128" "127" "125" "124" "123" "121" "120" "119" "118" "117" "116" "115" "113" "112" "111" "110" "109" "108" "107" "106" "105" "104" "103" "102" "100" "99" "98" "97" "96" "95" "94" "92" "91" "90" "88" "87" "85" "84" "83" "82" "81" "80" "79" "78" "76" "74" "73" "72" "71" "69" "68" "66" "65" "64" "63" "62" "61" "60" "59" "58" "55" "54" "53" "52" "49" "48" "47" "45" "44" "43" "42" "41" "40" "39" "38" "36" "35" "34" "33" "31" "30" "28" "27" "26" "25" "24" "23" "22" "21" "19" "18" "17" "16" "15" "14" "13" "12" "11" "10" "9" "8" "7" "6" "5" "4" "3" "2" "1" 

Redescription R88 Rules: 

Dist: 0 0 135 45 13
W1R: MOCA >= 23.0 <= 30.0 AND CDMEMORY >= 0.5 <= 1.0 
W2R: PROTEIN >= 0.0 <= 58.0 AND RCT9 >= 2.1 <= 4.2 
JS: 0.3200663349917081
p-value :0.006786743085466451
Support intersection: 193
Support union: 603

Covered examples (intersection): 
"797" "776" "764" "759" "751" "745" "738" "729" "728" "726" "721" "720" "718" "712" "709" "706" "698" "695" "690" "689" "684" "676" "674" "671" "670" "664" "660" "658" "654" "649" "648" "640" "639" "638" "633" "623" "616" "614" "610" "608" "603" "599" "593" "592" "585" "576" "574" "572" "570" "568" "562" "560" "559" "552" "549" "545" "544" "540" "539" "530" "520" "515" "498" "491" "482" "480" "475" "472" "466" "464" "449" "444" "437" "436" "434" "428" "423" "421" "419" "412" "400" "396" "395" "394" "386" "383" "369" "358" "351" "347" "339" "338" "330" "329" "324" "314" "304" "302" "290" "286" "283" "281" "280" "276" "266" "264" "254" "252" "250" "245" "242" "239" "238" "228" "224" "222" "220" "218" "211" "207" "206" "203" "201" "171" "169" "167" "166" "147" "144" "137" "134" "133" "132" "127" "123" "121" "120" "118" "116" "115" "113" "110" "106" "105" "104" "103" "99" "98" "97" "96" "94" "92" "90" "88" "86" "83" "81" "74" "73" "72" "71" "68" "66" "64" "63" "58" "55" "54" "52" "51" "50" "49" "48" "45" "44" "43" "40" "37" "33" "31" "28" "27" "26" "21" "18" "16" "15" "11" "10" "8" "6" "4" "1" 
Union elements: 
"871" "824" "820" "818" "814" "813" "810" "809" "808" "807" "806" "805" "804" "803" "802" "800" "799" "798" "797" "796" "795" "794" "793" "792" "791" "790" "789" "788" "787" "786" "781" "780" "779" "778" "777" "776" "774" "773" "772" "764" "762" "761" "760" "759" "758" "757" "756" "752" "751" "749" "748" "747" "745" "744" "743" "741" "740" "738" "737" "736" "734" "733" "731" "730" "729" "728" "727" "726" "724" "723" "722" "721" "720" "718" "714" "712" "711" "709" "708" "707" "706" "705" "704" "703" "700" "699" "698" "696" "695" "694" "693" "692" "690" "689" "687" "686" "684" "681" "679" "678" "677" "676" "675" "674" "671" "670" "669" "667" "665" "664" "660" "659" "658" "654" "651" "649" "648" "646" "645" "644" "643" "642" "641" "640" "639" "638" "635" "634" "633" "631" "625" "623" "622" "621" "620" "617" "616" "614" "611" "610" "609" "608" "607" "605" "604" "603" "601" "600" "599" "598" "597" "596" "593" "592" "591" "590" "586" "585" "584" "583" "582" "581" "578" "577" "576" "574" "573" "572" "570" "569" "568" "566" "565" "563" "562" "561" "560" "559" "556" "555" "554" "553" "552" "550" "549" "548" "545" "544" "543" "541" "540" "539" "537" "534" "533" "532" "531" "530" "527" "526" "524" "523" "522" "520" "519" "517" "516" "515" "514" "513" "512" "511" "510" "508" "504" "502" "501" "500" "499" "498" "497" "496" "495" "492" "491" "489" "485" "484" "483" "482" "481" "480" "479" "478" "476" "475" "473" "472" "471" "468" "466" "465" "464" "463" "462" "461" "460" "459" "458" "457" "456" "453" "452" "451" "450" "449" "447" "445" "444" "441" "440" "438" "437" "436" "435" "434" "432" "429" "428" "427" "426" "424" "423" "421" "420" "419" "418" "416" "415" "412" "410" "409" "407" "406" "405" "403" "401" "400" "399" "398" "396" "395" "394" "393" "391" "390" "388" "387" "386" "385" "384" "383" "382" "381" "377" "374" "373" "372" "371" "370" "369" "368" "365" "364" "363" "362" "361" "360" "358" "357" "356" "355" "354" "352" "351" "350" "349" "348" "347" "345" "343" "342" "340" "339" "338" "337" "336" "335" "333" "332" "331" "330" "329" "326" "324" "323" "322" "320" "318" "317" "316" "315" "314" "313" "311" "310" "309" "308" "307" "305" "304" "302" "301" "300" "299" "298" "296" "295" "293" "292" "290" "288" "287" "286" "284" "283" "282" "281" "280" "279" "278" "276" "275" "274" "273" "271" "269" "268" "266" "264" "262" "261" "259" "258" "257" "256" "255" "254" "253" "252" "250" "249" "248" "247" "246" "245" "244" "242" "240" "239" "238" "237" "236" "232" "230" "229" "228" "227" "226" "225" "224" "222" "221" "220" "218" "215" "211" "210" "209" "207" "206" "205" "203" "202" "201" "200" "198" "197" "196" "195" "194" "193" "191" "190" "189" "187" "185" "183" "182" "181" "179" "175" "174" "173" "172" "171" "169" "168" "167" "166" "164" "163" "162" "161" "160" "158" "156" "153" "152" "149" "147" "145" "144" "142" "141" "140" "139" "138" "137" "136" "135" "134" "133" "132" "131" "129" "128" "127" "126" "125" "124" "123" "121" "120" "119" "118" "117" "116" "115" "114" "113" "112" "111" "110" "109" "108" "106" "105" "104" "103" "102" "100" "99" "98" "97" "96" "94" "93" "92" "91" "90" "89" "88" "87" "86" "85" "83" "82" "81" "80" "76" "75" "74" "73" "72" "71" "70" "69" "68" "67" "66" "65" "64" "63" "62" "61" "60" "59" "58" "57" "56" "55" "54" "53" "52" "51" "50" "49" "48" "47" "46" "45" "44" "43" "42" "41" "40" "39" "38" "37" "36" "35" "34" "33" "32" "31" "30" "29" "28" "27" "26" "25" "22" "21" "20" "19" "18" "17" "16" "15" "14" "13" "11" "10" "9" "8" "7" "6" "5" "4" "3" "2" "1" 

Redescription R89 Rules: 

Dist: 92 8 1 0 0
W1R: CDMEMORY >= 0.0 <= 0.0 AND EcogSPMem >= 1.0 <= 1.5 
W2R: Entorhinal >= 3141.0 <= 5896.0 AND HMT3 >= 3.6 <= 5.9 AND AV45 >= 0.850872 <= 1.246511 AND FDG >= 6.00023 <= 8.08731 
JS: 0.2518703241895262
p-value :2.064510438026801E-5
Support intersection: 101
Support union: 401

Covered examples (intersection): 
"814" "804" "802" "799" "793" "789" "788" "786" "772" "725" "724" "708" "677" "672" "655" "601" "557" "555" "554" "553" "551" "550" "546" "531" "527" "525" "521" "505" "503" "499" "490" "488" "483" "470" "469" "468" "458" "452" "450" "447" "446" "438" "435" "433" "426" "425" "424" "422" "417" "410" "409" "408" "406" "397" "390" "388" "387" "382" "380" "378" "366" "364" "363" "361" "356" "352" "350" "349" "346" "344" "341" "340" "334" "333" "318" "315" "306" "305" "300" "272" "262" "257" "251" "225" "221" "215" "213" "202" "194" "193" "190" "180" "174" "168" "158" "157" "149" "146" "145" "142" "141" 
Union elements: 
"916" "914" "913" "912" "909" "905" "902" "901" "900" "899" "898" "897" "896" "895" "893" "891" "885" "884" "882" "878" "877" "874" "873" "870" "869" "866" "865" "856" "854" "853" "850" "849" "841" "838" "837" "829" "828" "827" "826" "825" "821" "815" "814" "811" "805" "804" "802" "801" "799" "798" "797" "796" "795" "793" "792" "789" "788" "787" "786" "785" "772" "763" "751" "730" "725" "724" "718" "712" "708" "698" "692" "683" "679" "677" "675" "673" "672" "671" "670" "662" "661" "655" "654" "653" "652" "651" "649" "646" "643" "642" "633" "630" "627" "623" "622" "614" "613" "612" "609" "601" "593" "592" "585" "583" "580" "575" "558" "557" "556" "555" "554" "553" "551" "550" "546" "539" "537" "536" "535" "532" "531" "530" "528" "527" "526" "525" "523" "522" "521" "517" "513" "512" "511" "507" "506" "505" "503" "499" "498" "495" "491" "490" "488" "485" "483" "482" "480" "479" "478" "477" "472" "470" "469" "468" "466" "462" "459" "458" "454" "452" "450" "448" "447" "446" "445" "442" "440" "438" "437" "435" "434" "433" "432" "427" "426" "425" "424" "422" "420" "419" "418" "417" "415" "414" "410" "409" "408" "407" "406" "404" "403" "397" "392" "390" "389" "388" "387" "386" "385" "384" "382" "381" "380" "379" "378" "377" "375" "374" "373" "372" "369" "368" "366" "365" "364" "363" "361" "359" "358" "356" "355" "354" "352" "350" "349" "348" "346" "344" "343" "341" "340" "339" "337" "334" "333" "332" "330" "329" "328" "324" "318" "317" "316" "315" "313" "311" "309" "308" "307" "306" "305" "304" "301" "300" "299" "298" "295" "290" "289" "288" "286" "279" "277" "275" "274" "273" "272" "270" "269" "268" "267" "266" "265" "262" "261" "259" "257" "253" "251" "250" "249" "247" "245" "241" "238" "237" "236" "235" "233" "232" "229" "228" "227" "225" "222" "221" "219" "215" "213" "210" "203" "202" "201" "200" "199" "198" "197" "196" "195" "194" "193" "191" "190" "185" "184" "182" "181" "180" "179" "177" "175" "174" "171" "170" "168" "167" "166" "165" "161" "159" "158" "157" "153" "152" "149" "147" "146" "145" "142" "141" "140" "136" "131" "123" "119" "116" "115" "113" "111" "110" "109" "108" "106" "102" "100" "98" "97" "96" "95" "94" "90" "88" "87" "85" "84" "83" "82" "81" "80" "79" "78" "74" "72" "71" "66" "65" "63" "62" "60" "59" "54" "52" "49" "48" "43" "41" "40" "39" "38" "34" "28" "27" "22" "21" "19" "10" "9" "5" "4" "2" "1" 

Redescription R90 Rules: 

Dist: 58 9 61 8 0
W1R: EcogSPLang >= 1.0 <= 2.333333 AND DELW4 >= 2.0 <= 2.0 AND Q13SCORE >= 0.0 <= 0.0 AND Q4SCORE >= 0.0 <= 6.0 
W2R: RCT20 >= 116.0 <= 222.0 AND Hippocampus >= 6357.0 <= 9822.0 AND FDG >= 5.99655 <= 8.53584 
JS: 0.288135593220339
p-value :1.2144142221626186E-4
Support intersection: 136
Support union: 472

Covered examples (intersection): 
"813" "811" "802" "801" "799" "789" "787" "786" "785" "772" "751" "722" "718" "679" "677" "675" "674" "671" "658" "654" "642" "630" "613" "609" "601" "592" "580" "575" "557" "553" "550" "546" "545" "540" "536" "525" "517" "505" "503" "499" "490" "488" "485" "482" "472" "470" "465" "452" "450" "447" "445" "439" "434" "426" "424" "414" "409" "406" "403" "401" "394" "390" "382" "374" "373" "363" "359" "355" "350" "349" "339" "334" "332" "329" "318" "315" "313" "306" "304" "303" "301" "300" "290" "289" "277" "272" "269" "267" "265" "261" "259" "257" "251" "250" "241" "238" "237" "236" "227" "225" "223" "222" "213" "198" "194" "191" "180" "172" "166" "161" "153" "152" "146" "142" "133" "125" "110" "103" "102" "92" "90" "87" "84" "81" "78" "74" "63" "61" "43" "33" "30" "21" "15" "10" "7" "1" 
Union elements: 
"918" "916" "914" "912" "911" "910" "909" "906" "904" "901" "900" "898" "897" "892" "891" "889" "885" "884" "883" "877" "872" "870" "869" "867" "865" "858" "857" "856" "855" "853" "852" "849" "846" "844" "843" "842" "841" "840" "839" "838" "837" "831" "830" "829" "828" "827" "826" "825" "817" "815" "814" "813" "812" "811" "810" "808" "805" "802" "801" "799" "798" "796" "793" "789" "788" "787" "786" "785" "773" "772" "763" "759" "757" "751" "745" "730" "725" "724" "722" "720" "718" "711" "708" "698" "692" "690" "689" "688" "686" "685" "683" "679" "677" "675" "674" "672" "671" "670" "662" "658" "656" "654" "653" "652" "651" "649" "646" "643" "642" "641" "633" "632" "630" "626" "616" "615" "614" "613" "609" "607" "606" "604" "601" "593" "592" "590" "583" "580" "578" "575" "572" "570" "568" "566" "562" "557" "555" "554" "553" "551" "550" "547" "546" "545" "543" "540" "537" "536" "535" "532" "531" "530" "529" "528" "527" "525" "524" "523" "522" "517" "515" "513" "512" "511" "510" "507" "506" "505" "503" "501" "499" "498" "495" "494" "493" "491" "490" "489" "488" "485" "483" "482" "479" "473" "472" "470" "469" "468" "466" "465" "464" "463" "461" "459" "454" "452" "450" "449" "448" "447" "446" "445" "444" "442" "439" "438" "436" "435" "434" "433" "428" "427" "426" "425" "424" "423" "422" "421" "419" "414" "412" "410" "409" "406" "403" "401" "397" "395" "394" "390" "389" "387" "386" "385" "384" "382" "381" "380" "379" "378" "377" "376" "375" "374" "373" "372" "371" "368" "366" "365" "364" "363" "360" "359" "358" "357" "356" "355" "354" "351" "350" "349" "346" "345" "344" "343" "339" "337" "334" "333" "332" "330" "329" "328" "318" "317" "316" "315" "314" "313" "311" "309" "307" "306" "305" "304" "303" "302" "301" "300" "299" "298" "296" "295" "294" "290" "289" "281" "278" "277" "273" "272" "269" "267" "266" "265" "262" "261" "259" "257" "256" "255" "253" "251" "250" "248" "247" "245" "242" "241" "239" "238" "237" "236" "235" "233" "232" "229" "228" "227" "225" "223" "222" "221" "220" "219" "216" "215" "213" "212" "210" "207" "206" "204" "203" "202" "201" "200" "199" "198" "197" "195" "194" "191" "187" "185" "184" "180" "179" "177" "175" "173" "172" "171" "170" "169" "168" "167" "166" "161" "159" "157" "156" "155" "153" "152" "149" "147" "146" "145" "142" "141" "140" "138" "137" "136" "134" "133" "132" "129" "128" "125" "124" "123" "122" "121" "120" "118" "117" "115" "113" "110" "109" "108" "106" "103" "102" "100" "99" "97" "96" "94" "92" "91" "90" "88" "87" "84" "83" "82" "81" "80" "78" "74" "72" "71" "65" "64" "63" "62" "61" "60" "59" "58" "57" "56" "54" "53" "52" "51" "49" "48" "45" "44" "43" "42" "41" "40" "39" "38" "36" "35" "34" "33" "30" "28" "22" "21" "18" "17" "16" "15" "14" "12" "11" "10" "7" "6" "5" "4" "3" "1" 

Redescription R91 Rules: 

Dist: 0 0 69 28 10
W1R: EcogPtOrgan >= 1.0 <= 1.5 AND IMMT2W5 >= 2.0 <= 2.0 AND MMWRITE >= 1.0 <= 1.0 AND MOCA >= 23.0 <= 29.0 AND CDMEMORY >= 0.5 <= 1.0 AND BCINSOMN >= 1.0 <= 1.0 
W2R: PROTEIN >= 0.0 <= 58.0 AND RCT9 >= 2.1 <= 4.2 
JS: 0.2038095238095238
p-value :3.6718334344254533E-4
Support intersection: 107
Support union: 525

Covered examples (intersection): 
"776" "764" "759" "751" "738" "729" "728" "726" "718" "695" "690" "676" "674" "671" "660" "654" "649" "640" "638" "633" "623" "616" "608" "603" "599" "593" "592" "585" "576" "572" "570" "562" "552" "549" "540" "530" "520" "515" "482" "480" "472" "464" "449" "444" "437" "434" "428" "421" "400" "396" "394" "351" "347" "329" "324" "304" "286" "281" "276" "266" "264" "252" "228" "224" "201" "171" "169" "167" "166" "147" "144" "134" "133" "132" "123" "121" "116" "115" "113" "110" "105" "97" "96" "94" "92" "90" "88" "86" "81" "74" "68" "66" "54" "50" "49" "48" "45" "44" "40" "37" "33" "26" "21" "18" "8" "6" "1" 
Union elements: 
"871" "814" "813" "810" "809" "808" "806" "805" "804" "803" "802" "800" "799" "798" "797" "796" "795" "794" "793" "792" "791" "790" "789" "788" "787" "786" "781" "780" "779" "778" "777" "776" "774" "773" "772" "764" "762" "761" "760" "759" "758" "756" "752" "751" "749" "748" "747" "745" "741" "740" "738" "736" "733" "731" "730" "729" "728" "727" "726" "724" "723" "721" "720" "718" "714" "712" "711" "709" "708" "707" "706" "705" "704" "700" "699" "698" "696" "695" "694" "693" "692" "690" "689" "687" "686" "684" "681" "678" "677" "676" "675" "674" "671" "670" "669" "667" "665" "664" "660" "659" "658" "654" "651" "649" "648" "645" "644" "642" "641" "640" "639" "638" "635" "634" "633" "631" "625" "623" "621" "620" "616" "614" "611" "610" "609" "608" "605" "603" "601" "600" "599" "598" "597" "596" "593" "592" "586" "585" "584" "583" "582" "581" "578" "577" "576" "574" "572" "570" "569" "568" "566" "565" "563" "562" "561" "560" "559" "556" "555" "554" "553" "552" "550" "549" "548" "545" "544" "541" "540" "539" "537" "534" "531" "530" "527" "526" "523" "522" "520" "519" "516" "515" "514" "513" "512" "511" "510" "508" "504" "500" "499" "498" "497" "496" "495" "491" "485" "484" "483" "482" "481" "480" "479" "478" "476" "475" "473" "472" "468" "466" "465" "464" "462" "461" "460" "459" "458" "457" "456" "453" "452" "451" "450" "449" "447" "445" "444" "441" "440" "438" "437" "436" "435" "434" "429" "428" "426" "424" "423" "421" "420" "419" "418" "416" "415" "412" "410" "409" "407" "406" "405" "403" "400" "399" "398" "396" "395" "394" "393" "391" "390" "388" "387" "386" "384" "383" "382" "381" "377" "374" "373" "372" "370" "369" "368" "365" "364" "363" "362" "361" "360" "358" "356" "355" "354" "352" "351" "350" "349" "348" "347" "345" "343" "342" "340" "339" "338" "337" "335" "333" "331" "330" "329" "326" "324" "322" "320" "318" "317" "316" "315" "314" "311" "310" "309" "308" "307" "305" "304" "302" "301" "300" "298" "296" "295" "292" "290" "288" "287" "286" "284" "283" "281" "280" "279" "276" "275" "274" "273" "271" "269" "268" "266" "264" "262" "261" "259" "258" "257" "256" "254" "252" "250" "249" "247" "246" "245" "244" "242" "240" "239" "238" "237" "236" "232" "230" "228" "226" "225" "224" "222" "221" "220" "218" "215" "211" "210" "209" "207" "206" "205" "203" "202" "201" "200" "198" "195" "194" "193" "191" "190" "189" "187" "185" "183" "182" "181" "179" "175" "174" "173" "172" "171" "169" "168" "167" "166" "164" "163" "162" "160" "158" "156" "153" "149" "147" "145" "144" "142" "141" "140" "139" "138" "137" "136" "135" "134" "133" "132" "131" "129" "128" "127" "124" "123" "121" "120" "118" "117" "116" "115" "113" "112" "111" "110" "109" "108" "106" "105" "104" "103" "102" "100" "99" "98" "97" "96" "94" "93" "92" "91" "90" "89" "88" "86" "85" "83" "81" "76" "74" "73" "72" "71" "70" "69" "68" "67" "66" "64" "63" "61" "60" "58" "57" "55" "54" "53" "52" "51" "50" "49" "48" "47" "45" "44" "43" "40" "39" "37" "36" "35" "33" "32" "31" "30" "29" "28" "27" "26" "25" "21" "18" "17" "16" "15" "13" "11" "10" "9" "8" "6" "5" "4" "3" "1" 

Redescription R92 Rules: 

Dist: 0 0 76 24 7
W1R: IMMT2W5 >= 2.0 <= 2.0 AND MOCA >= 23.0 <= 30.0 AND CDMEMORY >= 0.5 <= 1.0 
W2R: PROTEIN >= 0.0 <= 58.0 AND ICV >= 1448644.989551 <= 2072473.303068 AND MidTemp >= 16167.0 <= 29435.0 AND WholeBrain >= 1009956.611565 <= 1443990.508923 AND RCT9 >= 2.1 <= 4.2 
JS: 0.25
p-value :2.1343644913862647E-4
Support intersection: 107
Support union: 428

Covered examples (intersection): 
"751" "745" "738" "729" "728" "726" "721" "718" "712" "709" "698" "690" "684" "660" "649" "639" "638" "633" "623" "610" "608" "603" "599" "585" "572" "570" "568" "562" "552" "545" "539" "530" "515" "491" "482" "475" "472" "466" "449" "434" "428" "419" "412" "400" "396" "394" "358" "351" "347" "339" "338" "330" "329" "324" "304" "290" "286" "281" "266" "250" "245" "228" "224" "222" "218" "207" "206" "201" "171" "169" "147" "133" "127" "123" "116" "115" "113" "110" "106" "97" "96" "92" "90" "88" "86" "81" "74" "68" "63" "55" "54" "51" "50" "49" "48" "45" "43" "40" "37" "28" "27" "21" "18" "16" "15" "10" "1" 
Union elements: 
"871" "824" "820" "818" "814" "813" "809" "807" "804" "800" "799" "798" "797" "795" "794" "791" "788" "787" "786" "781" "778" "777" "776" "774" "773" "764" "761" "759" "757" "751" "745" "744" "743" "738" "737" "736" "734" "730" "729" "728" "727" "726" "722" "721" "720" "718" "712" "711" "709" "708" "707" "706" "704" "703" "698" "695" "690" "689" "684" "679" "676" "675" "674" "671" "670" "669" "667" "664" "660" "658" "654" "651" "649" "648" "646" "645" "643" "642" "640" "639" "638" "635" "633" "623" "622" "617" "616" "614" "610" "609" "608" "607" "605" "604" "603" "601" "599" "598" "596" "593" "592" "591" "590" "585" "583" "581" "577" "576" "574" "573" "572" "570" "568" "566" "565" "562" "560" "559" "556" "555" "553" "552" "549" "545" "544" "543" "540" "539" "537" "533" "532" "530" "526" "524" "522" "520" "519" "517" "515" "514" "511" "502" "501" "500" "498" "497" "496" "492" "491" "489" "485" "484" "483" "482" "480" "476" "475" "473" "472" "471" "468" "466" "465" "464" "463" "460" "458" "451" "449" "447" "444" "440" "438" "437" "436" "435" "434" "432" "428" "427" "426" "423" "421" "420" "419" "416" "415" "412" "410" "409" "407" "405" "403" "401" "400" "399" "396" "395" "394" "390" "386" "385" "384" "383" "374" "372" "371" "369" "363" "362" "361" "358" "357" "355" "352" "351" "350" "349" "347" "345" "343" "339" "338" "336" "333" "332" "331" "330" "329" "324" "323" "318" "314" "313" "311" "308" "305" "304" "302" "301" "300" "299" "298" "296" "293" "292" "290" "286" "283" "282" "281" "280" "279" "278" "276" "275" "273" "271" "266" "264" "261" "259" "258" "257" "256" "255" "254" "253" "252" "250" "248" "247" "245" "242" "240" "239" "238" "237" "236" "229" "228" "227" "225" "224" "222" "220" "218" "215" "211" "207" "206" "203" "201" "198" "197" "196" "191" "185" "181" "179" "175" "173" "172" "171" "169" "167" "166" "164" "162" "161" "160" "158" "153" "152" "147" "145" "144" "142" "141" "140" "139" "137" "134" "133" "132" "127" "126" "125" "124" "123" "121" "120" "119" "118" "117" "116" "115" "114" "113" "111" "110" "108" "106" "105" "104" "103" "99" "98" "97" "96" "94" "93" "92" "91" "90" "88" "87" "86" "83" "82" "81" "80" "75" "74" "73" "72" "71" "70" "68" "66" "65" "64" "63" "62" "61" "60" "59" "58" "56" "55" "54" "52" "51" "50" "49" "48" "47" "46" "45" "44" "43" "42" "41" "40" "39" "38" "37" "36" "34" "33" "32" "31" "30" "29" "28" "27" "26" "22" "21" "20" "19" "18" "17" "16" "15" "14" "13" "11" "10" "9" "8" "7" "6" "5" "4" "3" "2" "1" 

Redescription R93 Rules: 

Dist: 0 0 90 31 12
W1R: IMMT2W5 >= 2.0 <= 2.0 AND MOCA >= 23.0 <= 30.0 AND CDMEMORY >= 0.5 <= 1.0 AND BCINSOMN >= 1.0 <= 1.0 
W2R: PROTEIN >= 0.0 <= 58.0 AND ICV >= 1348583.728697 <= 2072473.303068 AND WholeBrain >= 894110.060422 <= 1443990.508923 AND RCT9 >= 2.1 <= 4.2 
JS: 0.2714285714285714
p-value :2.8261494620640537E-4
Support intersection: 133
Support union: 490

Covered examples (intersection): 
"764" "759" "751" "738" "729" "728" "726" "720" "718" "709" "690" "674" "671" "660" "654" "649" "648" "639" "638" "633" "623" "616" "610" "608" "603" "599" "593" "592" "585" "576" "574" "572" "570" "562" "552" "545" "540" "539" "530" "520" "515" "491" "482" "480" "475" "472" "464" "449" "437" "434" "428" "421" "400" "396" "395" "394" "351" "347" "339" "338" "330" "329" "324" "304" "302" "290" "286" "283" "281" "280" "276" "266" "264" "252" "250" "245" "239" "238" "228" "224" "222" "220" "218" "211" "206" "201" "171" "169" "166" "147" "144" "134" "133" "127" "123" "116" "115" "113" "110" "106" "97" "96" "92" "90" "88" "86" "81" "74" "72" "68" "66" "64" "55" "54" "50" "49" "48" "45" "44" "43" "40" "37" "33" "28" "26" "21" "18" "16" "15" "8" "6" "4" "1" 
Union elements: 
"871" "820" "818" "814" "813" "809" "808" "805" "804" "803" "800" "799" "798" "796" "795" "794" "793" "791" "790" "789" "788" "787" "786" "781" "778" "777" "776" "774" "773" "772" "764" "762" "761" "759" "758" "757" "752" "751" "749" "748" "745" "744" "741" "738" "737" "736" "734" "733" "730" "729" "728" "727" "726" "724" "723" "722" "721" "720" "718" "712" "711" "709" "708" "707" "706" "705" "704" "698" "696" "695" "693" "690" "689" "687" "686" "684" "679" "678" "676" "675" "674" "671" "670" "669" "667" "665" "664" "660" "659" "658" "654" "651" "649" "648" "646" "645" "643" "642" "641" "640" "639" "638" "635" "634" "633" "631" "625" "623" "620" "617" "616" "614" "611" "610" "609" "608" "607" "605" "603" "601" "599" "598" "597" "596" "593" "592" "590" "586" "585" "584" "583" "581" "577" "576" "574" "573" "572" "570" "569" "568" "566" "565" "562" "561" "560" "559" "556" "555" "554" "553" "552" "549" "548" "545" "544" "543" "541" "540" "539" "537" "534" "533" "530" "527" "526" "523" "522" "520" "519" "517" "515" "514" "512" "511" "508" "504" "501" "500" "499" "498" "497" "496" "491" "489" "485" "484" "483" "482" "480" "479" "476" "475" "473" "472" "471" "468" "466" "465" "464" "461" "460" "458" "457" "456" "453" "452" "451" "450" "449" "447" "445" "444" "441" "440" "438" "437" "436" "435" "434" "432" "429" "428" "426" "424" "423" "421" "420" "419" "418" "416" "415" "412" "410" "409" "407" "405" "403" "400" "399" "398" "396" "395" "394" "391" "390" "388" "386" "384" "383" "382" "377" "374" "372" "368" "363" "362" "361" "360" "358" "357" "355" "354" "352" "351" "350" "349" "347" "345" "343" "342" "340" "339" "338" "336" "333" "331" "330" "329" "326" "324" "323" "322" "318" "317" "316" "311" "310" "309" "308" "305" "304" "302" "301" "300" "299" "298" "296" "295" "293" "292" "290" "287" "286" "284" "283" "282" "281" "280" "279" "278" "276" "275" "273" "271" "268" "266" "264" "262" "261" "259" "258" "257" "256" "255" "254" "253" "252" "250" "249" "247" "246" "245" "244" "242" "240" "239" "238" "237" "236" "230" "228" "226" "225" "224" "222" "221" "220" "218" "215" "211" "207" "206" "205" "201" "200" "198" "197" "196" "195" "194" "191" "189" "185" "183" "181" "179" "175" "174" "173" "172" "171" "169" "168" "167" "166" "164" "163" "162" "161" "160" "158" "156" "153" "152" "147" "145" "144" "142" "141" "140" "139" "134" "133" "132" "127" "124" "123" "121" "119" "118" "117" "116" "115" "113" "111" "110" "109" "108" "106" "105" "104" "103" "99" "98" "97" "96" "94" "93" "92" "91" "90" "88" "86" "85" "83" "82" "81" "80" "74" "73" "72" "70" "69" "68" "67" "66" "65" "64" "63" "61" "60" "59" "57" "55" "54" "53" "52" "51" "50" "49" "48" "47" "46" "45" "44" "43" "40" "39" "38" "37" "36" "35" "33" "32" "30" "29" "28" "27" "26" "25" "22" "21" "20" "19" "18" "17" "16" "15" "13" "11" "10" "9" "8" "7" "6" "5" "4" "3" "2" "1" 

Redescription R94 Rules: 

Dist: 0 0 114 36 13
W1R: IMMT2W5 >= 2.0 <= 2.0 AND MOCA >= 23.0 <= 30.0 AND CDMEMORY >= 0.5 <= 1.0 
W2R: PROTEIN >= 0.0 <= 58.0 AND ICV >= 1348583.728697 <= 2072473.303068 AND RCT9 >= 2.1 <= 4.2 
JS: 0.30185185185185187
p-value :0.0020384465309392086
Support intersection: 163
Support union: 540

Covered examples (intersection): 
"776" "764" "759" "751" "745" "738" "729" "728" "726" "721" "720" "718" "712" "709" "706" "698" "690" "689" "684" "674" "671" "660" "654" "649" "648" "640" "639" "638" "633" "623" "616" "614" "610" "608" "603" "599" "593" "592" "585" "576" "574" "572" "570" "568" "562" "559" "552" "545" "540" "539" "530" "520" "515" "491" "482" "480" "475" "472" "466" "464" "449" "437" "436" "434" "428" "423" "421" "419" "412" "400" "396" "395" "394" "358" "351" "347" "339" "338" "330" "329" "324" "304" "302" "290" "286" "283" "281" "280" "276" "266" "264" "254" "252" "250" "245" "239" "238" "228" "224" "222" "220" "218" "211" "207" "206" "201" "171" "169" "166" "147" "144" "134" "133" "127" "123" "116" "115" "113" "110" "106" "104" "99" "97" "96" "92" "90" "88" "86" "83" "81" "74" "72" "68" "66" "64" "63" "55" "54" "52" "51" "50" "49" "48" "45" "44" "43" "40" "37" "33" "31" "28" "27" "26" "21" "18" "16" "15" "11" "10" "8" "6" "4" "1" 
Union elements: 
"871" "824" "820" "818" "814" "813" "810" "809" "808" "807" "805" "804" "803" "800" "799" "798" "797" "796" "795" "794" "793" "792" "791" "790" "789" "788" "787" "786" "781" "778" "777" "776" "774" "773" "772" "764" "762" "761" "759" "758" "757" "752" "751" "749" "748" "745" "744" "743" "741" "740" "738" "737" "736" "734" "733" "730" "729" "728" "727" "726" "724" "723" "722" "721" "720" "718" "712" "711" "709" "708" "707" "706" "705" "704" "703" "698" "696" "695" "693" "690" "689" "687" "686" "684" "679" "678" "676" "675" "674" "671" "670" "669" "667" "665" "664" "660" "659" "658" "654" "651" "649" "648" "646" "645" "643" "642" "641" "640" "639" "638" "635" "634" "633" "631" "625" "623" "622" "621" "620" "617" "616" "614" "611" "610" "609" "608" "607" "605" "604" "603" "601" "599" "598" "597" "596" "593" "592" "591" "590" "586" "585" "584" "583" "581" "578" "577" "576" "574" "573" "572" "570" "569" "568" "566" "565" "562" "561" "560" "559" "556" "555" "554" "553" "552" "549" "548" "545" "544" "543" "541" "540" "539" "537" "534" "533" "532" "530" "527" "526" "524" "523" "522" "520" "519" "517" "515" "514" "512" "511" "508" "504" "502" "501" "500" "499" "498" "497" "496" "492" "491" "489" "485" "484" "483" "482" "480" "479" "476" "475" "473" "472" "471" "468" "466" "465" "464" "463" "461" "460" "459" "458" "457" "456" "453" "452" "451" "450" "449" "447" "445" "444" "441" "440" "438" "437" "436" "435" "434" "432" "429" "428" "427" "426" "424" "423" "421" "420" "419" "418" "416" "415" "412" "410" "409" "407" "405" "403" "401" "400" "399" "398" "396" "395" "394" "391" "390" "388" "386" "385" "384" "383" "382" "377" "374" "372" "371" "369" "368" "363" "362" "361" "360" "358" "357" "355" "354" "352" "351" "350" "349" "347" "345" "343" "342" "340" "339" "338" "336" "335" "333" "332" "331" "330" "329" "326" "324" "323" "322" "318" "317" "316" "314" "313" "311" "310" "309" "308" "305" "304" "302" "301" "300" "299" "298" "296" "295" "293" "292" "290" "287" "286" "284" "283" "282" "281" "280" "279" "278" "276" "275" "273" "271" "268" "266" "264" "262" "261" "259" "258" "257" "256" "255" "254" "253" "252" "250" "249" "248" "247" "246" "245" "244" "242" "240" "239" "238" "237" "236" "230" "229" "228" "227" "226" "225" "224" "222" "221" "220" "218" "215" "211" "209" "207" "206" "205" "203" "201" "200" "198" "197" "196" "195" "194" "191" "189" "185" "183" "181" "179" "175" "174" "173" "172" "171" "169" "168" "167" "166" "164" "163" "162" "161" "160" "158" "156" "153" "152" "147" "145" "144" "142" "141" "140" "139" "138" "137" "134" "133" "132" "127" "126" "125" "124" "123" "121" "120" "119" "118" "117" "116" "115" "114" "113" "111" "110" "109" "108" "106" "105" "104" "103" "99" "98" "97" "96" "94" "93" "92" "91" "90" "88" "87" "86" "85" "83" "82" "81" "80" "75" "74" "73" "72" "71" "70" "69" "68" "67" "66" "65" "64" "63" "62" "61" "60" "59" "58" "57" "56" "55" "54" "53" "52" "51" "50" "49" "48" "47" "46" "45" "44" "43" "42" "41" "40" "39" "38" "37" "36" "35" "34" "33" "32" "31" "30" "29" "28" "27" "26" "25" "22" "21" "20" "19" "18" "17" "16" "15" "14" "13" "11" "10" "9" "8" "7" "6" "5" "4" "3" "2" "1" 

Redescription R95 Rules: 

Dist: 0 0 131 54 13
W1R: IMMT2W5 >= 2.0 <= 2.0 AND MMWRITE >= 1.0 <= 1.0 AND MOCA >= 23.0 <= 29.0 AND CDMEMORY >= 0.5 <= 1.0 AND BCINSOMN >= 1.0 <= 1.0 
W2R: RCT9 >= 2.1 <= 4.2 
JS: 0.2731034482758621
p-value :0.009828108838059513
Support intersection: 198
Support union: 725

Covered examples (intersection): 
"781" "776" "773" "764" "759" "757" "751" "738" "737" "729" "728" "726" "720" "718" "709" "707" "695" "690" "689" "676" "675" "674" "671" "664" "660" "654" "649" "648" "642" "640" "639" "638" "633" "623" "617" "616" "610" "609" "608" "603" "599" "593" "592" "590" "585" "576" "574" "572" "570" "566" "562" "552" "549" "545" "544" "543" "540" "539" "537" "533" "530" "520" "517" "515" "498" "497" "491" "482" "480" "475" "473" "472" "471" "465" "464" "449" "444" "437" "434" "432" "428" "421" "420" "415" "400" "396" "395" "394" "386" "374" "372" "357" "355" "351" "347" "339" "338" "336" "330" "329" "324" "304" "302" "293" "290" "286" "283" "282" "281" "280" "276" "266" "264" "261" "253" "252" "250" "245" "238" "228" "224" "222" "220" "218" "211" "206" "201" "197" "181" "175" "172" "171" "169" "167" "166" "161" "152" "147" "144" "139" "134" "133" "132" "127" "124" "123" "121" "117" "116" "115" "113" "111" "110" "108" "106" "105" "97" "96" "94" "92" "91" "90" "88" "86" "81" "74" "72" "68" "66" "65" "64" "61" "59" "55" "54" "50" "49" "48" "45" "44" "43" "40" "37" "33" "30" "29" "28" "26" "21" "18" "16" "15" "8" "7" "6" "5" "4" "1" 
Union elements: 
"871" "820" "814" "813" "810" "809" "808" "806" "805" "804" "803" "802" "801" "800" "799" "798" "797" "796" "795" "794" "793" "792" "791" "790" "789" "788" "787" "786" "784" "783" "782" "781" "780" "779" "778" "777" "776" "775" "774" "773" "772" "771" "770" "769" "768" "767" "766" "765" "764" "762" "761" "760" "759" "758" "757" "756" "755" "754" "752" "751" "750" "749" "748" "747" "745" "741" "740" "738" "737" "736" "733" "732" "731" "730" "729" "728" "727" "726" "724" "723" "722" "721" "720" "718" "717" "715" "714" "713" "712" "711" "710" "709" "708" "707" "706" "705" "704" "702" "701" "700" "699" "698" "696" "695" "694" "693" "692" "691" "690" "689" "688" "687" "686" "685" "684" "683" "682" "681" "680" "679" "678" "677" "676" "675" "674" "673" "672" "671" "670" "669" "668" "667" "665" "664" "663" "660" "659" "658" "656" "655" "654" "653" "651" "650" "649" "648" "647" "646" "645" "644" "643" "642" "641" "640" "639" "638" "637" "635" "634" "633" "632" "631" "630" "629" "628" "627" "625" "624" "623" "622" "621" "620" "618" "617" "616" "615" "614" "613" "611" "610" "609" "608" "605" "603" "601" "600" "599" "598" "597" "596" "594" "593" "592" "590" "589" "588" "586" "585" "584" "583" "582" "581" "580" "578" "577" "576" "575" "574" "573" "572" "570" "569" "568" "567" "566" "565" "564" "563" "562" "561" "560" "559" "558" "557" "556" "555" "554" "553" "552" "551" "550" "549" "548" "547" "546" "545" "544" "543" "541" "540" "539" "538" "537" "536" "534" "533" "532" "531" "530" "529" "528" "527" "526" "523" "522" "521" "520" "519" "518" "517" "516" "515" "514" "513" "512" "511" "510" "508" "506" "505" "504" "503" "502" "501" "500" "499" "498" "497" "496" "495" "494" "493" "491" "490" "488" "485" "484" "483" "482" "481" "480" "479" "478" "477" "476" "475" "473" "472" "471" "470" "469" "468" "467" "466" "465" "464" "462" "461" "460" "459" "458" "457" "456" "455" "454" "453" "452" "451" "450" "449" "448" "447" "445" "444" "442" "441" "440" "439" "438" "437" "436" "435" "434" "432" "431" "430" "429" "428" "427" "426" "425" "424" "423" "422" "421" "420" "419" "418" "416" "415" "413" "412" "411" "410" "409" "408" "407" "406" "405" "403" "402" "401" "400" "399" "398" "396" "395" "394" "393" "391" "390" "389" "388" "387" "386" "384" "383" "382" "381" "379" "377" "376" "375" "374" "373" "372" "370" "369" "368" "367" "366" "365" "364" "363" "362" "361" "360" "359" "358" "357" "356" "355" "354" "352" "351" "350" "349" "348" "347" "346" "345" "343" "342" "341" "340" "339" "338" "337" "336" "335" "333" "332" "331" "330" "329" "328" "327" "326" "325" "324" "323" "322" "321" "320" "319" "318" "317" "316" "315" "314" "312" "311" "310" "309" "308" "307" "305" "304" "303" "302" "301" "300" "299" "298" "297" "296" "295" "294" "293" "292" "291" "290" "289" "288" "287" "286" "285" "284" "283" "282" "281" "280" "279" "278" "277" "276" "275" "274" "273" "272" "271" "270" "269" "268" "267" "266" "265" "264" "263" "262" "261" "259" "258" "257" "256" "255" "254" "253" "252" "251" "250" "249" "248" "247" "246" "245" "244" "242" "241" "240" "239" "238" "237" "236" "235" "234" "232" "231" "230" "228" "226" "225" "224" "223" "222" "221" "220" "219" "218" "217" "216" "215" "213" "212" "211" "210" "209" "208" "207" "206" "205" "203" "202" "201" "200" "198" "197" "196" "195" "194" "193" "191" "190" "189" "188" "187" "186" "185" "183" "182" "181" "179" "176" "175" "174" "173" "172" "171" "170" "169" "168" "167" "166" "165" "164" "163" "162" "161" "160" "159" "158" "157" "156" "155" "153" "152" "151" "149" "148" "147" "146" "145" "144" "143" "142" "141" "140" "139" "138" "137" "136" "135" "134" "133" "132" "131" "129" "128" "127" "124" "123" "121" "120" "119" "118" "117" "116" "115" "114" "113" "112" "111" "110" "109" "108" "107" "106" "105" "104" "103" "102" "101" "100" "99" "98" "97" "96" "94" "93" "92" "91" "90" "89" "88" "86" "85" "84" "83" "82" "81" "80" "79" "78" "76" "75" "74" "73" "72" "71" "70" "69" "68" "67" "66" "65" "64" "63" "62" "61" "60" "59" "58" "57" "56" "55" "54" "53" "52" "51" "50" "49" "48" "47" "46" "45" "44" "43" "40" "39" "38" "37" "36" "35" "34" "33" "32" "31" "30" "29" "28" "27" "26" "25" "24" "23" "21" "20" "18" "17" "16" "15" "14" "13" "12" "11" "10" "9" "8" "7" "6" "5" "4" "3" "2" "1" 

Redescription R96 Rules: 

Dist: 46 7 49 8 0
W1R: RAVLTPercForgetting >= -37.5 <= 45.454545 AND DELW4 >= 2.0 <= 2.0 AND Q4SCORE >= 0.0 <= 4.0 
W2R: RCT14 >= 74.0 <= 513.0 AND Hippocampus >= 6606.0 <= 9929.0 AND FDG >= 5.95883 <= 8.53584 
JS: 0.24774774774774774
p-value :0.001407784115890709
Support intersection: 110
Support union: 444

Covered examples (intersection): 
"813" "805" "802" "799" "798" "787" "786" "772" "725" "718" "708" "698" "679" "677" "674" "672" "671" "656" "655" "654" "642" "617" "613" "607" "601" "592" "580" "578" "557" "555" "554" "548" "546" "545" "543" "525" "520" "512" "505" "503" "493" "488" "472" "470" "465" "452" "449" "446" "439" "433" "422" "419" "409" "401" "388" "387" "384" "374" "373" "368" "363" "358" "356" "355" "350" "346" "334" "333" "329" "318" "315" "272" "269" "261" "257" "251" "250" "238" "237" "233" "228" "227" "213" "195" "167" "165" "161" "152" "147" "146" "91" "90" "84" "82" "81" "74" "72" "64" "62" "41" "39" "33" "18" "15" "14" "11" "7" "6" "5" "1" 
Union elements: 
"914" "912" "911" "909" "907" "906" "904" "900" "898" "897" "896" "894" "893" "892" "891" "890" "889" "885" "884" "882" "879" "876" "873" "870" "868" "866" "861" "857" "856" "855" "854" "850" "849" "846" "844" "843" "842" "840" "837" "832" "831" "830" "829" "827" "826" "822" "821" "817" "814" "813" "812" "811" "808" "807" "805" "804" "802" "801" "799" "798" "797" "793" "792" "789" "788" "787" "786" "785" "773" "772" "764" "763" "759" "751" "745" "737" "734" "730" "727" "725" "722" "720" "718" "708" "703" "698" "692" "689" "688" "686" "685" "679" "677" "674" "672" "671" "670" "664" "662" "660" "659" "658" "656" "655" "654" "653" "651" "649" "643" "642" "641" "633" "630" "627" "626" "623" "622" "617" "616" "615" "614" "613" "609" "607" "606" "604" "601" "593" "592" "590" "583" "580" "578" "575" "571" "566" "559" "557" "555" "554" "553" "551" "550" "548" "546" "545" "543" "540" "539" "537" "536" "535" "533" "532" "531" "530" "529" "528" "527" "526" "525" "524" "523" "522" "521" "520" "517" "515" "513" "512" "511" "510" "507" "505" "503" "501" "499" "498" "494" "493" "491" "490" "489" "488" "485" "482" "479" "472" "470" "468" "466" "465" "464" "459" "458" "454" "452" "450" "449" "448" "447" "446" "445" "444" "439" "438" "435" "434" "433" "430" "428" "427" "426" "425" "424" "423" "422" "421" "419" "418" "417" "412" "409" "408" "406" "402" "401" "398" "397" "396" "395" "394" "393" "390" "389" "388" "387" "386" "385" "384" "381" "380" "379" "378" "375" "374" "373" "371" "368" "366" "364" "363" "361" "360" "358" "357" "356" "355" "350" "349" "346" "344" "339" "337" "334" "333" "330" "329" "328" "322" "318" "317" "315" "314" "313" "311" "306" "304" "301" "300" "299" "298" "296" "295" "294" "293" "290" "289" "288" "286" "281" "276" "274" "273" "272" "270" "269" "267" "266" "265" "261" "259" "257" "251" "250" "249" "247" "242" "241" "239" "238" "237" "236" "235" "233" "232" "229" "228" "227" "223" "221" "219" "216" "215" "213" "212" "210" "206" "203" "202" "200" "199" "198" "197" "195" "193" "191" "190" "187" "186" "184" "182" "181" "180" "179" "178" "175" "172" "171" "169" "168" "167" "166" "165" "161" "159" "157" "156" "152" "149" "147" "146" "145" "142" "141" "138" "137" "136" "134" "133" "128" "125" "120" "116" "115" "111" "110" "109" "108" "105" "104" "103" "102" "99" "97" "96" "95" "94" "92" "91" "90" "88" "87" "84" "82" "81" "80" "79" "78" "74" "72" "71" "66" "65" "64" "63" "62" "61" "59" "56" "54" "52" "51" "49" "48" "45" "41" "40" "39" "36" "34" "33" "30" "28" "25" "22" "19" "18" "17" "16" "15" "14" "12" "11" "10" "9" "8" "7" "6" "5" "4" "3" "2" "1" 

Redescription R97 Rules: 

Dist: 0 0 98 37 13
W1R: IMMT2W5 >= 2.0 <= 2.0 AND MMWRITE >= 1.0 <= 1.0 AND MOCA >= 23.0 <= 29.0 AND CDMEMORY >= 0.5 <= 1.0 AND BCINSOMN >= 1.0 <= 1.0 
W2R: PROTEIN >= 0.0 <= 58.0 AND RCT9 >= 2.1 <= 4.2 
JS: 0.2638146167557932
p-value :0.001958420923294124
Support intersection: 148
Support union: 561

Covered examples (intersection): 
"776" "764" "759" "751" "738" "729" "728" "726" "720" "718" "709" "695" "690" "689" "676" "674" "671" "664" "660" "654" "649" "648" "640" "639" "638" "633" "623" "616" "610" "608" "603" "599" "593" "592" "585" "576" "574" "572" "570" "562" "552" "549" "545" "544" "540" "539" "530" "520" "515" "498" "491" "482" "480" "475" "472" "464" "449" "444" "437" "434" "428" "421" "400" "396" "395" "394" "386" "351" "347" "339" "338" "330" "329" "324" "304" "302" "290" "286" "283" "281" "280" "276" "266" "264" "252" "250" "245" "238" "228" "224" "222" "220" "218" "211" "206" "201" "171" "169" "167" "166" "147" "144" "134" "133" "132" "127" "123" "121" "116" "115" "113" "110" "106" "105" "97" "96" "94" "92" "90" "88" "86" "81" "74" "72" "68" "66" "64" "55" "54" "50" "49" "48" "45" "44" "43" "40" "37" "33" "28" "26" "21" "18" "16" "15" "8" "6" "4" "1" 
Union elements: 
"871" "820" "814" "813" "810" "809" "808" "806" "805" "804" "803" "802" "800" "799" "798" "797" "796" "795" "794" "793" "792" "791" "790" "789" "788" "787" "786" "781" "780" "779" "778" "777" "776" "774" "773" "772" "764" "762" "761" "760" "759" "758" "757" "756" "752" "751" "749" "748" "747" "745" "741" "740" "738" "737" "736" "733" "731" "730" "729" "728" "727" "726" "724" "723" "722" "721" "720" "718" "714" "712" "711" "709" "708" "707" "706" "705" "704" "700" "699" "698" "696" "695" "694" "693" "692" "690" "689" "687" "686" "684" "681" "679" "678" "677" "676" "675" "674" "671" "670" "669" "667" "665" "664" "660" "659" "658" "654" "651" "649" "648" "646" "645" "644" "643" "642" "641" "640" "639" "638" "635" "634" "633" "631" "625" "623" "621" "620" "617" "616" "614" "611" "610" "609" "608" "605" "603" "601" "600" "599" "598" "597" "596" "593" "592" "590" "586" "585" "584" "583" "582" "581" "578" "577" "576" "574" "573" "572" "570" "569" "568" "566" "565" "563" "562" "561" "560" "559" "556" "555" "554" "553" "552" "550" "549" "548" "545" "544" "543" "541" "540" "539" "537" "534" "533" "531" "530" "527" "526" "523" "522" "520" "519" "517" "516" "515" "514" "513" "512" "511" "510" "508" "504" "501" "500" "499" "498" "497" "496" "495" "491" "485" "484" "483" "482" "481" "480" "479" "478" "476" "475" "473" "472" "471" "468" "466" "465" "464" "462" "461" "460" "459" "458" "457" "456" "453" "452" "451" "450" "449" "447" "445" "444" "441" "440" "438" "437" "436" "435" "434" "432" "429" "428" "426" "424" "423" "421" "420" "419" "418" "416" "415" "412" "410" "409" "407" "406" "405" "403" "400" "399" "398" "396" "395" "394" "393" "391" "390" "388" "387" "386" "384" "383" "382" "381" "377" "374" "373" "372" "370" "369" "368" "365" "364" "363" "362" "361" "360" "358" "357" "356" "355" "354" "352" "351" "350" "349" "348" "347" "345" "343" "342" "340" "339" "338" "337" "336" "335" "333" "331" "330" "329" "326" "324" "323" "322" "320" "318" "317" "316" "315" "314" "311" "310" "309" "308" "307" "305" "304" "302" "301" "300" "299" "298" "296" "295" "293" "292" "290" "288" "287" "286" "284" "283" "282" "281" "280" "279" "276" "275" "274" "273" "271" "269" "268" "266" "264" "262" "261" "259" "258" "257" "256" "255" "254" "253" "252" "250" "249" "247" "246" "245" "244" "242" "240" "239" "238" "237" "236" "232" "230" "228" "226" "225" "224" "222" "221" "220" "218" "215" "211" "210" "209" "207" "206" "205" "203" "202" "201" "200" "198" "197" "196" "195" "194" "193" "191" "190" "189" "187" "185" "183" "182" "181" "179" "175" "174" "173" "172" "171" "169" "168" "167" "166" "164" "163" "162" "161" "160" "158" "156" "153" "152" "149" "147" "145" "144" "142" "141" "140" "139" "138" "137" "136" "135" "134" "133" "132" "131" "129" "128" "127" "124" "123" "121" "120" "119" "118" "117" "116" "115" "113" "112" "111" "110" "109" "108" "106" "105" "104" "103" "102" "100" "99" "98" "97" "96" "94" "93" "92" "91" "90" "89" "88" "86" "85" "83" "82" "81" "80" "76" "74" "73" "72" "71" "70" "69" "68" "67" "66" "65" "64" "63" "61" "60" "59" "58" "57" "55" "54" "53" "52" "51" "50" "49" "48" "47" "45" "44" "43" "40" "39" "38" "37" "36" "35" "33" "32" "31" "30" "29" "28" "27" "26" "25" "21" "20" "18" "17" "16" "15" "13" "11" "10" "9" "8" "7" "6" "5" "4" "3" "1" 

Redescription R98 Rules: 

Dist: 0 0 112 35 12
W1R: IMMT2W5 >= 2.0 <= 2.0 AND MOCA >= 23.0 <= 30.0 AND CDMEMORY >= 0.5 <= 1.0 
W2R: PROTEIN >= 0.0 <= 58.0 AND ICV >= 1348583.728697 <= 2072473.303068 AND WholeBrain >= 894110.060422 <= 1443990.508923 AND RCT9 >= 2.1 <= 4.2 
JS: 0.2994350282485876
p-value :0.0016614753033270535
Support intersection: 159
Support union: 531

Covered examples (intersection): 
"764" "759" "751" "745" "738" "729" "728" "726" "721" "720" "718" "712" "709" "706" "698" "690" "684" "674" "671" "660" "654" "649" "648" "639" "638" "633" "623" "616" "614" "610" "608" "603" "599" "593" "592" "585" "576" "574" "572" "570" "568" "562" "559" "552" "545" "540" "539" "530" "520" "515" "491" "482" "480" "475" "472" "466" "464" "449" "437" "436" "434" "428" "423" "421" "419" "412" "400" "396" "395" "394" "358" "351" "347" "339" "338" "330" "329" "324" "304" "302" "290" "286" "283" "281" "280" "276" "266" "264" "254" "252" "250" "245" "239" "238" "228" "224" "222" "220" "218" "211" "207" "206" "201" "171" "169" "166" "147" "144" "134" "133" "127" "123" "116" "115" "113" "110" "106" "104" "99" "97" "96" "92" "90" "88" "86" "83" "81" "74" "72" "68" "66" "64" "63" "55" "54" "52" "51" "50" "49" "48" "45" "44" "43" "40" "37" "33" "28" "27" "26" "21" "18" "16" "15" "11" "10" "8" "6" "4" "1" 
Union elements: 
"871" "824" "820" "818" "814" "813" "809" "808" "807" "805" "804" "803" "800" "799" "798" "797" "796" "795" "794" "793" "791" "790" "789" "788" "787" "786" "781" "778" "777" "776" "774" "773" "772" "764" "762" "761" "759" "758" "757" "752" "751" "749" "748" "745" "744" "743" "741" "738" "737" "736" "734" "733" "730" "729" "728" "727" "726" "724" "723" "722" "721" "720" "718" "712" "711" "709" "708" "707" "706" "705" "704" "703" "698" "696" "695" "693" "690" "689" "687" "686" "684" "679" "678" "676" "675" "674" "671" "670" "669" "667" "665" "664" "660" "659" "658" "654" "651" "649" "648" "646" "645" "643" "642" "641" "640" "639" "638" "635" "634" "633" "631" "625" "623" "622" "620" "617" "616" "614" "611" "610" "609" "608" "607" "605" "604" "603" "601" "599" "598" "597" "596" "593" "592" "591" "590" "586" "585" "584" "583" "581" "577" "576" "574" "573" "572" "570" "569" "568" "566" "565" "562" "561" "560" "559" "556" "555" "554" "553" "552" "549" "548" "545" "544" "543" "541" "540" "539" "537" "534" "533" "532" "530" "527" "526" "524" "523" "522" "520" "519" "517" "515" "514" "512" "511" "508" "504" "502" "501" "500" "499" "498" "497" "496" "492" "491" "489" "485" "484" "483" "482" "480" "479" "476" "475" "473" "472" "471" "468" "466" "465" "464" "463" "461" "460" "458" "457" "456" "453" "452" "451" "450" "449" "447" "445" "444" "441" "440" "438" "437" "436" "435" "434" "432" "429" "428" "427" "426" "424" "423" "421" "420" "419" "418" "416" "415" "412" "410" "409" "407" "405" "403" "401" "400" "399" "398" "396" "395" "394" "391" "390" "388" "386" "385" "384" "383" "382" "377" "374" "372" "371" "369" "368" "363" "362" "361" "360" "358" "357" "355" "354" "352" "351" "350" "349" "347" "345" "343" "342" "340" "339" "338" "336" "333" "332" "331" "330" "329" "326" "324" "323" "322" "318" "317" "316" "314" "313" "311" "310" "309" "308" "305" "304" "302" "301" "300" "299" "298" "296" "295" "293" "292" "290" "287" "286" "284" "283" "282" "281" "280" "279" "278" "276" "275" "273" "271" "268" "266" "264" "262" "261" "259" "258" "257" "256" "255" "254" "253" "252" "250" "249" "248" "247" "246" "245" "244" "242" "240" "239" "238" "237" "236" "230" "229" "228" "227" "226" "225" "224" "222" "221" "220" "218" "215" "211" "207" "206" "205" "203" "201" "200" "198" "197" "196" "195" "194" "191" "189" "185" "183" "181" "179" "175" "174" "173" "172" "171" "169" "168" "167" "166" "164" "163" "162" "161" "160" "158" "156" "153" "152" "147" "145" "144" "142" "141" "140" "139" "137" "134" "133" "132" "127" "126" "125" "124" "123" "121" "120" "119" "118" "117" "116" "115" "114" "113" "111" "110" "109" "108" "106" "105" "104" "103" "99" "98" "97" "96" "94" "93" "92" "91" "90" "88" "87" "86" "85" "83" "82" "81" "80" "75" "74" "73" "72" "71" "70" "69" "68" "67" "66" "65" "64" "63" "62" "61" "60" "59" "58" "57" "56" "55" "54" "53" "52" "51" "50" "49" "48" "47" "46" "45" "44" "43" "42" "41" "40" "39" "38" "37" "36" "35" "34" "33" "32" "31" "30" "29" "28" "27" "26" "25" "22" "21" "20" "19" "18" "17" "16" "15" "14" "13" "11" "10" "9" "8" "7" "6" "5" "4" "3" "2" "1" 

Redescription R99 Rules: 

Dist: 11 17 64 20 0
W1R: FAQ >= 1.0 <= 12.0 AND ADAS13 >= 1.0 <= 17.0 AND EcogSPTotal >= 1.0 <= 2.277778 
W2R: Entorhinal >= 3141.0 <= 5896.0 AND FDG >= 5.99966 <= 8.53584 
JS: 0.21333333333333335
p-value :0.004962361975589746
Support intersection: 112
Support union: 525

Covered examples (intersection): 
"918" "915" "914" "910" "904" "895" "890" "889" "861" "846" "839" "822" "816" "813" "802" "797" "787" "763" "757" "751" "722" "698" "683" "679" "671" "659" "654" "649" "646" "630" "627" "626" "623" "622" "614" "585" "580" "553" "532" "530" "515" "510" "501" "498" "485" "479" "473" "466" "463" "459" "446" "437" "434" "423" "420" "402" "401" "395" "392" "385" "369" "341" "339" "324" "318" "295" "281" "278" "253" "250" "245" "229" "228" "227" "216" "203" "194" "161" "156" "153" "152" "134" "119" "118" "116" "115" "112" "111" "110" "109" "108" "106" "97" "96" "85" "79" "78" "74" "66" "62" "60" "52" "38" "36" "18" "15" "11" "10" "9" "7" "3" "1" 
Union elements: 
"918" "916" "915" "914" "913" "912" "910" "909" "907" "906" "905" "904" "901" "900" "899" "898" "897" "896" "895" "893" "892" "890" "889" "885" "884" "883" "882" "880" "879" "878" "874" "873" "870" "867" "861" "858" "857" "856" "854" "853" "852" "850" "848" "846" "844" "843" "842" "841" "840" "839" "837" "834" "832" "831" "830" "829" "828" "827" "826" "825" "822" "821" "820" "819" "817" "816" "815" "814" "813" "811" "807" "805" "804" "802" "801" "799" "798" "797" "796" "793" "789" "788" "787" "786" "785" "773" "772" "768" "763" "759" "757" "754" "751" "738" "737" "734" "730" "727" "726" "725" "724" "722" "720" "718" "712" "711" "708" "707" "703" "698" "690" "686" "684" "683" "680" "679" "677" "675" "674" "673" "672" "671" "670" "669" "666" "661" "659" "655" "654" "653" "652" "651" "649" "646" "645" "643" "642" "637" "636" "633" "630" "627" "626" "623" "622" "617" "616" "615" "614" "612" "609" "608" "601" "593" "592" "585" "583" "580" "568" "566" "559" "557" "556" "555" "554" "553" "552" "551" "550" "548" "547" "546" "545" "544" "543" "540" "539" "537" "536" "533" "532" "531" "530" "529" "527" "526" "525" "523" "521" "520" "517" "515" "513" "510" "506" "505" "503" "501" "499" "498" "496" "494" "491" "490" "489" "488" "485" "483" "482" "480" "479" "478" "477" "473" "472" "470" "469" "468" "466" "463" "459" "458" "454" "452" "450" "448" "447" "446" "445" "442" "440" "439" "438" "437" "436" "435" "434" "433" "432" "428" "427" "426" "425" "424" "423" "422" "420" "419" "417" "415" "414" "412" "410" "409" "408" "407" "406" "404" "403" "402" "401" "397" "396" "395" "394" "393" "392" "390" "389" "388" "387" "386" "385" "384" "382" "381" "380" "379" "378" "377" "374" "372" "369" "366" "364" "363" "361" "360" "359" "358" "357" "356" "355" "354" "352" "351" "350" "349" "348" "346" "345" "344" "343" "341" "340" "339" "338" "337" "336" "334" "333" "332" "330" "329" "324" "321" "318" "315" "314" "313" "311" "309" "306" "305" "304" "302" "300" "299" "296" "295" "294" "293" "290" "289" "286" "281" "279" "278" "276" "275" "274" "273" "272" "269" "268" "267" "266" "265" "262" "261" "259" "257" "255" "253" "251" "250" "249" "248" "245" "241" "240" "239" "238" "237" "236" "234" "233" "229" "228" "227" "225" "223" "222" "221" "220" "219" "216" "215" "214" "213" "212" "207" "204" "203" "202" "201" "199" "198" "197" "196" "194" "193" "191" "190" "185" "184" "181" "180" "179" "178" "177" "175" "174" "172" "171" "170" "169" "168" "167" "166" "165" "161" "159" "158" "157" "156" "153" "152" "149" "148" "147" "146" "145" "142" "141" "140" "138" "137" "136" "134" "133" "128" "126" "124" "123" "119" "118" "117" "116" "115" "113" "112" "111" "110" "109" "108" "107" "106" "105" "104" "102" "100" "98" "97" "96" "95" "94" "92" "90" "88" "87" "85" "84" "83" "82" "81" "80" "79" "78" "77" "74" "72" "71" "66" "65" "64" "63" "62" "61" "60" "59" "58" "56" "54" "53" "52" "50" "49" "48" "47" "45" "44" "43" "42" "41" "40" "39" "38" "36" "34" "33" "30" "28" "27" "26" "23" "22" "21" "19" "18" "16" "15" "14" "12" "11" "10" "9" "8" "7" "6" "5" "4" "3" "2" "1" 

Redescription R100 Rules: 

Dist: 0 0 101 37 13
W1R: IMMT2W5 >= 2.0 <= 2.0 AND MOCA >= 23.0 <= 30.0 AND CDMEMORY >= 0.5 <= 1.0 AND BCINSOMN >= 1.0 <= 1.0 
W2R: PROTEIN >= 0.0 <= 58.0 AND RCT9 >= 2.1 <= 4.2 
JS: 0.26444833625218916
p-value :0.00673958656422724
Support intersection: 151
Support union: 571
[truncated: 4,257 more chars]
