# Supplementary material for: Using redescription mining to relate clinical and biological characteristics of cognitively impaired and Alzheimer’s disease patients
Source: PLoS One. 2017 Oct 31;12(10):e0187364. doi: 10.1371/journal.pone.0187364 (PMC5663625; doi:10.1371/journal.pone.0187364)
Supplement: S12 File — (TXT) [file pone.0187364.s012.txt]

Redescriptions obtained on dataset D3 describing [5,10] subjects. 
Target variable distribution is in order [CN, SMC, EMCI, LMCI, AD].

Redescription R1 Rules: 

Dist: 0 0 0 6 0
W1R: FAQ >= 0.0 <= 2.0 AND CO8FORST >= 1.0 <= 1.0 AND ADAS13 >= 23.67 <= 35.67 AND MMFLAGDL >= 0.0 <= 0.0 AND CDHOME >= 0.0 <= 0.0 
W2R: SPARE_AD >= 1.482452 <= 1.993885 AND SCF >= 2.64444 <= 2.76418 AND FAS >= 0.83251 <= 0.98677 
JS: 1.0
p-value :5.850875339774575E-14
Support intersection: 6
Support union: 6

Covered examples (intersection): 
"646" "537" "524" "517" "503" "100" 
Union elements: 
"646" "537" "524" "517" "503" "100" 

Redescription R2 Rules: 

Dist: 0 0 0 0 5
W1R: MMSE >= 20.0 <= 23.0 AND CDRSB >= 5.5 <= 9.0 AND Q1SCORE >= 7.67 <= 8.0 
W2R: MCRPHMIF >= -0.1549 <= 0.23045 AND VWF >= 1.6721 <= 2.07918 AND Fusiform >= 11239.0 <= 12121.0 
JS: 1.0
p-value :1.067035348967238E-12
Support intersection: 5
Support union: 5

Covered examples (intersection): 
"779" "672" "619" "602" "61" 
Union elements: 
"779" "672" "619" "602" "61" 

Redescription R3 Rules: 

Dist: 0 0 0 0 5
W1R: FAQ >= 12.0 <= 23.0 AND ADAS11 >= 17.0 <= 24.0 AND CDRSB >= 5.5 <= 8.0 AND Q11SCORE >= 1.0 <= 1.0 AND CO8AXE >= 0.0 <= 0.0 
W2R: APOD >= 2.10037 <= 2.19312 AND PLMNRARC >= 2.26717 <= 2.57634 AND RCT19 >= 167.0 <= 318.0 AND CALCITNN >= 0.77815 <= 0.92428 
JS: 1.0
p-value :1.067035348967238E-12
Support intersection: 5
Support union: 5

Covered examples (intersection): 
"818" "479" "456" "211" "133" 
Union elements: 
"818" "479" "456" "211" "133" 

Redescription R4 Rules: 

Dist: 0 0 0 5 0
W1R: CO8NURSE >= 0.0 <= 0.0 AND RAVLTImmediate >= 16.0 <= 24.0 AND MMSE >= 28.0 <= 29.0 AND ADAS11 >= 7.0 <= 11.33 AND CDMEMORY >= 0.5 <= 1.0 
W2R: HMT17 >= 9.5 <= 12.4 AND TFF3 >= -0.74473 <= -0.3098 AND SPARE_AD >= -0.116658 <= 0.438468 
JS: 1.0
p-value :1.067035348967238E-12
Support intersection: 5
Support union: 5

Covered examples (intersection): 
"815" "789" "555" "403" "316" 
Union elements: 
"815" "789" "555" "403" "316" 

Redescription R5 Rules: 

Dist: 0 0 0 0 6
W1R: CO8GEM >= 1.0 <= 1.0 AND MMSE >= 20.0 <= 22.0 AND MMW >= 0.0 <= 0.0 AND Q5SCORE >= 1.0 <= 1.0 
W2R: MCP4 >= 2.33041 <= 2.49415 AND P >= -2.26761 <= -2.25964 AND CORTISOL >= 2.14301 <= 2.32634 AND SPARE_AD >= 1.043762 <= 2.772712 AND CGA >= 1.04139 <= 2.63043 AND RESISTIN >= 0.38021 <= 0.69897 
JS: 1.0
p-value :5.850875339774575E-14
Support intersection: 6
Support union: 6

Covered examples (intersection): 
"661" "654" "619" "616" "506" "460" 
Union elements: 
"661" "654" "619" "616" "506" "460" 

Redescription R6 Rules: 

Dist: 0 0 0 0 5
W1R: MMDAY >= 0.0 <= 0.0 AND RAVLTLearning >= 0.0 <= 2.0 AND CO8GEM >= 1.0 <= 1.0 AND CDRSB >= 6.0 <= 8.0 AND CDCOMMUN >= 1.0 <= 1.0 
W2R: RCT8 >= 5.8 <= 7.0 AND PLMNRARC >= 2.23805 <= 2.57634 AND P >= -2.26761 <= -2.24413 AND VKDPS >= 1.30103 <= 1.36173 
JS: 1.0
p-value :1.067035348967238E-12
Support intersection: 5
Support union: 5

Covered examples (intersection): 
"818" "672" "616" "605" "456" 
Union elements: 
"818" "672" "616" "605" "456" 

Redescription R7 Rules: 

Dist: 0 0 0 6 0
W1R: COT3SCOR >= 3.0 <= 6.0 AND ADAS13 >= 21.67 <= 22.0 AND CDHOME >= 0.0 <= 0.0 AND MMDRAW >= 1.0 <= 1.0 
W2R: SPARE_AD >= 0.673238 <= 1.776919 AND SCF >= 2.65706 <= 2.87852 AND IL3 >= -2.3098 <= -1.61083 AND BNP >= 2.39794 <= 2.76042 
JS: 0.8571428571428571
p-value :1.7108536809473662E-13
Support intersection: 6
Support union: 7

Covered examples (intersection): 
"588" "577" "543" "352" "193" "17" 
Union elements: 
"623" "588" "577" "543" "352" "193" "17" 

Redescription R8 Rules: 

Dist: 0 0 0 0 5
W1R: ADAS13 >= 30.0 <= 40.0 AND CDRSB >= 5.5 <= 7.0 AND Q7SCORE >= 1.0 <= 3.0 
W2R: P >= -2.26761 <= -2.25964 AND CLU >= 2.44091 <= 2.57171 AND TECK >= 2.32015 <= 2.58206 AND ESELECTN >= 3.6 <= 6.0 
JS: 1.0
p-value :1.067035348967238E-12
Support intersection: 5
Support union: 5

Covered examples (intersection): 
"619" "616" "602" "479" "456" 
Union elements: 
"619" "616" "602" "479" "456" 

Redescription R9 Rules: 

Dist: 5 0 0 0 0
W1R: RAVLTForgetting >= 4.0 <= 8.0 AND Q13SCORE >= 1.0 <= 2.0 AND ADAS11 >= 10.0 <= 13.33 AND RAVLTImmediate >= 30.0 <= 43.0 AND CDMEMORY >= 0.0 <= 0.0 
W2R: CD40L >= -0.92082 <= -0.42022 AND SPARE_AD >= -3.000969 <= -0.991084 AND IGM >= -0.05552 <= 0.11394 
JS: 0.8333333333333334
p-value :3.1697977576072844E-12
Support intersection: 5
Support union: 6

Covered examples (intersection): 
"476" "392" "372" "298" "267" 
Union elements: 
"629" "476" "392" "372" "298" "267" 

Redescription R10 Rules: 

Dist: 0 0 0 0 5
W1R: RAVLTImmediate >= 29.0 <= 40.0 AND CDRSB >= 4.0 <= 9.0 AND MMBALLDL >= 0.0 <= 0.0 AND Q3SCORE >= 1.0 <= 2.0 
W2R: IGE >= 2.0607 <= 2.39967 AND P >= -2.25964 <= -2.25964 AND Entorhinal >= 2105.0 <= 2471.0 
JS: 0.8333333333333334
p-value :3.1697977576072844E-12
Support intersection: 5
Support union: 6

Covered examples (intersection): 
"779" "750" "745" "635" "434" 
Union elements: 
"779" "750" "745" "635" "440" "434" 

Redescription R11 Rules: 

Dist: 0 0 0 5 0
W1R: RAVLTPercForgetting >= -18.181818 <= 25.0 AND RAVLTLearning >= 2.0 <= 8.0 AND RAVLTImmediate >= 35.0 <= 60.0 AND ADAS13 >= 3.33 <= 11.0 AND CDRSB >= 0.5 <= 1.5 AND CONMCXLB >= 0.0 <= 0.0 AND CDMEMORY >= 0.5 <= 0.5 
W2R: SPARE_AD >= -0.752449 <= -0.389389 AND APOAI >= -0.13077 <= -0.01773 
JS: 0.8333333333333334
p-value :3.1697977576072844E-12
Support intersection: 5
Support union: 6

Covered examples (intersection): 
"752" "675" "664" "441" "126" 
Union elements: 
"752" "675" "664" "441" "338" "126" 

Redescription R12 Rules: 

Dist: 0 0 0 0 7
W1R: FAQ >= 21.0 <= 23.0 AND MMDAY >= 0.0 <= 0.0 AND ADAS13 >= 24.67 <= 45.33 
W2R: TSSINHM1 >= 2.09342 <= 2.28556 AND P >= -2.26761 <= -2.25964 AND SPARE_AD >= 1.993332 <= 2.437152 AND MM9T >= 2.32015 <= 2.79796 
JS: 0.875
p-value :1.0658141036401503E-14
Support intersection: 7
Support union: 8

Covered examples (intersection): 
"790" "779" "672" "605" "456" "410" "133" 
Union elements: 
"790" "779" "672" "605" "456" "410" "232" "133" 

Redescription R13 Rules: 

Dist: 0 0 0 5 0
W1R: RAVLTPercForgetting >= 9.090909 <= 22.222222 AND GDENERGY >= 0.0 <= 0.0 AND CDMEMORY >= 0.5 <= 0.5 AND CONMCXLA >= 20.0 <= 25.0 
W2R: SPARE_AD >= -0.806873 <= -0.312478 AND ACE >= 1.70757 <= 1.85733 AND MMP2 >= 3.62737 <= 3.88366 
JS: 0.7142857142857143
p-value :9.406364576136639E-12
Support intersection: 5
Support union: 7

Covered examples (intersection): 
"752" "732" "675" "644" "624" 
Union elements: 
"752" "732" "675" "644" "624" "258" "71" 

Redescription R14 Rules: 

Dist: 0 0 0 4 1
W1R: CO8CAKE >= 1.0 <= 1.0 AND CO8FUND >= 0.0 <= 0.0 AND ADAS13 >= 22.67 <= 27.0 AND CDHOME >= 0.0 <= 0.0 
W2R: Fusiform >= 12630.0 <= 16734.0 AND SPARE_AD >= 0.858924 <= 1.915805 AND CALCITNN >= 0.32222 <= 0.78533 AND AAT >= 0.34242 <= 0.43136 AND BNP >= 3.02531 <= 3.66087 
JS: 0.7142857142857143
p-value :7.951750369272759E-12
Support intersection: 5
Support union: 7

Covered examples (intersection): 
"756" "351" "330" "49" "27" 
Union elements: 
"756" "655" "519" "351" "330" "49" "27" 

Redescription R15 Rules: 

Dist: 0 0 0 0 6
W1R: ADAS11 >= 15.33 <= 24.0 AND CDRSB >= 5.5 <= 8.0 AND Q11SCORE >= 1.0 <= 2.0 AND CO8AXE >= 0.0 <= 0.0 
W2R: APOD >= 2.10037 <= 2.19312 AND PLMNRARC >= 2.26717 <= 2.57634 AND P >= -2.25964 <= -2.24413 AND CALCITNN >= 0.77815 <= 0.92428 
JS: 0.8571428571428571
p-value :1.7108536809473662E-13
Support intersection: 6
Support union: 7

Covered examples (intersection): 
"818" "605" "479" "456" "211" "133" 
Union elements: 
"818" "605" "479" "456" "336" "211" "133" 

Redescription R16 Rules: 

Dist: 0 0 0 5 0
W1R: FAQ >= 2.0 <= 10.0 AND ADAS13 >= 19.0 <= 24.0 AND Q8SCORE >= 4.0 <= 6.0 AND CONMCXLA >= 24.0 <= 26.0 
W2R: RCT6 >= 11.0 <= 18.0 AND SPARE_AD >= 0.800933 <= 1.786861 AND AB42 >= 10.1 <= 20.3 AND ANGTNSNG >= 0.38021 <= 1.81954 
JS: 0.7142857142857143
p-value :7.951750369272759E-12
Support intersection: 5
Support union: 7

Covered examples (intersection): 
"738" "574" "240" "196" "193" 
Union elements: 
"738" "574" "527" "240" "196" "193" "39" 

Redescription R17 Rules: 

Dist: 0 0 0 0 5
W1R: RAVLTForgetting >= 3.0 <= 4.0 AND RAVLTLearning >= 0.0 <= 1.0 AND NXTREMOR >= 1.0 <= 1.0 AND MMFLOOR >= 0.0 <= 0.0 
W2R: PLMNRARC >= 2.20412 <= 2.4014 AND P >= -2.26761 <= -2.25964 AND SPARE_AD >= 0.858924 <= 2.437152 AND IL6R >= 1.53148 <= 1.62325 AND VEGF >= 2.5682 <= 2.89927 
JS: 0.7142857142857143
p-value :9.406364576136639E-12
Support intersection: 5
Support union: 7

Covered examples (intersection): 
"756" "741" "672" "329" "232" 
Union elements: 
"756" "741" "672" "544" "389" "329" "232" 

Redescription R18 Rules: 

Dist: 0 0 0 6 1
W1R: COT3SCOR >= 3.0 <= 6.0 AND ADAS13 >= 21.67 <= 22.0 AND CDHOME >= 0.0 <= 0.0 
W2R: SPARE_AD >= 0.673238 <= 1.776919 AND SCF >= 2.65706 <= 2.87852 AND IL3 >= -2.3098 <= -1.61083 AND BNP >= 2.39794 <= 2.76042 
JS: 0.7777777777777778
p-value :2.7200464103316335E-14
Support intersection: 7
Support union: 9

Covered examples (intersection): 
"623" "588" "577" "543" "352" "193" "17" 
Union elements: 
"623" "588" "577" "543" "399" "357" "352" "193" "17" 

Redescription R19 Rules: 

Dist: 0 0 0 0 6
W1R: FAQ >= 21.0 <= 23.0 AND ADAS13 >= 34.33 <= 45.33 
W2R: TSSINHM1 >= 2.09342 <= 2.28556 AND P >= -2.26761 <= -2.25964 AND SPARE_AD >= 1.993332 <= 2.437152 AND MM9T >= 2.32015 <= 2.79796 
JS: 0.8571428571428571
p-value :1.7108536809473662E-13
Support intersection: 6
Support union: 7

Covered examples (intersection): 
"790" "779" "672" "456" "410" "133" 
Union elements: 
"790" "779" "672" "605" "456" "410" "133" 

Redescription R20 Rules: 

Dist: 0 0 0 5 0
W1R: COT4TOTL >= 7.0 <= 8.0 AND MMSE >= 29.0 <= 30.0 AND ADAS13 >= 6.0 <= 10.33 AND CDRSB >= 1.0 <= 2.0 AND Q1SCORE >= 2.0 <= 2.67 
W2R: EGFR >= 5.5 <= 6.9 AND THRMBSP1 >= 3.66839 <= 4.07188 AND SPARE_AD >= -0.815985 <= 0.260251 
JS: 0.7142857142857143
p-value :7.951750369272759E-12
Support intersection: 5
Support union: 7

Covered examples (intersection): 
"810" "514" "338" "277" "158" 
Union elements: 
"810" "514" "338" "277" "264" "158" "141" 

Redescription R21 Rules: 

Dist: 0 0 0 0 5
W1R: COT3SCOR >= 3.0 <= 4.0 AND RAVLTImmediate >= 19.0 <= 31.0 AND ADAS13 >= 34.33 <= 40.67 AND CDRSB >= 6.0 <= 9.0 
W2R: EGF >= 1.72428 <= 2.42488 AND HMT16 >= 17.0 <= 27.2 AND PLMNRARC >= 2.23805 <= 2.57634 AND P >= -2.26761 <= -2.25964 
JS: 0.8333333333333334
p-value :3.1697977576072844E-12
Support intersection: 5
Support union: 6

Covered examples (intersection): 
"779" "672" "616" "456" "133" 
Union elements: 
"779" "672" "616" "479" "456" "133" 

Redescription R22 Rules: 

Dist: 0 0 0 6 0
W1R: RAVLTPercForgetting >= -18.181818 <= 25.0 AND RAVLTLearning >= 2.0 <= 8.0 AND RAVLTImmediate >= 35.0 <= 60.0 AND ADAS13 >= 3.33 <= 11.67 AND BCSWEATN >= 0.0 <= 0.0 AND CONMCXLB >= 0.0 <= 0.0 AND CDMEMORY >= 0.5 <= 0.5 
W2R: MI >= 3.36736 <= 3.96802 AND SPARE_AD >= -0.752449 <= -0.312478 AND APOAI >= -0.13077 <= -0.01773 
JS: 0.75
p-value :4.3287595730134854E-13
Support intersection: 6
Support union: 8

Covered examples (intersection): 
"752" "732" "675" "664" "441" "126" 
Union elements: 
"752" "732" "675" "664" "514" "441" "338" "126" 

Redescription R23 Rules: 

Dist: 0 0 0 5 0
W1R: COT3SCOR >= 9.0 <= 9.0 AND BCMUSCLE >= 1.0 <= 1.0 AND ADAS13 >= 4.0 <= 11.67 AND CDRSB >= 1.0 <= 3.5 AND CDMEMORY >= 0.5 <= 0.5 
W2R: THRMBSP1 >= 3.62221 <= 4.10037 AND SPARE_AD >= -0.260049 <= 0.273397 AND Ventricles >= 42345.0 <= 60316.0 
JS: 0.7142857142857143
p-value :7.951750369272759E-12
Support intersection: 5
Support union: 7

Covered examples (intersection): 
"804" "641" "514" "230" "89" 
Union elements: 
"804" "752" "641" "514" "455" "230" "89" 

Redescription R24 Rules: 

Dist: 0 0 0 0 7
W1R: FAQ >= 12.0 <= 23.0 AND MMDAY >= 0.0 <= 0.0 AND GDHOPE >= 0.0 <= 0.0 AND ADAS11 >= 19.0 <= 26.67 AND CDRSB >= 5.5 <= 9.0 
W2R: PLMNRARC >= 2.23805 <= 2.57634 AND P >= -2.26761 <= -2.24413 AND GH >= -0.61979 <= 1.14613 AND CD40L >= -0.49485 <= 0.17609 AND FASL >= 1.07918 <= 2.03743 
JS: 0.7777777777777778
p-value :2.7200464103316335E-14
Support intersection: 7
Support union: 9

Covered examples (intersection): 
"818" "779" "672" "616" "479" "456" "133" 
Union elements: 
"818" "779" "762" "672" "616" "479" "456" "232" "133" 

Redescription R25 Rules: 

Dist: 5 0 0 0 0
W1R: RAVLTForgetting >= 3.0 <= 11.0 AND ADAS11 >= 3.67 <= 5.33 AND Q8SCORE >= 0.0 <= 0.0 AND NXAUDITO >= 0.0 <= 0.0 AND CDMEMORY >= 0.0 <= 0.0 
W2R: SPARE_AD >= -2.648623 <= -1.060558 AND FIBRINGN >= 5.1 <= 5.7 AND IL16 >= 2.62221 <= 2.80414 
JS: 0.625
p-value :1.7626455850461298E-11
Support intersection: 5
Support union: 8

Covered examples (intersection): 
"689" "570" "526" "350" "15" 
Union elements: 
"689" "570" "526" "391" "350" "301" "248" "15" 

Redescription R26 Rules: 

Dist: 0 0 0 0 5
W1R: GDTOTAL >= 0.0 <= 0.0 AND COT4TOTL >= 0.0 <= 2.0 AND RAVLTForgetting >= 0.0 <= 3.0 AND CDJUDGE >= 1.0 <= 1.0 
W2R: PRL >= 0.50515 <= 0.81954 AND APOCI >= 2.56229 <= 2.78533 AND P >= -2.26761 <= -2.25964 AND GSTALP >= -0.05061 <= 0.74819 
JS: 0.625
p-value :2.357214423653886E-11
Support intersection: 5
Support union: 8

Covered examples (intersection): 
"801" "619" "460" "456" "421" 
Union elements: 
"801" "619" "460" "456" "421" "414" "389" "133" 

Redescription R27 Rules: 

Dist: 10 0 0 0 0
W1R: RAVLTPercForgetting >= 0.0 <= 41.666667 AND RAVLTImmediate >= 29.0 <= 48.0 AND CDMEMORY >= 0.0 <= 0.0 AND BCABDOMN >= 0.0 <= 0.0 AND CONMCXLA >= 27.0 <= 29.0 
W2R: APOAII >= 2.72835 <= 2.93247 AND SPARE_AD >= -2.70278 <= -0.539067 AND CGA >= 2.2878 <= 3.01284 AND A >= 1.32222 <= 3.11059 AND SOD1 >= 1.50515 <= 1.92428 AND SRMGLTOT >= 2.1 <= 5.8 AND MMP7 >= 0.20412 <= 0.90309 
JS: 0.5555555555555556
p-value :2.55351295663786E-15
Support intersection: 10
Support union: 18

Covered examples (intersection): 
"676" "490" "431" "382" "376" "327" "280" "273" "55" "14" 
Union elements: 
"676" "649" "529" "490" "431" "405" "382" "376" "344" "327" "280" "273" "219" "55" "46" "45" "38" "14" 

Redescription R28 Rules: 

Dist: 0 0 0 5 0
W1R: RAVLTLearning >= 7.0 <= 8.0 AND RAVLTImmediate >= 39.0 <= 59.0 AND MMSE >= 28.0 <= 30.0 AND ADAS11 >= 2.0 <= 7.67 AND CDMEMORY >= 0.5 <= 0.5 
W2R: IGE >= 1.04139 <= 1.38021 AND RCT392 >= 0.8 <= 1.0 AND Entorhinal >= 4441.0 <= 5660.0 
JS: 0.625
p-value :1.7626455850461298E-11
Support intersection: 5
Support union: 8

Covered examples (intersection): 
"752" "732" "514" "338" "162" 
Union elements: 
"820" "752" "732" "514" "338" "245" "162" "92" 

Redescription R29 Rules: 

Dist: 0 0 0 0 6
W1R: ADAS13 >= 29.0 <= 45.33 AND CDJUDGE >= 1.0 <= 1.0 AND BCDIARRH >= 1.0 <= 1.0 
W2R: P >= -2.26761 <= -2.25964 AND SPARE_AD >= 1.961618 <= 2.772712 AND BAT126 >= 198.0 <= 434.0 
JS: 0.6666666666666666
p-value :1.262767668208653E-12
Support intersection: 6
Support union: 9

Covered examples (intersection): 
"790" "619" "618" "460" "414" "133" 
Union elements: 
"790" "672" "619" "618" "460" "414" "410" "133" "30" 

Redescription R30 Rules: 

Dist: 0 0 0 3 2
W1R: CO8GEM >= 0.0 <= 0.0 AND ADAS13 >= 18.33 <= 21.33 AND CDHOME >= 0.5 <= 1.0 AND Q1SCORE >= 5.33 <= 6.0 
W2R: APOAIV >= 0.74819 <= 1.32222 AND PLMNRARC >= 1.94939 <= 2.06819 AND THRMBSP1 >= 2.23045 <= 2.98227 AND GROALPH >= 2.4183 <= 2.85126 AND SPARE_AD >= 0.913204 <= 2.222936 
JS: 0.625
p-value :2.357214423653886E-11
Support intersection: 5
Support union: 8

Covered examples (intersection): 
"759" "749" "574" "359" "104" 
Union elements: 
"759" "749" "687" "574" "359" "342" "236" "104" 

Redescription R31 Rules: 

Dist: 0 0 0 0 6
W1R: MMSE >= 20.0 <= 23.0 AND MMFLAGDL >= 0.0 <= 0.0 AND CDGLOBAL >= 1.0 <= 1.0 AND Q1SCORE >= 7.67 <= 10.0 
W2R: MCRPHMIF >= -0.1549 <= 0.23045 AND Fusiform >= 10467.0 <= 12121.0 
JS: 0.6
p-value :2.8587132661073156E-12
Support intersection: 6
Support union: 10

Covered examples (intersection): 
"779" "672" "619" "602" "62" "61" 
Union elements: 
"785" "779" "672" "619" "602" "563" "419" "66" "62" "61" 

Redescription R32 Rules: 

Dist: 5 0 0 0 0
W1R: RAVLTImmediate >= 32.0 <= 49.0 AND ADAS11 >= 3.33 <= 6.67 AND BCCOUGH >= 1.0 <= 1.0 AND CDMEMORY >= 0.0 <= 0.0 
W2R: IGE >= 1.92942 <= 2.72181 AND SPARE_AD >= -2.819197 <= -1.232461 AND EOTAXIN1 >= 1.90849 <= 2.12057 
JS: 0.625
p-value :2.357214423653886E-11
Support intersection: 5
Support union: 8

Covered examples (intersection): 
"350" "273" "127" "84" "41" 
Union elements: 
"570" "476" "350" "273" "127" "84" "41" "20" 

Redescription R33 Rules: 

Dist: 0 0 0 0 6
W1R: MMDAY >= 0.0 <= 0.0 AND CO8ANCHR >= 1.0 <= 1.0 AND CDRSB >= 5.5 <= 9.0 AND CO8TRAIN >= 1.0 <= 1.0 
W2R: Hippocampus >= 4309.0 <= 5549.0 AND P >= -2.26761 <= -2.25964 AND CD40L >= -0.18709 <= 0.20412 
JS: 0.6666666666666666
p-value :9.809930645587883E-13
Support intersection: 6
Support union: 9

Covered examples (intersection): 
"779" "672" "616" "602" "479" "133" 
Union elements: 
"818" "779" "672" "618" "616" "605" "602" "479" "133" 

Redescription R34 Rules: 

Dist: 0 0 0 7 0
W1R: RAVLTPercForgetting >= 11.111111 <= 27.272727 AND ADAS11 >= 2.0 <= 5.67 AND GDSPIRIT >= 0.0 <= 0.0 AND CDMEMORY >= 0.5 <= 0.5 
W2R: ICAM >= 1.81291 <= 2.0086 AND THP >= -1.21467 <= -1.04576 AND SPARE_AD >= -0.878136 <= -0.255044 AND AFP >= 0.14613 <= 0.69897 
JS: 0.5833333333333334
p-value :4.583000645652646E-13
Support intersection: 7
Support union: 12

Covered examples (intersection): 
"644" "624" "514" "427" "338" "126" "71" 
Union elements: 
"644" "624" "522" "514" "442" "427" "338" "258" "208" "126" "124" "71" 

Redescription R35 Rules: 

Dist: 6 0 0 0 0
W1R: COT3SCOR >= 9.0 <= 9.0 AND CO8BOARD >= 0.0 <= 0.0 AND Q3SCORE >= 1.0 <= 1.0 AND RAVLTForgetting >= 1.0 <= 5.0 
W2R: HMT11 >= 0.04 <= 0.17 AND SPARE_AD >= -2.91334 <= -1.071295 AND ICV >= 1116279.113909 <= 1327252.739878 AND Ventricles >= 5834.0 <= 22160.0 
JS: 0.5454545454545454
p-value :5.9328097989919115E-12
Support intersection: 6
Support union: 11

Covered examples (intersection): 
"755" "716" "628" "284" "149" "38" 
Union elements: 
"755" "716" "628" "533" "284" "252" "149" "99" "59" "38" "14" 

Redescription R36 Rules: 

Dist: 0 0 0 0 7
W1R: GDTOTAL >= 0.0 <= 0.0 AND MMSE >= 20.0 <= 26.0 AND CDRSB >= 3.0 <= 7.0 AND CO8LEPRD >= 1.0 <= 1.0 AND CDJUDGE >= 1.0 <= 1.0 AND MMHOSPIT >= 1.0 <= 1.0 
W2R: P >= -2.3279 <= -2.25964 AND ANGTNSNG >= 1.34242 <= 2.90741 AND IL6R >= 1.4624 <= 1.66276 AND Hippocampus >= 4648.0 <= 6699.0 
JS: 0.5833333333333334
p-value :4.583000645652646E-13
Support intersection: 7
Support union: 12

Covered examples (intersection): 
"506" "456" "450" "421" "389" "313" "133" 
Union elements: 
"741" "506" "456" "450" "421" "414" "389" "347" "313" "200" "133" "83" 

Redescription R37 Rules: 

Dist: 0 0 0 6 0
W1R: RAVLTPercForgetting >= 30.769231 <= 100.0 AND COT1SCOR >= 5.0 <= 8.0 AND ADAS13 >= 6.0 <= 10.0 AND CDHOME >= 0.0 <= 0.0 AND CDMEMORY >= 0.5 <= 1.0 
W2R: HMT17 >= 8.3 <= 13.3 AND CLU >= 2.39794 <= 2.45025 AND SPARE_AD >= 0.119992 <= 0.843826 
JS: 0.6
p-value :2.0381474286068624E-12
Support intersection: 6
Support union: 10

Covered examples (intersection): 
"808" "730" "695" "634" "585" "409" 
Union elements: 
"808" "730" "695" "670" "669" "634" "585" "409" "320" "216" 

Redescription R38 Rules: 

Dist: 0 0 0 0 7
W1R: MMDAY >= 0.0 <= 0.0 AND CO8ANCHR >= 1.0 <= 1.0 AND ADAS11 >= 22.33 <= 26.67 AND CDRSB >= 5.5 <= 9.0 
W2R: CPEPTIDE >= 0.34242 <= 0.74036 AND PLMNRARC >= 2.07555 <= 2.41664 AND P >= -2.26761 <= -2.24413 AND SPARE_AD >= 0.975556 <= 2.437152 AND IL18 >= 2.43933 <= 2.82543 
JS: 0.7
p-value :6.272760089132134E-14
Support intersection: 7
Support union: 10

Covered examples (intersection): 
"818" "779" "672" "618" "616" "602" "133" 
Union elements: 
"818" "779" "672" "654" "618" "616" "602" "479" "133" "69" 

Redescription R39 Rules: 

Dist: 0 0 0 5 0
W1R: RAVLTPercForgetting >= 6.666667 <= 25.0 AND MMSE >= 28.0 <= 30.0 AND ADAS13 >= 3.0 <= 9.0 AND MMTREEDL >= 1.0 <= 1.0 AND CDMEMORY >= 0.5 <= 0.5 
W2R: HMT13 >= 174.0 <= 290.0 AND SPARE_AD >= -0.919968 <= -0.260049 AND ANG2 >= 0.60206 <= 0.83885 AND FGF4 >= 2.48001 <= 3.1038 AND Hippocampus >= 7431.0 <= 8255.0 
JS: 0.625
p-value :2.357214423653886E-11
Support intersection: 5
Support union: 8

Covered examples (intersection): 
"644" "514" "325" "76" "71" 
Union elements: 
"663" "644" "514" "338" "325" "126" "76" "71" 

Redescription R40 Rules: 

Dist: 0 0 0 0 8
W1R: FAQ >= 8.0 <= 23.0 AND MMDAY >= 0.0 <= 0.0 AND CDRSB >= 5.5 <= 9.0 AND CONMCXLC >= 0.0 <= 0.0 
W2R: PLMNRARC >= 2.23805 <= 2.57634 AND P >= -2.26761 <= -2.24413 AND GH >= -0.61979 <= 1.14613 AND CD40L >= -0.49485 <= 0.17609 AND FASL >= 1.07918 <= 2.03743 
JS: 0.6666666666666666
p-value :1.2878587085651816E-14
Support intersection: 8
Support union: 12

Covered examples (intersection): 
"818" "779" "672" "616" "479" "456" "232" "133" 
Union elements: 
"818" "779" "762" "678" "672" "618" "616" "605" "479" "456" "232" "133" 

Redescription R41 Rules: 

Dist: 0 0 0 10 0
W1R: FAQ >= 0.0 <= 1.0 AND COT1SCOR >= 2.0 <= 4.0 AND BCURNFRQ >= 0.0 <= 0.0 AND ADAS13 >= 13.33 <= 18.0 AND MMSE >= 28.0 <= 30.0 AND CDMEMORY >= 0.5 <= 1.0 
W2R: EPTHLDNA >= -1.22185 <= -0.63827 AND TFF3 >= -1.27572 <= -0.76955 AND SPARE_AD >= -0.425816 <= 0.576303 AND LH >= 0.14613 <= 1.17609 
JS: 0.5263157894736842
p-value :5.773159728050814E-15
Support intersection: 10
Support union: 19

Covered examples (intersection): 
"806" "778" "765" "720" "673" "411" "400" "263" "92" "85" 
Union elements: 
"806" "778" "765" "723" "720" "674" "673" "664" "659" "634" "454" "451" "411" "400" "325" "320" "263" "92" "85" 

Redescription R42 Rules: 

Dist: 0 0 0 7 0
W1R: RAVLTPercForgetting >= -18.181818 <= 20.0 AND RAVLTLearning >= 2.0 <= 8.0 AND ADAS13 >= 3.33 <= 13.67 AND CDRSB >= 0.5 <= 2.0 AND BCENERGY >= 0.0 <= 0.0 AND CDMEMORY >= 0.5 <= 0.5 
W2R: APOAIV >= 1.17609 <= 1.30103 AND SPARE_AD >= -0.806873 <= -0.312478 AND APOAI >= -0.13077 <= 0.0 
JS: 0.6363636363636364
p-value :1.8052226380405045E-13
Support intersection: 7
Support union: 11

Covered examples (intersection): 
"752" "732" "703" "675" "624" "441" "126" 
Union elements: 
"778" "752" "732" "703" "675" "669" "624" "441" "269" "258" "126" 

Redescription R43 Rules: 

Dist: 0 0 0 8 0
W1R: COT4TOTL >= 5.0 <= 9.0 AND BCMUSCLE >= 1.0 <= 1.0 AND ADAS13 >= 4.0 <= 11.67 AND CDJUDGE >= 0.5 <= 0.5 
W2R: PPP >= 1.90309 <= 2.80956 AND TNC >= 2.17609 <= 2.78746 AND GROALPH >= 2.86982 <= 3.42975 AND SPARE_AD >= -0.815985 <= 0.345947 AND Entorhinal >= 3853.0 <= 5660.0 
JS: 0.5333333333333333
p-value :7.127631818093505E-14
Support intersection: 8
Support union: 15

Covered examples (intersection): 
"804" "752" "732" "695" "455" "277" "230" "216" 
Union elements: 
"804" "752" "732" "730" "695" "675" "641" "587" "514" "491" "455" "277" "230" "216" "158" 

Redescription R44 Rules: 

Dist: 0 0 0 5 0
W1R: RAVLTPercForgetting >= -18.181818 <= 21.428571 AND CO8FUND >= 1.0 <= 1.0 AND BCANKLE >= 0.0 <= 0.0 AND ADAS13 >= 3.33 <= 11.67 AND RAVLTImmediate >= 35.0 <= 67.0 AND CDMEMORY >= 0.5 <= 0.5 
W2R: MDC >= 2.21484 <= 2.51587 AND SPARE_AD >= -1.115387 <= -0.389389 AND BAT126 >= 231.0 <= 337.0 AND MMP1 >= -0.4318 <= -0.0655 
JS: 0.625
p-value :1.7626455850461298E-11
Support intersection: 5
Support union: 8

Covered examples (intersection): 
"802" "752" "441" "427" "258" 
Union elements: 
"802" "752" "675" "441" "427" "338" "258" "126" 

Redescription R45 Rules: 

Dist: 0 0 0 6 0
W1R: RAVLTPercForgetting >= 9.090909 <= 25.0 AND MMSE >= 29.0 <= 30.0 AND ADAS11 >= 3.0 <= 7.67 AND Q7SCORE >= 0.0 <= 0.0 AND CDMEMORY >= 0.5 <= 0.5 
W2R: RCT14 >= 37.0 <= 95.0 AND HAPTGLBN >= -0.0655 <= 0.4624 AND SPARE_AD >= -0.878136 <= 0.467463 AND LH >= 0.74819 <= 1.20412 AND CEA >= -0.20066 <= 0.32222 AND Entorhinal >= 4020.0 <= 5660.0 
JS: 0.6
p-value :3.1885605267234496E-12
Support intersection: 6
Support union: 10

Covered examples (intersection): 
"732" "703" "514" "427" "404" "338" 
Union elements: 
"732" "703" "669" "634" "514" "427" "404" "377" "338" "269" 

Redescription R46 Rules: 

Dist: 0 0 0 8 0
W1R: RAVLTForgetting >= 5.0 <= 7.0 AND RAVLTLearning >= 0.0 <= 2.0 AND MMSE >= 28.0 <= 30.0 AND NXSENSOR >= 1.0 <= 1.0 AND Q3SCORE >= 0.0 <= 0.0 
W2R: HCC4 >= 0.36173 <= 0.78533 AND SPARE_AD >= 0.031886 <= 0.590396 AND KIM1 >= -0.88606 <= 0.11394 AND AFP >= -0.18709 <= 0.39794 
JS: 0.5
p-value :2.0239365738916604E-13
Support intersection: 8
Support union: 16

Covered examples (intersection): 
"810" "723" "634" "553" "383" "360" "218" "189" 
Union elements: 
"810" "781" "765" "723" "634" "617" "553" "470" "455" "404" "383" "360" "320" "218" "217" "189" 

Redescription R47 Rules: 

Dist: 0 0 0 0 6
W1R: MMYEAR >= 0.0 <= 0.0 AND Q3SCORE >= 1.0 <= 3.0 AND CDHOME >= 0.5 <= 1.0 AND MMHOSPIT >= 0.0 <= 0.0 
W2R: RCT13 >= 3.7 <= 4.1 AND Fusiform >= 9610.0 <= 12063.0 AND Entorhinal >= 1708.0 <= 2486.0 
JS: 0.5
p-value :1.4949153026577733E-11
Support intersection: 6
Support union: 12

Covered examples (intersection): 
"785" "660" "635" "602" "232" "6" 
Union elements: 
"785" "783" "678" "672" "660" "635" "602" "485" "410" "232" "74" "6" 

Redescription R48 Rules: 

Dist: 0 0 0 0 6
W1R: FAQ >= 12.0 <= 23.0 AND MMDAY >= 0.0 <= 0.0 AND GDHOPE >= 0.0 <= 0.0 AND CDRSB >= 5.5 <= 9.0 AND CONMCXLC >= 0.0 <= 0.0 
W2R: EGF >= 1.72428 <= 2.42488 AND HMT16 >= 17.0 <= 27.2 AND PLMNRARC >= 2.23805 <= 2.57634 AND P >= -2.26761 <= -2.25964 
JS: 0.6666666666666666
p-value :9.809930645587883E-13
Support intersection: 6
Support union: 9

Covered examples (intersection): 
"779" "672" "616" "479" "456" "133" 
Union elements: 
"818" "779" "672" "616" "605" "479" "456" "232" "133" 

Redescription R49 Rules: 

Dist: 0 0 0 4 5
W1R: GDTOTAL >= 1.0 <= 5.0 AND COT4TOTL >= 1.0 <= 4.0 AND RAVLTImmediate >= 16.0 <= 35.0 AND ADAS13 >= 24.67 <= 34.0 AND MMTREEDL >= 1.0 <= 1.0 AND CO8TRAIN >= 1.0 <= 1.0 
W2R: IGA >= 0.34242 <= 0.87506 AND PPP >= 1.49136 <= 2.55991 AND A2MACRO >= -0.08092 <= 0.14613 AND PDGF >= 2.25527 <= 3.25285 AND P >= -2.3279 <= -1.82391 AND SPARE_AD >= 0.727696 <= 2.791977 AND BNP >= 2.52244 <= 3.0 
JS: 0.5
p-value :1.9761969838327786E-14
Support intersection: 9
Support union: 18

Covered examples (intersection): 
"745" "627" "605" "601" "596" "211" "163" "68" "19" 
Union elements: 
"745" "690" "654" "627" "605" "601" "596" "460" "434" "433" "394" "347" "211" "163" "68" "56" "26" "19" 

Redescription R50 Rules: 

Dist: 8 0 0 0 0
W1R: BCMUSCLE >= 0.0 <= 0.0 AND MMSE >= 25.0 <= 28.0 AND NXFINGER >= 1.0 <= 1.0 AND Q3SCORE >= 1.0 <= 1.0 AND CDMEMORY >= 0.0 <= 0.0 
W2R: EPTHLDNA >= -0.52288 <= 0.30103 AND B2M >= 0.17609 <= 0.43136 AND HMT15 >= 32.0 <= 53.6 AND SPARE_AD >= -3.000969 <= -1.060558 
JS: 0.5
p-value :2.0239365738916604E-13
Support intersection: 8
Support union: 16

Covered examples (intersection): 
"533" "502" "490" "298" "288" "45" "15" "7" 
Union elements: 
"716" "533" "502" "490" "305" "298" "288" "252" "186" "146" "63" "45" "42" "35" "15" "7" 

Redescription R51 Rules: 

Dist: 0 0 0 0 6
W1R: MMDAY >= 0.0 <= 0.0 AND CO8GEM >= 1.0 <= 1.0 AND ADAS11 >= 22.33 <= 35.33 AND CDRSB >= 5.5 <= 9.0 
W2R: EGF >= 1.72428 <= 2.32222 AND P >= -2.26761 <= -2.24413 AND SPARE_AD >= 1.093808 <= 2.437152 AND VWF >= 1.88081 <= 2.07918 
JS: 0.6666666666666666
p-value :1.262767668208653E-12
Support intersection: 6
Support union: 9

Covered examples (intersection): 
"818" "790" "779" "672" "602" "456" 
Union elements: 
"818" "790" "779" "762" "672" "616" "602" "456" "133" 

Redescription R52 Rules: 

Dist: 0 0 0 7 0
W1R: FAQ >= 5.0 <= 15.0 AND COT4TOTL >= 4.0 <= 7.0 AND COT3SCOR >= 5.0 <= 8.0 AND MMSE >= 23.0 <= 28.0 AND ADAS13 >= 8.0 <= 16.0 
W2R: I3 >= 1.91908 <= 2.27184 AND SPARE_AD >= 0.209321 <= 1.931205 AND ANG2 >= 0.80618 <= 0.91381 AND Entorhinal >= 3191.0 <= 4622.0 
JS: 0.5384615384615384
p-value :7.630562848248701E-13
Support intersection: 7
Support union: 13

Covered examples (intersection): 
"585" "554" "253" "226" "218" "170" "119" 
Union elements: 
"640" "585" "554" "545" "489" "370" "314" "253" "226" "218" "170" "119" "36" 

Redescription R53 Rules: 

Dist: 5 0 0 0 0
W1R: RAVLTImmediate >= 52.0 <= 59.0 AND CO8SHIP >= 1.0 <= 1.0 AND CDMEMORY >= 0.0 <= 0.0 
W2R: RCT5 >= 17.0 <= 19.0 AND SPARE_AD >= -2.569194 <= -0.921809 AND RCT1 >= 0.3 <= 0.4 AND RCT1408 >= 176.0 <= 213.0 
JS: 0.5555555555555556
p-value :5.90103521602714E-11
Support intersection: 5
Support union: 9

Covered examples (intersection): 
"721" "693" "241" "239" "176" 
Union elements: 
"721" "693" "645" "529" "488" "241" "239" "203" "176" 

Redescription R54 Rules: 

Dist: 0 0 0 0 6
W1R: FAQ >= 11.0 <= 17.0 AND ADAS13 >= 25.67 <= 35.67 AND MMR >= 0.0 <= 0.0 AND CDJUDGE >= 1.0 <= 2.0 
W2R: ADIPNCTN >= 0.27875 <= 0.88649 AND PLMNRARC >= 2.14301 <= 2.35793 AND P >= -2.26761 <= -2.25964 AND SPARE_AD >= 1.043762 <= 2.030503 AND MM9T >= 2.15229 <= 2.40824 
JS: 0.6
p-value :2.8587132661073156E-12
Support intersection: 6
Support union: 10

Covered examples (intersection): 
"745" "654" "616" "506" "460" "211" 
Union elements: 
"786" "745" "657" "654" "618" "616" "506" "460" "211" "32" 

Redescription R55 Rules: 

Dist: 0 0 0 5 0
W1R: FAQ >= 0.0 <= 1.0 AND BCMUSCLE >= 0.0 <= 0.0 AND ADAS13 >= 10.0 <= 16.67 AND MMBALLDL >= 0.0 <= 0.0 AND CDMEMORY >= 0.5 <= 1.0 AND CONMCXLA >= 12.0 <= 31.0 
W2R: IGE >= 2.89873 <= 3.32428 AND P >= -1.65758 <= -1.3279 AND ANGTNSNG >= 1.78533 <= 2.9489 
JS: 0.5555555555555556
p-value :3.5549008181590125E-11
Support intersection: 5
Support union: 9

Covered examples (intersection): 
"747" "697" "670" "402" "345" 
Union elements: 
"747" "697" "670" "589" "540" "402" "345" "342" "279" 

Redescription R56 Rules: 

Dist: 0 0 0 7 0
W1R: RAVLTLearning >= 0.0 <= 2.0 AND ADAS13 >= 8.0 <= 12.67 AND MMTREEDL >= 1.0 <= 1.0 AND CDMEMORY >= 0.5 <= 0.5 
W2R: SPARE_AD >= 0.090445 <= 0.574614 AND LH >= 0.44716 <= 1.30103 AND ADIPNCTN >= 0.17609 <= 0.51851 
JS: 0.5384615384615384
p-value :9.728884364790247E-13
Support intersection: 7
Support union: 13

Covered examples (intersection): 
"810" "808" "735" "637" "634" "218" "101" 
Union elements: 
"810" "808" "735" "718" "643" "637" "634" "587" "547" "441" "320" "218" "101" 

Redescription R57 Rules: 

Dist: 0 0 0 0 7
W1R: MMDAY >= 0.0 <= 0.0 AND CO8ANCHR >= 1.0 <= 1.0 AND CDRSB >= 5.5 <= 9.0 AND CO8TRAIN >= 1.0 <= 1.0 
W2R: P >= -2.26761 <= -2.24413 AND SPARE_AD >= 0.868443 <= 2.437152 AND CD40L >= -0.21467 <= 0.20412 AND IL18 >= 2.45025 <= 2.82543 
JS: 0.6363636363636364
p-value :1.9917401061775308E-13
Support intersection: 7
Support union: 11

Covered examples (intersection): 
"818" "779" "672" "616" "602" "479" "133" 
Union elements: 
"818" "779" "672" "618" "616" "605" "602" "479" "421" "133" "121" 

Redescription R58 Rules: 

Dist: 5 0 0 0 0
W1R: RAVLTPercForgetting >= -100.0 <= 40.0 AND COT2SCOR >= 5.0 <= 8.0 AND RAVLTImmediate >= 29.0 <= 41.0 AND NXOTHER >= 1.0 <= 1.0 AND CDMEMORY >= 0.0 <= 0.0 AND CO8SALE >= 0.0 <= 0.0 AND CONMCXLA >= 26.0 <= 37.0 
W2R: SPARE_AD >= -1.965961 <= -1.436369 AND MMP10 >= -1.13668 <= -0.65758 
JS: 0.5555555555555556
p-value :3.5549008181590125E-11
Support intersection: 5
Support union: 9

Covered examples (intersection): 
"431" "376" "80" "63" "45" 
Union elements: 
"431" "391" "376" "337" "280" "80" "63" "45" "14" 

Redescription R59 Rules: 

Dist: 5 0 0 0 0
W1R: MMHAND >= 0.0 <= 0.0 AND RAVLTImmediate >= 34.0 <= 51.0 AND MMSE >= 26.0 <= 28.0 AND CDMEMORY >= 0.0 <= 0.0 
W2R: HMT100 >= 25.0 <= 30.0 AND RCT6 >= 10.0 <= 17.0 AND SPARE_AD >= -3.055137 <= -1.039439 AND BAT126 >= 130.0 <= 293.0 AND MidTemp >= 19335.0 <= 28103.0 
JS: 0.5555555555555556
p-value :5.219746856965912E-11
Support intersection: 5
Support union: 9

Covered examples (intersection): 
"385" "309" "160" "117" "15" 
Union elements: 
"444" "385" "376" "369" "309" "175" "160" "117" "15" 

Redescription R60 Rules: 

Dist: 0 0 0 0 5
W1R: Q7SCORE >= 1.0 <= 5.0 AND NXTREMOR >= 1.0 <= 1.0 AND CDJUDGE >= 1.0 <= 1.0 AND CO8WIZRD >= 0.0 <= 0.0 
W2R: PLMNRARC >= 2.14613 <= 2.4014 AND P >= -2.26761 <= -2.25964 AND SPARE_AD >= 1.043762 <= 2.018689 AND SHBG >= 1.5682 <= 1.79934 
JS: 0.5555555555555556
p-value :5.219746856965912E-11
Support intersection: 5
Support union: 9

Covered examples (intersection): 
"741" "618" "389" "329" "232" 
Union elements: 
"741" "619" "618" "616" "479" "460" "389" "329" "232" 

Redescription R61 Rules: 

Dist: 0 0 0 6 0
W1R: FAQ >= 0.0 <= 1.0 AND RAVLTPercForgetting >= 0.0 <= 75.0 AND COT1SCOR >= 6.0 <= 8.0 AND ADAS13 >= 13.67 <= 19.33 AND CO8COIN >= 1.0 <= 1.0 AND CDMEMORY >= 0.5 <= 1.0 
W2R: GH >= -0.95861 <= -0.4318 AND SPARE_AD >= -0.105852 <= 0.252515 AND INSULIN >= 0.17609 <= 1.11394 AND MM9T >= 2.12057 <= 2.26007 
JS: 0.5454545454545454
p-value :5.9328097989919115E-12
Support intersection: 6
Support union: 11

Covered examples (intersection): 
"780" "656" "595" "493" "483" "220" 
Union elements: 
"811" "780" "747" "656" "595" "493" "483" "407" "234" "220" "105" 

Redescription R62 Rules: 

Dist: 5 0 0 0 0
W1R: BCMUSCLE >= 0.0 <= 0.0 AND MMSE >= 25.0 <= 28.0 AND NXFINGER >= 1.0 <= 1.0 AND CDMEMORY >= 0.0 <= 0.0 AND Q3SCORE >= 1.0 <= 1.0 AND CONMCXLA >= 20.0 <= 26.0 
W2R: PRNSLNIN >= 0.70757 <= 1.23045 AND HMT15 >= 32.0 <= 51.8 AND SPARE_AD >= -3.000969 <= -1.060558 AND MidTemp >= 18857.0 <= 21476.0 
JS: 0.5555555555555556
p-value :3.5549008181590125E-11
Support intersection: 5
Support union: 9

Covered examples (intersection): 
"502" "298" "288" "15" "7" 
Union elements: 
"716" "533" "502" "298" "288" "252" "63" "15" "7" 

Redescription R63 Rules: 

Dist: 0 0 0 0 6
W1R: GDTOTAL >= 0.0 <= 0.0 AND COT1SCOR >= 2.0 <= 5.0 AND MMSE >= 20.0 <= 26.0 AND CDRSB >= 3.0 <= 7.0 AND CO8LEPRD >= 1.0 <= 1.0 AND CDJUDGE >= 1.0 <= 1.0 AND MMHOSPIT >= 1.0 <= 1.0 
W2R: P >= -2.3279 <= -2.25964 AND ANGTNSNG >= 1.34242 <= 2.90741 AND IL6R >= 1.4624 <= 1.66276 AND Hippocampus >= 4648.0 <= 6699.0 
JS: 0.5454545454545454
p-value :5.9328097989919115E-12
Support intersection: 6
Support union: 11

Covered examples (intersection): 
"506" "456" "450" "421" "313" "133" 
Union elements: 
"741" "506" "456" "450" "421" "414" "389" "347" "313" "133" "83" 

Redescription R64 Rules: 

Dist: 0 0 0 0 7
W1R: RAVLTLearning >= 0.0 <= 1.0 AND GDDROP >= 0.0 <= 0.0 AND NXTREMOR >= 1.0 <= 1.0 AND CDMEMORY >= 1.0 <= 2.0 AND MMHOSPIT >= 0.0 <= 0.0 
W2R: P >= -2.26761 <= -2.24413 AND SPARE_AD >= 1.313282 <= 2.772712 AND SOD1 >= 1.70757 <= 2.02119 AND IL16 >= 2.50379 <= 2.80956 
JS: 0.5384615384615384
p-value :9.728884364790247E-13
Support intersection: 7
Support union: 13

Covered examples (intersection): 
"672" "619" "618" "479" "460" "329" "317" 
Union elements: 
"818" "672" "651" "635" "619" "618" "544" "479" "460" "329" "323" "317" "299" 

Redescription R65 Rules: 

Dist: 0 0 0 6 0
W1R: RAVLTLearning >= 0.0 <= 2.0 AND ADAS13 >= 8.33 <= 12.67 AND MMTREEDL >= 1.0 <= 1.0 AND BCVISION >= 0.0 <= 0.0 AND CDMEMORY >= 0.5 <= 0.5 
W2R: SPARE_AD >= 0.090445 <= 0.574614 AND LH >= 0.44716 <= 1.30103 AND ADIPNCTN >= 0.17609 <= 0.51851 
JS: 0.5454545454545454
p-value :3.946509785635044E-12
Support intersection: 6
Support union: 11

Covered examples (intersection): 
"808" "735" "637" "634" "218" "101" 
Union elements: 
"810" "808" "735" "718" "643" "637" "634" "587" "547" "218" "101" 

Redescription R66 Rules: 

Dist: 0 0 0 7 0
W1R: RAVLTPercForgetting >= 6.666667 <= 25.0 AND MMSE >= 28.0 <= 30.0 AND ADAS13 >= 3.0 <= 9.0 AND MMTREEDL >= 1.0 <= 1.0 AND CDMEMORY >= 0.5 <= 0.5 
W2R: HMT13 >= 174.0 <= 333.0 AND SPARE_AD >= -0.919968 <= -0.227088 AND ANG2 >= 0.60206 <= 0.89209 AND RCT9 >= 3.9 <= 4.6 
JS: 0.5384615384615384
p-value :5.000444502911705E-13
Support intersection: 7
Support union: 13

Covered examples (intersection): 
"644" "514" "338" "325" "126" "76" "71" 
Union elements: 
"766" "663" "644" "514" "441" "380" "338" "325" "157" "126" "98" "76" "71" 

Redescription R67 Rules: 

Dist: 0 0 0 0 6
W1R: FAQ >= 12.0 <= 23.0 AND MMDAY >= 0.0 <= 0.0 AND CO8GEM >= 1.0 <= 1.0 AND CDRSB >= 6.0 <= 9.0 
W2R: EGF >= 1.72428 <= 2.42488 AND PLMNRARC >= 2.23805 <= 2.57634 AND P >= -2.26761 <= -2.24413 AND SPARE_AD >= 1.043762 <= 2.437152 
JS: 0.6666666666666666
p-value :1.262767668208653E-12
Support intersection: 6
Support union: 9

Covered examples (intersection): 
"818" "779" "672" "616" "456" "133" 
Union elements: 
"818" "779" "762" "672" "616" "605" "479" "456" "133" 

Redescription R68 Rules: 

Dist: 0 0 0 5 5
W1R: GDTOTAL >= 1.0 <= 5.0 AND ADAS13 >= 24.33 <= 34.0 AND MMTREEDL >= 1.0 <= 1.0 AND CO8TRAIN >= 1.0 <= 1.0 
W2R: IGA >= 0.34242 <= 0.87506 AND PPP >= 1.49136 <= 2.55991 AND A2MACRO >= -0.08092 <= 0.14613 AND PDGF >= 2.25527 <= 3.25285 AND P >= -2.3279 <= -1.82391 AND SPARE_AD >= 0.727696 <= 2.791977 AND BNP >= 2.52244 <= 3.0 
JS: 0.45454545454545453
p-value :4.0967229608668276E-14
Support intersection: 10
Support union: 22

Covered examples (intersection): 
"745" "627" "605" "601" "596" "211" "163" "68" "56" "19" 
Union elements: 
"745" "690" "654" "647" "627" "605" "601" "596" "501" "460" "434" "433" "394" "347" "331" "211" "163" "68" "56" "26" "19" "8" 

Redescription R69 Rules: 

Dist: 5 0 0 0 0
W1R: ADAS13 >= 9.33 <= 19.67 AND BCDRYMTH >= 0.0 <= 0.0 AND BCDIARRH >= 1.0 <= 1.0 AND CDMEMORY >= 0.0 <= 0.0 
W2R: SPARE_AD >= -2.648623 <= -1.369889 AND A >= 1.47712 <= 1.83885 AND AAT >= 0.39794 <= 0.53148 
JS: 0.5555555555555556
p-value :5.219746856965912E-11
Support intersection: 5
Support union: 9

Covered examples (intersection): 
"578" "526" "476" "387" "84" 
Union elements: 
"578" "575" "526" "476" "387" "344" "293" "84" "60" 

Redescription R70 Rules: 

Dist: 5 0 0 0 0
W1R: RAVLTForgetting >= -1.0 <= 7.0 AND BCURNFRQ >= 0.0 <= 0.0 AND MMSE >= 25.0 <= 28.0 AND Q3SCORE >= 1.0 <= 1.0 AND CDMEMORY >= 0.0 <= 0.0 AND CONMCXLA >= 14.0 <= 26.0 
W2R: AFP >= 0.34242 <= 1.04139 AND SPARE_AD >= -2.91334 <= -1.060558 AND CD5L >= 3.42488 <= 3.47129 
JS: 0.5555555555555556
p-value :3.5549008181590125E-11
Support intersection: 5
Support union: 9

Covered examples (intersection): 
"716" "502" "288" "63" "15" 
Union elements: 
"716" "693" "541" "502" "364" "288" "252" "63" "15" 

Redescription R71 Rules: 

Dist: 0 0 0 5 0
W1R: RAVLTPercForgetting >= 0.0 <= 25.0 AND COT2SCOR >= 8.0 <= 9.0 AND MMTREEDL >= 1.0 <= 1.0 AND CDMEMORY >= 0.5 <= 0.5 AND BCMUSCLE >= 1.0 <= 1.0 AND GDENERGY >= 0.0 <= 0.0 
W2R: TFF3 >= -0.95861 <= -0.5376 AND SPARE_AD >= -0.312478 <= 0.258933 AND Entorhinal >= 4478.0 <= 5660.0 
JS: 0.5555555555555556
p-value :3.5549008181590125E-11
Support intersection: 5
Support union: 9

Covered examples (intersection): 
"804" "732" "653" "514" "158" 
Union elements: 
"804" "732" "674" "653" "514" "300" "170" "158" "92" 

Redescription R72 Rules: 

Dist: 0 0 0 0 5
W1R: CO8GEM >= 1.0 <= 1.0 AND ADAS11 >= 24.67 <= 42.67 AND CDRSB >= 5.5 <= 9.0 
W2R: MCRPHMIF >= -0.27572 <= 0.23045 AND P >= -2.26761 <= -2.25964 AND SPARE_AD >= 1.043762 <= 2.772712 AND A >= 2.65225 <= 3.19866 
JS: 0.625
p-value :2.357214423653886E-11
Support intersection: 5
Support union: 8

Covered examples (intersection): 
"790" "779" "672" "619" "616" 
Union elements: 
"790" "779" "672" "619" "616" "602" "479" "395" 

Redescription R73 Rules: 

Dist: 0 0 0 5 0
W1R: CO8CAKE >= 0.0 <= 0.0 AND RAVLTImmediate >= 25.0 <= 39.0 AND MMSE >= 29.0 <= 30.0 AND ADAS13 >= 12.33 <= 26.0 AND GDTOTAL >= 0.0 <= 0.0 AND CDMEMORY >= 0.5 <= 0.5 
W2R: MIPRT1B >= 1.8451 <= 2.07188 AND EGFR >= 3.9 <= 4.5 AND MCRPHMIF >= -0.4318 <= -0.12494 AND SPARE_AD >= -0.696999 <= -0.2015 
JS: 0.5555555555555556
p-value :3.5549008181590125E-11
Support intersection: 5
Support union: 9

Covered examples (intersection): 
"777" "668" "505" "451" "92" 
Union elements: 
"813" "777" "668" "505" "451" "386" "269" "208" "92" 

Redescription R74 Rules: 

Dist: 0 0 0 5 0
W1R: RAVLTPercForgetting >= -18.181818 <= 25.0 AND RAVLTLearning >= 2.0 <= 8.0 AND ADAS13 >= 3.33 <= 11.67 AND BCSWEATN >= 0.0 <= 0.0 AND BCCONSTP >= 0.0 <= 0.0 AND CONMCXLB >= 0.0 <= 0.0 AND CDMEMORY >= 0.5 <= 0.5 
W2R: CNTF >= 1.78533 <= 2.15836 AND TSTSTRNT >= -0.29243 <= 0.14613 AND Entorhinal >= 4448.0 <= 5660.0 
JS: 0.5555555555555556
p-value :5.219746856965912E-11
Support intersection: 5
Support union: 9

Covered examples (intersection): 
"804" "752" "732" "514" "338" 
Union elements: 
"804" "752" "732" "675" "669" "514" "441" "338" "126" 

Redescription R75 Rules: 

Dist: 0 0 0 0 5
W1R: FAQ >= 21.0 <= 23.0 AND MMDAY >= 0.0 <= 0.0 AND ADAS13 >= 24.67 <= 45.33 
W2R: PLMNRARC >= 2.3927 <= 2.57634 AND P >= -2.25964 <= -2.25964 AND SPARE_AD >= 1.34808 <= 2.280282 
JS: 0.625
p-value :1.7626455850461298E-11
Support intersection: 5
Support union: 8

Covered examples (intersection): 
"605" "456" "410" "232" "133" 
Union elements: 
"790" "779" "672" "605" "456" "410" "232" "133" 

Redescription R76 Rules: 

Dist: 5 0 0 0 0
W1R: GDTOTAL >= 0.0 <= 0.0 AND RAVLTImmediate >= 22.0 <= 39.0 AND ADAS13 >= 13.67 <= 19.67 AND ADAS11 >= 10.0 <= 16.33 AND Q1SCORE >= 1.67 <= 5.0 AND CDMEMORY >= 0.0 <= 0.0 
W2R: SPARE_AD >= -1.665265 <= -0.991084 AND HMT10 >= 0.5 <= 1.21 AND ICV >= 1648286.896153 <= 1796857.862446 
JS: 0.5555555555555556
p-value :3.5549008181590125E-11
Support intersection: 5
Support union: 9

Covered examples (intersection): 
"376" "372" "324" "308" "109" 
Union elements: 
"376" "372" "324" "308" "231" "182" "178" "109" "103" 

Redescription R77 Rules: 

Dist: 0 0 0 7 0
W1R: FAQ >= 0.0 <= 1.0 AND COT1SCOR >= 2.0 <= 4.0 AND BCURNFRQ >= 0.0 <= 0.0 AND ADAS13 >= 13.33 <= 18.0 AND MMSE >= 28.0 <= 30.0 AND CDMEMORY >= 0.5 <= 1.0 
W2R: EPTHLDNA >= -1.02687 <= -0.63827 AND SPARE_AD >= -0.2015 <= 0.501297 AND BAT126 >= 196.0 <= 341.0 
JS: 0.5
p-value :8.979483823168266E-13
Support intersection: 7
Support union: 14

Covered examples (intersection): 
"806" "720" "673" "411" "400" "92" "85" 
Union elements: 
"806" "778" "765" "723" "720" "674" "673" "659" "451" "411" "400" "263" "92" "85" 

Redescription R78 Rules: 

Dist: 6 0 0 0 0
W1R: RAVLTImmediate >= 52.0 <= 59.0 AND CO8SHIP >= 1.0 <= 1.0 AND CDMEMORY >= 0.0 <= 0.0 
W2R: RCT5 >= 14.0 <= 20.0 AND SPARE_AD >= -2.569194 <= -0.921809 AND RCT1 >= 0.3 <= 0.4 AND RCT1408 >= 176.0 <= 213.0 
JS: 0.5
p-value :1.1476153360945318E-11
Support intersection: 6
Support union: 12

Covered examples (intersection): 
"721" "693" "645" "241" "239" "176" 
Union elements: 
"721" "693" "645" "529" "488" "241" "239" "203" "176" "152" "84" "13" 

Redescription R79 Rules: 

Dist: 0 0 0 7 0
W1R: GDTOTAL >= 1.0 <= 3.0 AND ADAS13 >= 4.0 <= 8.0 AND Q1SCORE >= 2.0 <= 4.33 AND CDMEMORY >= 0.5 <= 0.5 
W2R: SPARE_AD >= -0.815985 <= 0.36785 AND MM9T >= 2.45332 <= 2.89763 AND FIBRINGN >= 0.038 <= 7.6 AND SRMGLTOT >= 1.3 <= 5.5 AND RANTES >= 1.20412 <= 1.54407 
JS: 0.5
p-value :8.979483823168266E-13
Support intersection: 7
Support union: 14

Covered examples (intersection): 
"804" "752" "624" "514" "338" "277" "89" 
Union elements: 
"817" "804" "764" "752" "669" "641" "624" "587" "514" "338" "277" "247" "216" "89" 

Redescription R80 Rules: 

Dist: 0 0 0 8 0
W1R: FAQ >= 0.0 <= 2.0 AND COT1SCOR >= 6.0 <= 8.0 AND MMSE >= 28.0 <= 30.0 AND ADAS13 >= 7.33 <= 16.67 AND Q2SCORE >= 0.0 <= 0.0 AND CDMEMORY >= 0.5 <= 0.5 
W2R: MCRPHIP1 >= 2.09342 <= 2.21484 AND CPEPTIDE >= 0.20412 <= 0.65321 AND SPARE_AD >= -0.638263 <= 0.345947 AND Entorhinal >= 3836.0 <= 4574.0 AND BTC >= 2.51851 <= 2.617 
JS: 0.47058823529411764
p-value :5.13922238098985E-13
Support intersection: 8
Support union: 17

Covered examples (intersection): 
"811" "780" "695" "669" "493" "348" "325" "220" 
Union elements: 
"811" "780" "723" "695" "669" "656" "637" "634" "493" "454" "386" "348" "325" "281" "220" "112" "76" 

Redescription R81 Rules: 

Dist: 0 0 0 7 0
W1R: RAVLTForgetting >= 5.0 <= 7.0 AND RAVLTLearning >= 0.0 <= 2.0 AND MMSE >= 28.0 <= 30.0 AND CDRSB >= 0.5 <= 2.0 AND Q3SCORE >= 0.0 <= 0.0 
W2R: HCC4 >= 0.36173 <= 0.78533 AND SPARE_AD >= 0.031886 <= 0.590396 AND KIM1 >= -0.88606 <= 0.11394 AND AFP >= -0.18709 <= 0.39794 
JS: 0.4666666666666667
p-value :1.5477619186299307E-12
Support intersection: 7
Support union: 15

Covered examples (intersection): 
"810" "723" "634" "553" "383" "360" "189" 
Union elements: 
"810" "781" "723" "634" "617" "553" "470" "455" "404" "383" "360" "320" "218" "217" "189" 

Redescription R82 Rules: 

Dist: 0 0 0 5 0
W1R: ADAS13 >= 4.0 <= 8.0 AND CDHOME >= 0.5 <= 0.5 
W2R: EPTHLDNA >= -0.23657 <= 0.39794 AND SPARE_AD >= -0.815985 <= -0.204473 AND SHBG >= 1.17609 <= 1.51851 
JS: 0.5555555555555556
p-value :5.219746856965912E-11
Support intersection: 5
Support union: 9

Covered examples (intersection): 
"804" "514" "441" "338" "277" 
Union elements: 
"804" "802" "641" "564" "514" "441" "338" "277" "119" 

Redescription R83 Rules: 

Dist: 0 0 0 5 0
W1R: BCMUSCLE >= 0.0 <= 0.0 AND COT1SCOR >= 2.0 <= 5.0 AND MMSE >= 26.0 <= 27.0 AND ADAS13 >= 7.33 <= 11.33 AND CDMEMORY >= 0.5 <= 0.5 
W2R: MDC >= 2.34439 <= 2.48572 AND SPARE_AD >= -0.806873 <= -0.352405 AND APOAII >= 2.63347 <= 2.9196 
JS: 0.5555555555555556
p-value :3.5549008181590125E-11
Support intersection: 5
Support union: 9

Covered examples (intersection): 
"624" "522" "441" "235" "204" 
Union elements: 
"640" "624" "589" "564" "522" "441" "235" "204" "67" 

Redescription R84 Rules: 

Dist: 0 0 0 0 5
W1R: FAQ >= 11.0 <= 17.0 AND MMW >= 0.0 <= 0.0 AND CO8COIN >= 1.0 <= 1.0 AND CDJUDGE >= 1.0 <= 2.0 
W2R: ADIPNCTN >= 0.27875 <= 0.88649 AND PLMNRARC >= 2.14301 <= 2.35793 AND P >= -2.26761 <= -2.25964 AND SPARE_AD >= 1.043762 <= 2.030503 AND MM9T >= 2.15229 <= 2.40824 
JS: 0.5555555555555556
p-value :5.90103521602714E-11
Support intersection: 5
Support union: 9

Covered examples (intersection): 
"654" "616" "506" "460" "211" 
Union elements: 
"745" "657" "654" "618" "616" "506" "460" "211" "8" 

Redescription R85 Rules: 

Dist: 5 0 0 0 0
W1R: COT3SCOR >= 9.0 <= 9.0 AND ADAS11 >= 5.67 <= 8.67 AND CO8BOARD >= 0.0 <= 0.0 AND Q3SCORE >= 1.0 <= 1.0 AND RAVLTForgetting >= 1.0 <= 3.0 
W2R: HMT11 >= 0.04 <= 0.17 AND SPARE_AD >= -2.91334 <= -1.071295 AND ICV >= 1116279.113909 <= 1327252.739878 AND Ventricles >= 5834.0 <= 22160.0 
JS: 0.5
p-value :6.654587991761218E-11
Support intersection: 5
Support union: 10

Covered examples (intersection): 
"755" "716" "284" "149" "38" 
Union elements: 
"755" "716" "628" "533" "284" "252" "149" "99" "38" "14" 

Redescription R86 Rules: 

Dist: 0 0 0 5 0
W1R: RAVLTPercForgetting >= 11.111111 <= 27.272727 AND ADAS11 >= 2.0 <= 5.67 AND GDSPIRIT >= 0.0 <= 0.0 AND CDMEMORY >= 0.5 <= 0.5 
W2R: THP >= -1.21467 <= -1.07058 AND SPARE_AD >= -0.806873 <= -0.260049 AND CD40L >= -1.284 <= -1.03152 
JS: 0.5555555555555556
p-value :3.5549008181590125E-11
Support intersection: 5
Support union: 9

Covered examples (intersection): 
"644" "624" "514" "338" "126" 
Union elements: 
"644" "624" "514" "442" "427" "338" "258" "126" "71" 

Redescription R87 Rules: 

Dist: 8 0 0 0 0
W1R: RAVLTPercForgetting >= 0.0 <= 41.666667 AND BCSWEATN >= 0.0 <= 0.0 AND RAVLTImmediate >= 39.0 <= 48.0 AND CDMEMORY >= 0.0 <= 0.0 AND CO8SEA >= 1.0 <= 1.0 AND BCABDOMN >= 0.0 <= 0.0 AND CONMCXLA >= 27.0 <= 29.0 
W2R: CYSTATNC >= 3.01703 <= 3.27875 AND SPARE_AD >= -2.70278 <= -0.539067 AND CGA >= 2.2878 <= 3.01284 AND A >= 1.32222 <= 3.11059 AND SRMGLTOT >= 2.1 <= 5.8 AND MMP7 >= 0.20412 <= 0.95904 
JS: 0.42105263157894735
p-value :5.777600620149315E-13
Support intersection: 8
Support union: 19

Covered examples (intersection): 
"676" "490" "431" "382" "376" "327" "273" "55" 
Union elements: 
"676" "624" "578" "533" "529" "490" "431" "382" "376" "344" "327" "280" "273" "172" "55" "45" "38" "14" "7" 

Redescription R88 Rules: 

Dist: 0 0 0 0 5
W1R: CO8GEM >= 1.0 <= 1.0 AND ADAS11 >= 23.0 <= 26.67 AND CDRSB >= 6.0 <= 9.0 
W2R: EGF >= 1.72428 <= 2.42488 AND PLMNRARC >= 2.23805 <= 2.57634 AND P >= -2.26761 <= -2.24413 AND SPARE_AD >= 1.043762 <= 2.437152 
JS: 0.625
p-value :1.7626455850461298E-11
Support intersection: 5
Support union: 8

Covered examples (intersection): 
"818" "779" "672" "616" "133" 
Union elements: 
"818" "779" "762" "672" "616" "479" "456" "133" 

Redescription R89 Rules: 

Dist: 7 0 0 0 0
W1R: BCMUSCLE >= 0.0 <= 0.0 AND MMSE >= 25.0 <= 28.0 AND NXFINGER >= 1.0 <= 1.0 AND Q3SCORE >= 1.0 <= 1.0 AND CDMEMORY >= 0.0 <= 0.0 
W2R: EPTHLDNA >= -0.52288 <= 0.11394 AND HMT15 >= 32.0 <= 53.6 AND SPARE_AD >= -3.000969 <= -1.060558 AND BAT126 >= 207.0 <= 845.0 
JS: 0.4666666666666667
p-value :1.5477619186299307E-12
Support intersection: 7
Support union: 15

Covered examples (intersection): 
"533" "502" "490" "298" "288" "45" "15" 
Union elements: 
"716" "533" "502" "490" "305" "298" "288" "252" "146" "63" "45" "42" "35" "15" "7" 

Redescription R90 Rules: 

Dist: 0 0 0 5 0
W1R: ADAS13 >= 9.0 <= 14.0 AND BCDROWSY >= 1.0 <= 1.0 AND Q1SCORE >= 3.33 <= 4.33 AND CDMEMORY >= 0.5 <= 1.0 
W2R: P >= -1.36653 <= -1.10791 AND SPARE_AD >= -0.116658 <= 0.472781 AND INSULIN >= 0.38021 <= 1.36173 
JS: 0.5555555555555556
p-value :5.219746856965912E-11
Support intersection: 5
Support union: 9

Covered examples (intersection): 
"695" "673" "589" "316" "167" 
Union elements: 
"695" "673" "652" "643" "615" "589" "554" "316" "167" 

Redescription R91 Rules: 

Dist: 0 0 0 5 0
W1R: GDTOTAL >= 1.0 <= 3.0 AND RAVLTImmediate >= 48.0 <= 68.0 AND Q8SCORE >= 1.0 <= 1.0 AND CDMEMORY >= 0.5 <= 0.5 
W2R: APOB >= 3.14301 <= 3.24055 AND SPARE_AD >= -0.6746 <= -0.204473 AND Entorhinal >= 4396.0 <= 5660.0 
JS: 0.5555555555555556
p-value :3.5549008181590125E-11
Support intersection: 5
Support union: 9

Covered examples (intersection): 
"804" "752" "514" "338" "71" 
Union elements: 
"804" "752" "732" "669" "514" "338" "245" "162" "71" 

Redescription R92 Rules: 

Dist: 0 0 0 5 0
W1R: COT4TOTL >= 0.0 <= 3.0 AND RAVLTForgetting >= 4.0 <= 8.0 AND COT1SCOR >= 5.0 <= 7.0 AND CO8TRAIN >= 0.0 <= 0.0 AND CDMEMORY >= 0.5 <= 2.0 
W2R: SPARE_AD >= -0.132105 <= 0.33462 AND BTC >= 2.10721 <= 2.36173 AND RCT9 >= 3.8 <= 4.8 
JS: 0.5
p-value :6.654587991761218E-11
Support intersection: 5
Support union: 10

Covered examples (intersection): 
"639" "555" "515" "494" "95" 
Union elements: 
"688" "639" "555" "521" "518" "515" "494" "232" "215" "95" 

Redescription R93 Rules: 

Dist: 0 0 0 5 0
W1R: MMSE >= 24.0 <= 24.0 AND ADAS13 >= 22.33 <= 30.33 AND CDRSB >= 2.0 <= 2.0 AND MMBALLDL >= 1.0 <= 1.0 
W2R: TNC >= 2.43136 <= 2.79099 AND BNP >= 2.4609 <= 3.01284 AND MCP1 >= 1.87506 <= 2.19312 AND SPARE_AD >= 0.645816 <= 1.993885 AND MMP10 >= -1.85387 <= -1.5376 
JS: 0.5
p-value :1.0516310045005639E-10
Support intersection: 5
Support union: 10

Covered examples (intersection): 
"713" "503" "266" "259" "168" 
Union elements: 
"713" "647" "577" "537" "503" "266" "259" "192" "168" "113" 

Redescription R94 Rules: 

Dist: 7 0 0 0 0
W1R: RAVLTForgetting >= -5.0 <= 1.0 AND CONMCXLA >= 22.0 <= 40.0 AND ADAS11 >= 6.0 <= 14.33 AND CDMEMORY >= 0.0 <= 0.0 
W2R: T >= 0.78533 <= 0.86332 AND SPARE_AD >= -2.410799 <= -1.254269 AND A1MICRO >= 0.91908 <= 1.07918 AND INSLGFBP >= 1.64345 <= 1.85126 
JS: 0.4117647058823529
p-value :4.149902643746373E-12
Support intersection: 7
Support union: 17

Covered examples (intersection): 
"686" "502" "387" "80" "63" "38" "28" 
Union elements: 
"717" "716" "686" "551" "502" "425" "408" "387" "327" "280" "186" "140" "80" "63" "38" "28" "13" 

Redescription R95 Rules: 

Dist: 6 0 0 0 0
W1R: COT3SCOR >= 9.0 <= 10.0 AND COT1SCOR >= 4.0 <= 7.0 AND CO8BOARD >= 0.0 <= 0.0 AND CDMEMORY >= 0.0 <= 0.0 AND CONMCXLA >= 18.0 <= 22.0 
W2R: HMT13 >= 196.0 <= 335.0 AND SPARE_AD >= -2.91334 <= -1.071295 AND T2TCV >= 1002.953 <= 1227.63 
JS: 0.42857142857142855
p-value :2.094624473869544E-11
Support intersection: 6
Support union: 14

Covered examples (intersection): 
"755" "716" "628" "284" "181" "116" 
Union elements: 
"755" "716" "629" "628" "490" "284" "206" "181" "152" "116" "43" "41" "38" "14" 

Redescription R96 Rules: 

Dist: 0 0 0 1 4
W1R: RAVLTImmediate >= 37.0 <= 42.0 AND ADAS13 >= 20.33 <= 23.0 AND MMFLOOR >= 0.0 <= 0.0 
W2R: CNTF >= 1.34242 <= 2.47857 AND LEPTIN >= 0.85126 <= 1.39794 AND SPARE_AD >= 0.62606 <= 2.12783 AND TBG >= 1.79239 <= 2.07555 AND ANG2 >= 0.4624 <= 0.63347 AND BNP >= 3.02938 <= 3.38917 
JS: 0.45454545454545453
p-value :1.1728074067463012E-10
Support intersection: 5
Support union: 11

Covered examples (intersection): 
"620" "421" "299" "262" "249" 
Union elements: 
"796" "655" "620" "584" "539" "421" "384" "359" "299" "262" "249" 

Redescription R97 Rules: 

Dist: 0 0 0 5 0
W1R: RAVLTLearning >= 0.0 <= 2.0 AND ADAS13 >= 8.0 <= 12.67 AND MMTREEDL >= 1.0 <= 1.0 AND CDMEMORY >= 0.5 <= 0.5 
W2R: HMT18 >= 2.5 <= 6.9 AND APOAII >= 2.51322 <= 2.72916 AND SPARE_AD >= 0.090445 <= 0.574614 AND LH >= 0.4624 <= 1.30103 AND ADIPNCTN >= 0.17609 <= 0.51851 
JS: 0.5
p-value :1.0516310045005639E-10
Support intersection: 5
Support union: 10

Covered examples (intersection): 
"808" "735" "637" "218" "101" 
Union elements: 
"810" "808" "735" "637" "634" "587" "441" "320" "218" "101" 

Redescription R98 Rules: 

Dist: 5 0 0 0 0
W1R: GDTOTAL >= 3.0 <= 5.0 AND BCURNFRQ >= 1.0 <= 1.0 AND Q3SCORE >= 0.0 <= 0.0 AND CDMEMORY >= 0.0 <= 0.0 
W2R: RCT19 >= 68.0 <= 161.0 AND SPARE_AD >= -0.896707 <= -0.175231 AND Hippocampus >= 5264.0 <= 6261.0 
JS: 0.4166666666666667
p-value :3.462288233890831E-10
Support intersection: 5
Support union: 12

Covered examples (intersection): 
"724" "680" "679" "497" "203" 
Union elements: 
"724" "685" "680" "679" "509" "497" "334" "291" "203" "140" "81" "55" 

Redescription R99 Rules: 

Dist: 5 0 0 0 0
W1R: COT3SCOR >= 9.0 <= 9.0 AND CO8BOARD >= 0.0 <= 0.0 AND Q3SCORE >= 1.0 <= 1.0 AND CDMEMORY >= 0.0 <= 0.0 AND CONMCXLA >= 18.0 <= 22.0 
W2R: SPARE_AD >= -2.91334 <= -1.071295 AND ICV >= 1116279.113909 <= 1327252.739878 AND RCT11 >= 88.0 <= 132.0 
JS: 0.4166666666666667
p-value :1.966561358202057E-10
Support intersection: 5
Support union: 12

Covered examples (intersection): 
"755" "716" "628" "284" "149" 
Union elements: 
"755" "716" "628" "533" "284" "252" "206" "149" "116" "99" "38" "14" 

Redescription R100 Rules: 

Dist: 5 0 0 0 0
W1R: CO8EDGE >= 1.0 <= 1.0 AND RAVLTImmediate >= 22.0 <= 41.0 AND CDMEMORY >= 0.0 <= 0.0 
W2R: B2M >= 0.20412 <= 0.43136 AND MCP3 >= 1.07918 <= 1.89209 AND SPARE_AD >= -1.871742 <= -1.091868 AND IL16 >= 2.33846 <= 2.70501 
JS: 0.4166666666666667
p-value :5.799554170238252E-10
Support intersection: 5
Support union: 12

Covered examples (intersection): 
"431" "344" "186" "45" "28" 
Union elements: 
"686" "676" "551" "533" "431" "344" "186" "178" "109" "103" "45" "28" 
