# Supplementary material for: Using redescription mining to relate clinical and biological characteristics of cognitively impaired and Alzheimer’s disease patients
Source: PLoS One. 2017 Oct 31;12(10):e0187364. doi: 10.1371/journal.pone.0187364 (PMC5663625; doi:10.1371/journal.pone.0187364)
Supplement: S13 File — (TXT) [file pone.0187364.s013.txt]

Redescriptions obtained on dataset D3 describing [11,39] subjects. 
Target variable distribution is in order [CN, SMC, EMCI, LMCI, AD].

Redescription R1 Rules: 

Dist: 23 0 0 0 0
W1R: RAVLTLearning >= 4.0 <= 10.0 AND RAVLTImmediate >= 29.0 <= 48.0 AND ADAS13 >= 7.0 <= 16.0 AND ADAS11 >= 5.67 <= 13.67 AND CDRSB >= 0.0 <= 0.0 AND CONMCXLA >= 24.0 <= 40.0 
W2R: HMT15 >= 44.5 <= 78.9 AND RCT20 >= 127.0 <= 209.0 AND SPARE_AD >= -3.055137 <= -1.25156 AND Entorhinal >= 2789.0 <= 4088.0 
JS: 0.46938775510204084
p-value :0.0
Support intersection: 23
Support union: 49

Covered examples (intersection): 
"707" "686" "578" "573" "529" "523" "475" "431" "392" "366" "337" "327" "324" "315" "221" "160" "109" "70" "63" "47" "45" "14" "11" 
Union elements: 
"733" "717" "707" "686" "676" "610" "578" "573" "529" "523" "510" "475" "459" "431" "425" "408" "405" "392" "371" "366" "344" "337" "334" "327" "326" "324" "315" "293" "233" "231" "221" "210" "206" "182" "177" "173" "160" "149" "109" "103" "87" "80" "70" "63" "47" "45" "38" "14" "11" 

Redescription R2 Rules: 

Dist: 12 0 0 0 0
W1R: RAVLTPercForgetting >= 0.0 <= 37.5 AND COT2SCOR >= 6.0 <= 7.0 AND CDMEMORY >= 0.0 <= 0.0 AND Q1SCORE >= 2.33 <= 3.33 AND CONMCXLA >= 18.0 <= 26.0 
W2R: HMT17 >= 4.2 <= 19.0 AND SPARE_AD >= -2.993895 <= -0.862842 AND AB40 >= 13.0 <= 134.7 AND T2TCV >= 1440.073 <= 1727.517 AND HMT8 >= 2.39 <= 6.11 
JS: 0.41379310344827586
p-value :1.0658141036401503E-14
Support intersection: 12
Support union: 29

Covered examples (intersection): 
"607" "552" "541" "350" "346" "318" "309" "308" "301" "288" "212" "77" 
Union elements: 
"717" "711" "625" "607" "552" "541" "523" "408" "372" "350" "346" "318" "309" "308" "303" "301" "288" "286" "243" "212" "182" "175" "156" "82" "77" "45" "34" "25" "22" 

Redescription R3 Rules: 

Dist: 0 0 0 10 1
W1R: COT3SCOR >= 1.0 <= 4.0 AND RAVLTImmediate >= 13.0 <= 30.0 AND ADAS13 >= 21.67 <= 32.0 AND CDRSB >= 0.5 <= 2.0 
W2R: EPTHLDNA >= -0.67778 <= 0.54407 AND P >= -1.74473 <= -0.95861 AND SPARE_AD >= 0.673238 <= 2.12783 AND CEA >= -0.21467 <= 0.14613 AND MYOGLOBN >= 0.94939 <= 1.32222 AND FABP >= 0.41497 <= 0.68124 
JS: 0.4782608695652174
p-value :1.1102230246251565E-15
Support intersection: 11
Support union: 23

Covered examples (intersection): 
"799" "794" "738" "577" "543" "537" "484" "384" "357" "266" "120" 
Union elements: 
"799" "794" "766" "748" "738" "661" "633" "577" "543" "537" "484" "480" "473" "432" "384" "357" "266" "259" "157" "148" "120" "113" "49" 

Redescription R4 Rules: 

Dist: 0 0 0 12 0
W1R: BCDPMOOD >= 0.0 <= 0.0 AND MMSE >= 27.0 <= 30.0 AND ADAS13 >= 7.33 <= 13.67 AND CDRSB >= 0.5 <= 1.0 AND Q7SCORE >= 0.0 <= 0.0 AND Q5SCORE >= 0.0 <= 0.0 AND Q1SCORE >= 2.33 <= 4.67 AND CDMEMORY >= 0.5 <= 0.5 
W2R: HCC4 >= 0.54407 <= 1.11394 AND SPARE_AD >= -0.834909 <= 0.307577 AND Fusiform >= 16481.0 <= 21133.0 AND TSH >= 0.38021 <= 0.70757 
JS: 0.4444444444444444
p-value :4.107825191113079E-15
Support intersection: 12
Support union: 27

Covered examples (intersection): 
"810" "806" "730" "612" "386" "320" "290" "269" "245" "235" "167" "158" 
Union elements: 
"810" "806" "730" "703" "691" "668" "664" "637" "612" "555" "522" "515" "489" "442" "386" "320" "290" "269" "258" "245" "235" "187" "172" "167" "158" "78" "67" 

Redescription R5 Rules: 

Dist: 20 0 0 0 0
W1R: CO8EDGE >= 0.0 <= 0.0 AND COT3SCOR >= 6.0 <= 8.0 AND RAVLTLearning >= 3.0 <= 7.0 AND RAVLTImmediate >= 36.0 <= 53.0 AND RAVLTPercForgetting >= 33.333333 <= 100.0 AND CDMEMORY >= 0.0 <= 0.0 AND CONMCXLA >= 14.0 <= 31.0 
W2R: HMT16 >= 25.9 <= 62.0 AND SPARE_AD >= -3.863311 <= -1.060558 AND AB40 >= 157.5 <= 239.4 AND ICV >= 1520640.773904 <= 1828907.91359 
JS: 0.4444444444444444
p-value :0.0
Support intersection: 20
Support union: 45

Covered examples (intersection): 
"693" "689" "526" "476" "475" "422" "376" "326" "311" "298" "286" "283" "274" "219" "210" "184" "142" "97" "46" "15" 
Union elements: 
"736" "707" "693" "689" "677" "629" "578" "549" "526" "500" "476" "475" "439" "431" "422" "392" "385" "376" "369" "326" "311" "301" "298" "293" "286" "283" "274" "233" "219" "210" "184" "177" "160" "142" "135" "108" "107" "97" "70" "65" "47" "46" "15" "9" "4" 

Redescription R6 Rules: 

Dist: 16 0 0 0 0
W1R: RAVLTPercForgetting >= -100.0 <= 33.333333 AND BCURNFRQ >= 0.0 <= 0.0 AND ADAS11 >= 6.0 <= 10.0 AND BCOTHER >= 0.0 <= 0.0 AND MMDRAW >= 1.0 <= 1.0 AND CDMEMORY >= 0.0 <= 0.0 
W2R: HMT2 >= 43.0 <= 51.0 AND RCT1408 >= 126.0 <= 190.0 AND RCT20 >= 140.0 <= 197.0 AND SPARE_AD >= -3.000969 <= -0.929318 
JS: 0.4
p-value :3.3306690738754696E-16
Support intersection: 16
Support union: 40

Covered examples (intersection): 
"717" "686" "502" "457" "408" "392" "327" "284" "280" "243" "107" "70" "63" "25" "20" "14" 
Union elements: 
"743" "717" "686" "573" "552" "523" "510" "509" "502" "475" "457" "408" "392" "371" "366" "344" "337" "327" "315" "298" "284" "280" "273" "243" "184" "177" "173" "153" "107" "80" "70" "63" "52" "46" "45" "29" "28" "25" "20" "14" 

Redescription R7 Rules: 

Dist: 0 0 0 17 0
W1R: COT4TOTL >= 4.0 <= 10.0 AND RAVLTForgetting >= -2.0 <= 3.0 AND ADAS13 >= 3.0 <= 17.33 AND Q10SCORE >= 0.0 <= 0.0 AND CO8MAP >= 0.0 <= 0.0 AND CDMEMORY >= 0.5 <= 1.0 AND CONMCXLA >= 13.0 <= 36.0 
W2R: APOCIII >= 1.98677 <= 2.26007 AND TSSINHM1 >= 1.81954 <= 2.08279 AND RCT19 >= 110.0 <= 362.0 AND SPARE_AD >= -0.823866 <= 0.467463 AND Entorhinal >= 4110.0 <= 5660.0 AND Ventricles >= 12346.0 <= 55356.0 
JS: 0.3953488372093023
p-value :0.0
Support intersection: 17
Support union: 43

Covered examples (intersection): 
"804" "780" "752" "732" "703" "653" "514" "404" "325" "277" "269" "170" "158" "124" "92" "71" "21" 
Union elements: 
"804" "802" "780" "752" "740" "732" "703" "696" "691" "675" "653" "644" "624" "612" "547" "545" "514" "486" "454" "442" "441" "413" "404" "349" "348" "338" "325" "277" "269" "230" "226" "216" "170" "167" "159" "158" "136" "126" "124" "92" "76" "71" "21" 

Redescription R8 Rules: 

Dist: 0 0 0 24 8
W1R: MMSE >= 25.0 <= 30.0 AND GDMEMORY >= 1.0 <= 1.0 AND BCPALPIT >= 0.0 <= 0.0 AND BCBREATH >= 0.0 <= 0.0 AND ADAS13 >= 21.67 <= 49.33 AND CDJUDGE >= 0.0 <= 0.5 
W2R: B2M >= 0.07918 <= 0.43136 AND BNP >= 2.34635 <= 3.0086 AND P >= -2.05061 <= -0.88606 AND THP >= -1.48149 <= -1.08619 AND RCT183 >= 8.9 <= 10.1 AND SPARE_AD >= 0.621647 <= 2.791977 AND MMP10 >= -1.88606 <= -1.11351 
JS: 0.35555555555555557
p-value :0.0
Support intersection: 32
Support union: 90

Covered examples (intersection): 
"791" "761" "751" "748" "746" "737" "726" "611" "608" "601" "537" "528" "525" "524" "517" "498" "484" "465" "397" "394" "331" "307" "240" "199" "193" "163" "154" "148" "93" "48" "23" "19" 
Union elements: 
"814" "812" "791" "785" "772" "766" "761" "758" "754" "751" "748" "746" "738" "737" "726" "701" "698" "697" "690" "670" "648" "647" "639" "627" "611" "608" "601" "577" "538" "537" "534" "530" "528" "525" "524" "518" "517" "516" "515" "501" "498" "494" "484" "474" "473" "471" "465" "440" "433" "429" "428" "397" "394" "384" "381" "361" "351" "345" "339" "333" "331" "319" "312" "307" "295" "294" "275" "240" "202" "199" "196" "193" "188" "183" "172" "163" "154" "148" "110" "100" "93" "75" "68" "67" "49" "48" "36" "26" "23" "19" 

Redescription R9 Rules: 

Dist: 0 0 0 11 0
W1R: FAQ >= 0.0 <= 1.0 AND MMSE >= 28.0 <= 30.0 AND ADAS13 >= 7.33 <= 20.67 AND Q8SCORE >= 4.0 <= 12.0 AND CO8SEA >= 1.0 <= 1.0 AND CDMEMORY >= 0.5 <= 1.0 
W2R: EPTHLDNA >= -1.65758 <= -0.63827 AND TFF3 >= -1.27572 <= -0.76955 AND SPARE_AD >= -0.516165 <= 0.576303 AND LH >= 0.14613 <= 1.17609 
JS: 0.3793103448275862
p-value :1.7252865802674933E-13
Support intersection: 11
Support union: 29

Covered examples (intersection): 
"806" "778" "765" "720" "674" "664" "454" "411" "325" "263" "85" 
Union elements: 
"811" "806" "778" "765" "762" "720" "712" "687" "674" "673" "664" "634" "610" "516" "454" "411" "400" "360" "325" "320" "263" "262" "224" "220" "217" "204" "150" "92" "85" 

Redescription R10 Rules: 

Dist: 0 0 0 0 12
W1R: GDWORTH >= 0.0 <= 0.0 AND ADAS11 >= 15.67 <= 35.33 AND Q7SCORE >= 0.0 <= 3.0 AND Q3SCORE >= 1.0 <= 3.0 AND CDJUDGE >= 1.0 <= 2.0 
W2R: PLMNRARC >= 2.10037 <= 2.57634 AND P >= -2.26761 <= -2.25964 AND SPARE_AD >= 0.772619 <= 2.772712 AND HAPTGLBN >= -0.27572 <= 0.64345 AND BTC >= 2.54654 <= 2.67025 
JS: 0.3076923076923077
p-value :5.906386491005833E-14
Support intersection: 12
Support union: 39

Covered examples (intersection): 
"745" "654" "619" "616" "591" "506" "456" "414" "410" "389" "299" "211" 
Union elements: 
"805" "795" "790" "773" "771" "754" "745" "719" "714" "671" "660" "657" "654" "652" "619" "616" "603" "596" "591" "520" "506" "456" "414" "410" "389" "362" "354" "300" "299" "287" "255" "237" "211" "185" "121" "62" "32" "30" "16" 

Redescription R11 Rules: 

Dist: 0 0 0 11 2
W1R: MMSE >= 24.0 <= 29.0 AND ADAS13 >= 21.67 <= 36.33 AND Q11SCORE >= 1.0 <= 4.0 AND CO8BOARD >= 1.0 <= 1.0 AND BCDROWSY >= 0.0 <= 0.0 
W2R: GH >= -0.95861 <= -0.10237 AND SPARE_AD >= 0.78679 <= 2.791977 AND VITRNCTN >= 2.96379 <= 3.13672 AND AAT >= 0.25527 <= 0.44716 AND Hippocampus >= 4428.0 <= 6780.0 AND BNP >= 2.58092 <= 3.0086 
JS: 0.34210526315789475
p-value :2.631228568361621E-14
Support intersection: 13
Support union: 38

Covered examples (intersection): 
"794" "748" "588" "577" "517" "397" "352" "336" "266" "154" "148" "113" "75" 
Union elements: 
"796" "794" "792" "751" "748" "738" "630" "605" "588" "577" "565" "537" "517" "482" "481" "452" "433" "406" "397" "394" "389" "352" "340" "339" "336" "294" "266" "259" "242" "237" "154" "148" "121" "113" "75" "68" "19" "8" 

Redescription R12 Rules: 

Dist: 39 0 0 0 0
W1R: RAVLTPercForgetting >= 25.0 <= 90.909091 AND BCCOUGH >= 0.0 <= 0.0 AND GDSPIRIT >= 0.0 <= 0.0 AND CDMEMORY >= 0.0 <= 0.0 AND Q1SCORE >= 0.33 <= 5.33 AND CONMCXLB >= 0.0 <= 0.0 AND CONMCXLA >= 14.0 <= 31.0 
W2R: RCT5 >= 21.0 <= 38.0 AND HMT13 >= 114.0 <= 262.0 AND SPARE_AD >= -3.055137 <= -0.862842 AND RCT1 >= 0.3 <= 1.1 AND HMT40 >= 10.3 <= 15.9 AND APOE4 >= 0.0 <= 1.0 AND RCT9 >= 3.4 <= 4.4 
JS: 0.375
p-value :0.0
Support intersection: 39
Support union: 104

Covered examples (intersection): 
"733" "689" "681" "629" "628" "580" "550" "549" "533" "513" "510" "475" "459" "437" "431" "396" "382" "344" "337" "326" "324" "322" "311" "308" "293" "291" "288" "283" "252" "244" "219" "206" "184" "160" "149" "116" "77" "43" "7" 
Union elements: 
"736" "733" "724" "715" "707" "693" "689" "685" "681" "676" "665" "629" "628" "621" "607" "580" "578" "575" "550" "549" "541" "533" "523" "513" "510" "497" "478" "476" "475" "459" "445" "439" "437" "431" "416" "396" "392" "390" "385" "382" "364" "344" "337" "335" "334" "326" "324" "322" "315" "311" "308" "305" "301" "293" "291" "288" "286" "283" "280" "274" "264" "256" "252" "244" "239" "233" "231" "219" "210" "207" "206" "198" "197" "186" "184" "178" "177" "173" "160" "149" "142" "135" "117" "116" "111" "109" "107" "97" "87" "82" "79" "77" "70" "47" "46" "45" "44" "43" "40" "15" "14" "9" "7" "4" 

Redescription R13 Rules: 

Dist: 0 0 0 28 0
W1R: FAQ >= 0.0 <= 8.0 AND ADAS13 >= 3.33 <= 14.0 AND MMBALLDL >= 1.0 <= 1.0 AND Q9SCORE >= 0.0 <= 0.0 AND MMAREA >= 1.0 <= 1.0 AND CDMEMORY >= 0.5 <= 1.0 
W2R: MCRPHMIF >= -0.88606 <= 0.14613 AND TNC >= 1.90849 <= 2.75358 AND RCT183 >= 8.9 <= 10.2 AND SPARE_AD >= -0.815985 <= 0.576303 AND ANG2 >= 0.43136 <= 0.91381 AND VEGF >= 2.734 <= 3.15836 
JS: 0.35
p-value :0.0
Support intersection: 28
Support union: 80

Covered examples (intersection): 
"808" "804" "778" "752" "732" "730" "695" "675" "673" "669" "664" "653" "644" "641" "637" "624" "522" "442" "441" "348" "316" "277" "269" "245" "218" "216" "126" "98" 
Union elements: 
"820" "813" "810" "809" "808" "806" "804" "780" "778" "777" "770" "762" "752" "732" "730" "703" "702" "696" "695" "691" "675" "673" "669" "664" "663" "653" "644" "641" "637" "634" "624" "612" "597" "587" "585" "547" "522" "507" "494" "493" "491" "463" "455" "454" "442" "441" "427" "386" "375" "349" "348" "338" "325" "320" "316" "290" "277" "269" "264" "263" "258" "245" "218" "216" "183" "174" "167" "162" "158" "157" "136" "126" "112" "101" "98" "89" "76" "24" "9" "3" 

Redescription R14 Rules: 

Dist: 28 0 0 0 0
W1R: COT3SCOR >= 6.0 <= 8.0 AND RAVLTImmediate >= 34.0 <= 53.0 AND BCCOUGH >= 0.0 <= 0.0 AND RAVLTForgetting >= 4.0 <= 13.0 AND CDMEMORY >= 0.0 <= 0.0 AND CO8SALE >= 0.0 <= 0.0 AND CONMCXLA >= 18.0 <= 35.0 
W2R: SPARE_AD >= -3.863311 <= -1.060558 AND AB40 >= 157.5 <= 253.1 AND ICV >= 1520640.773904 <= 1863809.398057 
JS: 0.45161290322580644
p-value :0.0
Support intersection: 28
Support union: 62

Covered examples (intersection): 
"707" "693" "689" "570" "526" "476" "475" "459" "439" "422" "392" "385" "326" "324" "311" "298" "283" "274" "219" "210" "184" "160" "142" "97" "70" "47" "46" "15" 
Union elements: 
"736" "715" "707" "693" "689" "685" "681" "676" "607" "578" "575" "570" "559" "549" "529" "526" "490" "476" "475" "464" "459" "439" "438" "431" "422" "416" "392" "385" "376" "369" "344" "343" "327" "326" "324" "322" "311" "301" "298" "293" "286" "283" "274" "233" "221" "219" "210" "184" "177" "171" "160" "142" "108" "97" "80" "70" "65" "52" "47" "46" "15" "9" 

Redescription R15 Rules: 

Dist: 0 0 0 15 1
W1R: GDBETTER >= 0.0 <= 0.0 AND ADAS13 >= 11.0 <= 21.67 AND ADAS11 >= 8.67 <= 15.67 AND Q8SCORE >= 1.0 <= 6.0 AND CO8SEA >= 1.0 <= 1.0 AND RAVLTPercForgetting >= -25.0 <= 50.0 AND MMCITY >= 1.0 <= 1.0 AND CDMEMORY >= 0.5 <= 1.0 
W2R: ICAM >= 1.79239 <= 2.07555 AND APOB >= 3.0569 <= 3.20412 AND SPARE_AD >= -0.070838 <= 0.576303 AND AXT117 >= 1.35 <= 3.75 AND IL16 >= 2.43136 <= 2.83759 
JS: 0.37209302325581395
p-value :8.881784197001252E-16
Support intersection: 16
Support union: 43

Covered examples (intersection): 
"789" "780" "778" "720" "718" "656" "614" "609" "592" "483" "413" "411" "400" "247" "170" "39" 
Union elements: 
"815" "789" "780" "778" "774" "762" "720" "718" "692" "683" "664" "656" "648" "614" "609" "592" "548" "545" "483" "421" "413" "411" "404" "403" "400" "328" "297" "279" "247" "229" "226" "224" "217" "170" "165" "136" "129" "114" "104" "51" "39" "21" "3" 

Redescription R16 Rules: 

Dist: 0 0 0 23 3
W1R: MMYEAR >= 1.0 <= 1.0 AND ADAS13 >= 21.67 <= 35.67 AND CDRSB >= 0.5 <= 2.5 AND BCBREATH >= 0.0 <= 0.0 AND Q5SCORE >= 0.0 <= 1.0 AND CO8TRAIN >= 1.0 <= 1.0 AND CONMCXLA >= 10.0 <= 30.0 
W2R: TNC >= 2.41664 <= 2.89708 AND SPARE_AD >= 0.645816 <= 2.253574 AND CD5L >= 3.23553 <= 3.62428 AND VITRNCTN >= 2.89487 <= 3.13672 AND MMP10 >= -1.92082 <= -1.46852 
JS: 0.35135135135135137
p-value :0.0
Support intersection: 26
Support union: 74

Covered examples (intersection): 
"814" "796" "713" "647" "646" "627" "577" "542" "538" "537" "503" "397" "365" "330" "266" "259" "249" "240" "122" "113" "75" "54" "53" "49" "27" "19" 
Union elements: 
"818" "814" "796" "761" "756" "751" "738" "713" "647" "646" "627" "623" "620" "611" "601" "599" "596" "577" "543" "542" "538" "537" "534" "519" "517" "503" "498" "495" "484" "474" "446" "432" "429" "424" "397" "365" "358" "357" "355" "352" "351" "347" "332" "330" "294" "271" "266" "259" "249" "240" "208" "201" "194" "193" "188" "187" "168" "154" "148" "147" "122" "113" "104" "100" "75" "56" "54" "53" "49" "27" "26" "23" "19" "17" 

Redescription R17 Rules: 

Dist: 32 0 0 0 0
W1R: CO8EDGE >= 0.0 <= 0.0 AND RAVLTImmediate >= 29.0 <= 50.0 AND GDALIVE >= 0.0 <= 0.0 AND BCURNDIS >= 0.0 <= 0.0 AND NXFINGER >= 1.0 <= 1.0 AND CO8SHIP >= 0.0 <= 0.0 AND RAVLTPercForgetting >= -20.0 <= 41.666667 AND CDMEMORY >= 0.0 <= 0.0 
W2R: RCT5 >= 14.0 <= 29.0 AND HMT15 >= 53.6 <= 88.0 AND RCT183 >= 9.3 <= 10.9 AND SPARE_AD >= -3.162149 <= -1.045812 AND WholeBrain >= 790001.0 <= 1028343.0 
JS: 0.3595505617977528
p-value :0.0
Support intersection: 32
Support union: 89

Covered examples (intersection): 
"755" "717" "716" "686" "676" "557" "552" "523" "510" "490" "464" "462" "457" "391" "387" "371" "366" "350" "343" "337" "301" "284" "256" "177" "149" "117" "84" "63" "43" "41" "37" "14" 
Union elements: 
"755" "743" "717" "716" "705" "699" "686" "676" "649" "645" "629" "590" "576" "573" "559" "557" "552" "523" "510" "497" "490" "487" "464" "462" "457" "444" "437" "431" "425" "420" "408" "405" "396" "391" "387" "382" "371" "366" "350" "343" "337" "327" "322" "311" "309" "308" "305" "303" "301" "293" "289" "286" "284" "273" "270" "256" "248" "241" "213" "206" "182" "181" "177" "176" "173" "153" "149" "140" "127" "117" "116" "107" "84" "81" "70" "63" "60" "55" "46" "43" "42" "41" "38" "37" "35" "14" "13" "11" "9" 

Redescription R18 Rules: 

Dist: 11 0 0 0 0
W1R: RAVLTPercForgetting >= 0.0 <= 37.5 AND COT2SCOR >= 6.0 <= 7.0 AND CDMEMORY >= 0.0 <= 0.0 AND Q1SCORE >= 2.33 <= 3.33 AND CONMCXLA >= 18.0 <= 26.0 
W2R: HMT15 >= 48.6 <= 65.7 AND SPARE_AD >= -2.993895 <= -0.862842 AND AB40 >= 18.4 <= 134.7 AND T2TCV >= 1440.073 <= 1633.408 
JS: 0.4583333333333333
p-value :9.992007221626409E-15
Support intersection: 11
Support union: 24

Covered examples (intersection): 
"607" "552" "541" "350" "318" "309" "308" "301" "288" "212" "77" 
Union elements: 
"717" "711" "607" "552" "541" "523" "408" "372" "350" "346" "318" "309" "308" "303" "301" "288" "286" "243" "212" "156" "77" "45" "34" "22" 

Redescription R19 Rules: 

Dist: 17 0 0 0 0
W1R: RAVLTImmediate >= 35.0 <= 54.0 AND BCURNFRQ >= 0.0 <= 0.0 AND ADAS11 >= 5.67 <= 16.33 AND CDMEMORY >= 0.0 <= 0.0 AND CONMCXLA >= 24.0 <= 33.0 
W2R: RCT20 >= 127.0 <= 201.0 AND SPARE_AD >= -3.055137 <= -1.25156 AND AXT117 >= 0.23 <= 2.1 AND Entorhinal >= 2790.0 <= 4088.0 AND HMT7 >= 4.24 <= 7.3 
JS: 0.40476190476190477
p-value :0.0
Support intersection: 17
Support union: 42

Covered examples (intersection): 
"717" "578" "573" "529" "523" "475" "431" "366" "337" "315" "160" "103" "70" "63" "47" "38" "11" 
Union elements: 
"717" "715" "707" "677" "578" "573" "552" "529" "523" "510" "509" "502" "475" "457" "431" "416" "405" "396" "376" "366" "344" "337" "327" "324" "315" "308" "305" "293" "280" "210" "206" "160" "109" "103" "87" "70" "63" "47" "45" "42" "38" "11" 

Redescription R20 Rules: 

Dist: 0 0 0 10 2
W1R: FAQ >= 0.0 <= 11.0 AND CO8MAP >= 0.0 <= 0.0 AND GDMEMORY >= 0.0 <= 0.0 AND Q8SCORE >= 7.0 <= 12.0 AND ADAS13 >= 23.0 <= 33.0 
W2R: HMT16 >= 13.9 <= 25.7 AND PLMNRARC >= 1.70757 <= 2.15836 AND GH >= -0.92082 <= 0.5563 AND SPARE_AD >= 0.727696 <= 2.791977 AND Entorhinal >= 1579.0 <= 2415.0 
JS: 0.34285714285714286
p-value :4.3998138465894954E-13
Support intersection: 12
Support union: 35

Covered examples (intersection): 
"799" "706" "646" "542" "532" "519" "492" "485" "433" "56" "54" "5" 
Union elements: 
"799" "797" "794" "782" "763" "750" "706" "665" "661" "652" "646" "619" "558" "542" "532" "519" "492" "485" "481" "480" "433" "402" "398" "389" "347" "237" "209" "168" "121" "86" "69" "56" "54" "5" "2" 

Redescription R21 Rules: 

Dist: 0 0 0 23 0
W1R: RAVLTForgetting >= 0.0 <= 7.0 AND MMSE >= 28.0 <= 30.0 AND ADAS13 >= 3.0 <= 20.33 AND ADAS11 >= 2.0 <= 10.33 AND CO8SHIP >= 0.0 <= 0.0 AND CDMEMORY >= 0.5 <= 1.0 AND MMHOSPIT >= 1.0 <= 1.0 
W2R: MCP2 >= 1.34242 <= 2.38382 AND SPARE_AD >= -0.834181 <= 0.52397 AND IGM >= -0.20761 <= 0.716 AND MidTemp >= 18314.0 <= 25776.0 AND Entorhinal >= 4116.0 <= 5660.0 AND RANTES >= 0.53148 <= 1.54407 
JS: 0.359375
p-value :0.0
Support intersection: 23
Support union: 64

Covered examples (intersection): 
"780" "752" "732" "723" "703" "691" "669" "663" "553" "514" "493" "451" "404" "400" "386" "325" "277" "269" "162" "158" "141" "92" "71" 
Union elements: 
"810" "806" "780" "760" "752" "732" "723" "720" "703" "702" "696" "695" "691" "669" "663" "656" "653" "644" "643" "641" "637" "634" "614" "589" "586" "585" "572" "553" "514" "493" "451" "442" "427" "404" "400" "386" "377" "370" "348" "338" "325" "320" "316" "296" "290" "277" "269" "258" "245" "218" "217" "216" "189" "167" "166" "162" "159" "158" "141" "126" "112" "101" "92" "71" 

Redescription R22 Rules: 

Dist: 0 0 0 3 13
W1R: Q5SCORE >= 0.0 <= 0.0 AND CDORIENT >= 1.0 <= 2.0 AND CONMCXLA >= 0.0 <= 16.0 
W2R: PLMNRARC >= 2.06446 <= 2.57634 AND THRMBSP1 >= 3.15229 <= 4.37658 AND SPARE_AD >= 0.727696 <= 2.791977 AND ANG2 >= 0.51851 <= 1.0 AND P >= -2.26761 <= -1.79588 AND SRMGLTOT >= 1.9 <= 4.0 
JS: 0.32
p-value :8.548717289613705E-14
Support intersection: 16
Support union: 50

Covered examples (intersection): 
"745" "741" "710" "672" "635" "605" "596" "567" "433" "410" "389" "329" "211" "62" "61" "30" 
Union elements: 
"805" "779" "776" "771" "762" "754" "745" "741" "725" "710" "678" "672" "662" "635" "616" "605" "603" "602" "596" "567" "531" "520" "479" "460" "456" "435" "433" "424" "414" "410" "395" "389" "374" "359" "347" "329" "313" "299" "282" "249" "232" "211" "155" "154" "121" "96" "62" "61" "54" "30" 

Redescription R23 Rules: 

Dist: 0 0 0 38 0
W1R: FAQ >= 0.0 <= 8.0 AND RAVLTLearning >= 2.0 <= 10.0 AND ADAS13 >= 3.0 <= 13.67 AND NXTREMOR >= 0.0 <= 0.0 AND NXAUDITO >= 0.0 <= 0.0 AND GDSATIS >= 0.0 <= 0.0 AND CDMEMORY >= 0.5 <= 0.5 
W2R: MCRPHIP1 >= 2.16435 <= 2.57054 AND PAI1 >= 1.5682 <= 2.33846 AND SPARE_AD >= -0.834909 <= 0.36527 
JS: 0.3584905660377358
p-value :0.0
Support intersection: 38
Support union: 106

Covered examples (intersection): 
"810" "804" "760" "752" "732" "730" "703" "695" "691" "675" "664" "644" "641" "624" "612" "589" "547" "522" "493" "491" "455" "442" "441" "386" "348" "338" "320" "290" "277" "269" "245" "218" "204" "162" "158" "126" "98" "89" 
Union elements: 
"820" "817" "810" "808" "806" "804" "803" "802" "801" "778" "777" "773" "770" "766" "762" "760" "752" "735" "732" "730" "725" "723" "711" "703" "702" "695" "691" "675" "669" "664" "659" "652" "644" "641" "637" "624" "612" "604" "589" "587" "585" "547" "545" "522" "514" "493" "491" "489" "480" "463" "461" "455" "454" "451" "442" "441" "430" "418" "409" "386" "378" "349" "348" "338" "320" "316" "296" "290" "277" "269" "264" "263" "258" "251" "245" "230" "226" "218" "217" "216" "204" "198" "172" "170" "165" "162" "158" "157" "141" "126" "118" "112" "108" "98" "95" "94" "91" "89" "78" "76" "71" "55" "39" "31" "24" "21" 

Redescription R24 Rules: 

Dist: 17 0 0 0 0
W1R: RAVLTPercForgetting >= 0.0 <= 100.0 AND COT1SCOR >= 6.0 <= 8.0 AND Q3SCORE >= 0.0 <= 0.0 AND RAVLTImmediate >= 24.0 <= 42.0 AND CDMEMORY >= 0.0 <= 0.0 
W2R: HMT15 >= 52.2 <= 79.1 AND RCT19 >= 164.0 <= 613.0 AND SPARE_AD >= -3.162149 <= -0.921452 AND ICV >= 1355505.31928 <= 1852658.593813 AND Ventricles >= 9166.0 <= 44280.0 
JS: 0.3617021276595745
p-value :1.2212453270876722E-15
Support intersection: 17
Support union: 47

Covered examples (intersection): 
"736" "707" "681" "677" "549" "529" "475" "464" "444" "372" "366" "322" "291" "177" "173" "160" "142" 
Union elements: 
"787" "736" "728" "707" "693" "689" "686" "681" "677" "665" "600" "557" "552" "549" "545" "529" "475" "464" "462" "444" "437" "431" "392" "372" "371" "366" "353" "327" "322" "308" "291" "280" "238" "221" "197" "177" "175" "173" "160" "142" "109" "87" "84" "60" "44" "37" "20" 

Redescription R25 Rules: 

Dist: 0 0 0 25 6
W1R: MMSE >= 24.0 <= 30.0 AND GDMEMORY >= 1.0 <= 1.0 AND Q9SCORE >= 0.0 <= 1.0 AND BCDIZZY >= 0.0 <= 0.0 AND ADAS13 >= 21.67 <= 49.33 AND CDJUDGE >= 0.0 <= 0.5 
W2R: BNP >= 2.45179 <= 3.01703 AND P >= -2.0 <= -0.88606 AND RCT183 >= 8.9 <= 10.1 AND SPARE_AD >= 0.621647 <= 2.04623 AND MPO >= 1.77815 <= 2.84757 AND IL16 >= 2.15836 <= 2.61595 
JS: 0.34831460674157305
p-value :0.0
Support intersection: 31
Support union: 89

Covered examples (intersection): 
"791" "761" "751" "748" "746" "737" "726" "611" "608" "601" "537" "528" "525" "524" "517" "498" "484" "465" "397" "394" "357" "331" "319" "240" "199" "193" "148" "93" "48" "23" "19" 
Union elements: 
"814" "812" "805" "794" "791" "788" "785" "772" "766" "761" "758" "754" "751" "749" "748" "746" "738" "737" "726" "713" "701" "697" "690" "670" "648" "647" "643" "639" "627" "611" "608" "601" "594" "567" "538" "537" "530" "528" "525" "524" "518" "517" "516" "515" "501" "498" "494" "484" "474" "473" "471" "465" "440" "432" "429" "397" "394" "384" "381" "375" "367" "361" "357" "351" "336" "331" "319" "307" "295" "294" "266" "259" "240" "229" "205" "199" "193" "192" "183" "172" "163" "157" "148" "100" "93" "49" "48" "23" "19" 

Redescription R26 Rules: 

Dist: 13 0 0 0 0
W1R: COT2SCOR >= 4.0 <= 7.0 AND Q8SCORE >= 2.0 <= 11.0 AND CDMEMORY >= 0.0 <= 0.0 AND CONMCXLA >= 25.0 <= 40.0 
W2R: SPARE_AD >= -3.000969 <= -0.880014 AND T2TCV >= 1421.55 <= 1727.517 AND HMT8 >= 4.78 <= 7.8 AND HMT3 >= 4.5 <= 5.5 
JS: 0.37142857142857144
p-value :2.120525977034049E-14
Support intersection: 13
Support union: 35

Covered examples (intersection): 
"552" "457" "444" "416" "408" "371" "327" "324" "244" "207" "178" "80" "47" 
Union elements: 
"717" "625" "607" "559" "552" "529" "464" "457" "444" "437" "416" "408" "371" "344" "334" "327" "324" "315" "298" "291" "244" "231" "210" "207" "206" "178" "175" "156" "139" "80" "70" "47" "45" "14" "11" 

Redescription R27 Rules: 

Dist: 0 0 0 27 1
W1R: MMYEAR >= 1.0 <= 1.0 AND RAVLTImmediate >= 17.0 <= 41.0 AND ADAS13 >= 21.67 <= 35.67 AND CDRSB >= 0.5 <= 2.5 AND BCBREATH >= 0.0 <= 0.0 AND CO8TRAIN >= 1.0 <= 1.0 
W2R: IL8 >= 0.27875 <= 1.20412 AND SPARE_AD >= 0.621448 <= 2.437152 AND MM9T >= 1.73239 <= 2.63749 AND MYOGLOBN >= 0.85126 <= 1.27875 AND TSTSTRNT >= -0.95861 <= 0.83885 AND TSH >= -0.17393 <= 1.07918 AND TRNSFRRN >= 3.42325 <= 3.64444 
JS: 0.3333333333333333
p-value :1.1102230246251565E-16
Support intersection: 28
Support union: 84

Covered examples (intersection): 
"761" "751" "738" "647" "627" "599" "543" "537" "519" "517" "503" "484" "481" "365" "357" "352" "351" "266" "259" "240" "193" "75" "68" "56" "49" "26" "23" "17" 
Union elements: 
"814" "796" "791" "761" "756" "754" "751" "738" "737" "713" "696" "690" "672" "651" "647" "646" "627" "623" "620" "611" "599" "584" "577" "561" "543" "542" "538" "537" "534" "525" "524" "519" "517" "503" "495" "492" "484" "481" "474" "434" "432" "429" "424" "399" "397" "365" "357" "352" "351" "349" "330" "307" "294" "276" "271" "266" "259" "249" "240" "232" "208" "202" "201" "194" "193" "190" "187" "150" "148" "122" "120" "100" "75" "68" "56" "54" "53" "49" "27" "26" "23" "19" "17" "16" 

Redescription R28 Rules: 

Dist: 35 0 0 0 0
W1R: RAVLTImmediate >= 42.0 <= 62.0 AND NXPLANTA >= 1.0 <= 1.0 AND ADAS11 >= 3.67 <= 15.33 AND Q1SCORE >= 0.67 <= 3.67 AND CDMEMORY >= 0.0 <= 0.0 
W2R: RCT1408 >= 130.0 <= 257.0 AND SPARE_AD >= -2.70278 <= -1.118926 AND ICV >= 1215999.141045 <= 1569834.848962 AND HMT7 >= 4.24 <= 9.7 AND HMT4 >= 86.0 <= 102.0 
JS: 0.33653846153846156
p-value :0.0
Support intersection: 35
Support union: 104

Covered examples (intersection): 
"755" "721" "717" "715" "693" "645" "628" "578" "552" "523" "502" "464" "396" "371" "369" "353" "350" "301" "283" "273" "270" "219" "206" "177" "156" "151" "149" "127" "99" "52" "46" "38" "37" "13" "7" 
Union elements: 
"755" "743" "742" "736" "733" "728" "724" "721" "717" "715" "693" "686" "679" "677" "676" "645" "629" "628" "610" "607" "578" "557" "552" "523" "513" "509" "502" "497" "490" "464" "438" "437" "405" "396" "391" "387" "382" "371" "369" "366" "364" "356" "353" "350" "344" "337" "326" "315" "309" "305" "304" "302" "301" "289" "288" "283" "278" "274" "273" "270" "238" "221" "219" "212" "206" "203" "181" "177" "173" "156" "153" "152" "151" "149" "146" "140" "139" "127" "123" "116" "111" "103" "99" "97" "84" "81" "80" "77" "63" "59" "52" "46" "42" "38" "37" "34" "25" "22" "20" "13" "10" "9" "7" "1" 

Redescription R29 Rules: 

Dist: 0 0 0 25 0
W1R: BCRASH >= 0.0 <= 0.0 AND COT2SCOR >= 3.0 <= 6.0 AND ADAS13 >= 8.67 <= 17.0 AND GDEMPTY >= 0.0 <= 0.0 AND CO8SEA >= 1.0 <= 1.0 AND CDMEMORY >= 0.5 <= 1.0 AND CONMCXLA >= 12.0 <= 37.0 
W2R: EGF >= 0.49136 <= 2.81358 AND CORTISOL >= 1.91381 <= 2.2833 AND CMPLMNFH >= 899.0 <= 3740.0 AND SPARE_AD >= -0.070838 <= 0.576303 AND MPO >= 1.20412 <= 2.54283 AND FAS >= 0.85733 <= 1.34242 AND TRNSFRRN >= 3.29885 <= 3.53403 
JS: 0.3424657534246575
p-value :1.1102230246251565E-16
Support intersection: 25
Support union: 73

Covered examples (intersection): 
"780" "778" "760" "727" "723" "720" "695" "691" "674" "656" "592" "589" "587" "553" "547" "463" "411" "404" "263" "250" "247" "226" "218" "166" "85" 
Union elements: 
"816" "810" "803" "789" "780" "778" "772" "769" "768" "760" "727" "723" "720" "703" "702" "697" "695" "691" "674" "666" "663" "656" "643" "642" "641" "640" "638" "632" "614" "592" "589" "587" "579" "564" "553" "547" "546" "491" "483" "463" "461" "451" "440" "418" "411" "404" "400" "377" "370" "364" "320" "316" "314" "297" "269" "263" "250" "247" "234" "230" "226" "218" "189" "167" "166" "147" "136" "91" "89" "85" "31" "24" "3" 

Redescription R30 Rules: 

Dist: 22 0 0 0 0
W1R: RAVLTPercForgetting >= 40.0 <= 100.0 AND COT3SCOR >= 6.0 <= 8.0 AND RAVLTImmediate >= 36.0 <= 53.0 AND CDMEMORY >= 0.0 <= 0.0 
W2R: SPARE_AD >= -3.863311 <= -0.956561 AND AB40 >= 160.1 <= 253.1 AND T2TCV >= 1429.823 <= 1696.244 AND ICV >= 1531737.072754 <= 1863809.398057 
JS: 0.39285714285714285
p-value :0.0
Support intersection: 22
Support union: 56

Covered examples (intersection): 
"570" "526" "476" "475" "459" "439" "422" "376" "326" "324" "311" "298" "274" "210" "184" "160" "142" "97" "47" "46" "15" "4" 
Union elements: 
"736" "715" "707" "693" "689" "677" "629" "590" "570" "559" "549" "529" "526" "490" "476" "475" "464" "459" "439" "438" "422" "416" "385" "376" "344" "327" "326" "324" "322" "311" "298" "293" "283" "274" "273" "233" "221" "210" "184" "177" "171" "160" "142" "135" "108" "103" "97" "70" "65" "47" "46" "44" "15" "11" "4" "1" 

Redescription R31 Rules: 

Dist: 24 0 0 0 0
W1R: RAVLTLearning >= 4.0 <= 10.0 AND RAVLTImmediate >= 29.0 <= 48.0 AND ADAS11 >= 5.67 <= 16.33 AND CDMEMORY >= 0.0 <= 0.0 AND CONMCXLA >= 24.0 <= 40.0 
W2R: HMT15 >= 44.5 <= 78.9 AND RCT20 >= 127.0 <= 209.0 AND SPARE_AD >= -3.055137 <= -1.25156 AND Entorhinal >= 2789.0 <= 4088.0 
JS: 0.43636363636363634
p-value :0.0
Support intersection: 24
Support union: 55

Covered examples (intersection): 
"707" "686" "578" "573" "529" "523" "475" "431" "392" "366" "337" "327" "324" "315" "221" "160" "109" "103" "70" "63" "47" "45" "14" "11" 
Union elements: 
"733" "717" "715" "707" "686" "676" "610" "578" "573" "529" "523" "510" "475" "459" "431" "425" "416" "408" "405" "392" "376" "371" "366" "344" "337" "334" "327" "326" "324" "315" "293" "233" "231" "221" "210" "206" "186" "182" "177" "173" "160" "149" "146" "111" "109" "103" "87" "80" "70" "63" "47" "45" "38" "14" "11" 

Redescription R32 Rules: 

Dist: 0 0 0 18 0
W1R: COT4TOTL >= 4.0 <= 10.0 AND RAVLTForgetting >= -2.0 <= 3.0 AND ADAS13 >= 3.0 <= 17.33 AND Q10SCORE >= 0.0 <= 0.0 AND CO8MAP >= 0.0 <= 0.0 AND CDMEMORY >= 0.5 <= 1.0 AND CONMCXLA >= 13.0 <= 36.0 
W2R: HMT13 >= 164.0 <= 351.0 AND RCT19 >= 110.0 <= 362.0 AND SPARE_AD >= -0.823866 <= 0.467463 AND Entorhinal >= 4110.0 <= 5660.0 
JS: 0.3829787234042553
p-value :0.0
Support intersection: 18
Support union: 47

Covered examples (intersection): 
"804" "780" "752" "732" "703" "653" "514" "404" "325" "277" "269" "230" "170" "158" "124" "92" "71" "21" 
Union elements: 
"804" "802" "780" "752" "740" "732" "703" "696" "691" "675" "653" "644" "624" "612" "589" "547" "545" "514" "493" "486" "454" "442" "441" "413" "404" "378" "349" "348" "338" "325" "277" "269" "230" "226" "216" "170" "167" "159" "158" "136" "126" "124" "92" "76" "71" "55" "21" 

Redescription R33 Rules: 

Dist: 0 0 0 26 0
W1R: FAQ >= 0.0 <= 4.0 AND RAVLTPercForgetting >= 66.666667 <= 100.0 AND COT2SCOR >= 5.0 <= 7.0 AND ADAS13 >= 18.0 <= 35.67 AND NXHEEL >= 1.0 <= 1.0 AND CO8COIN >= 1.0 <= 1.0 
W2R: EGF >= 0.70757 <= 2.67117 AND APOD >= 1.8451 <= 2.26245 AND P >= -2.13668 <= -0.95861 AND SPARE_AD >= 0.36785 <= 2.003571 AND LH >= 0.17609 <= 1.34242 AND VKDPS >= 1.17609 <= 1.60206 AND INSLGFBP >= 1.94939 <= 2.69461 
JS: 0.30952380952380953
p-value :4.440892098500626E-16
Support intersection: 26
Support union: 84

Covered examples (intersection): 
"797" "767" "761" "734" "709" "650" "646" "611" "599" "538" "517" "511" "415" "397" "383" "363" "330" "260" "240" "209" "202" "188" "169" "137" "131" "56" 
Union elements: 
"812" "799" "797" "785" "767" "764" "761" "758" "757" "746" "735" "734" "727" "713" "709" "704" "692" "665" "655" "650" "646" "639" "637" "611" "599" "584" "577" "565" "539" "538" "537" "532" "521" "517" "511" "446" "417" "415" "412" "404" "397" "394" "383" "363" "360" "358" "355" "330" "321" "319" "297" "281" "279" "262" "261" "260" "249" "240" "228" "227" "223" "209" "202" "193" "188" "183" "169" "161" "144" "137" "131" "125" "113" "100" "88" "72" "67" "66" "56" "49" "30" "24" "17" "5" 

Redescription R34 Rules: 

Dist: 23 0 0 0 0
W1R: BCURNFRQ >= 0.0 <= 0.0 AND ADAS11 >= 0.0 <= 5.33 AND CDMEMORY >= 0.0 <= 0.0 
W2R: RCT3 >= 9.0 <= 48.0 AND RCT20 >= 211.0 <= 269.0 AND RCT19 >= 83.0 <= 515.0 AND SPARE_AD >= -2.315923 <= -1.118926 AND BAT126 >= 172.0 <= 663.0 AND Entorhinal >= 2725.0 <= 4489.0 
JS: 0.30666666666666664
p-value :0.0
Support intersection: 23
Support union: 75

Covered examples (intersection): 
"736" "728" "699" "645" "628" "570" "549" "390" "382" "369" "318" "311" "288" "252" "241" "219" "176" "156" "139" "116" "99" "43" "37" 
Union elements: 
"753" "743" "742" "736" "728" "708" "705" "699" "676" "665" "649" "645" "628" "581" "576" "570" "560" "549" "526" "513" "488" "478" "464" "444" "420" "391" "390" "388" "385" "382" "371" "369" "356" "343" "335" "318" "311" "304" "303" "288" "278" "273" "270" "256" "252" "248" "241" "239" "219" "212" "177" "176" "173" "171" "156" "139" "116" "99" "82" "81" "65" "59" "58" "55" "52" "46" "43" "40" "37" "35" "34" "18" "15" "12" "9" 

Redescription R35 Rules: 

Dist: 0 0 0 34 2
W1R: CDRSB >= 1.0 <= 2.0 AND Q13SCORE >= 1.0 <= 4.0 AND ADAS11 >= 7.33 <= 23.0 AND BCPALPIT >= 0.0 <= 0.0 AND CDORIENT >= 0.5 <= 1.0 AND CONMCXLA >= 11.0 <= 23.0 
W2R: EPTHLDNA >= -0.29243 <= 1.04139 AND MCRPHMIF >= -1.03152 <= 0.04139 AND P >= -2.05061 <= -0.95861 AND SPARE_AD >= 0.621647 <= 2.791977 AND ACE >= 1.74819 <= 2.39094 AND RESISTIN >= -0.02228 <= 0.49136 
JS: 0.3130434782608696
p-value :6.661338147750939E-16
Support intersection: 36
Support union: 115

Covered examples (intersection): 
"799" "774" "748" "713" "706" "655" "647" "642" "598" "586" "543" "539" "537" "528" "511" "495" "492" "447" "432" "417" "415" "355" "332" "330" "279" "271" "259" "249" "223" "222" "188" "145" "125" "120" "110" "27" 
Union elements: 
"812" "799" "797" "789" "774" "767" "751" "748" "740" "738" "731" "723" "713" "712" "706" "702" "696" "694" "688" "656" "655" "647" "642" "639" "627" "622" "611" "598" "594" "592" "588" "586" "584" "577" "555" "548" "543" "539" "537" "530" "528" "524" "519" "518" "511" "503" "495" "492" "486" "473" "472" "469" "447" "446" "433" "432" "430" "429" "417" "415" "412" "409" "407" "400" "397" "394" "381" "379" "367" "355" "351" "333" "332" "330" "328" "312" "297" "294" "279" "275" "272" "271" "266" "265" "261" "259" "249" "247" "240" "229" "223" "222" "209" "193" "188" "168" "154" "150" "145" "131" "125" "124" "122" "120" "110" "100" "93" "75" "54" "49" "48" "30" "27" "26" "23" 

Redescription R36 Rules: 

Dist: 22 0 0 0 0
W1R: COT3SCOR >= 6.0 <= 8.0 AND RAVLTImmediate >= 34.0 <= 53.0 AND BCCOUGH >= 0.0 <= 0.0 AND RAVLTForgetting >= 4.0 <= 13.0 AND CDMEMORY >= 0.0 <= 0.0 AND CO8SALE >= 0.0 <= 0.0 AND CONMCXLA >= 18.0 <= 35.0 
W2R: HMT16 >= 25.9 <= 62.0 AND SPARE_AD >= -3.863311 <= -1.060558 AND AB40 >= 157.5 <= 239.4 AND ICV >= 1520640.773904 <= 1828907.91359 
JS: 0.4
p-value :0.0
Support intersection: 22
Support union: 55

Covered examples (intersection): 
"707" "693" "689" "526" "476" "475" "422" "392" "385" "326" "311" "298" "283" "274" "219" "210" "184" "142" "97" "70" "46" "15" 
Union elements: 
"736" "715" "707" "693" "689" "685" "681" "676" "607" "578" "575" "570" "549" "529" "526" "490" "476" "475" "464" "459" "439" "438" "431" "422" "416" "392" "385" "376" "369" "344" "326" "324" "311" "301" "298" "293" "286" "283" "274" "233" "221" "219" "210" "184" "177" "160" "142" "108" "97" "70" "65" "47" "46" "15" "9" 

Redescription R37 Rules: 

Dist: 0 0 0 25 8
W1R: MMSE >= 25.0 <= 30.0 AND GDMEMORY >= 1.0 <= 1.0 AND ADAS13 >= 21.67 <= 49.33 AND CDJUDGE >= 0.0 <= 0.5 
W2R: B2M >= 0.07918 <= 0.43136 AND BNP >= 2.34635 <= 3.0086 AND P >= -2.05061 <= -0.88606 AND THP >= -1.48149 <= -1.08619 AND RCT183 >= 8.9 <= 10.1 AND SPARE_AD >= 0.621647 <= 2.791977 AND MMP10 >= -1.88606 <= -1.11351 
JS: 0.3473684210526316
p-value :0.0
Support intersection: 33
Support union: 95

Covered examples (intersection): 
"791" "761" "751" "748" "746" "737" "726" "611" "608" "601" "537" "528" "525" "524" "517" "498" "484" "465" "397" "394" "331" "319" "307" "240" "199" "193" "163" "154" "148" "93" "48" "23" "19" 
Union elements: 
"817" "814" "812" "791" "785" "772" "766" "761" "758" "754" "751" "748" "746" "738" "737" "726" "701" "698" "697" "690" "670" "648" "647" "639" "627" "611" "608" "601" "577" "538" "537" "534" "530" "528" "525" "524" "518" "517" "516" "515" "501" "498" "494" "484" "482" "474" "473" "471" "465" "440" "433" "429" "428" "397" "394" "384" "381" "375" "361" "351" "345" "339" "333" "331" "319" "312" "307" "295" "294" "275" "240" "202" "199" "196" "193" "188" "187" "183" "172" "163" "157" "154" "148" "110" "100" "93" "75" "68" "67" "49" "48" "36" "26" "23" "19" 

Redescription R38 Rules: 

Dist: 30 0 0 0 0
W1R: BCRASH >= 0.0 <= 0.0 AND MMBALLDL >= 1.0 <= 1.0 AND Q8SCORE >= 4.0 <= 12.0 AND MMDRAW >= 1.0 <= 1.0 AND CDMEMORY >= 0.0 <= 0.0 
W2R: HMT15 >= 48.2 <= 77.7 AND HMT19 >= 0.3 <= 2.3 AND RCT1408 >= 128.0 <= 189.0 AND RCT3 >= 15.0 <= 111.0 AND RCT19 >= 42.0 <= 471.0 AND SPARE_AD >= -2.993895 <= -0.835075 
JS: 0.30612244897959184
p-value :1.1102230246251565E-16
Support intersection: 30
Support union: 98

Covered examples (intersection): 
"724" "677" "629" "607" "551" "509" "502" "476" "475" "437" "422" "416" "396" "392" "376" "372" "315" "280" "243" "221" "191" "182" "181" "117" "109" "80" "28" "25" "14" "13" 
Union elements: 
"755" "733" "728" "724" "693" "689" "686" "677" "676" "629" "625" "607" "600" "573" "570" "557" "552" "551" "550" "545" "526" "509" "502" "488" "487" "476" "475" "464" "437" "427" "425" "422" "416" "396" "392" "387" "376" "372" "371" "366" "344" "343" "327" "315" "311" "309" "308" "303" "302" "280" "274" "273" "270" "267" "258" "252" "243" "233" "231" "221" "207" "191" "184" "182" "181" "177" "173" "159" "151" "140" "117" "111" "109" "103" "99" "97" "87" "82" "80" "77" "76" "70" "63" "60" "58" "52" "47" "46" "45" "44" "41" "37" "28" "25" "20" "14" "13" "10" 

Redescription R39 Rules: 

Dist: 34 0 0 0 0
W1R: CO8EDGE >= 0.0 <= 0.0 AND RAVLTImmediate >= 29.0 <= 50.0 AND GDALIVE >= 0.0 <= 0.0 AND NXFINGER >= 1.0 <= 1.0 AND RAVLTPercForgetting >= -100.0 <= 41.666667 AND CDMEMORY >= 0.0 <= 0.0 
W2R: RCT5 >= 14.0 <= 29.0 AND RCT4 >= 11.0 <= 33.0 AND HMT15 >= 53.6 <= 78.9 AND RCT183 >= 9.3 <= 10.9 AND SPARE_AD >= -3.162149 <= -1.045812 AND WholeBrain >= 790001.0 <= 1028343.0 
JS: 0.3434343434343434
p-value :0.0
Support intersection: 34
Support union: 99

Covered examples (intersection): 
"755" "717" "716" "686" "676" "557" "552" "523" "510" "490" "464" "462" "457" "391" "387" "371" "366" "350" "343" "337" "301" "284" "273" "256" "177" "149" "117" "107" "84" "63" "43" "41" "37" "14" 
Union elements: 
"755" "743" "742" "717" "716" "705" "699" "686" "676" "649" "645" "629" "590" "576" "573" "559" "557" "552" "541" "523" "510" "500" "497" "490" "487" "464" "462" "457" "444" "437" "431" "425" "420" "408" "405" "396" "391" "387" "382" "376" "371" "366" "350" "343" "337" "327" "322" "311" "309" "308" "305" "303" "301" "293" "289" "288" "286" "284" "280" "273" "270" "264" "256" "248" "243" "219" "206" "182" "181" "177" "173" "153" "149" "142" "140" "127" "117" "116" "107" "84" "81" "80" "70" "63" "60" "55" "46" "43" "42" "41" "38" "37" "35" "29" "20" "14" "11" "10" "9" 

Redescription R40 Rules: 

Dist: 0 0 0 20 0
W1R: FAQ >= 0.0 <= 10.0 AND GDENERGY >= 0.0 <= 0.0 AND COT1SCOR >= 4.0 <= 9.0 AND ADAS11 >= 2.0 <= 8.33 AND CDMEMORY >= 0.5 <= 1.0 AND MMSTATE >= 1.0 <= 1.0 AND CONMCXLA >= 21.0 <= 39.0 
W2R: MCRPHIP1 >= 2.16435 <= 2.38382 AND TNC >= 2.45788 <= 2.85794 AND THRMBSP1 >= 3.52763 <= 4.11727 AND CRP >= -0.52288 <= 0.74036 AND SPARE_AD >= -0.815985 <= 0.345947 
JS: 0.3389830508474576
p-value :7.771561172376096E-16
Support intersection: 20
Support union: 59

Covered examples (intersection): 
"804" "752" "695" "675" "641" "547" "522" "512" "493" "491" "451" "442" "348" "338" "277" "245" "235" "230" "218" "158" 
Union elements: 
"813" "810" "804" "802" "772" "770" "760" "752" "730" "729" "701" "695" "675" "673" "670" "663" "653" "641" "624" "572" "547" "522" "512" "507" "493" "491" "480" "455" "451" "442" "441" "427" "418" "409" "386" "378" "348" "338" "320" "306" "296" "277" "269" "263" "258" "245" "235" "230" "218" "216" "204" "162" "158" "141" "126" "112" "98" "67" "24" 

Redescription R41 Rules: 

Dist: 0 0 0 25 0
W1R: MMSE >= 21.0 <= 26.0 AND ADAS13 >= 19.33 <= 35.67 AND MMTREEDL >= 0.0 <= 0.0 AND BCPALPIT >= 0.0 <= 0.0 AND BCBREATH >= 0.0 <= 0.0 AND CDRSB >= 0.5 <= 2.0 AND CDHOME >= 0.0 <= 0.0 
W2R: ICAM >= 1.5563 <= 2.3032 AND CPEPTIDE >= 0.07918 <= 0.72428 AND CKMB >= -1.0655 <= -0.34679 AND P >= -2.0 <= -0.95861 AND SPARE_AD >= 0.607866 <= 2.195541 AND LEPTIN >= 0.77085 <= 1.90849 AND Fusiform >= 12290.0 <= 19565.0 
JS: 0.31645569620253167
p-value :7.771561172376096E-16
Support intersection: 25
Support union: 79

Covered examples (intersection): 
"767" "761" "751" "738" "734" "713" "706" "655" "646" "584" "561" "543" "539" "537" "517" "503" "471" "358" "266" "240" "223" "209" "188" "113" "5" 
Union elements: 
"819" "800" "767" "761" "758" "751" "738" "737" "734" "731" "713" "710" "706" "700" "698" "688" "687" "665" "658" "655" "647" "646" "639" "599" "586" "584" "577" "561" "543" "542" "540" "539" "537" "530" "525" "524" "519" "517" "516" "503" "495" "492" "484" "483" "480" "472" "471" "447" "432" "407" "384" "358" "349" "340" "332" "319" "310" "295" "294" "279" "276" "266" "249" "242" "240" "223" "222" "209" "201" "199" "193" "188" "168" "150" "145" "113" "56" "53" "5" 

Redescription R42 Rules: 

Dist: 0 0 0 16 0
W1R: BCURNDIS >= 0.0 <= 0.0 AND ADAS13 >= 3.0 <= 16.67 AND CDRSB >= 0.5 <= 1.0 AND CO8SEA >= 1.0 <= 1.0 AND CDMEMORY >= 0.5 <= 0.5 AND CO8VAN >= 1.0 <= 1.0 AND MMDRAW >= 1.0 <= 1.0 AND CONMCXLA >= 12.0 <= 29.0 
W2R: APOCI >= 2.34044 <= 2.60746 AND SPARE_AD >= -0.834181 <= 0.36527 AND SORTILIN >= 0.47712 <= 0.77085 AND TTR >= 2.3483 <= 2.62428 AND TSH >= 0.36173 <= 0.74036 
JS: 0.34782608695652173
p-value :2.1094237467877974E-15
Support intersection: 16
Support union: 46

Covered examples (intersection): 
"674" "664" "612" "589" "546" "489" "454" "418" "411" "338" "320" "167" "158" "89" "71" "21" 
Union elements: 
"811" "806" "752" "730" "703" "696" "674" "669" "664" "653" "642" "638" "634" "612" "592" "589" "547" "546" "515" "489" "454" "451" "442" "418" "411" "403" "386" "348" "338" "325" "320" "290" "258" "245" "230" "224" "170" "167" "166" "158" "150" "89" "85" "71" "67" "21" 

Redescription R43 Rules: 

Dist: 23 0 0 0 0
W1R: CO8EDGE >= 0.0 <= 0.0 AND COT3SCOR >= 6.0 <= 8.0 AND RAVLTLearning >= 3.0 <= 7.0 AND RAVLTImmediate >= 36.0 <= 53.0 AND RAVLTPercForgetting >= 33.333333 <= 100.0 AND CDMEMORY >= 0.0 <= 0.0 AND CONMCXLA >= 14.0 <= 31.0 
W2R: SPARE_AD >= -3.863311 <= -1.060558 AND AB40 >= 157.5 <= 253.1 AND ICV >= 1520640.773904 <= 1863809.398057 
JS: 0.41818181818181815
p-value :0.0
Support intersection: 23
Support union: 55

Covered examples (intersection): 
"693" "689" "526" "476" "475" "439" "422" "376" "326" "311" "298" "286" "283" "274" "219" "210" "184" "160" "142" "97" "47" "46" "15" 
Union elements: 
"736" "707" "693" "689" "677" "629" "578" "570" "559" "549" "526" "500" "476" "475" "459" "439" "431" "422" "392" "385" "376" "369" "343" "327" "326" "324" "322" "311" "301" "298" "293" "286" "283" "274" "233" "219" "210" "184" "177" "171" "160" "142" "135" "108" "107" "97" "80" "70" "65" "52" "47" "46" "15" "9" "4" 

Redescription R44 Rules: 

Dist: 23 0 0 0 0
W1R: RAVLTLearning >= 4.0 <= 10.0 AND RAVLTImmediate >= 29.0 <= 48.0 AND ADAS11 >= 5.67 <= 16.33 AND CDMEMORY >= 0.0 <= 0.0 AND CONMCXLA >= 24.0 <= 40.0 
W2R: HMT15 >= 44.5 <= 78.9 AND RCT20 >= 127.0 <= 209.0 AND SPARE_AD >= -3.055137 <= -1.25156 AND Entorhinal >= 2789.0 <= 4088.0 AND RCT9 >= 2.9 <= 4.5 
JS: 0.41818181818181815
p-value :0.0
Support intersection: 23
Support union: 55

Covered examples (intersection): 
"707" "686" "578" "573" "529" "523" "475" "431" "392" "366" "337" "324" "315" "221" "160" "109" "103" "70" "63" "47" "45" "14" "11" 
Union elements: 
"733" "717" "715" "707" "686" "676" "610" "578" "573" "529" "523" "510" "475" "459" "431" "425" "416" "408" "405" "392" "376" "371" "366" "344" "337" "334" "327" "326" "324" "315" "293" "233" "231" "221" "210" "206" "186" "182" "177" "173" "160" "149" "146" "111" "109" "103" "87" "80" "70" "63" "47" "45" "38" "14" "11" 

Redescription R45 Rules: 

Dist: 0 0 0 29 0
W1R: GDTOTAL >= 0.0 <= 3.0 AND ADAS13 >= 12.67 <= 17.33 AND NXSENSOR >= 1.0 <= 1.0 AND BCSWEATN >= 0.0 <= 0.0 AND CDMEMORY >= 0.5 <= 1.0 
W2R: APOAII >= 2.45484 <= 2.78888 AND THRMBSP1 >= 1.98677 <= 3.73159 AND CMPLMNFH >= 899.0 <= 3900.0 AND SPARE_AD >= -0.2015 <= 0.576303 AND LH >= 0.25527 <= 1.70757 AND SCF >= 2.14922 <= 2.72509 AND AAT >= 0.20412 <= 0.54407 
JS: 0.31521739130434784
p-value :4.440892098500626E-16
Support intersection: 29
Support union: 92

Covered examples (intersection): 
"811" "806" "780" "778" "735" "723" "720" "674" "656" "632" "592" "553" "546" "493" "454" "418" "413" "411" "404" "403" "263" "250" "247" "226" "220" "218" "136" "92" "85" 
Union elements: 
"816" "813" "812" "811" "806" "780" "778" "772" "769" "768" "763" "762" "760" "758" "747" "735" "730" "727" "723" "720" "718" "697" "674" "673" "659" "656" "653" "643" "642" "638" "632" "592" "587" "586" "579" "572" "553" "546" "545" "512" "493" "489" "486" "483" "463" "454" "453" "451" "430" "418" "413" "412" "411" "404" "403" "402" "378" "364" "355" "333" "316" "306" "297" "296" "279" "269" "263" "250" "247" "234" "226" "224" "220" "218" "215" "170" "166" "164" "159" "150" "147" "144" "143" "136" "124" "118" "95" "92" "85" "39" "31" "3" 

Redescription R46 Rules: 

Dist: 0 0 0 2 36
W1R: FAQ >= 0.0 <= 23.0 AND CDJUDGE >= 1.0 <= 2.0 
W2R: P >= -2.3098 <= -2.16115 AND SPARE_AD >= 0.020983 <= 2.772712 AND Ventricles >= 14395.0 <= 116677.0 
JS: 0.2878787878787879
p-value :1.7763568394002505E-15
Support intersection: 38
Support union: 132

Covered examples (intersection): 
"818" "801" "798" "790" "779" "769" "756" "745" "741" "672" "654" "635" "619" "618" "616" "605" "596" "591" "506" "461" "460" "456" "450" "434" "430" "421" "414" "410" "389" "317" "313" "299" "232" "211" "133" "128" "121" "114" 
Union elements: 
"818" "805" "803" "801" "798" "795" "792" "790" "786" "783" "781" "779" "776" "773" "771" "769" "768" "764" "762" "756" "754" "750" "745" "741" "739" "722" "714" "690" "684" "678" "672" "671" "667" "666" "662" "661" "660" "657" "654" "652" "651" "636" "635" "627" "626" "619" "618" "616" "609" "605" "603" "602" "600" "596" "591" "569" "568" "563" "531" "520" "506" "501" "495" "481" "479" "477" "472" "468" "461" "460" "456" "453" "452" "450" "449" "448" "443" "436" "434" "433" "430" "423" "421" "419" "414" "410" "401" "389" "367" "362" "359" "347" "341" "333" "323" "317" "313" "312" "300" "299" "287" "285" "275" "255" "251" "237" "232" "215" "213" "211" "200" "185" "168" "133" "132" "128" "122" "121" "115" "114" "104" "90" "75" "74" "73" "61" "32" "30" "16" "8" "6" "2" 

Redescription R47 Rules: 

Dist: 0 0 0 29 0
W1R: FAQ >= 0.0 <= 8.0 AND ADAS13 >= 3.0 <= 14.0 AND MMBALLDL >= 1.0 <= 1.0 AND CDMEMORY >= 0.5 <= 1.0 
W2R: MCRPHMIF >= -0.88606 <= 0.14613 AND TNC >= 1.90849 <= 2.75358 AND RCT183 >= 8.9 <= 10.2 AND SPARE_AD >= -0.815985 <= 0.576303 AND ANG2 >= 0.43136 <= 0.91381 AND VEGF >= 2.734 <= 3.15836 
JS: 0.3258426966292135
p-value :0.0
Support intersection: 29
Support union: 89

Covered examples (intersection): 
"808" "804" "778" "752" "732" "730" "695" "675" "673" "669" "664" "653" "644" "641" "637" "624" "522" "442" "441" "348" "338" "316" "277" "269" "245" "218" "216" "126" "98" 
Union elements: 
"820" "813" "810" "809" "808" "806" "804" "780" "778" "777" "770" "762" "760" "752" "735" "732" "730" "711" "703" "702" "696" "695" "691" "675" "673" "669" "664" "663" "653" "644" "641" "637" "634" "624" "612" "597" "587" "585" "547" "522" "507" "494" "493" "491" "463" "455" "454" "442" "441" "430" "427" "409" "386" "375" "349" "348" "338" "325" "320" "316" "290" "277" "269" "264" "263" "258" "245" "235" "218" "216" "204" "183" "174" "167" "162" "158" "157" "136" "126" "112" "101" "98" "89" "76" "71" "67" "24" "9" "3" 

Redescription R48 Rules: 

Dist: 24 0 0 0 0
W1R: COT3SCOR >= 6.0 <= 8.0 AND RAVLTImmediate >= 34.0 <= 53.0 AND BCCOUGH >= 0.0 <= 0.0 AND RAVLTForgetting >= 4.0 <= 13.0 AND CDMEMORY >= 0.0 <= 0.0 AND CO8SALE >= 0.0 <= 0.0 AND CONMCXLA >= 18.0 <= 35.0 
W2R: SPARE_AD >= -3.863311 <= -0.956561 AND AB40 >= 160.1 <= 253.1 AND T2TCV >= 1429.823 <= 1696.244 AND ICV >= 1531737.072754 <= 1863809.398057 
JS: 0.4067796610169492
p-value :0.0
Support intersection: 24
Support union: 59

Covered examples (intersection): 
"707" "689" "570" "526" "476" "475" "459" "439" "422" "385" "326" "324" "311" "298" "274" "210" "184" "160" "142" "97" "70" "47" "46" "15" 
Union elements: 
"736" "715" "707" "693" "689" "685" "681" "676" "607" "590" "578" "575" "570" "559" "549" "529" "526" "490" "476" "475" "464" "459" "439" "438" "422" "416" "392" "385" "376" "344" "327" "326" "324" "322" "311" "301" "298" "293" "283" "274" "233" "221" "219" "210" "184" "177" "171" "160" "142" "108" "97" "70" "65" "47" "46" "44" "15" "9" "4" 

Redescription R49 Rules: 

Dist: 0 0 0 25 4
W1R: NXOTHER >= 1.0 <= 1.0 AND CO8ANCHR >= 1.0 <= 1.0 AND ADAS13 >= 21.33 <= 35.67 AND CDRSB >= 0.5 <= 2.5 AND BCVISION >= 0.0 <= 0.0 AND NXVISUAL >= 0.0 <= 0.0 AND Q1SCORE >= 3.33 <= 7.33 AND CDMEMORY >= 0.5 <= 1.0 
W2R: HGF >= 0.43136 <= 1.41497 AND PLMNRARC >= 1.73239 <= 2.20412 AND SPARE_AD >= 0.621448 <= 2.357858 AND CGA >= 1.20412 <= 3.39445 AND MYOGLOBN >= 0.94939 <= 1.27875 AND MM9T >= 1.83885 <= 2.63749 AND VEGF >= 2.77305 <= 2.9952 
JS: 0.3118279569892473
p-value :1.1102230246251565E-16
Support intersection: 29
Support union: 93

Covered examples (intersection): 
"799" "791" "761" "751" "738" "713" "611" "599" "584" "577" "561" "543" "537" "525" "524" "517" "492" "481" "446" "275" "193" "120" "75" "68" "56" "54" "33" "23" "17" 
Union elements: 
"819" "812" "799" "796" "791" "766" "761" "758" "756" "751" "738" "713" "706" "658" "648" "647" "646" "642" "635" "633" "627" "623" "611" "609" "608" "599" "597" "588" "584" "577" "561" "543" "542" "538" "537" "528" "527" "525" "524" "519" "517" "494" "492" "481" "474" "473" "446" "429" "424" "399" "397" "384" "381" "365" "357" "352" "332" "330" "321" "312" "294" "279" "276" "275" "266" "259" "249" "227" "223" "222" "201" "194" "193" "192" "168" "137" "122" "120" "100" "95" "75" "69" "68" "61" "56" "54" "49" "33" "27" "26" "24" "23" "17" 

Redescription R50 Rules: 

Dist: 16 0 0 0 0
W1R: RAVLTImmediate >= 35.0 <= 54.0 AND BCURNFRQ >= 0.0 <= 0.0 AND ADAS11 >= 5.67 <= 16.33 AND CDMEMORY >= 0.0 <= 0.0 AND CONMCXLA >= 24.0 <= 33.0 
W2R: RCT20 >= 140.0 <= 201.0 AND SPARE_AD >= -3.055137 <= -1.25156 AND AXT117 >= 0.23 <= 2.1 AND Entorhinal >= 2790.0 <= 4088.0 AND HMT7 >= 4.24 <= 7.3 AND HMT4 >= 82.0 <= 98.0 
JS: 0.4
p-value :1.1102230246251565E-16
Support intersection: 16
Support union: 40

Covered examples (intersection): 
"717" "578" "573" "523" "475" "431" "366" "337" "315" "160" "103" "70" "63" "47" "38" "11" 
Union elements: 
"717" "715" "707" "677" "578" "573" "552" "529" "523" "509" "502" "475" "457" "431" "416" "405" "396" "376" "366" "344" "337" "327" "324" "315" "308" "305" "280" "210" "206" "160" "109" "103" "87" "70" "63" "47" "45" "42" "38" "11" 

Redescription R51 Rules: 

Dist: 0 0 0 18 0
W1R: COT4TOTL >= 3.0 <= 10.0 AND MMSE >= 29.0 <= 30.0 AND ADAS11 >= 3.0 <= 8.0 AND CDMEMORY >= 0.5 <= 0.5 
W2R: Entorhinal >= 3836.0 <= 5660.0 AND MCP1 >= 2.02119 <= 2.5682 AND SPARE_AD >= -0.834181 <= 0.36527 AND MidTemp >= 18332.0 <= 26705.0 AND IL6R >= 1.36173 <= 1.69897 AND VCAM >= 2.67394 <= 3.0569 AND BMP6 >= 0.47712 <= 1.20412 
JS: 0.34615384615384615
p-value :2.9976021664879227E-15
Support intersection: 18
Support union: 52

Covered examples (intersection): 
"732" "703" "695" "691" "669" "514" "491" "451" "386" "348" "338" "325" "320" "277" "269" "245" "167" "92" 
Union elements: 
"813" "811" "810" "804" "777" "732" "703" "696" "695" "691" "669" "663" "653" "642" "641" "634" "589" "587" "586" "572" "522" "514" "493" "491" "489" "454" "451" "427" "404" "386" "380" "377" "348" "338" "325" "320" "290" "277" "269" "245" "230" "216" "167" "162" "158" "126" "112" "98" "92" "88" "76" "24" 

Redescription R52 Rules: 

Dist: 0 0 0 21 2
W1R: ADAS13 >= 21.67 <= 35.67 AND CDRSB >= 0.5 <= 2.5 AND CO8TRAIN >= 1.0 <= 1.0 
W2R: TNC >= 2.43136 <= 2.89708 AND RCT183 >= 8.9 <= 10.6 AND SPARE_AD >= 0.727696 <= 2.172427 AND CD5L >= 3.23553 <= 3.60423 AND FETUINA >= 2.82737 <= 3.08991 AND VITRNCTN >= 2.89487 <= 3.05308 AND MMP10 >= -1.92082 <= -1.46852 
JS: 0.3026315789473684
p-value :4.440892098500626E-16
Support intersection: 23
Support union: 76

Covered examples (intersection): 
"796" "713" "647" "646" "627" "577" "542" "538" "537" "503" "397" "365" "330" "266" "249" "240" "168" "122" "75" "54" "49" "27" "19" 
Union elements: 
"819" "814" "796" "761" "756" "751" "738" "713" "647" "646" "633" "627" "623" "620" "611" "601" "599" "577" "543" "542" "538" "537" "534" "519" "517" "503" "498" "495" "484" "481" "474" "446" "432" "429" "424" "399" "397" "375" "365" "358" "357" "352" "351" "347" "330" "266" "259" "249" "240" "227" "208" "201" "194" "193" "187" "172" "168" "157" "154" "148" "147" "122" "113" "100" "75" "69" "68" "56" "54" "53" "49" "27" "26" "23" "19" "17" 

Redescription R53 Rules: 

Dist: 24 0 0 0 0
W1R: RAVLTPercForgetting >= 40.0 <= 100.0 AND COT3SCOR >= 6.0 <= 8.0 AND RAVLTImmediate >= 36.0 <= 53.0 AND CDMEMORY >= 0.0 <= 0.0 
W2R: SPARE_AD >= -3.863311 <= -0.862818 AND AB40 >= 160.1 <= 259.3 AND T2TCV >= 1429.823 <= 1696.244 
JS: 0.38095238095238093
p-value :0.0
Support intersection: 24
Support union: 63

Covered examples (intersection): 
"570" "526" "476" "475" "459" "439" "422" "376" "344" "326" "324" "311" "298" "274" "210" "184" "177" "160" "142" "97" "47" "46" "15" "4" 
Union elements: 
"736" "715" "707" "693" "689" "677" "629" "590" "570" "559" "551" "549" "529" "526" "490" "476" "475" "464" "459" "439" "438" "422" "416" "390" "385" "379" "376" "371" "344" "327" "326" "324" "322" "311" "298" "293" "283" "274" "273" "233" "221" "210" "184" "177" "171" "160" "142" "139" "135" "112" "108" "103" "97" "70" "65" "47" "46" "44" "42" "15" "11" "4" "1" 

Redescription R54 Rules: 

Dist: 0 0 0 22 0
W1R: FAQ >= 0.0 <= 13.0 AND MMDAY >= 1.0 <= 1.0 AND COT2SCOR >= 8.0 <= 10.0 AND ADAS13 >= 3.0 <= 16.33 AND BCHDACHE >= 0.0 <= 0.0 AND BCDROWSY >= 0.0 <= 0.0 AND CDMEMORY >= 0.5 <= 1.0 
W2R: APOAII >= 2.41162 <= 2.72916 AND SPARE_AD >= -0.843696 <= 0.420175 AND SOD1 >= 1.41497 <= 2.36736 AND CD40 >= -0.284 <= 0.17609 AND Entorhinal >= 3672.0 <= 5660.0 AND MCRPHIP3 >= 1.53148 <= 3.14613 
JS: 0.3333333333333333
p-value :7.771561172376096E-16
Support intersection: 22
Support union: 66

Covered examples (intersection): 
"811" "804" "752" "732" "730" "669" "653" "522" "491" "489" "455" "386" "348" "338" "325" "220" "216" "170" "158" "136" "101" "71" 
Union elements: 
"812" "811" "808" "804" "752" "732" "730" "723" "712" "711" "703" "695" "691" "675" "670" "669" "668" "663" "653" "648" "634" "612" "587" "586" "546" "522" "493" "491" "489" "455" "454" "451" "413" "409" "386" "380" "378" "348" "338" "325" "281" "277" "269" "258" "250" "230" "220" "216" "204" "179" "174" "170" "162" "159" "158" "157" "150" "136" "101" "92" "89" "78" "71" "67" "22" "21" 

Redescription R55 Rules: 

Dist: 27 0 0 0 0
W1R: BCURNFRQ >= 0.0 <= 0.0 AND ADAS11 >= 5.67 <= 16.33 AND CDMEMORY >= 0.0 <= 0.0 AND CONMCXLA >= 24.0 <= 40.0 
W2R: RCT20 >= 127.0 <= 209.0 AND SPARE_AD >= -3.112442 <= -1.25156 AND Entorhinal >= 2789.0 <= 4074.0 
JS: 0.391304347826087
p-value :0.0
Support intersection: 27
Support union: 69

Covered examples (intersection): 
"717" "686" "578" "573" "529" "523" "475" "431" "392" "366" "337" "327" "324" "315" "221" "206" "160" "109" "103" "80" "70" "63" "47" "45" "38" "14" "11" 
Union elements: 
"743" "733" "717" "715" "707" "686" "677" "676" "625" "610" "578" "573" "552" "529" "523" "510" "509" "502" "475" "459" "457" "445" "431" "416" "408" "405" "396" "392" "376" "371" "366" "344" "337" "327" "326" "324" "315" "308" "305" "298" "293" "280" "254" "244" "233" "231" "221" "210" "207" "206" "182" "177" "173" "160" "153" "149" "146" "109" "103" "87" "80" "70" "63" "47" "45" "42" "38" "14" "11" 

Redescription R56 Rules: 

Dist: 0 0 0 0 33
W1R: MMSE >= 18.0 <= 24.0 AND CDRSB >= 3.0 <= 9.0 AND Q8SCORE >= 2.0 <= 11.0 
W2R: CORTISOL >= 2.07188 <= 2.4014 AND P >= -2.26761 <= -2.16115 AND CNTF >= 1.32222 <= 2.61805 AND SPARE_AD >= 0.077259 <= 2.772712 AND FRTN >= 1.57978 <= 3.02119 
JS: 0.2773109243697479
p-value :1.9984014443252818E-15
Support intersection: 33
Support union: 119

Covered examples (intersection): 
"798" "790" "779" "768" "672" "667" "666" "654" "651" "635" "619" "618" "616" "602" "591" "506" "479" "460" "456" "448" "434" "421" "414" "410" "347" "329" "299" "251" "232" "211" "133" "128" "121" 
Union elements: 
"818" "805" "801" "798" "790" "788" "786" "783" "781" "779" "773" "768" "762" "757" "756" "750" "744" "719" "718" "714" "710" "698" "690" "678" "672" "667" "666" "660" "657" "654" "651" "643" "636" "635" "620" "619" "618" "616" "603" "602" "596" "594" "591" "582" "569" "567" "556" "544" "536" "520" "506" "501" "481" "479" "477" "469" "467" "466" "461" "460" "458" "456" "453" "450" "448" "443" "435" "434" "426" "421" "419" "414" "410" "401" "395" "393" "389" "374" "362" "359" "354" "347" "341" "336" "329" "323" "317" "313" "310" "299" "287" "282" "272" "251" "232" "225" "214" "211" "205" "200" "195" "175" "133" "132" "128" "121" "115" "94" "86" "74" "62" "61" "57" "50" "32" "16" "8" "6" "2" 

Redescription R57 Rules: 

Dist: 24 0 0 0 0
W1R: CO8EDGE >= 0.0 <= 0.0 AND COT3SCOR >= 6.0 <= 8.0 AND RAVLTLearning >= 3.0 <= 7.0 AND RAVLTImmediate >= 36.0 <= 53.0 AND RAVLTPercForgetting >= 33.333333 <= 100.0 AND CDMEMORY >= 0.0 <= 0.0 AND CONMCXLA >= 14.0 <= 31.0 
W2R: SPARE_AD >= -3.863311 <= -0.956561 AND AB40 >= 155.7 <= 253.1 AND ICV >= 1520640.773904 <= 1863809.398057 
JS: 0.41379310344827586
p-value :0.0
Support intersection: 24
Support union: 58

Covered examples (intersection): 
"693" "689" "526" "476" "475" "439" "422" "376" "326" "311" "298" "286" "283" "274" "219" "210" "184" "160" "142" "97" "47" "46" "15" "4" 
Union elements: 
"736" "707" "693" "689" "677" "629" "590" "578" "573" "570" "559" "549" "526" "500" "476" "475" "459" "439" "431" "422" "392" "385" "376" "369" "343" "327" "326" "324" "322" "311" "301" "298" "293" "286" "283" "274" "233" "219" "210" "184" "177" "171" "160" "142" "135" "108" "107" "97" "80" "70" "65" "52" "47" "46" "44" "15" "9" "4" 

Redescription R58 Rules: 

Dist: 28 0 0 0 0
W1R: COT2SCOR >= 5.0 <= 7.0 AND BCANKLE >= 0.0 <= 0.0 AND ADAS11 >= 2.33 <= 9.33 AND Q1SCORE >= 2.33 <= 4.33 AND CDMEMORY >= 0.0 <= 0.0 
W2R: SPARE_AD >= -3.863311 <= -0.854503 AND T2TCV >= 1413.587 <= 1714.019 AND Hippocampus >= 7447.0 <= 10769.0 
JS: 0.32558139534883723
p-value :3.3306690738754696E-16
Support intersection: 28
Support union: 86

Covered examples (intersection): 
"689" "570" "552" "541" "526" "459" "408" "385" "346" "344" "327" "318" "315" "309" "301" "293" "288" "286" "244" "243" "233" "212" "207" "191" "184" "142" "80" "46" 
Union elements: 
"755" "753" "743" "742" "736" "728" "689" "685" "645" "628" "613" "610" "580" "578" "570" "560" "559" "552" "549" "541" "529" "526" "523" "510" "500" "478" "475" "464" "459" "444" "438" "408" "390" "385" "371" "350" "346" "344" "343" "337" "327" "324" "318" "315" "311" "309" "302" "301" "293" "289" "288" "286" "280" "274" "252" "244" "243" "233" "212" "207" "206" "191" "184" "178" "156" "153" "142" "97" "82" "80" "77" "76" "70" "65" "47" "46" "45" "44" "42" "37" "34" "25" "22" "15" "14" "1" 

Redescription R59 Rules: 

Dist: 0 0 0 21 0
W1R: ADAS13 >= 4.0 <= 13.67 AND NXTENDON >= 1.0 <= 1.0 AND GDSPIRIT >= 0.0 <= 0.0 AND CDMEMORY >= 0.5 <= 1.0 AND CONMCXLA >= 13.0 <= 29.0 
W2R: THRMBPTN >= 1.8 <= 6.2 AND PAI1 >= 1.62325 <= 2.22011 AND SPARE_AD >= -0.815985 <= 0.345947 AND MCRPHIP1 >= 2.16435 <= 2.34242 AND OSTEPNTN >= 0.94939 <= 1.23045 
JS: 0.3230769230769231
p-value :2.220446049250313E-16
Support intersection: 21
Support union: 65

Covered examples (intersection): 
"760" "691" "675" "644" "641" "624" "612" "547" "522" "514" "493" "491" "441" "348" "338" "290" "277" "245" "218" "162" "158" 
Union elements: 
"810" "808" "806" "804" "802" "777" "762" "760" "725" "711" "701" "696" "695" "691" "675" "670" "669" "664" "663" "653" "644" "641" "637" "634" "624" "612" "597" "587" "585" "554" "547" "522" "514" "507" "493" "491" "455" "454" "442" "441" "430" "409" "349" "348" "338" "333" "290" "279" "277" "263" "258" "253" "245" "230" "218" "166" "162" "158" "136" "119" "101" "98" "76" "67" "31" 

Redescription R60 Rules: 

Dist: 17 0 0 0 0
W1R: RAVLTPercForgetting >= -100.0 <= 33.333333 AND BCURNFRQ >= 0.0 <= 0.0 AND ADAS11 >= 6.0 <= 11.0 AND CDMEMORY >= 0.0 <= 0.0 
W2R: HMT2 >= 43.0 <= 51.0 AND RCT1408 >= 126.0 <= 190.0 AND RCT20 >= 140.0 <= 197.0 AND SPARE_AD >= -3.000969 <= -0.929318 
JS: 0.3617021276595745
p-value :2.220446049250313E-15
Support intersection: 17
Support union: 47

Covered examples (intersection): 
"717" "686" "502" "457" "408" "392" "327" "284" "280" "243" "107" "70" "63" "45" "25" "20" "14" 
Union elements: 
"755" "743" "721" "717" "716" "686" "621" "573" "552" "523" "510" "509" "502" "475" "457" "408" "405" "392" "371" "366" "344" "337" "327" "315" "298" "284" "280" "273" "243" "184" "177" "173" "153" "107" "80" "70" "63" "52" "46" "45" "38" "29" "28" "25" "22" "20" "14" 

Redescription R61 Rules: 

Dist: 0 0 0 17 0
W1R: BCURNDIS >= 0.0 <= 0.0 AND ADAS13 >= 3.0 <= 16.67 AND CDRSB >= 0.5 <= 1.0 AND CO8SEA >= 1.0 <= 1.0 AND CDMEMORY >= 0.5 <= 0.5 AND MMDRAW >= 1.0 <= 1.0 AND CONMCXLA >= 12.0 <= 29.0 
W2R: APOCI >= 2.34044 <= 2.60746 AND SPARE_AD >= -0.834181 <= 0.36527 AND SORTILIN >= 0.47712 <= 0.77085 AND TTR >= 2.3483 <= 2.62428 AND TSH >= 0.36173 <= 0.74036 
JS: 0.34
p-value :7.771561172376096E-16
Support intersection: 17
Support union: 50

Covered examples (intersection): 
"806" "674" "664" "612" "589" "546" "489" "454" "418" "411" "338" "320" "167" "158" "89" "71" "21" 
Union elements: 
"811" "806" "780" "752" "730" "703" "696" "691" "674" "669" "664" "653" "642" "638" "634" "612" "592" "589" "547" "546" "540" "515" "489" "454" "451" "442" "418" "411" "403" "386" "348" "338" "325" "320" "290" "258" "245" "235" "230" "224" "170" "167" "166" "158" "150" "89" "85" "71" "67" "21" 

Redescription R62 Rules: 

Dist: 0 0 0 0 34
W1R: CDJUDGE >= 1.0 <= 2.0 
W2R: MDC >= 2.36549 <= 2.91593 AND P >= -2.26761 <= -2.16115 AND MCP1 >= 1.62325 <= 3.45788 AND SPARE_AD >= 0.020983 <= 2.772712 AND FETUINA >= 2.87622 <= 3.29885 AND IL8 >= 0.89209 <= 1.51851 AND ESELECTN >= 3.9 <= 21.0 
JS: 0.2556390977443609
p-value :1.9984014443252818E-15
Support intersection: 34
Support union: 133

Covered examples (intersection): 
"818" "801" "798" "790" "779" "769" "745" "741" "672" "654" "635" "619" "618" "616" "605" "596" "591" "506" "461" "460" "456" "450" "434" "421" "414" "410" "389" "329" "317" "313" "299" "232" "133" "128" 
Union elements: 
"818" "805" "803" "801" "798" "795" "792" "790" "786" "785" "783" "781" "779" "776" "773" "771" "769" "764" "756" "754" "750" "745" "741" "739" "722" "719" "714" "690" "684" "678" "672" "671" "666" "662" "660" "657" "654" "652" "636" "635" "626" "619" "618" "616" "609" "605" "603" "602" "600" "596" "591" "569" "568" "563" "556" "531" "520" "506" "504" "501" "495" "477" "468" "466" "461" "460" "456" "452" "450" "449" "448" "443" "436" "434" "433" "430" "426" "423" "421" "419" "414" "410" "401" "395" "389" "374" "367" "362" "359" "354" "347" "341" "336" "333" "329" "323" "317" "313" "312" "300" "299" "287" "285" "255" "251" "237" "232" "213" "211" "200" "195" "185" "138" "133" "132" "128" "122" "121" "115" "114" "104" "90" "75" "74" "73" "62" "61" "32" "30" "16" "8" "6" "2" 

Redescription R63 Rules: 

Dist: 15 0 0 0 0
W1R: COT3SCOR >= 5.0 <= 8.0 AND COT2SCOR >= 7.0 <= 10.0 AND CDMEMORY >= 0.0 <= 0.0 AND MMFLOOR >= 1.0 <= 1.0 AND CONMCXLA >= 25.0 <= 40.0 
W2R: RCT1408 >= 130.0 <= 198.0 AND HMT11 >= 0.23 <= 0.53 AND SPARE_AD >= -2.668956 <= -1.127029 
JS: 0.3488372093023256
p-value :9.658940314238862E-15
Support intersection: 15
Support union: 43

Covered examples (intersection): 
"743" "733" "689" "677" "676" "645" "570" "552" "408" "392" "327" "221" "219" "146" "82" 
Union elements: 
"743" "736" "733" "715" "689" "686" "677" "676" "645" "607" "570" "552" "529" "490" "487" "475" "464" "444" "431" "408" "392" "390" "388" "387" "385" "376" "369" "327" "301" "288" "273" "221" "219" "210" "207" "146" "140" "103" "97" "82" "46" "11" "1" 

Redescription R64 Rules: 

Dist: 0 0 0 22 0
W1R: COT4TOTL >= 3.0 <= 10.0 AND CDRSB >= 0.5 <= 1.0 AND RAVLTPercForgetting >= -25.0 <= 57.142857 AND MMDRAW >= 1.0 <= 1.0 AND CDMEMORY >= 0.5 <= 0.5 
W2R: ICAM >= 1.11394 <= 2.07918 AND EGF >= 0.43136 <= 1.95904 AND SPARE_AD >= -0.834181 <= 0.52397 AND CGA >= 2.45332 <= 3.3032 AND Entorhinal >= 3668.0 <= 4878.0 AND IL13 >= 1.50515 <= 1.78533 
JS: 0.3188405797101449
p-value :1.2212453270876722E-15
Support intersection: 22
Support union: 69

Covered examples (intersection): 
"811" "780" "777" "730" "703" "669" "653" "592" "547" "489" "386" "380" "325" "269" "170" "167" "158" "124" "101" "92" "71" "21" 
Union elements: 
"815" "811" "787" "780" "778" "777" "762" "752" "747" "730" "727" "720" "711" "703" "700" "696" "691" "674" "669" "668" "664" "653" "644" "638" "613" "612" "592" "553" "547" "546" "522" "519" "494" "489" "454" "442" "441" "411" "404" "400" "386" "380" "348" "342" "338" "325" "320" "292" "269" "258" "230" "224" "220" "216" "170" "167" "165" "159" "158" "126" "124" "106" "101" "92" "89" "88" "71" "21" "3" 

Redescription R65 Rules: 

Dist: 19 0 0 0 0
W1R: GDTOTAL >= 0.0 <= 0.0 AND RAVLTPercForgetting >= -20.0 <= 45.454545 AND CO8SEA >= 1.0 <= 1.0 AND RAVLTImmediate >= 33.0 <= 57.0 AND CDMEMORY >= 0.0 <= 0.0 AND CONMCXLA >= 18.0 <= 40.0 
W2R: APOE >= 1.81291 <= 2.07188 AND TM >= 0.73239 <= 0.94448 AND BRAINVOL >= 838.675 <= 1134.324 AND SPARE_AD >= -2.91334 <= -0.976259 AND PYY >= 1.39794 <= 2.08991 
JS: 0.3064516129032258
p-value :7.771561172376096E-16
Support intersection: 19
Support union: 62

Covered examples (intersection): 
"716" "533" "502" "490" "385" "376" "350" "301" "273" "256" "186" "152" "127" "63" "58" "41" "38" "28" "7" 
Union elements: 
"755" "716" "711" "705" "699" "645" "576" "559" "557" "552" "549" "541" "533" "523" "513" "510" "508" "502" "490" "457" "420" "388" "385" "382" "376" "369" "356" "350" "311" "301" "293" "273" "267" "256" "243" "239" "221" "197" "186" "152" "127" "109" "107" "103" "64" "63" "58" "47" "46" "42" "41" "38" "37" "35" "29" "28" "25" "22" "20" "12" "10" "7" 

Redescription R66 Rules: 

Dist: 22 0 0 0 0
W1R: BCURNFRQ >= 0.0 <= 0.0 AND ADAS11 >= 0.0 <= 5.33 AND CO8TRAIN >= 1.0 <= 1.0 AND CDMEMORY >= 0.0 <= 0.0 
W2R: RCT3 >= 9.0 <= 48.0 AND RCT20 >= 210.0 <= 270.0 AND SPARE_AD >= -2.315923 <= -1.118926 AND BAT126 >= 153.0 <= 663.0 
JS: 0.30985915492957744
p-value :7.771561172376096E-16
Support intersection: 22
Support union: 71

Covered examples (intersection): 
"736" "699" "645" "628" "570" "549" "390" "382" "369" "318" "311" "288" "252" "241" "219" "176" "156" "139" "116" "99" "43" "37" 
Union elements: 
"753" "736" "728" "721" "708" "705" "699" "693" "676" "665" "649" "645" "628" "581" "576" "570" "560" "557" "549" "526" "513" "478" "464" "444" "420" "396" "391" "390" "388" "385" "382" "376" "369" "356" "343" "335" "318" "311" "304" "303" "288" "273" "256" "252" "248" "241" "239" "219" "212" "191" "176" "173" "171" "156" "139" "116" "99" "82" "81" "65" "59" "58" "55" "52" "43" "40" "37" "35" "34" "15" "9" 

Redescription R67 Rules: 

Dist: 0 0 0 21 0
W1R: COT3SCOR >= 2.0 <= 6.0 AND ADAS13 >= 13.67 <= 19.67 AND ADAS11 >= 6.67 <= 13.33 AND MMR >= 1.0 <= 1.0 AND CDMEMORY >= 0.5 <= 1.0 
W2R: PPP >= 1.5563 <= 2.26007 AND CLU >= 2.41162 <= 2.64738 AND SPARE_AD >= -0.681116 <= 0.598349 AND LH >= -0.14874 <= 1.20412 AND MM9T >= 1.76343 <= 2.21219 AND RANTES >= -0.33724 <= 1.30103 
JS: 0.2876712328767123
p-value :1.2212453270876722E-15
Support intersection: 21
Support union: 73

Covered examples (intersection): 
"815" "809" "789" "780" "765" "727" "682" "674" "617" "595" "562" "505" "493" "483" "470" "451" "400" "296" "250" "228" "189" 
Union elements: 
"816" "815" "809" "789" "780" "775" "772" "768" "765" "759" "758" "731" "727" "723" "704" "694" "692" "682" "674" "659" "656" "650" "622" "617" "614" "598" "595" "579" "562" "553" "548" "540" "505" "499" "493" "483" "470" "468" "463" "451" "447" "411" "404" "400" "360" "342" "296" "292" "281" "271" "257" "250" "238" "235" "228" "226" "204" "202" "190" "189" "175" "170" "164" "161" "159" "141" "134" "131" "125" "106" "104" "85" "31" 

Redescription R68 Rules: 

Dist: 16 0 0 0 0
W1R: RAVLTPercForgetting >= -100.0 <= 45.454545 AND COT2SCOR >= 5.0 <= 8.0 AND NXFINGER >= 1.0 <= 1.0 AND CDMEMORY >= 0.0 <= 0.0 AND CO8SALE >= 0.0 <= 0.0 AND MMAREA >= 1.0 <= 1.0 AND CONMCXLA >= 26.0 <= 40.0 
W2R: RCT20 >= 127.0 <= 219.0 AND SPARE_AD >= -2.819197 <= -1.254269 AND MYOGLOBN >= 1.0 <= 1.43136 AND TTR >= 2.53908 <= 2.93146 
JS: 0.34782608695652173
p-value :5.218048215738236E-15
Support intersection: 16
Support union: 46

Covered examples (intersection): 
"676" "431" "391" "387" "385" "382" "327" "280" "273" "221" "80" "63" "45" "41" "38" "14" 
Union elements: 
"753" "743" "705" "676" "645" "570" "552" "529" "509" "476" "464" "437" "431" "408" "405" "392" "391" "387" "385" "382" "371" "369" "343" "337" "327" "288" "280" "273" "221" "152" "151" "84" "81" "80" "77" "70" "63" "47" "46" "45" "42" "41" "38" "28" "14" "10" 

Redescription R69 Rules: 

Dist: 37 0 0 0 0
W1R: RAVLTPercForgetting >= -20.0 <= 38.461538 AND GDBORED >= 0.0 <= 0.0 AND GDMEMORY >= 0.0 <= 0.0 AND BCHDACHE >= 0.0 <= 0.0 AND Q3SCORE >= 0.0 <= 0.0 AND CO8LEPRD >= 1.0 <= 1.0 AND CO8VAN >= 1.0 <= 1.0 AND CDMEMORY >= 0.0 <= 0.0 
W2R: RCT5 >= 16.0 <= 51.0 AND HMT13 >= 218.0 <= 501.0 AND SPARE_AD >= -3.863311 <= -0.934375 AND RCT1407 >= 41.0 <= 117.0 AND ICV >= 1330442.432803 <= 1984657.196528 AND HMT4 >= 81.0 <= 97.0 
JS: 0.3008130081300813
p-value :2.220446049250313E-15
Support intersection: 37
Support union: 123

Covered examples (intersection): 
"743" "742" "717" "699" "689" "686" "645" "607" "557" "552" "437" "420" "392" "391" "388" "382" "369" "366" "350" "346" "343" "318" "303" "301" "280" "256" "219" "212" "191" "182" "176" "173" "117" "65" "52" "29" "12" 
Union elements: 
"802" "753" "743" "742" "736" "724" "721" "717" "715" "711" "705" "699" "693" "689" "686" "681" "680" "679" "676" "649" "645" "625" "610" "607" "590" "559" "557" "552" "545" "535" "513" "510" "509" "508" "502" "497" "490" "488" "487" "476" "475" "464" "457" "444" "437" "420" "408" "392" "391" "390" "388" "385" "382" "376" "372" "369" "366" "353" "350" "346" "343" "318" "303" "301" "298" "291" "288" "283" "280" "270" "256" "248" "241" "238" "221" "219" "212" "210" "207" "191" "186" "182" "181" "178" "177" "176" "175" "173" "160" "156" "152" "140" "139" "127" "117" "112" "109" "107" "103" "97" "84" "82" "81" "80" "65" "60" "55" "52" "45" "44" "41" "40" "37" "34" "29" "22" "20" "15" "12" "11" "10" "7" "1" 

Redescription R70 Rules: 

Dist: 25 0 0 0 0
W1R: CO8EDGE >= 0.0 <= 0.0 AND COT3SCOR >= 6.0 <= 10.0 AND MMR >= 1.0 <= 1.0 AND CO8TRAIN >= 1.0 <= 1.0 AND Q3SCORE >= 1.0 <= 2.0 AND CDMEMORY >= 0.0 <= 0.0 
W2R: RCT1408 >= 185.0 <= 263.0 AND RCT19 >= 34.0 <= 162.0 AND SPARE_AD >= -2.91334 <= -0.939369 
JS: 0.3125
p-value :3.219646771412954E-15
Support intersection: 25
Support union: 80

Covered examples (intersection): 
"716" "628" "590" "580" "578" "570" "541" "533" "526" "523" "490" "459" "396" "376" "337" "324" "311" "274" "244" "207" "149" "146" "127" "43" "13" 
Union elements: 
"755" "716" "715" "711" "708" "699" "693" "628" "621" "590" "580" "578" "576" "575" "570" "559" "550" "541" "533" "526" "523" "510" "490" "459" "431" "408" "405" "396" "391" "390" "388" "382" "376" "364" "356" "337" "326" "324" "311" "308" "301" "293" "289" "284" "283" "280" "278" "274" "267" "264" "256" "244" "239" "233" "207" "186" "178" "171" "156" "152" "151" "149" "146" "127" "111" "107" "99" "84" "77" "59" "58" "43" "38" "37" "35" "13" "12" "11" "9" "1" 

Redescription R71 Rules: 

Dist: 33 0 0 0 0
W1R: COT3SCOR >= 9.0 <= 10.0 AND COT1SCOR >= 5.0 <= 10.0 AND RAVLTImmediate >= 31.0 <= 54.0 AND CDMEMORY >= 0.0 <= 0.0 AND BCANKLE >= 0.0 <= 0.0 
W2R: HMT11 >= 0.0 <= 0.22 AND SPARE_AD >= -3.162149 <= -0.843696 AND T2TCV >= 1002.953 <= 1408.866 
JS: 0.3055555555555556
p-value :1.4432899320127035E-15
Support intersection: 33
Support union: 108

Covered examples (intersection): 
"716" "699" "628" "557" "550" "535" "533" "523" "513" "509" "502" "420" "396" "382" "366" "284" "270" "252" "241" "239" "206" "176" "173" "149" "117" "99" "43" "41" "38" "37" "13" "12" "7" 
Union elements: 
"802" "787" "755" "742" "736" "724" "717" "716" "715" "705" "699" "693" "681" "665" "629" "628" "600" "590" "580" "578" "557" "550" "545" "541" "535" "533" "529" "523" "513" "510" "509" "508" "502" "490" "464" "462" "444" "437" "427" "420" "396" "391" "387" "382" "371" "369" "366" "356" "353" "350" "343" "337" "334" "315" "308" "305" "304" "303" "302" "284" "283" "280" "278" "273" "270" "258" "252" "244" "241" "239" "238" "213" "212" "206" "197" "186" "181" "176" "173" "159" "152" "151" "149" "127" "117" "111" "109" "103" "99" "87" "84" "64" "63" "60" "58" "55" "52" "43" "42" "41" "38" "37" "35" "20" "14" "13" "12" "7" 

Redescription R72 Rules: 

Dist: 0 0 0 24 0
W1R: MMSE >= 27.0 <= 30.0 AND ADAS13 >= 14.33 <= 21.0 AND NXMOTOR >= 1.0 <= 1.0 AND GDDROP >= 0.0 <= 0.0 AND CDHOME >= 0.0 <= 0.0 AND CDMEMORY >= 0.5 <= 1.0 
W2R: APOB >= 3.04139 <= 3.20952 AND LEPTIN >= -0.4318 <= 1.11394 AND SPARE_AD >= -0.167539 <= 0.590396 AND MCLNSF1 >= -1.67778 <= -1.40894 AND TRNSFRRN >= 3.21484 <= 3.47129 
JS: 0.2962962962962963
p-value :1.5765166949677223E-14
Support intersection: 24
Support union: 81

Covered examples (intersection): 
"811" "780" "720" "709" "674" "656" "617" "615" "614" "593" "418" "400" "383" "360" "247" "220" "217" "189" "165" "129" "118" "106" "39" "31" 
Union elements: 
"815" "812" "811" "787" "780" "778" "777" "770" "730" "720" "712" "709" "695" "687" "683" "682" "674" "673" "656" "638" "617" "615" "614" "610" "609" "593" "572" "571" "555" "547" "516" "489" "451" "418" "413" "411" "404" "402" "400" "383" "378" "360" "355" "332" "320" "313" "292" "271" "263" "262" "260" "247" "224" "220" "217" "202" "198" "190" "189" "165" "159" "158" "150" "144" "143" "141" "131" "130" "129" "124" "118" "110" "106" "94" "92" "91" "85" "78" "39" "31" "22" 

Redescription R73 Rules: 

Dist: 24 0 0 0 0
W1R: BCURNFRQ >= 0.0 <= 0.0 AND ADAS11 >= 0.0 <= 5.33 AND CDMEMORY >= 0.0 <= 0.0 
W2R: RCT3 >= 9.0 <= 48.0 AND RCT20 >= 210.0 <= 270.0 AND SPARE_AD >= -2.315923 <= -1.118926 AND BAT126 >= 153.0 <= 663.0 
JS: 0.2962962962962963
p-value :3.3306690738754696E-16
Support intersection: 24
Support union: 81

Covered examples (intersection): 
"736" "728" "699" "645" "628" "570" "549" "464" "390" "382" "369" "318" "311" "288" "252" "241" "219" "176" "156" "139" "116" "99" "43" "37" 
Union elements: 
"753" "743" "742" "736" "728" "721" "708" "705" "699" "693" "676" "665" "649" "645" "628" "581" "576" "570" "560" "557" "549" "526" "513" "488" "478" "464" "444" "420" "396" "391" "390" "388" "385" "382" "376" "371" "369" "356" "343" "335" "318" "311" "304" "303" "288" "278" "273" "270" "256" "252" "248" "241" "239" "219" "212" "191" "177" "176" "173" "171" "156" "139" "116" "99" "82" "81" "65" "59" "58" "55" "52" "46" "43" "40" "37" "35" "34" "18" "15" "12" "9" 

Redescription R74 Rules: 

Dist: 0 0 0 12 1
W1R: COT3SCOR >= 1.0 <= 4.0 AND RAVLTImmediate >= 13.0 <= 30.0 AND ADAS13 >= 21.67 <= 32.0 AND CDRSB >= 0.5 <= 2.0 
W2R: EPTHLDNA >= -0.82391 <= 0.54407 AND P >= -1.79588 <= -0.95861 AND SPARE_AD >= 0.658851 <= 2.180137 AND CEA >= -0.22185 <= 0.14613 AND FABP >= 0.41497 <= 1.5682 
JS: 0.35135135135135137
p-value :1.0458300891968975E-13
Support intersection: 13
Support union: 37

Covered examples (intersection): 
"799" "794" "748" "738" "577" "543" "537" "484" "432" "384" "357" "266" "120" 
Union elements: 
"799" "794" "788" "784" "766" "759" "748" "738" "661" "650" "642" "633" "577" "543" "537" "484" "480" "473" "440" "432" "423" "397" "384" "377" "358" "357" "345" "333" "266" "259" "157" "148" "144" "131" "120" "113" "49" 

Redescription R75 Rules: 

Dist: 38 0 0 0 0
W1R: COT2SCOR >= 8.0 <= 10.0 AND Q11SCORE >= 0.0 <= 0.0 AND CDMEMORY >= 0.0 <= 0.0 
W2R: AXT117 >= 0.49 <= 9.58 AND SPARE_AD >= -2.956619 <= -0.843696 AND T2TCV >= 1035.976 <= 1408.866 AND RCT11 >= 72.0 <= 101.0 
JS: 0.2835820895522388
p-value :2.4424906541753444E-15
Support intersection: 38
Support union: 134

Covered examples (intersection): 
"724" "721" "699" "686" "681" "676" "550" "535" "513" "509" "502" "490" "420" "396" "388" "382" "369" "284" "278" "273" "270" "241" "239" "221" "186" "176" "152" "149" "117" "111" "103" "99" "58" "43" "41" "20" "13" "12" 
Union elements: 
"802" "787" "743" "742" "733" "728" "724" "721" "716" "715" "708" "705" "699" "693" "686" "681" "680" "679" "677" "676" "665" "645" "629" "628" "600" "590" "581" "578" "576" "573" "557" "550" "549" "545" "535" "533" "513" "509" "508" "502" "497" "490" "488" "487" "475" "431" "425" "420" "405" "396" "392" "390" "388" "387" "382" "372" "369" "366" "364" "356" "353" "335" "311" "305" "304" "303" "284" "283" "280" "278" "273" "270" "264" "256" "248" "241" "239" "238" "221" "219" "203" "197" "186" "181" "177" "176" "173" "159" "156" "153" "152" "151" "149" "146" "139" "127" "123" "117" "116" "111" "109" "107" "103" "99" "97" "87" "82" "81" "79" "65" "64" "63" "60" "58" "55" "52" "43" "42" "41" "40" "38" "35" "29" "28" "25" "20" "18" "15" "13" "12" "11" "10" "9" "7" 

Redescription R76 Rules: 

Dist: 15 0 0 0 0
W1R: RAVLTPercForgetting >= 36.363636 <= 100.0 AND MMHAND >= 1.0 <= 1.0 AND ADAS11 >= 6.0 <= 10.67 AND CO8AXE >= 0.0 <= 0.0 AND MMR >= 1.0 <= 1.0 AND CO8INST >= 1.0 <= 1.0 AND CDMEMORY >= 0.0 <= 0.0 
W2R: RCT1408 >= 192.0 <= 252.0 AND RCT20 >= 119.0 <= 197.0 AND SPARE_AD >= -2.668956 <= -1.127029 AND RCT1407 >= 63.0 <= 103.0 AND RCT12 >= 7.3 <= 8.1 
JS: 0.30612244897959184
p-value :6.106226635438361E-15
Support intersection: 15
Support union: 49

Covered examples (intersection): 
"733" "707" "578" "459" "326" "324" "308" "283" "210" "206" "146" "127" "97" "11" "1" 
Union elements: 
"733" "707" "685" "683" "681" "580" "578" "575" "529" "459" "445" "439" "438" "422" "396" "334" "326" "324" "315" "308" "305" "302" "298" "283" "274" "267" "256" "254" "244" "233" "231" "221" "210" "207" "206" "198" "182" "146" "142" "135" "127" "108" "97" "87" "79" "47" "44" "11" "1" 

Redescription R77 Rules: 

Dist: 0 0 0 16 0
W1R: FAQ >= 0.0 <= 1.0 AND MMSE >= 28.0 <= 30.0 AND ADAS13 >= 3.0 <= 20.67 AND CO8SEA >= 1.0 <= 1.0 AND CDMEMORY >= 0.5 <= 1.0 AND BCSWEATN >= 0.0 <= 0.0 
W2R: EPTHLDNA >= -1.65758 <= -0.63827 AND TFF3 >= -1.27572 <= -0.76955 AND SPARE_AD >= -0.516165 <= 0.576303 AND LH >= 0.14613 <= 1.17609 
JS: 0.3018867924528302
p-value :3.1086244689504383E-15
Support intersection: 16
Support union: 53

Covered examples (intersection): 
"806" "778" "765" "720" "674" "673" "664" "634" "454" "411" "400" "325" "320" "263" "92" "85" 
Union elements: 
"813" "811" "806" "789" "780" "778" "765" "762" "760" "752" "723" "720" "712" "687" "674" "673" "669" "664" "656" "634" "612" "610" "516" "507" "454" "451" "442" "411" "400" "360" "348" "325" "320" "316" "290" "277" "269" "263" "262" "258" "245" "224" "220" "217" "204" "150" "136" "126" "98" "92" "85" "76" "71" 

Redescription R78 Rules: 

Dist: 0 0 0 16 0
W1R: MMSEASON >= 1.0 <= 1.0 AND COT4TOTL >= 4.0 <= 8.0 AND ADAS13 >= 8.0 <= 11.67 AND ADAS11 >= 5.0 <= 8.0 AND MMAREA >= 1.0 <= 1.0 AND CDMEMORY >= 0.5 <= 1.0 
W2R: PRL >= 0.53148 <= 1.43136 AND PDGF >= 3.25042 <= 4.18184 AND SPARE_AD >= -0.638263 <= 0.36527 AND Entorhinal >= 3836.0 <= 5660.0 
JS: 0.3333333333333333
p-value :1.509903313490213E-14
Support intersection: 16
Support union: 48

Covered examples (intersection): 
"732" "695" "691" "669" "589" "587" "522" "514" "491" "455" "348" "245" "230" "216" "162" "158" 
Union elements: 
"810" "808" "804" "752" "732" "729" "723" "701" "695" "691" "669" "663" "644" "641" "640" "637" "634" "612" "609" "597" "589" "587" "585" "564" "522" "514" "507" "491" "455" "442" "441" "427" "378" "348" "269" "245" "230" "216" "167" "166" "162" "158" "108" "98" "89" "78" "76" "22" 

Redescription R79 Rules: 

Dist: 0 0 0 30 0
W1R: GDTOTAL >= 0.0 <= 3.0 AND ADAS13 >= 12.67 <= 17.33 AND NXSENSOR >= 1.0 <= 1.0 AND BCSWEATN >= 0.0 <= 0.0 AND CDMEMORY >= 0.5 <= 1.0 
W2R: APOAII >= 2.45484 <= 2.78888 AND THRMBSP1 >= 1.98677 <= 3.73159 AND CMPLMNFH >= 899.0 <= 3900.0 AND SPARE_AD >= -0.2015 <= 0.576303 AND AAT >= 0.20412 <= 0.54407 
JS: 0.3
p-value :4.884981308350689E-15
Support intersection: 30
Support union: 100

Covered examples (intersection): 
"811" "806" "780" "778" "735" "727" "723" "720" "674" "656" "632" "592" "553" "546" "493" "454" "418" "413" "411" "404" "403" "263" "250" "247" "226" "220" "218" "136" "92" "85" 
Union elements: 
"816" "813" "812" "811" "806" "780" "778" "772" "769" "768" "765" "763" "762" "760" "758" "747" "735" "730" "727" "723" "720" "718" "697" "674" "673" "659" "656" "653" "648" "643" "642" "638" "632" "592" "587" "586" "579" "572" "553" "546" "545" "512" "493" "489" "486" "483" "463" "461" "454" "453" "451" "430" "418" "413" "412" "411" "404" "403" "402" "400" "378" "364" "355" "339" "333" "320" "316" "306" "297" "296" "279" "269" "263" "250" "247" "234" "226" "224" "220" "218" "215" "189" "170" "166" "164" "159" "150" "147" "144" "143" "136" "124" "118" "95" "92" "85" "39" "31" "22" "3" 

Redescription R80 Rules: 

Dist: 13 0 0 0 0
W1R: RAVLTPercForgetting >= -100.0 <= 33.333333 AND BCURNFRQ >= 0.0 <= 0.0 AND ADAS11 >= 6.0 <= 10.0 AND BCOTHER >= 0.0 <= 0.0 AND Q1SCORE >= 3.0 <= 5.67 AND MMDRAW >= 1.0 <= 1.0 AND CDMEMORY >= 0.0 <= 0.0 
W2R: HMT2 >= 43.0 <= 51.0 AND RCT1408 >= 126.0 <= 190.0 AND RCT20 >= 140.0 <= 197.0 AND SPARE_AD >= -3.000969 <= -0.929318 
JS: 0.3611111111111111
p-value :2.5091040356528538E-14
Support intersection: 13
Support union: 36

Covered examples (intersection): 
"717" "686" "457" "408" "392" "327" "243" "107" "70" "63" "25" "20" "14" 
Union elements: 
"743" "717" "686" "573" "552" "510" "502" "475" "457" "408" "392" "371" "344" "337" "327" "315" "298" "284" "280" "273" "243" "184" "177" "173" "107" "80" "70" "63" "52" "46" "45" "29" "28" "25" "20" "14" 

Redescription R81 Rules: 

Dist: 0 0 0 12 2
W1R: GDTOTAL >= 0.0 <= 4.0 AND COT2SCOR >= 4.0 <= 6.0 AND MMSE >= 23.0 <= 27.0 AND ADAS13 >= 10.0 <= 21.0 AND NXMOTOR >= 1.0 <= 1.0 AND CDMEMORY >= 0.5 <= 1.0 AND BCMUSCLE >= 0.0 <= 0.0 AND CO8MAGAZ >= 1.0 <= 1.0 
W2R: CKMB >= -0.37675 <= 0.30103 AND SPARE_AD >= 0.66296 <= 2.222936 AND LEPTIN >= 0.91381 <= 1.34242 AND MYOGLOBN >= 1.34242 <= 1.85126 AND AGRP >= 1.62325 <= 2.07918 
JS: 0.2916666666666667
p-value :5.828670879282072E-14
Support intersection: 14
Support union: 48

Covered examples (intersection): 
"734" "731" "697" "694" "640" "638" "606" "598" "554" "511" "440" "268" "169" "104" 
Union elements: 
"816" "770" "768" "767" "734" "731" "704" "697" "694" "670" "667" "666" "650" "640" "638" "622" "606" "598" "595" "592" "589" "564" "554" "548" "511" "483" "470" "440" "421" "412" "380" "328" "281" "271" "268" "255" "247" "215" "196" "190" "174" "169" "144" "105" "104" "102" "39" "31" 

Redescription R82 Rules: 

Dist: 0 0 0 3 10
W1R: MMSE >= 23.0 <= 27.0 AND Q5SCORE >= 0.0 <= 0.0 AND CDORIENT >= 1.0 <= 2.0 AND CONMCXLA >= 3.0 <= 16.0 
W2R: PLMNRARC >= 2.06446 <= 2.57634 AND THRMBSP1 >= 3.15229 <= 4.37658 AND SPARE_AD >= 0.727696 <= 2.791977 AND ANG2 >= 0.51851 <= 1.0 AND P >= -2.26761 <= -1.79588 AND SRMGLTOT >= 1.9 <= 4.0 
JS: 0.3170731707317073
p-value :3.490541189421492E-13
Support intersection: 13
Support union: 41

Covered examples (intersection): 
"745" "741" "710" "605" "596" "567" "433" "410" "389" "329" "211" "61" "30" 
Union elements: 
"779" "776" "771" "762" "754" "745" "741" "710" "672" "635" "616" "605" "603" "602" "596" "567" "531" "479" "460" "456" "433" "414" "410" "395" "389" "359" "347" "329" "313" "299" "249" "232" "211" "155" "154" "121" "96" "62" "61" "54" "30" 

Redescription R83 Rules: 

Dist: 36 0 0 0 0
W1R: RAVLTForgetting >= 0.0 <= 12.0 AND Q1SCORE >= 0.0 <= 2.33 AND CDMEMORY >= 0.0 <= 0.0 
W2R: SPARE_AD >= -3.162149 <= -0.857026 AND AB42 >= 6.9 <= 55.1 AND ICV >= 1116279.113909 <= 1516903.67559 AND RCT11 >= 83.0 <= 169.0 
JS: 0.2926829268292683
p-value :1.3766765505351941E-14
Support intersection: 36
Support union: 123

Covered examples (intersection): 
"724" "721" "716" "676" "550" "535" "533" "502" "490" "396" "390" "388" "387" "382" "371" "353" "278" "256" "252" "241" "177" "176" "173" "153" "151" "149" "139" "116" "111" "99" "43" "41" "38" "13" "12" "7" 
Union elements: 
"802" "787" "736" "733" "728" "724" "721" "717" "716" "715" "711" "708" "705" "699" "686" "680" "676" "665" "649" "645" "629" "628" "607" "600" "590" "581" "578" "557" "552" "551" "550" "549" "545" "535" "533" "529" "523" "513" "510" "509" "508" "502" "497" "490" "488" "475" "462" "444" "420" "396" "390" "388" "387" "382" "371" "366" "356" "353" "344" "337" "322" "318" "315" "305" "304" "284" "280" "278" "270" "258" "256" "252" "244" "241" "239" "238" "219" "206" "197" "177" "176" "173" "171" "156" "153" "152" "151" "149" "140" "139" "127" "116" "112" "111" "109" "107" "103" "99" "87" "84" "64" "63" "60" "59" "58" "55" "52" "43" "41" "40" "38" "37" "35" "29" "20" "18" "14" "13" "12" "11" "10" "9" "7" 

Redescription R84 Rules: 

Dist: 0 0 0 0 13
W1R: GDWORTH >= 0.0 <= 0.0 AND ADAS11 >= 15.67 <= 35.33 AND Q7SCORE >= 0.0 <= 3.0 AND Q3SCORE >= 1.0 <= 3.0 AND CDJUDGE >= 1.0 <= 2.0 
W2R: PRNSLNTT >= 0.6902 <= 1.64345 AND RCT4 >= 4.0 <= 20.0 AND PLMNRARC >= 2.10037 <= 2.57634 AND P >= -2.3279 <= -2.25964 AND SPARE_AD >= 0.772619 <= 2.772712 AND HAPTGLBN >= -0.27572 <= 0.64345 
JS: 0.3023255813953488
p-value :2.495781359357352E-13
Support intersection: 13
Support union: 43

Covered examples (intersection): 
"745" "654" "619" "616" "591" "506" "456" "414" "410" "389" "299" "211" "121" 
Union elements: 
"805" "795" "790" "773" "771" "754" "745" "719" "714" "672" "671" "660" "657" "654" "652" "627" "619" "616" "603" "596" "591" "520" "506" "456" "414" "410" "389" "362" "354" "300" "299" "287" "255" "237" "211" "185" "143" "121" "62" "33" "32" "30" "16" 

Redescription R85 Rules: 

Dist: 16 0 0 0 0
W1R: COT4TOTL >= 4.0 <= 9.0 AND CO8ANCHR >= 1.0 <= 1.0 AND RAVLTPercForgetting >= -100.0 <= 58.333333 AND Q1SCORE >= 4.0 <= 5.67 AND CDMEMORY >= 0.0 <= 0.0 
W2R: RCT8 >= 3.6 <= 9.1 AND SPARE_AD >= -3.863311 <= -0.862842 AND RCT14 >= 49.0 <= 282.0 AND ICV >= 1565523.246657 <= 1984657.196528 AND RCT11 >= 55.0 <= 114.0 AND Fusiform >= 14457.0 <= 20888.0 
JS: 0.3018867924528302
p-value :7.605027718682322E-14
Support intersection: 16
Support union: 53

Covered examples (intersection): 
"707" "500" "457" "416" "408" "327" "324" "298" "243" "191" "182" "82" "80" "47" "45" "44" 
Union elements: 
"742" "707" "629" "621" "580" "575" "573" "570" "559" "541" "526" "500" "475" "459" "457" "431" "422" "416" "408" "346" "337" "327" "326" "324" "318" "315" "309" "298" "291" "274" "264" "243" "239" "207" "191" "184" "182" "160" "142" "117" "109" "107" "97" "82" "80" "77" "65" "47" "45" "44" "25" "15" "1" 

Redescription R86 Rules: 

Dist: 31 0 0 0 0
W1R: MMDATE >= 1.0 <= 1.0 AND Q13SCORE >= 1.0 <= 4.0 AND NXFINGER >= 1.0 <= 1.0 AND BCFALL >= 0.0 <= 0.0 AND MMCITY >= 1.0 <= 1.0 AND CDMEMORY >= 0.0 <= 0.0 
W2R: RCT29 >= 0.2 <= 0.4 AND SPARE_AD >= -3.162149 <= -0.862818 
JS: 0.27927927927927926
p-value :9.57012247226885E-14
Support intersection: 31
Support union: 111

Covered examples (intersection): 
"629" "580" "551" "541" "526" "510" "500" "462" "420" "353" "326" "322" "318" "311" "309" "302" "298" "293" "286" "182" "181" "153" "142" "139" "58" "44" "43" "25" "20" "4" "1" 
Union elements: 
"755" "742" "721" "717" "716" "693" "685" "681" "679" "629" "628" "621" "590" "581" "580" "578" "575" "560" "559" "551" "550" "549" "541" "533" "526" "523" "513" "510" "508" "500" "497" "478" "462" "459" "439" "438" "431" "422" "420" "416" "408" "392" "388" "376" "372" "364" "353" "350" "335" "326" "322" "318" "315" "311" "309" "303" "302" "301" "298" "293" "289" "286" "284" "280" "274" "273" "270" "267" "264" "258" "254" "248" "244" "219" "203" "198" "191" "186" "184" "182" "181" "177" "171" "153" "151" "149" "142" "139" "135" "116" "108" "97" "79" "76" "58" "47" "46" "45" "44" "43" "42" "34" "29" "28" "25" "20" "14" "12" "11" "4" "1" 

Redescription R87 Rules: 

Dist: 0 0 0 13 0
W1R: MMSE >= 27.0 <= 30.0 AND ADAS13 >= 5.33 <= 13.67 AND CDRSB >= 0.5 <= 1.0 AND Q1SCORE >= 2.33 <= 5.0 AND CDMEMORY >= 0.5 <= 0.5 
W2R: HCC4 >= 0.54407 <= 1.11394 AND SPARE_AD >= -0.834909 <= 0.307577 AND Fusiform >= 16481.0 <= 21133.0 AND TSH >= 0.38021 <= 0.70757 
JS: 0.34210526315789475
p-value :1.2667644710973036E-13
Support intersection: 13
Support union: 38

Covered examples (intersection): 
"810" "806" "730" "691" "612" "386" "320" "290" "269" "245" "235" "167" "158" 
Union elements: 
"813" "810" "806" "778" "762" "752" "730" "711" "703" "696" "691" "668" "664" "644" "637" "634" "612" "555" "522" "515" "489" "442" "386" "348" "320" "290" "269" "258" "245" "235" "187" "172" "167" "166" "158" "78" "67" "24" 

Redescription R88 Rules: 

Dist: 14 0 0 0 0
W1R: COT2SCOR >= 4.0 <= 7.0 AND Q8SCORE >= 2.0 <= 11.0 AND CDMEMORY >= 0.0 <= 0.0 AND CONMCXLA >= 25.0 <= 40.0 
W2R: SPARE_AD >= -3.000969 <= -0.880014 AND T2TCV >= 1421.55 <= 1727.517 AND HMT8 >= 4.78 <= 7.8 
JS: 0.34146341463414637
p-value :8.204548151979907E-14
Support intersection: 14
Support union: 41

Covered examples (intersection): 
"552" "457" "444" "416" "408" "371" "327" "324" "244" "210" "207" "178" "80" "47" 
Union elements: 
"728" "717" "711" "625" "607" "559" "552" "529" "464" "459" "457" "444" "437" "416" "408" "371" "346" "344" "334" "327" "324" "315" "298" "291" "244" "231" "210" "207" "206" "182" "178" "175" "156" "139" "82" "80" "70" "47" "45" "14" "11" 

Redescription R89 Rules: 

Dist: 0 0 0 12 0
W1R: FAQ >= 0.0 <= 4.0 AND RAVLTImmediate >= 34.0 <= 68.0 AND ADAS13 >= 3.0 <= 12.0 AND ADAS11 >= 2.0 <= 7.67 AND Q8SCORE >= 1.0 <= 4.0 AND NXTREMOR >= 0.0 <= 0.0 AND CDMEMORY >= 0.5 <= 1.0 
W2R: THRMBSP1 >= 3.57978 <= 4.10037 AND SPARE_AD >= -0.638263 <= 0.329843 AND MYLDPIF1 >= 0.23045 <= 1.04139 
JS: 0.35294117647058826
p-value :2.1938006966593093E-13
Support intersection: 12
Support union: 34

Covered examples (intersection): 
"810" "804" "752" "691" "669" "612" "547" "348" "230" "162" "98" "89" 
Union elements: 
"820" "810" "804" "770" "752" "732" "691" "675" "669" "612" "547" "489" "480" "461" "442" "441" "409" "378" "349" "348" "338" "296" "258" "245" "230" "218" "216" "162" "112" "108" "98" "89" "76" "71" 

Redescription R90 Rules: 

Dist: 0 0 0 11 0
W1R: BCMUSCLE >= 1.0 <= 1.0 AND ADAS13 >= 4.0 <= 12.0 AND Q2SCORE >= 0.0 <= 0.0 AND CDMEMORY >= 0.5 <= 1.0 
W2R: BDNF >= 0.32222 <= 0.93952 AND PRL >= 0.50515 <= 1.43136 AND TNC >= 2.17609 <= 2.85794 AND SPARE_AD >= -0.477431 <= 0.36527 AND CGA >= 2.03342 <= 2.8704 AND Hippocampus >= 6410.0 <= 8920.0 
JS: 0.34375
p-value :1.1808332089913165E-12
Support intersection: 11
Support union: 32

Covered examples (intersection): 
"804" "752" "732" "695" "547" "491" "455" "442" "230" "216" "158" 
Union elements: 
"820" "810" "804" "760" "752" "732" "696" "695" "675" "644" "641" "597" "589" "587" "547" "514" "494" "493" "491" "455" "442" "348" "290" "245" "235" "230" "216" "162" "158" "101" "89" "24" 

Redescription R91 Rules: 

Dist: 13 0 0 0 0
W1R: COT3SCOR >= 6.0 <= 8.0 AND COT2SCOR >= 5.0 <= 7.0 AND RAVLTImmediate >= 34.0 <= 56.0 AND CO8ANCHR >= 1.0 <= 1.0 AND BCHDACHE >= 0.0 <= 0.0 AND CDMEMORY >= 0.0 <= 0.0 AND CONMCXLA >= 16.0 <= 24.0 
W2R: RCT6 >= 21.0 <= 50.0 AND SPARE_AD >= -3.000969 <= -0.851444 AND T2TCV >= 1438.26 <= 1647.332 AND MidTemp >= 18701.0 <= 27170.0 
JS: 0.34210526315789475
p-value :1.9195756095768957E-13
Support intersection: 13
Support union: 38

Covered examples (intersection): 
"707" "621" "551" "526" "500" "476" "459" "422" "326" "298" "286" "184" "142" 
Union elements: 
"707" "685" "625" "621" "575" "552" "551" "526" "500" "476" "459" "431" "422" "416" "327" "326" "324" "318" "309" "301" "298" "291" "286" "280" "243" "198" "191" "184" "182" "142" "108" "107" "47" "45" "34" "28" "22" "4" 

Redescription R92 Rules: 

Dist: 0 0 0 12 0
W1R: RAVLTForgetting >= -2.0 <= 7.0 AND BCMUSCLE >= 1.0 <= 1.0 AND MMSE >= 28.0 <= 30.0 AND ADAS13 >= 5.33 <= 19.67 AND CDCARE >= 0.0 <= 0.0 AND CDMEMORY >= 0.5 <= 1.0 AND CONMCXLA >= 20.0 <= 36.0 
W2R: EGF >= 1.68124 <= 2.73239 AND SPARE_AD >= -0.815985 <= 0.571552 AND ANGTNSNG >= 1.83251 <= 3.0607 
JS: 0.34285714285714286
p-value :3.504974088741619E-13
Support intersection: 12
Support union: 35

Covered examples (intersection): 
"760" "732" "695" "675" "668" "659" "451" "442" "277" "269" "158" "141" 
Union elements: 
"815" "775" "772" "760" "752" "735" "732" "727" "723" "695" "675" "668" "664" "659" "653" "633" "617" "562" "514" "451" "442" "400" "320" "277" "269" "230" "226" "224" "216" "158" "141" "128" "101" "96" "78" 

Redescription R93 Rules: 

Dist: 12 0 0 0 0
W1R: GDTOTAL >= 0.0 <= 3.0 AND CO8EDGE >= 0.0 <= 0.0 AND COT3SCOR >= 6.0 <= 10.0 AND Q8SCORE >= 3.0 <= 9.0 AND CO8TRAIN >= 1.0 <= 1.0 AND Q3SCORE >= 1.0 <= 2.0 AND CDMEMORY >= 0.0 <= 0.0 
W2R: RCT1408 >= 185.0 <= 257.0 AND RCT19 >= 35.0 <= 162.0 AND SPARE_AD >= -2.91334 <= -0.690415 AND AB40 >= 160.0 <= 278.8 
JS: 0.32432432432432434
p-value :3.8413716652030416E-13
Support intersection: 12
Support union: 37

Covered examples (intersection): 
"716" "621" "578" "523" "459" "405" "396" "376" "324" "274" "149" "13" 
Union elements: 
"716" "693" "675" "621" "590" "578" "570" "559" "533" "526" "523" "490" "459" "405" "396" "390" "388" "382" "376" "326" "324" "311" "284" "283" "274" "264" "233" "186" "171" "151" "149" "146" "127" "84" "43" "38" "13" 

Redescription R94 Rules: 

Dist: 0 0 0 11 0
W1R: FAQ >= 0.0 <= 1.0 AND RAVLTPercForgetting >= 7.142857 <= 61.538462 AND MMSE >= 28.0 <= 30.0 AND ADAS13 >= 3.0 <= 15.0 AND BCDROWSY >= 0.0 <= 0.0 AND CO8COIN >= 1.0 <= 1.0 AND CDMEMORY >= 0.5 <= 0.5 
W2R: SPARE_AD >= -0.483582 <= 0.576303 AND BAT126 >= 216.0 <= 582.0 AND CD40 >= -0.23657 <= 0.17609 AND IL3 >= -2.0 <= -1.29243 AND AACT >= 2.24055 <= 2.63849 AND MMP1 >= -0.65758 <= -0.04096 
JS: 0.34375
p-value :1.0161871344394058E-12
Support intersection: 11
Support union: 32

Covered examples (intersection): 
"811" "778" "752" "664" "656" "637" "612" "507" "454" "442" "136" 
Union elements: 
"811" "778" "752" "720" "669" "664" "656" "644" "641" "637" "632" "614" "612" "587" "534" "522" "507" "454" "442" "404" "403" "348" "258" "245" "218" "158" "136" "130" "98" "90" "76" "71" 

Redescription R95 Rules: 

Dist: 0 0 0 11 0
W1R: RAVLTPercForgetting >= -25.0 <= 21.428571 AND CDRSB >= 0.5 <= 2.5 AND Q2SCORE >= 0.0 <= 0.0 AND CDMEMORY >= 0.5 <= 0.5 
W2R: MIPRT1B >= 1.88081 <= 2.35411 AND SPARE_AD >= -0.919968 <= -0.2015 AND FGF4 >= 2.14301 <= 2.79379 AND Entorhinal >= 4110.0 <= 5660.0 
JS: 0.3235294117647059
p-value :3.5293989952833726E-13
Support intersection: 11
Support union: 34

Covered examples (intersection): 
"804" "752" "732" "703" "338" "325" "269" "124" "76" "71" "21" 
Union elements: 
"804" "802" "780" "778" "752" "740" "732" "703" "675" "624" "613" "612" "548" "519" "486" "441" "427" "402" "377" "348" "338" "325" "297" "296" "269" "217" "158" "126" "124" "92" "89" "76" "71" "21" 

Redescription R96 Rules: 

Dist: 0 0 0 16 0
W1R: CO8FUND >= 1.0 <= 1.0 AND ADAS13 >= 4.0 <= 13.33 AND BCDRYMTH >= 0.0 <= 0.0 AND CDMEMORY >= 0.5 <= 1.0 
W2R: IGE >= 1.41497 <= 3.02531 AND A2MACRO >= -0.09691 <= 0.11394 AND SPARE_AD >= -0.806873 <= 0.598349 AND IL16 >= 2.13988 <= 2.42325 
JS: 0.2807017543859649
p-value :2.0461410343841635E-13
Support intersection: 16
Support union: 57

Covered examples (intersection): 
"810" "730" "695" "675" "641" "624" "612" "587" "564" "547" "454" "320" "263" "230" "204" "166" 
Union elements: 
"813" "810" "804" "802" "765" "732" "730" "729" "723" "711" "701" "696" "695" "675" "670" "664" "644" "643" "641" "640" "637" "624" "612" "597" "589" "587" "585" "564" "554" "547" "545" "514" "507" "491" "455" "454" "442" "441" "427" "338" "320" "277" "263" "258" "250" "230" "228" "218" "216" "204" "167" "166" "128" "98" "94" "89" "67" 

Redescription R97 Rules: 

Dist: 0 0 0 16 1
W1R: ADAS13 >= 17.67 <= 21.0 AND Q8SCORE >= 1.0 <= 8.0 AND CDORIENT >= 0.0 <= 0.0 AND MMDRAW >= 1.0 <= 1.0 AND CDMEMORY >= 0.5 <= 1.0 
W2R: CMPLMNFH >= 3930.0 <= 5440.0 AND GSTALP >= 0.25527 <= 1.6721 AND SPARE_AD >= -0.177972 <= 0.598349 AND INSULIN >= -0.09691 <= 1.04139 AND TRNSFRRN >= 3.22531 <= 3.4609 
JS: 0.2833333333333333
p-value :1.028954699222595E-12
Support intersection: 17
Support union: 60

Covered examples (intersection): 
"770" "709" "700" "617" "496" "383" "363" "360" "281" "260" "217" "179" "174" "165" "129" "106" "72" 
Union elements: 
"815" "770" "764" "749" "709" "700" "694" "687" "683" "673" "653" "652" "650" "617" "609" "595" "574" "555" "534" "527" "521" "512" "507" "499" "496" "483" "470" "399" "383" "380" "363" "360" "296" "281" "268" "260" "236" "228" "217" "216" "202" "198" "190" "183" "179" "174" "169" "165" "134" "130" "129" "114" "108" "106" "104" "102" "94" "72" "66" "36" 

Redescription R98 Rules: 

Dist: 0 0 0 11 0
W1R: RAVLTPercForgetting >= 0.0 <= 57.142857 AND CO8FUND >= 0.0 <= 0.0 AND ADAS11 >= 2.0 <= 10.33 AND CDRSB >= 0.5 <= 1.0 AND CDMEMORY >= 0.5 <= 0.5 
W2R: RCT19 >= 109.0 <= 210.0 AND SPARE_AD >= -0.823866 <= 0.36527 AND MidTemp >= 18332.0 <= 26705.0 AND Entorhinal >= 4082.0 <= 5660.0 
JS: 0.34375
p-value :1.123434678618196E-12
Support intersection: 11
Support union: 32

Covered examples (intersection): 
"780" "703" "653" "489" "380" "325" "269" "158" "124" "92" "71" 
Union elements: 
"804" "780" "762" "752" "732" "720" "703" "669" "653" "613" "589" "514" "493" "489" "409" "400" "386" "380" "348" "338" "325" "277" "269" "230" "224" "162" "158" "124" "105" "92" "71" "21" 

Redescription R99 Rules: 

Dist: 15 0 0 0 0
W1R: COT1SCOR >= 6.0 <= 8.0 AND Q3SCORE >= 0.0 <= 0.0 AND RAVLTImmediate >= 24.0 <= 42.0 AND CDMEMORY >= 0.0 <= 0.0 
W2R: RCT19 >= 176.0 <= 613.0 AND SPARE_AD >= -3.055137 <= -0.921452 AND Ventricles >= 8451.0 <= 44280.0 
JS: 0.29411764705882354
p-value :6.907807659217724E-13
Support intersection: 15
Support union: 51

Covered examples (intersection): 
"736" "707" "681" "677" "549" "464" "444" "372" "366" "322" "291" "177" "173" "160" "142" 
Union elements: 
"787" "736" "728" "707" "693" "689" "686" "681" "677" "665" "600" "557" "552" "549" "545" "529" "475" "464" "444" "437" "431" "392" "372" "371" "369" "366" "353" "327" "322" "308" "291" "288" "280" "238" "221" "197" "186" "177" "175" "173" "160" "142" "139" "116" "109" "87" "84" "60" "37" "20" "7" 

Redescription R100 Rules: 

Dist: 0 0 0 12 0
W1R: BCINSOMN >= 1.0 <= 1.0 AND ADAS13 >= 12.0 <= 21.0 AND CDORIENT >= 0.0 <= 0.0 AND CDMEMORY >= 0.5 <= 1.0 
W2R: CLU >= 2.34635 <= 2.53782 AND SPARE_AD >= -0.823866 <= 0.590396 AND CGA >= 2.32015 <= 3.11059 AND FRTN >= 1.77815 <= 2.79588 AND BTC >= 2.53656 <= 3.50243 AND RANTES >= 0.14613 <= 1.17609 AND INSLGFBP >= 1.6902 <= 2.55991 
JS: 0.2926829268292683
p-value :5.195954777548195E-12
Support intersection: 12
Support union: 41

Covered examples (intersection): 
"811" "780" "653" "547" "316" "179" "170" "118" "106" "101" "85" "72" 
Union elements: 
"811" "809" "787" "780" "772" "765" "730" "727" "720" "709" "703" "674" "673" "653" "547" "546" "516" "454" "411" "383" "370" "363" "358" "316" "281" "235" "217" "183" "179" "170" "118" "106" "101" "92" "88" "85" "72" "66" "51" "21" "3" 
