# Supplementary material for: Using redescription mining to relate clinical and biological characteristics of cognitively impaired and Alzheimer’s disease patients
Source: PLoS One. 2017 Oct 31;12(10):e0187364. doi: 10.1371/journal.pone.0187364 (PMC5663625; doi:10.1371/journal.pone.0187364)
Supplement: S14 File — (TXT) [file pone.0187364.s014.txt]

Redescriptions obtained on dataset D3 describing [40,99] subjects. 
Target variable distribution is in order [CN, SMC, EMCI, LMCI, AD].

Redescription R1 Rules: 

Dist: 45 0 0 0 0
W1R: COT4TOTL >= 3.0 <= 9.0 AND ADAS11 >= 1.33 <= 8.0 AND Q13SCORE >= 0.0 <= 0.0 AND CO8VOL >= 0.0 <= 0.0 AND NXTENDON >= 1.0 <= 1.0 AND CO8SEA >= 1.0 <= 1.0 AND CDMEMORY >= 0.0 <= 0.0 AND BCSWEATN >= 0.0 <= 0.0 
W2R: RCT6 >= 9.0 <= 25.0 AND RCT29 >= 0.1 <= 0.1 AND SPARE_AD >= -3.863311 <= -1.239542 AND RCT9 >= 3.1 <= 5.0 
JS: 0.45918367346938777
p-value :0.0
Support intersection: 45
Support union: 98

Covered examples (intersection): 
"743" "736" "728" "715" "707" "699" "686" "676" "645" "625" "573" "570" "557" "552" "529" "502" "490" "464" "444" "396" "391" "390" "385" "382" "371" "369" "344" "337" "288" "283" "252" "241" "239" "221" "206" "176" "173" "160" "152" "82" "65" "63" "38" "13" "7" 
Union elements: 
"743" "736" "733" "728" "721" "716" "715" "707" "705" "699" "689" "686" "677" "676" "645" "628" "625" "610" "578" "576" "573" "570" "557" "552" "550" "549" "535" "529" "509" "502" "490" "488" "487" "475" "464" "444" "437" "431" "396" "391" "390" "385" "382" "371" "369" "366" "356" "346" "344" "343" "337" "327" "324" "308" "304" "301" "288" "283" "278" "273" "256" "252" "244" "241" "239" "233" "221" "210" "207" "206" "197" "176" "173" "171" "160" "156" "152" "117" "116" "99" "97" "82" "81" "80" "77" "70" "65" "64" "63" "52" "42" "41" "40" "38" "15" "13" "10" "7" 

Redescription R2 Rules: 

Dist: 0 0 0 40 3
W1R: ADAS13 >= 17.67 <= 32.33 AND MMFLAGDL >= 0.0 <= 0.0 AND CDRSB >= 1.0 <= 2.5 AND CDORIENT >= 0.5 <= 1.0 
W2R: RCT392 >= 0.6 <= 1.1 AND EGF >= 1.04139 <= 3.04139 AND TNC >= 2.15534 <= 2.79029 AND P >= -2.11351 <= -0.85387 AND SPARE_AD >= 0.621448 <= 2.791977 
JS: 0.34959349593495936
p-value :0.0
Support intersection: 43
Support union: 123

Covered examples (intersection): 
"799" "791" "775" "774" "751" "734" "713" "622" "598" "588" "577" "548" "543" "539" "537" "530" "525" "524" "519" "503" "492" "447" "432" "365" "352" "351" "332" "271" "229" "223" "222" "209" "196" "193" "188" "155" "137" "125" "120" "110" "54" "26" "23" 
Union elements: 
"819" "817" "812" "807" "803" "800" "799" "791" "784" "775" "774" "767" "765" "759" "756" "751" "747" "746" "738" "734" "731" "713" "696" "688" "682" "658" "655" "646" "627" "623" "622" "620" "611" "608" "598" "588" "577" "572" "567" "548" "543" "539" "537" "530" "527" "525" "524" "519" "518" "503" "498" "495" "494" "492" "481" "474" "472" "469" "468" "447" "446" "433" "432" "429" "424" "415" "397" "384" "367" "365" "354" "352" "351" "332" "330" "319" "297" "294" "276" "275" "271" "266" "265" "261" "249" "242" "240" "236" "229" "227" "224" "223" "222" "209" "201" "196" "194" "193" "188" "168" "161" "155" "154" "150" "145" "137" "125" "122" "120" "110" "100" "79" "75" "61" "54" "53" "36" "33" "30" "27" "26" "23" "16" 

Redescription R3 Rules: 

Dist: 99 0 0 0 0
W1R: RAVLTPercForgetting >= 14.285714 <= 83.333333 AND RAVLTImmediate >= 16.0 <= 59.0 AND GDALIVE >= 0.0 <= 0.0 AND GDBORED >= 0.0 <= 0.0 AND GDSATIS >= 0.0 <= 0.0 AND Q1SCORE >= 0.67 <= 5.67 AND CDMEMORY >= 0.0 <= 0.0 
W2R: RCT5 >= 21.0 <= 51.0 AND RCT19 >= 35.0 <= 408.0 AND SPARE_AD >= -3.055137 <= -0.896707 
JS: 0.5963855421686747
p-value :0.0
Support intersection: 99
Support union: 166

Covered examples (intersection): 
"736" "733" "715" "699" "689" "681" "677" "629" "628" "607" "590" "580" "578" "573" "570" "559" "550" "549" "541" "535" "533" "523" "513" "510" "490" "476" "475" "459" "444" "437" "431" "420" "396" "392" "391" "390" "385" "382" "376" "369" "366" "350" "344" "343" "337" "326" "324" "311" "308" "302" "301" "293" "288" "283" "280" "278" "274" "256" "252" "244" "243" "221" "219" "212" "210" "207" "206" "191" "184" "178" "177" "173" "171" "160" "156" "151" "149" "127" "116" "111" "109" "107" "82" "70" "58" "52" "47" "45" "44" "43" "42" "29" "25" "20" "15" "14" "11" "7" "4" 
Union elements: 
"755" "742" "736" "733" "728" "716" "715" "711" "707" "699" "693" "689" "685" "681" "677" "676" "629" "628" "607" "590" "580" "578" "576" "573" "570" "559" "552" "550" "549" "541" "535" "533" "523" "513" "510" "509" "502" "490" "487" "478" "476" "475" "464" "459" "457" "445" "444" "439" "437" "431" "420" "396" "392" "391" "390" "388" "387" "385" "382" "376" "372" "371" "369" "366" "364" "356" "350" "344" "343" "337" "335" "334" "326" "324" "322" "318" "315" "311" "309" "308" "305" "304" "303" "302" "301" "298" "293" "291" "288" "283" "280" "278" "274" "273" "270" "264" "258" "256" "254" "252" "248" "244" "243" "241" "238" "233" "231" "221" "219" "212" "210" "207" "206" "197" "191" "186" "184" "182" "178" "177" "173" "171" "160" "156" "151" "149" "142" "127" "117" "116" "112" "111" "109" "107" "103" "97" "82" "79" "76" "70" "60" "58" "52" "47" "46" "45" "44" "43" "42" "41" "38" "35" "29" "28" "25" "22" "20" "15" "14" "12" "11" "10" "9" "7" "4" "1" 

Redescription R4 Rules: 

Dist: 0 0 0 51 0
W1R: FAQ >= 0.0 <= 8.0 AND ADAS13 >= 3.0 <= 17.33 AND MMBALLDL >= 1.0 <= 1.0 AND CO8SHIP >= 0.0 <= 0.0 AND CO8SALE >= 0.0 <= 0.0 AND CDJUDGE >= 0.0 <= 0.5 AND CDMEMORY >= 0.5 <= 1.0 
W2R: APOCI >= 2.34242 <= 2.75282 AND SPARE_AD >= -0.834181 <= 0.598349 AND MPO >= 1.20412 <= 2.89927 AND C3 >= 0.04139 <= 0.25527 AND Hippocampus >= 5731.0 <= 9433.0 
JS: 0.36428571428571427
p-value :0.0
Support intersection: 51
Support union: 140

Covered examples (intersection): 
"810" "760" "752" "735" "732" "730" "727" "723" "720" "703" "695" "674" "669" "656" "653" "644" "634" "624" "587" "553" "522" "512" "507" "493" "455" "451" "442" "418" "413" "411" "386" "348" "320" "316" "277" "269" "250" "235" "216" "162" "158" "141" "136" "124" "101" "92" "89" "85" "78" "71" "21" 
Union elements: 
"816" "813" "812" "810" "808" "806" "804" "780" "777" "760" "758" "752" "735" "732" "730" "727" "723" "720" "718" "712" "711" "703" "702" "696" "695" "691" "674" "669" "663" "656" "653" "652" "648" "644" "642" "641" "639" "638" "637" "634" "632" "624" "614" "609" "597" "595" "593" "592" "587" "586" "585" "579" "572" "564" "562" "555" "553" "547" "546" "534" "522" "521" "512" "507" "496" "494" "493" "491" "489" "470" "463" "455" "451" "442" "441" "427" "418" "413" "412" "411" "409" "404" "400" "386" "380" "378" "373" "364" "363" "355" "348" "338" "325" "320" "316" "296" "292" "290" "281" "277" "269" "264" "261" "258" "250" "247" "245" "235" "228" "226" "218" "216" "204" "183" "179" "167" "165" "162" "159" "158" "157" "147" "141" "136" "129" "126" "124" "112" "105" "101" "92" "91" "89" "85" "78" "71" "64" "31" "24" "21" 

Redescription R5 Rules: 

Dist: 73 0 0 0 0
W1R: CO8EDGE >= 0.0 <= 0.0 AND CO8COIN >= 1.0 <= 1.0 AND CO8GEM >= 1.0 <= 1.0 AND GDDROP >= 0.0 <= 0.0 AND Q5SCORE >= 0.0 <= 0.0 AND CDMEMORY >= 0.0 <= 0.0 
W2R: SPARE_AD >= -3.863311 <= -0.921809 AND RCT12 >= 6.1 <= 7.2 
JS: 0.477124183006536
p-value :0.0
Support intersection: 73
Support union: 153

Covered examples (intersection): 
"755" "743" "742" "736" "721" "705" "699" "693" "689" "681" "676" "645" "625" "607" "590" "580" "570" "559" "550" "541" "535" "533" "526" "513" "510" "488" "476" "475" "420" "408" "391" "390" "388" "387" "385" "382" "369" "366" "350" "346" "343" "337" "322" "309" "303" "302" "301" "298" "273" "244" "243" "241" "239" "233" "219" "173" "171" "153" "152" "111" "99" "80" "70" "65" "58" "52" "47" "46" "41" "29" "15" "12" "4" 
Union elements: 
"802" "787" "755" "753" "743" "742" "736" "721" "717" "708" "705" "699" "693" "689" "681" "676" "649" "645" "629" "625" "607" "590" "581" "580" "578" "576" "570" "559" "557" "550" "549" "541" "535" "533" "529" "526" "523" "513" "510" "508" "502" "500" "497" "488" "478" "476" "475" "464" "457" "431" "425" "422" "420" "408" "396" "391" "390" "388" "387" "385" "382" "379" "376" "371" "369" "366" "364" "353" "350" "346" "343" "337" "335" "327" "322" "318" "315" "311" "309" "304" "303" "302" "301" "298" "293" "291" "289" "288" "286" "278" "274" "273" "270" "264" "256" "254" "244" "243" "241" "239" "233" "219" "212" "210" "198" "197" "186" "184" "182" "181" "177" "176" "175" "173" "171" "160" "156" "153" "152" "149" "139" "135" "127" "111" "107" "99" "84" "82" "81" "80" "70" "65" "64" "63" "59" "58" "55" "52" "47" "46" "43" "42" "41" "37" "35" "34" "29" "28" "18" "15" "12" "9" "4" 

Redescription R6 Rules: 

Dist: 0 0 0 74 3
W1R: RAVLTPercForgetting >= 23.076923 <= 100.0 AND COT2SCOR >= 1.0 <= 8.0 AND GDMEMORY >= 1.0 <= 1.0 AND CDRSB >= 0.5 <= 3.0 
W2R: APOCIII >= 2.02119 <= 2.4216 AND ICAM >= 1.85126 <= 2.34242 AND HGF >= 0.30103 <= 0.61278 AND MCP4 >= 2.43297 <= 2.81757 AND SPARE_AD >= -0.518634 <= 2.253574 AND Entorhinal >= 2606.0 <= 5660.0 AND IL8 >= 0.27875 <= 1.34242 AND VITRNCTN >= 2.89209 <= 3.13672 
JS: 0.3532110091743119
p-value :0.0
Support intersection: 77
Support union: 218

Covered examples (intersection): 
"817" "814" "806" "781" "774" "759" "738" "643" "639" "634" "627" "615" "614" "601" "574" "572" "564" "537" "530" "527" "522" "515" "507" "496" "494" "493" "484" "473" "472" "471" "463" "455" "429" "411" "397" "381" "375" "373" "363" "360" "358" "355" "351" "320" "300" "295" "294" "281" "276" "271" "268" "261" "259" "253" "250" "245" "240" "230" "229" "222" "218" "193" "189" "187" "183" "162" "155" "150" "148" "145" "141" "125" "114" "110" "85" "75" "39" 
Union elements: 
"819" "817" "816" "815" "814" "809" "807" "806" "791" "784" "781" "774" "766" "765" "762" "761" "759" "756" "751" "748" "747" "738" "735" "732" "723" "711" "704" "701" "697" "696" "695" "687" "682" "666" "659" "655" "653" "648" "643" "642" "639" "634" "632" "627" "622" "615" "614" "611" "608" "606" "604" "601" "600" "597" "596" "595" "593" "588" "586" "577" "574" "572" "564" "562" "558" "555" "546" "545" "538" "537" "534" "530" "528" "527" "525" "524" "522" "521" "517" "515" "512" "507" "499" "496" "495" "494" "493" "484" "483" "474" "473" "472" "471" "470" "467" "463" "455" "447" "446" "432" "429" "428" "418" "417" "411" "409" "400" "397" "394" "393" "384" "383" "381" "378" "375" "373" "365" "364" "363" "360" "358" "357" "355" "351" "340" "339" "338" "332" "331" "321" "320" "319" "316" "307" "306" "300" "299" "295" "294" "292" "290" "282" "281" "279" "276" "275" "271" "268" "262" "261" "259" "253" "250" "245" "240" "238" "235" "230" "229" "228" "224" "223" "222" "218" "208" "202" "193" "192" "189" "187" "183" "180" "179" "174" "172" "170" "169" "168" "166" "164" "162" "157" "155" "150" "148" "145" "141" "130" "129" "128" "125" "118" "114" "110" "108" "106" "101" "100" "98" "88" "85" "83" "78" "75" "73" "68" "53" "51" "50" "49" "39" "31" "27" "26" "24" "23" "19" "9" 

Redescription R7 Rules: 

Dist: 88 0 0 0 0
W1R: COT3SCOR >= 8.0 <= 10.0 AND MMREPEAT >= 1.0 <= 1.0 AND RAVLTImmediate >= 35.0 <= 69.0 AND GDEMPTY >= 0.0 <= 0.0 AND BCDIZZY >= 0.0 <= 0.0 AND CDMEMORY >= 0.0 <= 0.0 AND CONMCXLC >= 0.0 <= 0.0 AND BCCRYING >= 0.0 <= 0.0 
W2R: BRAINVOL >= 827.665 <= 1149.561 AND SPARE_AD >= -3.863311 <= -0.926784 AND HMT8 >= 0.98 <= 5.83 
JS: 0.5333333333333333
p-value :0.0
Support intersection: 88
Support union: 165

Covered examples (intersection): 
"755" "721" "717" "716" "715" "699" "677" "676" "628" "607" "590" "578" "570" "557" "552" "550" "549" "541" "535" "533" "529" "523" "513" "510" "502" "490" "437" "431" "420" "396" "391" "390" "388" "385" "382" "376" "369" "366" "353" "350" "343" "337" "318" "311" "308" "303" "301" "284" "278" "273" "270" "256" "252" "241" "219" "212" "206" "186" "176" "171" "152" "151" "149" "142" "139" "127" "117" "116" "111" "109" "103" "99" "97" "65" "63" "58" "52" "46" "43" "41" "38" "37" "29" "28" "25" "13" "12" "7" 
Union elements: 
"802" "787" "755" "753" "742" "736" "733" "728" "721" "717" "716" "715" "711" "699" "693" "686" "681" "680" "677" "676" "649" "645" "629" "628" "610" "607" "590" "581" "580" "578" "576" "570" "557" "552" "550" "549" "545" "541" "535" "533" "529" "526" "523" "513" "510" "508" "502" "497" "490" "476" "464" "462" "459" "457" "438" "437" "431" "425" "422" "420" "405" "396" "391" "390" "388" "387" "385" "382" "376" "372" "371" "369" "366" "356" "353" "350" "344" "343" "337" "334" "326" "322" "318" "315" "311" "309" "308" "304" "303" "301" "298" "293" "288" "286" "284" "283" "280" "278" "273" "270" "258" "256" "252" "241" "239" "238" "221" "219" "212" "210" "206" "197" "191" "186" "182" "181" "177" "176" "173" "171" "156" "152" "151" "149" "142" "139" "127" "123" "117" "116" "112" "111" "109" "107" "103" "99" "97" "84" "81" "65" "64" "63" "60" "59" "58" "52" "47" "46" "43" "42" "41" "38" "37" "29" "28" "25" "20" "18" "15" "13" "12" "11" "10" "9" "7" 

Redescription R8 Rules: 

Dist: 0 0 0 39 24
W1R: MMSE >= 24.0 <= 30.0 AND ADAS13 >= 21.33 <= 49.33 AND ADAS11 >= 13.67 <= 34.33 AND BCDROWSY >= 0.0 <= 0.0 
W2R: HBEGFGF >= 0.81291 <= 2.15836 AND APOCI >= 2.4624 <= 3.02119 AND APOAIV >= 0.74819 <= 1.27875 AND SPARE_AD >= 0.598349 <= 2.401697 
JS: 0.34054054054054056
p-value :0.0
Support intersection: 63
Support union: 185

Covered examples (intersection): 
"814" "799" "798" "797" "793" "791" "788" "776" "771" "761" "756" "754" "750" "748" "746" "745" "741" "738" "690" "651" "647" "646" "627" "601" "599" "596" "591" "588" "561" "532" "528" "517" "503" "495" "481" "446" "432" "397" "394" "389" "384" "367" "352" "351" "336" "329" "307" "266" "227" "223" "205" "199" "168" "163" "154" "122" "121" "120" "48" "27" "26" "23" "5" 
Union elements: 
"814" "812" "805" "800" "799" "798" "797" "796" "795" "794" "793" "792" "791" "790" "788" "785" "782" "776" "775" "771" "769" "766" "763" "761" "759" "756" "754" "751" "750" "748" "746" "745" "741" "738" "726" "710" "706" "696" "690" "684" "670" "667" "665" "658" "652" "651" "650" "647" "646" "643" "642" "640" "639" "630" "627" "626" "608" "606" "605" "601" "599" "596" "594" "591" "588" "584" "568" "565" "561" "558" "537" "532" "528" "525" "524" "519" "517" "515" "503" "501" "495" "494" "492" "485" "484" "482" "481" "480" "473" "472" "471" "469" "452" "446" "440" "434" "433" "432" "428" "421" "414" "412" "406" "399" "398" "397" "394" "389" "384" "381" "375" "373" "367" "361" "359" "354" "352" "351" "347" "339" "336" "330" "329" "321" "319" "310" "307" "300" "285" "276" "272" "271" "266" "265" "259" "255" "251" "242" "237" "234" "232" "229" "228" "227" "223" "211" "208" "205" "201" "199" "194" "185" "183" "172" "168" "163" "154" "148" "147" "137" "122" "121" "120" "113" "110" "100" "96" "93" "75" "69" "68" "62" "61" "56" "54" "50" "49" "48" "36" "27" "26" "23" "19" "5" "3" 

Redescription R9 Rules: 

Dist: 46 0 0 0 0
W1R: CDMEMORY >= 0.0 <= 0.0 AND Q1SCORE >= 2.33 <= 5.0 AND CONMCXLA >= 26.0 <= 40.0 
W2R: HMT19 >= 0.3 <= 2.0 AND RCT20 >= 147.0 <= 243.0 AND RCT183 >= 9.3 <= 11.0 AND SPARE_AD >= -3.863311 <= -1.118926 AND RCT1 >= 0.2 <= 0.9 
JS: 0.42990654205607476
p-value :0.0
Support intersection: 46
Support union: 107

Covered examples (intersection): 
"743" "733" "689" "677" "676" "645" "570" "552" "529" "502" "475" "464" "444" "437" "431" "391" "387" "385" "382" "376" "371" "369" "344" "343" "337" "327" "324" "288" "280" "273" "221" "210" "206" "178" "151" "146" "103" "82" "80" "70" "63" "47" "46" "45" "14" "11" 
Union elements: 
"755" "753" "743" "736" "733" "728" "716" "715" "707" "705" "699" "693" "689" "686" "677" "676" "645" "629" "625" "610" "570" "552" "529" "526" "510" "502" "475" "464" "444" "437" "431" "425" "416" "408" "405" "392" "391" "387" "385" "382" "376" "371" "369" "353" "344" "343" "337" "327" "324" "322" "315" "302" "291" "288" "283" "280" "273" "270" "256" "244" "243" "241" "239" "238" "233" "231" "221" "210" "207" "206" "191" "186" "184" "182" "181" "178" "177" "173" "160" "156" "151" "146" "127" "116" "109" "103" "84" "82" "81" "80" "77" "70" "65" "63" "60" "58" "52" "47" "46" "45" "42" "41" "38" "29" "28" "14" "11" 

Redescription R10 Rules: 

Dist: 0 0 0 44 0
W1R: BCDPMOOD >= 0.0 <= 0.0 AND ADAS13 >= 3.0 <= 14.33 AND MMR >= 1.0 <= 1.0 AND FAQ >= 0.0 <= 8.0 AND NXTREMOR >= 0.0 <= 0.0 AND CO8SALE >= 0.0 <= 0.0 AND GDSATIS >= 0.0 <= 0.0 AND CDMEMORY >= 0.5 <= 1.0 
W2R: MCRPHIP1 >= 2.16732 <= 2.57054 AND PAI1 >= 1.5682 <= 2.33846 AND SPARE_AD >= -0.921452 <= 0.590396 
JS: 0.37606837606837606
p-value :0.0
Support intersection: 44
Support union: 117

Covered examples (intersection): 
"810" "808" "778" "760" "752" "735" "703" "695" "691" "675" "664" "644" "641" "637" "632" "624" "612" "589" "587" "522" "493" "491" "455" "442" "386" "338" "320" "316" "290" "277" "269" "245" "230" "226" "218" "216" "204" "162" "159" "158" "126" "98" "89" "76" 
Union elements: 
"817" "813" "810" "809" "808" "804" "803" "802" "801" "778" "777" "773" "770" "764" "762" "760" "752" "735" "732" "730" "727" "725" "723" "709" "703" "702" "695" "691" "675" "669" "664" "659" "652" "644" "641" "637" "634" "632" "624" "614" "612" "604" "600" "589" "587" "547" "522" "514" "493" "491" "489" "480" "463" "461" "455" "454" "451" "442" "441" "430" "418" "386" "383" "378" "360" "349" "348" "338" "320" "316" "296" "290" "277" "269" "264" "263" "260" "258" "251" "245" "230" "226" "218" "217" "216" "204" "198" "172" "170" "165" "162" "159" "158" "157" "141" "136" "129" "126" "118" "112" "108" "101" "98" "95" "94" "91" "89" "88" "78" "76" "72" "71" "55" "39" "31" "24" "21" 

Redescription R11 Rules: 

Dist: 73 0 0 0 0
W1R: RAVLTImmediate >= 33.0 <= 69.0 AND GDHAPPY >= 0.0 <= 0.0 AND BCDRYMTH >= 0.0 <= 0.0 AND NXFINGER >= 1.0 <= 1.0 AND Q3SCORE >= 0.0 <= 0.0 AND CDMEMORY >= 0.0 <= 0.0 AND CONMCXLA >= 20.0 <= 37.0 
W2R: RCT8 >= 2.1 <= 6.3 AND HMT102 >= 32.0 <= 36.0 AND SPARE_AD >= -3.863311 <= -0.835075 
JS: 0.48344370860927155
p-value :0.0
Support intersection: 73
Support union: 151

Covered examples (intersection): 
"724" "721" "717" "715" "707" "699" "686" "681" "677" "676" "607" "573" "559" "557" "549" "535" "529" "513" "509" "500" "488" "475" "464" "457" "444" "437" "431" "420" "391" "385" "382" "372" "369" "366" "343" "318" "309" "308" "303" "286" "283" "280" "278" "270" "241" "239" "221" "219" "212" "191" "186" "177" "173" "171" "160" "152" "142" "139" "117" "116" "107" "103" "97" "70" "65" "52" "44" "29" "28" "25" "20" "12" "10" 
Union elements: 
"802" "787" "755" "742" "736" "733" "724" "721" "717" "716" "715" "711" "707" "705" "699" "693" "686" "685" "681" "677" "676" "649" "645" "613" "610" "607" "600" "590" "581" "580" "578" "573" "570" "559" "557" "552" "551" "549" "545" "541" "535" "533" "529" "523" "513" "509" "500" "490" "488" "487" "475" "464" "457" "444" "439" "437" "431" "427" "425" "422" "420" "416" "408" "396" "391" "385" "382" "379" "376" "372" "369" "366" "346" "344" "343" "327" "318" "315" "309" "308" "303" "302" "301" "293" "286" "284" "283" "280" "278" "270" "258" "256" "241" "239" "238" "221" "219" "213" "212" "197" "191" "186" "182" "181" "178" "177" "176" "175" "173" "171" "160" "152" "142" "139" "117" "116" "112" "109" "107" "103" "97" "87" "82" "80" "77" "70" "65" "64" "63" "60" "55" "52" "47" "46" "44" "41" "40" "37" "29" "28" "25" "22" "20" "18" "13" "12" "11" "10" "7" "4" "1" 

Redescription R12 Rules: 

Dist: 82 0 0 0 0
W1R: RAVLTForgetting >= 3.0 <= 13.0 AND Q13SCORE >= 0.0 <= 1.0 AND Q8SCORE >= 0.0 <= 6.0 AND GDSATIS >= 0.0 <= 0.0 AND CDMEMORY >= 0.0 <= 0.0 
W2R: SPARE_AD >= -3.863311 <= -0.926784 AND AB42 >= 19.7 <= 102.8 AND Ventricles >= 15362.0 <= 118233.0 
JS: 0.5061728395061729
p-value :0.0
Support intersection: 82
Support union: 162

Covered examples (intersection): 
"736" "733" "715" "707" "689" "681" "676" "628" "570" "550" "549" "541" "533" "529" "526" "523" "513" "510" "490" "476" "475" "459" "457" "444" "439" "438" "431" "422" "396" "392" "391" "385" "376" "350" "346" "344" "337" "326" "324" "322" "315" "311" "302" "298" "288" "286" "278" "274" "273" "267" "256" "252" "244" "243" "241" "221" "219" "210" "206" "184" "182" "178" "177" "171" "160" "156" "149" "142" "117" "111" "107" "97" "82" "70" "47" "46" "44" "43" "41" "12" "11" "7" 
Union elements: 
"787" "742" "736" "733" "728" "716" "715" "711" "707" "699" "689" "686" "685" "681" "676" "645" "629" "628" "625" "581" "578" "575" "573" "570" "559" "557" "552" "550" "549" "541" "533" "529" "526" "523" "513" "510" "502" "490" "478" "476" "475" "464" "459" "457" "445" "444" "439" "438" "437" "431" "422" "420" "408" "396" "392" "391" "388" "387" "385" "382" "376" "371" "369" "350" "346" "344" "343" "337" "327" "326" "324" "322" "315" "311" "305" "304" "303" "302" "301" "298" "293" "288" "286" "283" "278" "274" "273" "270" "267" "264" "256" "252" "244" "243" "241" "239" "238" "233" "231" "221" "219" "213" "210" "207" "206" "197" "184" "182" "178" "177" "173" "171" "160" "156" "153" "151" "149" "146" "142" "127" "117" "116" "112" "111" "109" "108" "107" "103" "99" "97" "87" "84" "82" "79" "77" "70" "65" "63" "58" "52" "47" "46" "45" "44" "43" "42" "41" "37" "35" "34" "29" "28" "25" "20" "15" "12" "11" "10" "9" "7" "4" "1" 

Redescription R13 Rules: 

Dist: 0 0 0 57 0
W1R: MMSE >= 27.0 <= 30.0 AND CO8INST >= 1.0 <= 1.0 AND CDHOME >= 0.0 <= 0.0 AND CDMEMORY >= 0.5 <= 1.0 
W2R: FGF4 >= 1.87506 <= 3.02531 AND SPARE_AD >= -0.854503 <= 0.590396 AND A >= 1.0 <= 3.14922 AND IP >= 2.47276 <= 3.16732 AND Fusiform >= 15773.0 <= 22690.0 
JS: 0.3496932515337423
p-value :0.0
Support intersection: 57
Support union: 163

Covered examples (intersection): 
"811" "810" "808" "806" "780" "777" "770" "763" "752" "730" "712" "703" "695" "691" "682" "674" "669" "663" "656" "615" "614" "612" "593" "555" "522" "489" "442" "418" "411" "404" "400" "386" "325" "320" "316" "290" "269" "245" "235" "216" "208" "189" "183" "159" "158" "157" "141" "124" "118" "95" "92" "85" "78" "71" "39" "31" "3" 
Union elements: 
"817" "815" "813" "811" "810" "808" "806" "804" "794" "787" "780" "777" "770" "766" "763" "752" "748" "735" "730" "720" "712" "711" "709" "703" "702" "695" "691" "687" "682" "674" "673" "669" "668" "666" "664" "663" "659" "656" "653" "652" "648" "647" "644" "642" "638" "637" "634" "624" "615" "614" "613" "612" "610" "593" "585" "572" "571" "555" "527" "522" "516" "515" "514" "512" "505" "493" "489" "470" "468" "455" "454" "451" "442" "430" "427" "418" "415" "411" "409" "404" "403" "402" "400" "386" "383" "380" "378" "375" "363" "360" "355" "348" "342" "338" "332" "330" "325" "321" "320" "316" "292" "290" "271" "269" "258" "251" "250" "247" "245" "235" "226" "224" "220" "217" "216" "208" "201" "190" "189" "183" "174" "172" "170" "167" "166" "165" "161" "159" "158" "157" "150" "147" "144" "143" "141" "131" "126" "124" "118" "110" "108" "106" "101" "100" "98" "96" "95" "92" "89" "88" "85" "78" "76" "71" "67" "64" "56" "39" "31" "24" "22" "17" "3" 

Redescription R14 Rules: 

Dist: 74 0 0 0 0
W1R: MMSEASON >= 1.0 <= 1.0 AND RAVLTPercForgetting >= -20.0 <= 45.454545 AND RAVLTImmediate >= 33.0 <= 57.0 AND NXFINGER >= 1.0 <= 1.0 AND CDMEMORY >= 0.0 <= 0.0 
W2R: SPARE_AD >= -3.863311 <= -0.835075 AND RCT14 >= 21.0 <= 144.0 AND MidTemp >= 14894.0 <= 24065.0 AND HMT7 >= 2.78 <= 8.11 AND HMT40 >= 12.5 <= 17.7 
JS: 0.4900662251655629
p-value :0.0
Support intersection: 74
Support union: 151

Covered examples (intersection): 
"743" "742" "724" "717" "686" "676" "645" "573" "552" "551" "549" "541" "535" "509" "500" "490" "462" "457" "437" "420" "408" "390" "388" "385" "382" "376" "371" "369" "366" "343" "337" "327" "318" "311" "303" "301" "293" "286" "284" "273" "241" "239" "221" "219" "191" "186" "182" "177" "173" "171" "152" "149" "127" "117" "109" "107" "103" "99" "77" "70" "65" "63" "58" "52" "47" "43" "38" "28" "25" "20" "13" "10" "7" "4" 
Union elements: 
"787" "755" "743" "742" "728" "724" "717" "716" "715" "707" "705" "699" "689" "686" "679" "676" "649" "645" "628" "621" "607" "590" "576" "573" "559" "557" "552" "551" "550" "549" "541" "535" "533" "523" "513" "510" "509" "508" "502" "500" "497" "490" "487" "476" "464" "462" "457" "437" "431" "425" "420" "408" "405" "396" "391" "390" "388" "387" "385" "382" "376" "371" "369" "366" "356" "350" "346" "344" "343" "337" "327" "326" "318" "311" "309" "308" "305" "303" "301" "293" "289" "286" "284" "283" "273" "264" "258" "256" "248" "243" "241" "239" "238" "221" "219" "213" "212" "207" "197" "191" "186" "184" "182" "177" "176" "173" "171" "153" "152" "151" "149" "142" "140" "127" "123" "117" "116" "112" "109" "107" "103" "99" "84" "81" "77" "70" "65" "64" "63" "58" "55" "52" "47" "45" "43" "41" "40" "38" "37" "35" "34" "29" "28" "25" "22" "20" "13" "10" "9" "7" "4" 

Redescription R15 Rules: 

Dist: 90 0 0 0 0
W1R: GDTOTAL >= 0.0 <= 1.0 AND RAVLTPercForgetting >= 14.285714 <= 83.333333 AND NXHEEL >= 1.0 <= 1.0 AND CDMEMORY >= 0.0 <= 0.0 
W2R: RCT5 >= 21.0 <= 51.0 AND SPARE_AD >= -3.055137 <= -0.926784 AND HMT3 >= 4.2 <= 5.9 
JS: 0.5660377358490566
p-value :0.0
Support intersection: 90
Support union: 159

Covered examples (intersection): 
"736" "733" "715" "699" "689" "681" "677" "629" "607" "580" "573" "559" "550" "549" "541" "535" "533" "523" "513" "510" "490" "476" "475" "464" "459" "444" "437" "431" "420" "396" "392" "390" "385" "382" "376" "369" "366" "350" "344" "343" "326" "324" "311" "308" "302" "301" "293" "288" "283" "280" "278" "274" "256" "252" "244" "243" "221" "219" "212" "210" "207" "206" "191" "184" "178" "177" "173" "171" "160" "156" "151" "127" "116" "109" "107" "82" "58" "52" "47" "45" "44" "43" "29" "25" "20" "15" "14" "11" "7" "4" 
Union elements: 
"755" "742" "736" "733" "716" "715" "707" "699" "693" "689" "686" "685" "681" "677" "676" "629" "628" "621" "607" "590" "580" "578" "576" "573" "559" "552" "550" "549" "541" "535" "533" "523" "513" "510" "502" "490" "488" "478" "476" "475" "464" "459" "457" "445" "444" "439" "437" "431" "420" "396" "392" "390" "388" "385" "382" "376" "371" "369" "366" "364" "356" "353" "350" "346" "344" "343" "337" "335" "334" "326" "324" "322" "318" "315" "311" "309" "308" "303" "302" "301" "298" "293" "288" "283" "280" "278" "274" "273" "264" "258" "256" "254" "252" "248" "244" "243" "239" "238" "233" "231" "221" "219" "212" "210" "207" "206" "197" "191" "186" "184" "178" "177" "176" "173" "171" "160" "156" "151" "149" "142" "139" "127" "116" "112" "109" "107" "103" "97" "87" "82" "70" "60" "58" "52" "47" "46" "45" "44" "43" "42" "41" "40" "38" "35" "29" "28" "25" "22" "20" "18" "15" "14" "12" "11" "10" "9" "7" "4" "1" 

Redescription R16 Rules: 

Dist: 0 0 0 28 12
W1R: ADAS13 >= 21.67 <= 50.0 AND MMFLOOR >= 1.0 <= 1.0 AND GDHAPPY >= 0.0 <= 0.0 AND MMDRAW >= 1.0 <= 1.0 
W2R: TNFALPHA >= 0.11394 <= 0.8451 AND SPARE_AD >= 0.621647 <= 2.791977 AND CA199 >= 0.20412 <= 1.95904 AND BNP >= 2.31597 <= 3.02119 
JS: 0.28169014084507044
p-value :7.105427357601002E-15
Support intersection: 40
Support union: 142

Covered examples (intersection): 
"798" "794" "785" "754" "751" "748" "651" "619" "608" "601" "596" "588" "543" "542" "532" "528" "525" "524" "498" "492" "465" "460" "434" "433" "432" "367" "352" "331" "312" "307" "240" "163" "154" "148" "100" "93" "75" "68" "56" "23" 
Union elements: 
"817" "807" "801" "798" "797" "795" "794" "793" "792" "790" "785" "783" "774" "773" "772" "771" "769" "766" "763" "761" "758" "754" "751" "750" "748" "746" "745" "741" "706" "690" "678" "671" "661" "651" "648" "639" "635" "619" "611" "609" "608" "601" "596" "588" "577" "568" "543" "542" "538" "537" "534" "532" "530" "528" "525" "524" "519" "518" "517" "515" "506" "498" "494" "492" "485" "484" "482" "479" "471" "469" "465" "461" "460" "452" "446" "436" "434" "433" "432" "430" "429" "424" "419" "410" "406" "395" "389" "381" "375" "368" "367" "361" "352" "340" "339" "332" "331" "312" "310" "307" "300" "294" "285" "282" "266" "242" "240" "234" "214" "208" "201" "199" "193" "190" "187" "185" "183" "172" "163" "157" "154" "148" "133" "120" "113" "110" "100" "95" "94" "93" "75" "73" "68" "61" "57" "56" "49" "48" "33" "27" "23" "17" 

Redescription R17 Rules: 

Dist: 0 0 0 45 0
W1R: Q8SCORE >= 0.0 <= 4.0 AND NXTREMOR >= 0.0 <= 0.0 AND CDORIENT >= 0.0 <= 0.0 AND CDMEMORY >= 0.5 <= 1.0 
W2R: TNC >= 2.17609 <= 2.85187 AND PDGF >= 2.63949 <= 4.05308 AND FGF4 >= 1.36173 <= 2.79934 AND SPARE_AD >= -0.854503 <= 0.598349 AND MPO >= 1.20412 <= 2.54283 AND APOAII >= 2.35025 <= 2.75587 
JS: 0.3435114503816794
p-value :0.0
Support intersection: 45
Support union: 131

Covered examples (intersection): 
"811" "810" "780" "778" "770" "760" "752" "732" "730" "727" "675" "669" "653" "637" "634" "632" "613" "609" "589" "553" "522" "521" "483" "463" "451" "442" "441" "380" "348" "338" "320" "296" "290" "269" "250" "235" "165" "162" "158" "157" "126" "118" "101" "92" "71" 
Union elements: 
"816" "815" "813" "811" "810" "809" "808" "804" "787" "780" "778" "772" "770" "769" "760" "752" "735" "732" "730" "727" "723" "718" "711" "704" "703" "696" "695" "691" "687" "675" "673" "670" "669" "666" "659" "653" "650" "644" "640" "638" "637" "634" "632" "617" "613" "612" "609" "606" "600" "592" "589" "587" "572" "564" "553" "547" "546" "522" "521" "512" "491" "483" "473" "463" "455" "454" "451" "442" "441" "418" "413" "411" "409" "404" "402" "380" "378" "377" "373" "370" "357" "348" "342" "338" "320" "316" "313" "296" "290" "281" "269" "263" "258" "251" "250" "245" "235" "230" "228" "227" "226" "218" "216" "201" "183" "167" "166" "165" "164" "162" "158" "157" "147" "144" "141" "136" "126" "119" "118" "114" "112" "102" "101" "98" "95" "92" "85" "71" "31" "24" "17" 

Redescription R18 Rules: 

Dist: 42 0 0 0 0
W1R: GDTOTAL >= 0.0 <= 2.0 AND BCINSOMN >= 0.0 <= 0.0 AND MMHAND >= 1.0 <= 1.0 AND Q3SCORE >= 1.0 <= 2.0 AND CDMEMORY >= 0.0 <= 0.0 
W2R: HMT15 >= 32.0 <= 67.9 AND RCT19 >= 42.0 <= 305.0 AND SPARE_AD >= -3.863311 <= -1.118926 AND RCT11 >= 83.0 <= 200.0 AND RCT1 >= 0.2 <= 1.1 
JS: 0.3684210526315789
p-value :0.0
Support intersection: 42
Support union: 114

Covered examples (intersection): 
"755" "733" "728" "693" "629" "628" "625" "580" "578" "570" "541" "526" "502" "490" "408" "344" "337" "326" "311" "302" "298" "293" "288" "274" "252" "233" "206" "184" "151" "149" "127" "99" "80" "63" "58" "45" "43" "38" "37" "14" "13" "7" 
Union elements: 
"755" "743" "742" "736" "733" "728" "721" "717" "716" "707" "693" "689" "677" "676" "645" "629" "628" "625" "621" "610" "580" "578" "575" "570" "552" "551" "541" "535" "526" "523" "510" "502" "490" "476" "462" "459" "437" "431" "422" "408" "405" "396" "392" "391" "390" "387" "385" "382" "376" "369" "356" "344" "337" "326" "324" "311" "308" "302" "298" "293" "288" "283" "274" "273" "270" "256" "252" "243" "238" "233" "231" "221" "219" "207" "206" "191" "184" "181" "178" "177" "156" "151" "149" "146" "142" "127" "123" "117" "111" "109" "108" "103" "99" "84" "80" "70" "65" "63" "58" "46" "45" "43" "42" "41" "38" "37" "35" "28" "14" "13" "11" "9" "7" "1" 

Redescription R19 Rules: 

Dist: 0 0 0 94 3
W1R: RAVLTPercForgetting >= 36.363636 <= 100.0 AND GDALIVE >= 0.0 <= 0.0 AND CDRSB >= 0.5 <= 2.0 AND Q8SCORE >= 0.0 <= 6.0 AND NXNERVE >= 1.0 <= 1.0 AND CONMCXLC >= 0.0 <= 0.0 AND CDMEMORY >= 0.5 <= 1.0 
W2R: APOAI >= -0.58503 <= -0.09151 AND P >= -2.11351 <= -1.10791 AND SPARE_AD >= -0.834181 <= 2.330892 AND CGA >= 1.07918 <= 3.26007 AND NTRPHGAL >= 1.96848 <= 2.52114 AND Entorhinal >= 2606.0 <= 4949.0 
JS: 0.4110169491525424
p-value :0.0
Support intersection: 97
Support union: 236

Covered examples (intersection): 
"814" "812" "811" "810" "806" "760" "751" "735" "734" "730" "727" "723" "720" "713" "712" "704" "691" "682" "674" "656" "650" "648" "640" "634" "633" "632" "615" "606" "595" "592" "589" "588" "585" "577" "572" "564" "553" "546" "543" "539" "530" "527" "522" "521" "516" "512" "507" "493" "489" "473" "463" "455" "451" "415" "411" "407" "400" "397" "386" "373" "363" "360" "355" "316" "281" "277" "271" "268" "266" "261" "259" "250" "249" "245" "240" "230" "228" "223" "222" "220" "201" "196" "193" "189" "180" "162" "141" "125" "118" "110" "101" "85" "72" "67" "51" "39" "31" 
Union elements: 
"814" "813" "812" "811" "810" "809" "808" "806" "805" "804" "794" "789" "781" "780" "774" "772" "767" "762" "761" "760" "759" "758" "752" "751" "748" "735" "734" "730" "727" "723" "720" "713" "712" "704" "702" "700" "695" "694" "691" "682" "674" "673" "670" "669" "668" "663" "659" "658" "656" "655" "652" "650" "648" "644" "643" "642" "640" "638" "637" "634" "633" "632" "631" "622" "617" "615" "611" "609" "606" "601" "600" "599" "598" "595" "593" "592" "589" "588" "585" "577" "574" "572" "571" "564" "562" "558" "555" "553" "546" "543" "540" "539" "538" "530" "527" "525" "522" "521" "518" "516" "515" "512" "511" "507" "499" "496" "495" "493" "489" "484" "483" "473" "470" "463" "455" "451" "446" "442" "440" "432" "430" "423" "418" "417" "415" "413" "412" "411" "409" "407" "404" "403" "400" "397" "386" "381" "380" "379" "373" "367" "363" "360" "355" "349" "345" "338" "320" "319" "316" "312" "310" "306" "300" "297" "296" "292" "290" "281" "279" "277" "276" "275" "271" "268" "266" "264" "263" "261" "259" "255" "253" "250" "249" "247" "245" "240" "235" "230" "229" "228" "223" "222" "220" "218" "216" "209" "202" "201" "196" "193" "190" "189" "188" "187" "183" "180" "169" "166" "162" "157" "155" "150" "147" "144" "141" "131" "125" "122" "120" "119" "118" "112" "110" "108" "102" "101" "100" "96" "95" "92" "85" "72" "68" "67" "61" "55" "51" "39" "31" "27" "24" "22" "17" "16" "9" "3" 

Redescription R20 Rules: 

Dist: 49 0 0 0 0
W1R: ADAS13 >= 5.0 <= 18.67 AND ADAS11 >= 4.0 <= 16.33 AND BCENERGY >= 0.0 <= 0.0 AND Q3SCORE >= 0.0 <= 0.0 AND CDMEMORY >= 0.0 <= 0.0 
W2R: HMT15 >= 54.0 <= 81.9 AND HMT102 >= 32.0 <= 35.0 AND SPARE_AD >= -3.863311 <= -0.835075 AND Ventricles >= 28288.0 <= 118233.0 
JS: 0.4117647058823529
p-value :0.0
Support intersection: 49
Support union: 119

Covered examples (intersection): 
"742" "724" "707" "686" "681" "677" "607" "573" "559" "513" "510" "509" "500" "457" "444" "437" "431" "416" "392" "371" "343" "327" "322" "309" "278" "270" "212" "210" "191" "182" "181" "178" "177" "142" "117" "109" "107" "97" "82" "70" "52" "47" "46" "44" "28" "25" "10" "4" "1" 
Union elements: 
"742" "733" "724" "721" "717" "715" "707" "689" "686" "685" "683" "681" "677" "665" "649" "645" "613" "607" "600" "573" "570" "559" "552" "549" "529" "523" "513" "510" "509" "500" "497" "488" "487" "476" "475" "464" "462" "457" "445" "444" "439" "438" "437" "431" "427" "425" "422" "416" "408" "396" "392" "391" "388" "387" "376" "371" "366" "353" "350" "346" "343" "334" "327" "324" "322" "315" "309" "308" "304" "303" "301" "286" "280" "278" "270" "256" "254" "248" "241" "221" "212" "210" "206" "191" "182" "181" "178" "177" "171" "160" "142" "140" "117" "116" "109" "107" "103" "97" "87" "82" "81" "79" "77" "76" "70" "65" "52" "47" "46" "44" "34" "28" "25" "22" "20" "11" "10" "4" "1" 

Redescription R21 Rules: 

Dist: 72 0 0 0 0
W1R: GDTOTAL >= 0.0 <= 2.0 AND RAVLTPercForgetting >= -100.0 <= 50.0 AND COT3SCOR >= 8.0 <= 10.0 AND MMREPEAT >= 1.0 <= 1.0 AND RAVLTImmediate >= 27.0 <= 57.0 AND CDMEMORY >= 0.0 <= 0.0 AND BCCRYING >= 0.0 <= 0.0 
W2R: RCT20 >= 147.0 <= 323.0 AND HMT11 >= 0.02 <= 0.24 AND SPARE_AD >= -3.863311 <= -1.129259 
JS: 0.496551724137931
p-value :0.0
Support intersection: 72
Support union: 145

Covered examples (intersection): 
"755" "742" "736" "728" "716" "699" "693" "628" "578" "557" "549" "535" "523" "510" "502" "490" "437" "431" "420" "392" "391" "390" "385" "382" "376" "369" "366" "350" "343" "337" "318" "315" "311" "308" "303" "301" "288" "286" "280" "273" "243" "241" "239" "233" "206" "177" "176" "173" "152" "151" "149" "127" "117" "109" "103" "99" "84" "80" "65" "63" "58" "52" "46" "43" "41" "38" "37" "29" "28" "25" "13" "7" 
Union elements: 
"755" "742" "736" "728" "717" "716" "715" "707" "699" "693" "676" "649" "629" "628" "625" "610" "607" "580" "578" "576" "559" "557" "552" "549" "541" "535" "533" "529" "526" "523" "513" "510" "509" "508" "502" "490" "475" "464" "462" "457" "437" "431" "425" "420" "405" "396" "392" "391" "390" "388" "387" "385" "382" "376" "371" "369" "366" "356" "353" "350" "344" "343" "337" "324" "322" "318" "315" "311" "309" "308" "303" "302" "301" "288" "286" "283" "280" "278" "274" "273" "270" "256" "252" "243" "241" "239" "238" "233" "221" "219" "212" "206" "197" "191" "186" "184" "182" "181" "178" "177" "176" "173" "171" "152" "151" "149" "142" "140" "127" "123" "117" "111" "109" "103" "99" "97" "84" "81" "80" "79" "70" "65" "64" "63" "60" "58" "52" "47" "46" "45" "43" "42" "41" "40" "38" "37" "34" "29" "28" "25" "14" "13" "10" "9" "7" 

Redescription R22 Rules: 

Dist: 0 0 0 58 0
W1R: RAVLTImmediate >= 25.0 <= 67.0 AND MMSE >= 27.0 <= 30.0 AND ADAS11 >= 2.0 <= 14.67 AND GDHELP >= 0.0 <= 0.0 AND NXSENSOR >= 1.0 <= 1.0 AND BCDRYMTH >= 0.0 <= 0.0 AND CDMEMORY >= 0.5 <= 1.0 
W2R: ICAM >= 1.11394 <= 1.99123 AND SPARE_AD >= -0.843696 <= 0.590396 AND IL3 >= -2.3098 <= -0.95861 AND RCPTRFRD >= 0.25527 <= 1.27875 
JS: 0.35365853658536583
p-value :0.0
Support intersection: 58
Support union: 164

Covered examples (intersection): 
"806" "778" "777" "770" "764" "730" "720" "712" "709" "703" "675" "674" "669" "668" "659" "656" "637" "614" "612" "587" "571" "534" "522" "514" "505" "493" "489" "454" "451" "442" "418" "411" "404" "386" "383" "381" "360" "348" "338" "320" "296" "269" "263" "247" "235" "220" "217" "189" "159" "136" "129" "98" "95" "89" "88" "71" "39" "31" 
Union elements: 
"820" "813" "812" "811" "810" "808" "807" "806" "802" "801" "789" "780" "778" "777" "775" "772" "770" "769" "765" "764" "762" "758" "752" "732" "731" "730" "723" "720" "712" "711" "709" "703" "701" "696" "695" "694" "692" "683" "675" "674" "673" "669" "668" "666" "664" "659" "656" "644" "641" "640" "638" "637" "634" "632" "617" "615" "614" "612" "593" "588" "587" "586" "585" "572" "571" "564" "553" "534" "531" "522" "514" "512" "507" "505" "493" "491" "489" "473" "465" "461" "455" "454" "451" "442" "441" "427" "418" "411" "404" "400" "386" "383" "381" "379" "375" "364" "360" "355" "349" "348" "339" "338" "325" "321" "320" "313" "296" "290" "277" "269" "263" "258" "257" "251" "250" "247" "245" "238" "235" "234" "230" "226" "224" "220" "218" "217" "204" "202" "198" "189" "167" "166" "165" "164" "159" "158" "157" "155" "144" "141" "136" "131" "129" "128" "126" "124" "112" "106" "98" "96" "95" "92" "91" "89" "88" "85" "76" "71" "64" "39" "31" "24" "17" "3" 

Redescription R23 Rules: 

Dist: 42 0 0 0 0
W1R: COT4TOTL >= 3.0 <= 9.0 AND ADAS11 >= 1.33 <= 8.0 AND Q13SCORE >= 0.0 <= 0.0 AND CO8VOL >= 0.0 <= 0.0 AND NXTENDON >= 1.0 <= 1.0 AND CO8SEA >= 1.0 <= 1.0 AND CDMEMORY >= 0.0 <= 0.0 AND BCSWEATN >= 0.0 <= 0.0 
W2R: RCT6 >= 11.0 <= 25.0 AND RCT29 >= 0.1 <= 0.1 AND SPARE_AD >= -3.863311 <= -1.239542 AND Entorhinal >= 2790.0 <= 4851.0 AND RCT9 >= 3.1 <= 5.0 
JS: 0.44680851063829785
p-value :0.0
Support intersection: 42
Support union: 94

Covered examples (intersection): 
"743" "736" "728" "715" "707" "699" "686" "676" "645" "625" "573" "570" "552" "529" "502" "490" "396" "391" "390" "385" "382" "371" "369" "344" "337" "288" "283" "252" "241" "239" "221" "206" "176" "173" "160" "152" "82" "65" "63" "38" "13" "7" 
Union elements: 
"743" "736" "733" "728" "721" "715" "707" "705" "699" "689" "686" "677" "676" "645" "628" "625" "610" "578" "576" "573" "570" "557" "552" "550" "549" "535" "529" "509" "502" "490" "488" "487" "475" "464" "444" "437" "431" "396" "391" "390" "385" "382" "371" "369" "366" "356" "346" "344" "343" "337" "327" "324" "304" "301" "288" "283" "278" "273" "252" "244" "241" "239" "233" "221" "210" "207" "206" "197" "176" "173" "171" "160" "156" "152" "117" "99" "97" "82" "81" "80" "77" "70" "65" "64" "63" "52" "42" "41" "40" "38" "15" "13" "10" "7" 

Redescription R24 Rules: 

Dist: 75 0 0 0 0
W1R: ADAS13 >= 8.33 <= 21.33 AND GDDROP >= 0.0 <= 0.0 AND BCFALL >= 0.0 <= 0.0 AND CDMEMORY >= 0.0 <= 0.0 
W2R: RCT20 >= 90.0 <= 210.0 AND SPARE_AD >= -3.863311 <= -0.640765 AND AB42 >= 22.9 <= 102.8 
JS: 0.45454545454545453
p-value :0.0
Support intersection: 75
Support union: 165

Covered examples (intersection): 
"733" "707" "686" "685" "629" "625" "621" "590" "578" "573" "560" "552" "541" "529" "526" "523" "513" "510" "502" "500" "476" "475" "464" "459" "457" "445" "444" "431" "422" "408" "392" "387" "344" "337" "326" "324" "315" "308" "302" "298" "286" "283" "274" "264" "244" "243" "231" "210" "186" "184" "182" "153" "151" "142" "127" "109" "107" "103" "97" "84" "82" "80" "47" "46" "45" "42" "38" "28" "25" "20" "14" "11" "10" "4" "1" 
Union elements: 
"802" "766" "755" "743" "742" "733" "721" "717" "716" "711" "707" "705" "693" "689" "686" "685" "681" "676" "675" "659" "645" "629" "625" "624" "621" "600" "590" "580" "578" "576" "575" "573" "570" "560" "559" "552" "551" "550" "541" "533" "529" "526" "523" "513" "510" "502" "500" "488" "478" "476" "475" "464" "462" "459" "457" "445" "444" "441" "439" "438" "437" "431" "425" "422" "420" "408" "405" "396" "392" "391" "388" "387" "386" "385" "379" "376" "372" "371" "366" "364" "344" "343" "337" "335" "327" "326" "324" "322" "315" "308" "303" "302" "298" "293" "289" "286" "284" "283" "280" "274" "273" "264" "256" "254" "248" "244" "243" "238" "231" "221" "213" "210" "207" "206" "198" "191" "186" "184" "182" "181" "178" "177" "173" "171" "160" "153" "151" "149" "142" "140" "135" "127" "109" "108" "107" "103" "97" "84" "82" "80" "70" "65" "64" "63" "58" "52" "47" "46" "45" "44" "42" "38" "34" "29" "28" "25" "22" "20" "14" "12" "11" "10" "9" "4" "1" 

Redescription R25 Rules: 

Dist: 94 0 0 0 0
W1R: Q5SCORE >= 0.0 <= 0.0 AND Q3SCORE >= 0.0 <= 0.0 AND CDMEMORY >= 0.0 <= 0.0 
W2R: RCT19 >= 58.0 <= 613.0 AND SPARE_AD >= -3.863311 <= -0.857026 AND RCT1407 >= 41.0 <= 117.0 AND T2TCV >= 1232.571 <= 1727.517 AND HMT4 >= 71.0 <= 94.0 
JS: 0.5053763440860215
p-value :0.0
Support intersection: 94
Support union: 186

Covered examples (intersection): 
"743" "742" "736" "724" "721" "717" "715" "707" "699" "689" "645" "607" "573" "559" "557" "552" "549" "535" "529" "513" "510" "509" "500" "488" "476" "475" "464" "462" "444" "437" "431" "416" "391" "390" "388" "385" "382" "372" "371" "369" "366" "353" "350" "346" "343" "327" "322" "318" "315" "309" "308" "303" "301" "291" "286" "283" "280" "278" "273" "270" "256" "243" "241" "221" "219" "212" "210" "191" "178" "177" "176" "173" "171" "160" "156" "139" "117" "107" "103" "97" "84" "70" "65" "47" "46" "44" "29" "28" "25" "20" "12" "11" "4" "1" 
Union elements: 
"802" "787" "753" "743" "742" "736" "733" "724" "721" "717" "715" "707" "705" "699" "693" "689" "686" "685" "683" "681" "680" "679" "677" "676" "649" "645" "625" "610" "607" "600" "590" "581" "580" "578" "573" "560" "559" "557" "552" "549" "545" "535" "533" "529" "526" "513" "510" "509" "508" "502" "500" "497" "488" "487" "478" "476" "475" "464" "462" "457" "444" "438" "437" "431" "427" "425" "422" "420" "416" "391" "390" "388" "387" "385" "382" "379" "372" "371" "369" "366" "353" "350" "346" "344" "343" "335" "334" "327" "324" "322" "318" "315" "309" "308" "304" "303" "302" "301" "291" "288" "286" "283" "280" "278" "273" "270" "258" "256" "254" "252" "243" "241" "239" "238" "233" "221" "219" "213" "212" "210" "203" "198" "197" "191" "186" "184" "182" "181" "178" "177" "176" "175" "173" "171" "160" "156" "152" "146" "140" "139" "127" "117" "116" "112" "109" "107" "103" "99" "97" "87" "84" "82" "81" "80" "79" "77" "76" "70" "65" "64" "63" "60" "58" "55" "52" "47" "46" "45" "44" "41" "37" "34" "29" "28" "25" "22" "20" "18" "15" "13" "12" "11" "10" "7" "4" "1" 

Redescription R26 Rules: 

Dist: 0 0 0 68 0
W1R: ADAS13 >= 3.0 <= 21.33 AND MMBALLDL >= 1.0 <= 1.0 AND BCDRYMTH >= 0.0 <= 0.0 AND CDHOME >= 0.0 <= 0.0 AND CDMEMORY >= 0.5 <= 1.0 
W2R: MCRPHIP1 >= 2.13988 <= 2.57054 AND SPARE_AD >= -0.924783 <= 0.60032 AND CGA >= 1.92428 <= 2.95999 AND IP >= 2.13033 <= 2.75891 
JS: 0.37988826815642457
p-value :0.0
Support intersection: 68
Support union: 179

Covered examples (intersection): 
"810" "809" "808" "806" "780" "777" "730" "727" "720" "712" "709" "703" "695" "664" "653" "644" "637" "634" "624" "617" "615" "612" "593" "547" "546" "521" "512" "489" "463" "455" "454" "451" "442" "418" "411" "404" "400" "386" "383" "380" "379" "360" "348" "290" "260" "247" "245" "235" "228" "217" "216" "170" "167" "165" "159" "141" "124" "118" "106" "98" "92" "89" "85" "78" "76" "71" "31" "21" 
Union elements: 
"820" "816" "813" "812" "811" "810" "809" "808" "806" "781" "780" "778" "777" "773" "770" "767" "765" "762" "735" "732" "730" "727" "725" "720" "712" "711" "709" "704" "703" "702" "695" "682" "675" "674" "673" "669" "668" "664" "656" "653" "648" "644" "638" "637" "634" "631" "624" "617" "615" "614" "613" "612" "610" "606" "604" "600" "593" "589" "587" "585" "579" "572" "571" "548" "547" "546" "534" "527" "522" "521" "512" "511" "507" "499" "494" "493" "489" "483" "473" "472" "468" "463" "461" "455" "454" "453" "451" "442" "430" "427" "418" "415" "413" "412" "411" "407" "404" "403" "400" "386" "383" "381" "380" "379" "378" "373" "363" "360" "355" "348" "338" "332" "325" "321" "320" "313" "292" "290" "281" "277" "269" "264" "263" "262" "261" "260" "258" "250" "247" "245" "235" "230" "228" "224" "220" "218" "217" "216" "202" "201" "198" "190" "183" "180" "170" "169" "167" "165" "162" "161" "159" "158" "144" "141" "131" "130" "129" "126" "124" "118" "108" "106" "105" "98" "96" "92" "91" "89" "88" "85" "78" "76" "71" "67" "39" "31" "24" "21" "3" 

Redescription R27 Rules: 

Dist: 89 0 0 0 0
W1R: GDTOTAL >= 0.0 <= 1.0 AND RAVLTPercForgetting >= 14.285714 <= 83.333333 AND NXHEEL >= 1.0 <= 1.0 AND CDMEMORY >= 0.0 <= 0.0 AND Q1SCORE >= 0.67 <= 5.67 AND CONMCXLA >= 15.0 <= 40.0 
W2R: RCT5 >= 21.0 <= 51.0 AND SPARE_AD >= -3.055137 <= -0.926784 AND HMT3 >= 4.2 <= 5.9 
JS: 0.5741935483870968
p-value :0.0
Support intersection: 89
Support union: 155

Covered examples (intersection): 
"736" "733" "715" "699" "689" "681" "677" "607" "580" "573" "559" "550" "549" "541" "535" "533" "523" "513" "510" "490" "476" "475" "464" "459" "444" "437" "431" "420" "396" "392" "390" "385" "382" "376" "369" "366" "350" "344" "343" "326" "324" "311" "308" "302" "301" "293" "288" "283" "280" "278" "274" "256" "252" "244" "243" "221" "219" "212" "210" "207" "206" "191" "184" "178" "177" "173" "171" "160" "156" "151" "127" "116" "109" "107" "82" "58" "52" "47" "45" "44" "43" "29" "25" "20" "15" "14" "11" "7" "4" 
Union elements: 
"755" "742" "736" "733" "716" "715" "707" "699" "693" "689" "686" "685" "681" "677" "676" "629" "628" "621" "607" "590" "580" "578" "576" "573" "559" "552" "550" "549" "541" "535" "533" "523" "513" "510" "502" "490" "488" "478" "476" "475" "464" "459" "457" "445" "444" "439" "437" "431" "420" "396" "392" "390" "388" "385" "382" "376" "371" "369" "366" "356" "353" "350" "346" "344" "343" "337" "335" "334" "326" "324" "322" "318" "315" "311" "309" "308" "303" "302" "301" "298" "293" "288" "283" "280" "278" "274" "273" "264" "258" "256" "254" "252" "248" "244" "243" "238" "233" "231" "221" "219" "212" "210" "207" "206" "197" "191" "186" "184" "178" "177" "173" "171" "160" "156" "151" "149" "142" "139" "127" "116" "112" "109" "107" "103" "97" "87" "82" "70" "60" "58" "52" "47" "46" "45" "44" "43" "42" "41" "40" "38" "35" "29" "28" "25" "22" "20" "18" "15" "14" "12" "11" "10" "9" "7" "4" 

Redescription R28 Rules: 

Dist: 0 0 0 37 24
W1R: RAVLTPercForgetting >= 55.555556 <= 100.0 AND MMSE >= 24.0 <= 30.0 AND ADAS13 >= 21.67 <= 49.33 AND ADAS11 >= 13.67 <= 34.33 AND BCDROWSY >= 0.0 <= 0.0 
W2R: HBEGFGF >= 0.81291 <= 2.15836 AND APOCI >= 2.4624 <= 3.02119 AND APOAIV >= 0.74819 <= 1.27875 AND SPARE_AD >= 0.598349 <= 2.401697 
JS: 0.3505747126436782
p-value :0.0
Support intersection: 61
Support union: 174

Covered examples (intersection): 
"814" "799" "798" "797" "793" "791" "788" "776" "771" "761" "756" "754" "750" "748" "746" "745" "741" "690" "651" "647" "646" "627" "601" "599" "596" "591" "588" "561" "532" "517" "503" "495" "481" "446" "432" "397" "394" "389" "384" "367" "352" "351" "336" "329" "307" "266" "227" "223" "205" "199" "168" "163" "154" "122" "121" "120" "48" "27" "26" "23" "5" 
Union elements: 
"814" "812" "805" "800" "799" "798" "797" "796" "795" "794" "793" "792" "791" "790" "788" "785" "782" "776" "775" "771" "769" "766" "763" "761" "759" "756" "754" "751" "750" "748" "746" "745" "741" "738" "726" "710" "706" "696" "690" "684" "670" "667" "665" "658" "652" "651" "650" "647" "646" "642" "640" "639" "630" "627" "626" "608" "606" "605" "601" "599" "596" "594" "591" "588" "584" "568" "565" "561" "537" "532" "528" "525" "524" "517" "515" "503" "501" "495" "494" "492" "485" "484" "481" "472" "471" "469" "452" "446" "440" "434" "433" "432" "428" "421" "414" "412" "406" "398" "397" "394" "389" "384" "381" "375" "373" "367" "361" "359" "354" "352" "351" "347" "339" "336" "330" "329" "321" "319" "310" "307" "285" "276" "272" "271" "266" "265" "259" "255" "251" "237" "234" "232" "229" "228" "227" "223" "211" "208" "205" "201" "199" "194" "185" "183" "168" "163" "154" "148" "147" "137" "122" "121" "120" "113" "110" "100" "96" "93" "75" "69" "68" "62" "61" "56" "54" "50" "49" "48" "36" "27" "26" "23" "19" "5" 

Redescription R29 Rules: 

Dist: 89 0 0 0 0
W1R: RAVLTImmediate >= 38.0 <= 69.0 AND CO8GEM >= 1.0 <= 1.0 AND GDHAPPY >= 0.0 <= 0.0 AND CDMEMORY >= 0.0 <= 0.0 AND CONMCXLA >= 18.0 <= 40.0 
W2R: SPARE_AD >= -3.162149 <= -0.921809 AND WholeBrain >= 790001.0 <= 1099393.0 
JS: 0.5028248587570622
p-value :0.0
Support intersection: 89
Support union: 177

Covered examples (intersection): 
"755" "721" "716" "715" "705" "699" "693" "677" "676" "645" "628" "607" "581" "578" "570" "557" "550" "535" "533" "529" "523" "513" "502" "490" "488" "464" "457" "439" "438" "437" "420" "390" "388" "385" "382" "376" "369" "366" "353" "350" "344" "343" "337" "327" "318" "311" "303" "301" "298" "278" "273" "270" "256" "241" "239" "219" "212" "210" "186" "177" "176" "171" "156" "152" "151" "149" "142" "139" "127" "117" "116" "109" "107" "103" "99" "97" "58" "52" "46" "43" "42" "41" "38" "37" "35" "29" "20" "15" "12" 
Union elements: 
"802" "787" "755" "736" "733" "728" "721" "717" "716" "715" "711" "708" "705" "699" "693" "689" "686" "681" "680" "677" "676" "645" "629" "628" "610" "607" "581" "580" "578" "570" "557" "552" "550" "549" "545" "541" "535" "533" "529" "526" "523" "513" "510" "508" "502" "500" "490" "488" "476" "464" "462" "459" "457" "444" "439" "438" "437" "431" "420" "408" "396" "391" "390" "388" "387" "385" "382" "379" "376" "371" "369" "366" "356" "353" "350" "346" "344" "343" "337" "327" "326" "322" "318" "315" "311" "309" "303" "302" "301" "298" "293" "289" "288" "284" "283" "278" "273" "270" "267" "264" "258" "256" "252" "244" "243" "241" "239" "238" "221" "219" "213" "212" "210" "206" "203" "197" "191" "186" "182" "181" "177" "176" "173" "171" "156" "153" "152" "151" "149" "146" "142" "139" "127" "123" "117" "116" "112" "111" "109" "108" "107" "103" "99" "97" "84" "77" "70" "65" "64" "63" "60" "59" "58" "55" "52" "47" "46" "43" "42" "41" "38" "37" "35" "34" "29" "28" "25" "22" "20" "18" "15" "14" "13" "12" "11" "9" "7" 

Redescription R30 Rules: 

Dist: 0 0 0 61 0
W1R: ADAS11 >= 2.0 <= 11.33 AND CDRSB >= 0.5 <= 2.5 AND GDSATIS >= 0.0 <= 0.0 AND Q4SCORE >= 0.0 <= 6.0 AND CDMEMORY >= 0.5 <= 1.0 AND CONMCXLA >= 16.0 <= 39.0 
W2R: SPARE_AD >= -0.921452 <= 0.239554 AND FIBRINGN >= 0.038 <= 7.1 AND MMP2 >= 3.20683 <= 3.86982 
JS: 0.3719512195121951
p-value :0.0
Support intersection: 61
Support union: 164

Covered examples (intersection): 
"811" "806" "804" "780" "760" "752" "730" "723" "712" "675" "669" "664" "663" "653" "644" "634" "624" "613" "600" "564" "562" "522" "514" "493" "491" "463" "454" "451" "442" "441" "427" "411" "403" "386" "348" "338" "325" "320" "316" "281" "277" "269" "263" "250" "245" "230" "216" "204" "162" "158" "126" "124" "101" "98" "92" "89" "85" "78" "76" "71" "21" 
Union elements: 
"816" "811" "810" "808" "806" "804" "802" "801" "780" "778" "777" "773" "765" "762" "760" "758" "752" "732" "730" "729" "725" "723" "720" "712" "703" "701" "696" "695" "691" "687" "683" "675" "669" "668" "664" "663" "659" "656" "653" "652" "644" "642" "640" "637" "634" "632" "624" "613" "612" "609" "600" "597" "595" "593" "586" "585" "564" "562" "555" "554" "547" "546" "545" "540" "534" "522" "515" "514" "494" "493" "491" "483" "480" "473" "470" "463" "461" "455" "454" "451" "442" "441" "430" "427" "418" "415" "412" "411" "409" "403" "402" "386" "381" "380" "378" "375" "370" "364" "355" "348" "342" "338" "332" "325" "320" "316" "306" "300" "297" "296" "290" "281" "279" "277" "269" "264" "263" "261" "258" "253" "250" "247" "245" "235" "230" "226" "218" "216" "208" "204" "198" "169" "166" "165" "162" "159" "158" "157" "150" "144" "141" "136" "128" "126" "124" "119" "118" "112" "105" "101" "98" "92" "91" "89" "85" "83" "78" "76" "71" "67" "55" "31" "24" "21" 

Redescription R31 Rules: 

Dist: 89 0 0 0 0
W1R: COT3SCOR >= 8.0 <= 10.0 AND MMREPEAT >= 1.0 <= 1.0 AND RAVLTImmediate >= 35.0 <= 69.0 AND BCDIZZY >= 0.0 <= 0.0 AND CDMEMORY >= 0.0 <= 0.0 AND CONMCXLC >= 0.0 <= 0.0 AND BCCRYING >= 0.0 <= 0.0 
W2R: BRAINVOL >= 827.665 <= 1149.561 AND SPARE_AD >= -3.863311 <= -0.926784 AND HMT8 >= 0.98 <= 5.83 
JS: 0.5329341317365269
p-value :0.0
Support intersection: 89
Support union: 167

Covered examples (intersection): 
"755" "721" "717" "716" "715" "699" "677" "676" "628" "607" "590" "578" "570" "557" "552" "550" "549" "541" "535" "533" "529" "523" "513" "510" "502" "490" "437" "431" "420" "396" "391" "390" "388" "385" "382" "376" "371" "369" "366" "353" "350" "343" "337" "318" "311" "308" "303" "301" "284" "278" "273" "270" "256" "252" "241" "219" "212" "206" "186" "176" "171" "152" "151" "149" "142" "139" "127" "117" "116" "111" "109" "103" "99" "97" "65" "63" "58" "52" "46" "43" "41" "38" "37" "29" "28" "25" "13" "12" "7" 
Union elements: 
"802" "787" "755" "753" "742" "736" "733" "728" "724" "721" "717" "716" "715" "711" "699" "693" "686" "681" "680" "677" "676" "665" "649" "645" "629" "628" "610" "607" "590" "581" "580" "578" "576" "570" "557" "552" "550" "549" "545" "541" "535" "533" "529" "526" "523" "513" "510" "508" "502" "497" "490" "476" "464" "462" "459" "457" "438" "437" "431" "425" "422" "420" "405" "396" "391" "390" "388" "387" "385" "382" "376" "372" "371" "369" "366" "356" "353" "350" "344" "343" "337" "334" "326" "322" "318" "315" "311" "309" "308" "304" "303" "301" "298" "293" "288" "286" "284" "283" "280" "278" "273" "270" "258" "256" "252" "241" "239" "238" "221" "219" "212" "210" "206" "197" "191" "186" "182" "181" "177" "176" "173" "171" "156" "152" "151" "149" "142" "139" "127" "123" "117" "116" "112" "111" "109" "107" "103" "99" "97" "84" "81" "65" "64" "63" "60" "59" "58" "52" "47" "46" "43" "42" "41" "38" "37" "29" "28" "25" "20" "18" "15" "13" "12" "11" "10" "9" "7" 

Redescription R32 Rules: 

Dist: 0 0 0 46 4
W1R: ADAS13 >= 17.67 <= 32.33 AND CDRSB >= 1.0 <= 2.5 AND CDORIENT >= 0.5 <= 1.0 
W2R: RCT392 >= 0.6 <= 1.1 AND EGF >= 1.04139 <= 3.04139 AND TNC >= 2.15534 <= 2.79029 AND P >= -2.11351 <= -0.85387 AND SPARE_AD >= 0.621448 <= 2.791977 
JS: 0.32051282051282054
p-value :2.220446049250313E-16
Support intersection: 50
Support union: 156

Covered examples (intersection): 
"807" "799" "791" "775" "774" "759" "751" "734" "713" "622" "608" "598" "588" "577" "548" "543" "539" "537" "530" "525" "524" "519" "503" "492" "447" "432" "365" "352" "351" "332" "330" "271" "249" "229" "223" "222" "209" "196" "193" "188" "155" "145" "137" "125" "120" "110" "54" "27" "26" "23" 
Union elements: 
"819" "817" "812" "807" "803" "800" "799" "797" "791" "789" "784" "777" "775" "774" "767" "765" "759" "756" "751" "748" "747" "746" "738" "734" "731" "713" "712" "706" "696" "688" "682" "668" "658" "655" "647" "646" "639" "627" "623" "622" "620" "615" "611" "608" "598" "595" "593" "588" "577" "572" "567" "555" "548" "543" "539" "537" "530" "528" "527" "525" "524" "519" "518" "511" "505" "503" "498" "495" "494" "492" "481" "474" "473" "472" "469" "468" "447" "446" "433" "432" "429" "424" "417" "415" "400" "399" "397" "384" "381" "379" "375" "367" "365" "354" "352" "351" "332" "330" "319" "297" "294" "276" "275" "271" "266" "265" "262" "261" "259" "249" "242" "240" "236" "229" "228" "227" "224" "223" "222" "209" "208" "201" "196" "194" "193" "189" "188" "187" "180" "172" "168" "161" "155" "154" "150" "145" "137" "131" "125" "122" "120" "110" "100" "96" "79" "75" "61" "54" "53" "36" "33" "30" "27" "26" "23" "16" 

Redescription R33 Rules: 

Dist: 44 0 0 0 0
W1R: COT4TOTL >= 3.0 <= 9.0 AND RAVLTImmediate >= 24.0 <= 53.0 AND Q13SCORE >= 0.0 <= 0.0 AND Q8SCORE >= 0.0 <= 4.0 AND Q7SCORE >= 0.0 <= 0.0 AND Q5SCORE >= 0.0 <= 0.0 AND CO8SEA >= 1.0 <= 1.0 AND CDMEMORY >= 0.0 <= 0.0 
W2R: RCT6 >= 11.0 <= 25.0 AND RCT29 >= 0.1 <= 0.1 AND SPARE_AD >= -3.863311 <= -1.239542 AND Entorhinal >= 2790.0 <= 5064.0 
JS: 0.43564356435643564
p-value :0.0
Support intersection: 44
Support union: 101

Covered examples (intersection): 
"743" "736" "733" "715" "707" "699" "689" "676" "645" "570" "552" "529" "502" "490" "475" "396" "391" "390" "385" "382" "371" "369" "344" "337" "327" "288" "283" "252" "243" "241" "239" "233" "206" "176" "173" "160" "152" "82" "80" "70" "63" "38" "13" "7" 
Union elements: 
"743" "736" "733" "728" "721" "715" "707" "705" "699" "689" "686" "683" "677" "676" "645" "628" "625" "610" "578" "576" "573" "570" "557" "552" "550" "549" "535" "529" "523" "502" "490" "487" "475" "464" "444" "437" "431" "396" "391" "390" "387" "385" "382" "371" "369" "366" "344" "343" "337" "327" "324" "301" "288" "283" "274" "273" "252" "244" "243" "241" "239" "233" "221" "219" "210" "207" "206" "197" "191" "177" "176" "173" "160" "152" "146" "127" "123" "117" "111" "109" "107" "99" "97" "82" "81" "80" "77" "70" "65" "64" "63" "52" "47" "46" "42" "41" "38" "29" "15" "13" "7" 

Redescription R34 Rules: 

Dist: 0 0 0 47 0
W1R: BCDPMOOD >= 0.0 <= 0.0 AND ADAS13 >= 3.0 <= 14.33 AND FAQ >= 0.0 <= 8.0 AND NXTREMOR >= 0.0 <= 0.0 AND CO8SALE >= 0.0 <= 0.0 AND GDSATIS >= 0.0 <= 0.0 AND CDMEMORY >= 0.5 <= 1.0 
W2R: MCRPHIP1 >= 2.16732 <= 2.57054 AND PAI1 >= 1.5682 <= 2.33846 AND SPARE_AD >= -0.921452 <= 0.590396 
JS: 0.3821138211382114
p-value :0.0
Support intersection: 47
Support union: 123

Covered examples (intersection): 
"810" "808" "804" "778" "760" "752" "735" "730" "703" "695" "691" "675" "664" "644" "641" "637" "632" "624" "612" "589" "587" "522" "493" "491" "455" "442" "441" "386" "338" "320" "316" "290" "277" "269" "245" "230" "226" "218" "216" "204" "162" "159" "158" "126" "98" "89" "76" 
Union elements: 
"817" "813" "810" "809" "808" "806" "804" "803" "802" "801" "778" "777" "773" "770" "764" "762" "760" "752" "735" "732" "730" "727" "725" "723" "709" "703" "702" "695" "691" "675" "670" "669" "664" "659" "653" "652" "644" "641" "637" "634" "632" "624" "614" "612" "604" "600" "589" "587" "585" "547" "545" "522" "514" "493" "491" "489" "480" "463" "461" "455" "454" "451" "442" "441" "430" "418" "386" "383" "378" "360" "349" "348" "338" "320" "316" "296" "290" "279" "277" "269" "264" "263" "260" "258" "251" "245" "230" "226" "218" "217" "216" "204" "198" "172" "170" "165" "162" "159" "158" "157" "141" "136" "129" "126" "118" "112" "108" "101" "98" "95" "94" "91" "89" "88" "78" "76" "72" "71" "55" "39" "31" "24" "21" 

Redescription R35 Rules: 

Dist: 74 0 0 0 0
W1R: GDALIVE >= 0.0 <= 0.0 AND Q1SCORE >= 3.0 <= 5.67 AND CDMEMORY >= 0.0 <= 0.0 
W2R: RCT1408 >= 91.0 <= 227.0 AND HMT15 >= 55.0 <= 88.0 AND SPARE_AD >= -3.863311 <= -0.921809 
JS: 0.43529411764705883
p-value :0.0
Support intersection: 74
Support union: 170

Covered examples (intersection): 
"755" "733" "717" "707" "693" "689" "686" "681" "645" "629" "625" "607" "580" "578" "570" "559" "552" "529" "510" "476" "464" "462" "459" "457" "437" "422" "408" "391" "350" "344" "343" "337" "327" "326" "311" "309" "302" "291" "286" "283" "274" "273" "244" "243" "233" "221" "212" "210" "207" "206" "191" "184" "182" "181" "178" "160" "146" "107" "84" "82" "80" "70" "63" "47" "46" "44" "37" "28" "25" "20" "14" "11" "4" "1" 
Union elements: 
"802" "755" "753" "742" "736" "733" "728" "721" "717" "711" "707" "693" "689" "686" "685" "683" "681" "645" "629" "628" "625" "610" "607" "590" "580" "578" "576" "573" "570" "560" "559" "557" "552" "551" "549" "545" "529" "526" "523" "513" "510" "500" "488" "487" "478" "476" "464" "462" "459" "457" "445" "444" "439" "438" "437" "422" "420" "416" "408" "405" "396" "392" "391" "388" "387" "385" "379" "376" "372" "371" "366" "350" "346" "344" "343" "337" "335" "334" "327" "326" "324" "311" "309" "308" "303" "302" "301" "293" "291" "289" "288" "286" "284" "283" "280" "278" "274" "273" "270" "267" "264" "258" "254" "248" "244" "243" "241" "238" "233" "231" "221" "213" "212" "210" "207" "206" "198" "191" "184" "182" "181" "178" "176" "175" "173" "171" "160" "156" "152" "146" "139" "135" "127" "117" "112" "111" "109" "108" "107" "103" "97" "84" "82" "81" "80" "79" "70" "65" "63" "60" "52" "47" "46" "45" "44" "43" "37" "34" "29" "28" "25" "22" "20" "15" "14" "13" "12" "11" "4" "1" 

Redescription R36 Rules: 

Dist: 91 0 0 0 0
W1R: GDTOTAL >= 0.0 <= 1.0 AND RAVLTPercForgetting >= 12.5 <= 83.333333 AND CDMEMORY >= 0.0 <= 0.0 
W2R: RCT5 >= 21.0 <= 51.0 AND SPARE_AD >= -3.055137 <= -0.926784 AND HMT3 >= 4.2 <= 5.9 
JS: 0.56875
p-value :0.0
Support intersection: 91
Support union: 160

Covered examples (intersection): 
"736" "733" "715" "699" "689" "686" "681" "677" "629" "607" "580" "573" "559" "550" "549" "541" "535" "533" "523" "513" "510" "490" "476" "475" "464" "459" "444" "437" "431" "420" "396" "392" "390" "385" "382" "376" "369" "366" "350" "344" "343" "326" "324" "311" "308" "302" "301" "293" "288" "283" "280" "278" "274" "256" "252" "244" "243" "221" "219" "212" "210" "207" "206" "191" "184" "178" "177" "173" "171" "160" "156" "151" "127" "116" "109" "107" "82" "58" "52" "47" "45" "44" "43" "29" "25" "20" "15" "14" "11" "7" "4" 
Union elements: 
"755" "742" "736" "733" "716" "715" "707" "699" "693" "689" "686" "685" "681" "677" "676" "629" "628" "621" "607" "590" "580" "578" "576" "573" "559" "552" "550" "549" "541" "535" "533" "523" "513" "510" "502" "490" "488" "478" "476" "475" "464" "459" "457" "445" "444" "439" "437" "431" "420" "396" "392" "390" "388" "385" "382" "376" "371" "369" "366" "364" "356" "353" "350" "346" "344" "343" "337" "335" "334" "326" "324" "322" "318" "315" "311" "309" "308" "303" "302" "301" "298" "293" "288" "283" "280" "278" "274" "273" "264" "258" "256" "254" "252" "248" "244" "243" "239" "238" "233" "231" "221" "219" "212" "210" "207" "206" "197" "191" "186" "184" "182" "178" "177" "176" "173" "171" "160" "156" "151" "149" "142" "139" "127" "116" "112" "109" "107" "103" "97" "87" "82" "70" "60" "58" "52" "47" "46" "45" "44" "43" "42" "41" "40" "38" "35" "29" "28" "25" "22" "20" "18" "15" "14" "12" "11" "10" "9" "7" "4" "1" 

Redescription R37 Rules: 

Dist: 0 0 0 52 3
W1R: RAVLTLearning >= -1.0 <= 8.0 AND GDHOME >= 0.0 <= 0.0 AND Q8SCORE >= 0.0 <= 4.0 AND CDJUDGE >= 0.0 <= 0.5 AND MMDRAW >= 1.0 <= 1.0 AND CDMEMORY >= 0.5 <= 1.0 
W2R: TNC >= 2.17609 <= 2.85187 AND PDGF >= 2.63949 <= 4.05308 AND SPARE_AD >= -0.854503 <= 0.598349 AND FGF4 >= 1.36173 <= 2.79934 AND APOAII >= 2.35025 <= 2.75587 
JS: 0.3254437869822485
p-value :0.0
Support intersection: 55
Support union: 169

Covered examples (intersection): 
"810" "780" "778" "770" "760" "752" "735" "732" "727" "723" "718" "695" "675" "669" "666" "634" "632" "613" "592" "553" "522" "521" "512" "491" "483" "463" "455" "451" "442" "441" "429" "411" "380" "378" "338" "320" "290" "281" "269" "251" "250" "235" "228" "218" "201" "166" "165" "162" "157" "141" "136" "126" "101" "95" "92" 
Union elements: 
"820" "813" "811" "810" "808" "806" "804" "796" "789" "787" "780" "778" "777" "774" "772" "770" "769" "767" "764" "761" "760" "752" "735" "734" "732" "730" "729" "727" "723" "718" "701" "696" "695" "694" "687" "683" "682" "675" "670" "669" "667" "666" "659" "658" "653" "650" "642" "641" "640" "638" "637" "634" "632" "630" "617" "614" "613" "609" "604" "592" "589" "585" "583" "579" "577" "572" "571" "564" "554" "553" "548" "547" "546" "522" "521" "512" "498" "491" "483" "481" "473" "463" "455" "453" "451" "442" "441" "429" "418" "411" "400" "383" "380" "378" "377" "370" "368" "355" "349" "348" "347" "342" "339" "338" "325" "320" "316" "314" "313" "306" "297" "296" "292" "290" "281" "271" "269" "263" "258" "253" "251" "250" "247" "246" "235" "230" "228" "227" "226" "222" "218" "216" "215" "209" "201" "196" "189" "188" "183" "180" "174" "166" "165" "162" "158" "157" "147" "144" "141" "136" "131" "130" "126" "125" "119" "118" "112" "101" "98" "95" "92" "88" "85" "71" "68" "67" "60" "31" "24" 

Redescription R38 Rules: 

Dist: 75 0 0 0 0
W1R: MMSEASON >= 1.0 <= 1.0 AND RAVLTPercForgetting >= -20.0 <= 45.454545 AND RAVLTImmediate >= 33.0 <= 57.0 AND CDMEMORY >= 0.0 <= 0.0 
W2R: SPARE_AD >= -3.863311 <= -0.835075 AND RCT14 >= 21.0 <= 144.0 AND MidTemp >= 14894.0 <= 24065.0 AND HMT7 >= 2.78 <= 8.11 AND HMT40 >= 12.5 <= 17.7 
JS: 0.49019607843137253
p-value :0.0
Support intersection: 75
Support union: 153

Covered examples (intersection): 
"743" "742" "724" "717" "689" "686" "676" "645" "573" "552" "551" "549" "541" "535" "509" "500" "490" "462" "457" "437" "420" "408" "390" "388" "385" "382" "376" "371" "369" "366" "343" "337" "327" "318" "311" "303" "301" "293" "286" "284" "273" "241" "239" "221" "219" "191" "186" "182" "177" "173" "171" "152" "149" "127" "117" "109" "107" "103" "99" "77" "70" "65" "63" "58" "52" "47" "43" "38" "28" "25" "20" "13" "10" "7" "4" 
Union elements: 
"787" "755" "743" "742" "728" "724" "717" "716" "715" "707" "705" "699" "689" "686" "679" "676" "649" "645" "628" "621" "607" "590" "578" "576" "573" "559" "557" "552" "551" "550" "549" "541" "535" "533" "523" "513" "510" "509" "508" "502" "500" "497" "490" "487" "476" "464" "462" "457" "437" "431" "425" "420" "408" "405" "396" "392" "391" "390" "388" "387" "385" "382" "376" "371" "369" "366" "356" "350" "346" "344" "343" "337" "327" "326" "318" "311" "309" "308" "305" "303" "301" "293" "289" "286" "284" "283" "273" "264" "258" "256" "248" "243" "241" "239" "238" "221" "219" "213" "212" "207" "197" "191" "186" "184" "182" "177" "176" "173" "171" "153" "152" "151" "149" "142" "140" "127" "123" "117" "116" "112" "109" "107" "103" "99" "84" "81" "77" "70" "65" "64" "63" "58" "55" "52" "47" "45" "43" "41" "40" "38" "37" "35" "34" "29" "28" "25" "22" "20" "13" "10" "9" "7" "4" 

Redescription R39 Rules: 

Dist: 84 0 0 0 0
W1R: RAVLTForgetting >= 3.0 <= 13.0 AND Q13SCORE >= 0.0 <= 1.0 AND GDSATIS >= 0.0 <= 0.0 AND CDMEMORY >= 0.0 <= 0.0 
W2R: SPARE_AD >= -3.863311 <= -0.926784 AND AB42 >= 19.7 <= 102.8 AND Ventricles >= 15362.0 <= 118233.0 
JS: 0.5
p-value :0.0
Support intersection: 84
Support union: 168

Covered examples (intersection): 
"736" "733" "715" "707" "689" "681" "676" "628" "570" "550" "549" "541" "533" "529" "526" "523" "513" "510" "490" "476" "475" "459" "457" "444" "439" "438" "431" "422" "396" "392" "391" "385" "376" "350" "346" "344" "337" "326" "324" "322" "315" "311" "302" "298" "288" "286" "278" "274" "273" "267" "256" "252" "244" "243" "241" "221" "219" "210" "206" "184" "182" "178" "177" "171" "160" "156" "149" "142" "117" "111" "109" "107" "103" "97" "82" "70" "47" "46" "44" "43" "41" "12" "11" "7" 
Union elements: 
"787" "742" "736" "733" "728" "716" "715" "711" "707" "699" "693" "689" "686" "685" "681" "677" "676" "645" "629" "628" "625" "607" "581" "578" "575" "573" "570" "559" "557" "552" "550" "549" "541" "533" "529" "526" "523" "513" "510" "502" "490" "478" "476" "475" "464" "459" "457" "445" "444" "439" "438" "437" "431" "422" "420" "408" "396" "392" "391" "388" "387" "385" "382" "376" "372" "371" "369" "350" "346" "344" "343" "337" "334" "327" "326" "324" "322" "315" "311" "308" "305" "304" "303" "302" "301" "298" "293" "288" "286" "283" "278" "274" "273" "270" "267" "264" "256" "252" "244" "243" "241" "239" "238" "233" "231" "221" "219" "213" "210" "207" "206" "197" "184" "182" "178" "177" "173" "171" "160" "156" "153" "151" "149" "146" "142" "127" "117" "116" "112" "111" "109" "108" "107" "103" "99" "97" "87" "84" "82" "79" "77" "70" "65" "63" "58" "52" "47" "46" "45" "44" "43" "42" "41" "37" "35" "34" "29" "28" "25" "20" "15" "12" "11" "10" "9" "7" "4" "1" 

Redescription R40 Rules: 

Dist: 0 0 0 87 3
W1R: BCDPMOOD >= 0.0 <= 0.0 AND ADAS11 >= 2.0 <= 12.33 AND MMBALLDL >= 1.0 <= 1.0 AND CO8VAN >= 1.0 <= 1.0 AND CDMEMORY >= 0.5 <= 1.0 
W2R: APOCI >= 2.1271 <= 2.69373 AND SPARE_AD >= -0.924783 <= 0.60032 AND C3 >= 0.0 <= 0.27875 
JS: 0.391304347826087
p-value :0.0
Support intersection: 90
Support union: 230

Covered examples (intersection): 
"811" "810" "808" "778" "770" "764" "760" "752" "735" "730" "727" "723" "720" "718" "712" "703" "695" "675" "674" "669" "664" "663" "656" "653" "644" "634" "632" "624" "614" "600" "587" "564" "555" "553" "546" "522" "521" "507" "493" "491" "489" "455" "454" "453" "451" "442" "441" "418" "413" "411" "404" "403" "400" "386" "383" "380" "379" "360" "348" "338" "320" "316" "277" "269" "260" "250" "247" "245" "228" "216" "204" "179" "167" "165" "158" "157" "136" "130" "126" "124" "101" "95" "92" "89" "85" "78" "76" "71" "31" "21" 
Union elements: 
"813" "812" "811" "810" "808" "804" "778" "774" "773" "772" "770" "769" "767" "766" "765" "764" "763" "762" "760" "758" "752" "740" "735" "732" "731" "730" "727" "723" "720" "718" "712" "709" "704" "703" "702" "700" "695" "692" "691" "683" "682" "675" "674" "669" "667" "664" "663" "659" "656" "653" "652" "650" "648" "644" "643" "641" "640" "638" "637" "634" "632" "631" "624" "614" "612" "611" "609" "606" "600" "597" "593" "592" "587" "586" "585" "577" "572" "571" "564" "562" "555" "554" "553" "548" "546" "534" "531" "530" "522" "521" "516" "515" "512" "511" "507" "496" "494" "493" "491" "489" "483" "473" "470" "463" "461" "455" "454" "453" "451" "450" "442" "441" "430" "427" "418" "417" "415" "413" "412" "411" "407" "404" "403" "400" "399" "386" "383" "381" "380" "379" "378" "377" "370" "363" "360" "359" "355" "349" "348" "339" "338" "333" "328" "325" "320" "316" "314" "297" "296" "292" "290" "281" "277" "269" "268" "264" "263" "262" "261" "260" "259" "258" "250" "247" "246" "245" "235" "234" "230" "228" "226" "224" "217" "216" "204" "202" "201" "198" "190" "189" "183" "179" "169" "167" "166" "165" "164" "162" "158" "157" "150" "147" "144" "141" "136" "134" "132" "131" "130" "129" "128" "126" "125" "124" "119" "118" "114" "112" "106" "105" "102" "101" "98" "95" "92" "91" "90" "89" "85" "78" "76" "71" "67" "64" "60" "55" "31" "24" "22" "21" 

Redescription R41 Rules: 

Dist: 80 0 0 0 0
W1R: COT4TOTL >= 6.0 <= 10.0 AND COT3SCOR >= 8.0 <= 10.0 AND MMREPEAT >= 1.0 <= 1.0 AND CDMEMORY >= 0.0 <= 0.0 
W2R: SPARE_AD >= -3.162149 <= -0.926784 AND BAT126 >= 153.0 <= 1921.0 AND ICV >= 1116279.113909 <= 1565523.246657 
JS: 0.47058823529411764
p-value :0.0
Support intersection: 80
Support union: 170

Covered examples (intersection): 
"755" "736" "721" "717" "716" "715" "699" "693" "677" "676" "628" "607" "580" "557" "552" "550" "549" "535" "533" "529" "523" "513" "510" "502" "490" "437" "420" "396" "391" "390" "388" "387" "385" "382" "371" "369" "366" "353" "350" "337" "302" "301" "284" "278" "273" "270" "256" "252" "241" "219" "206" "186" "181" "177" "176" "173" "152" "151" "149" "139" "127" "116" "111" "103" "99" "84" "80" "63" "58" "52" "46" "43" "42" "41" "38" "37" "29" "13" "12" "7" 
Union elements: 
"802" "787" "755" "753" "742" "736" "733" "728" "724" "721" "717" "716" "715" "711" "699" "693" "686" "681" "680" "677" "676" "665" "649" "645" "628" "610" "607" "590" "581" "580" "578" "560" "557" "552" "550" "549" "545" "541" "535" "533" "529" "523" "513" "510" "509" "508" "502" "497" "490" "464" "462" "459" "438" "437" "425" "422" "420" "405" "396" "392" "391" "390" "388" "387" "385" "382" "371" "369" "366" "356" "353" "350" "346" "344" "343" "337" "334" "322" "318" "315" "311" "309" "308" "304" "303" "302" "301" "289" "288" "286" "284" "283" "280" "278" "274" "273" "270" "258" "256" "252" "244" "241" "239" "238" "233" "221" "219" "213" "212" "206" "203" "197" "186" "181" "177" "176" "173" "171" "156" "152" "151" "149" "146" "142" "140" "139" "127" "123" "117" "116" "112" "111" "109" "103" "99" "97" "87" "84" "81" "80" "77" "70" "65" "64" "63" "60" "59" "58" "55" "52" "46" "43" "42" "41" "40" "38" "37" "34" "29" "28" "25" "20" "18" "14" "13" "12" "11" "10" "9" "7" 

Redescription R42 Rules: 

Dist: 47 0 0 0 0
W1R: ADAS11 >= 1.33 <= 8.0 AND Q13SCORE >= 0.0 <= 0.0 AND CO8VOL >= 0.0 <= 0.0 AND NXTENDON >= 1.0 <= 1.0 AND CO8SEA >= 1.0 <= 1.0 AND CDMEMORY >= 0.0 <= 0.0 AND BCSWEATN >= 0.0 <= 0.0 
W2R: RCT6 >= 9.0 <= 25.0 AND RCT29 >= 0.1 <= 0.1 AND SPARE_AD >= -3.863311 <= -1.239542 AND RCT9 >= 3.1 <= 5.0 
JS: 0.4563106796116505
p-value :0.0
Support intersection: 47
Support union: 103

Covered examples (intersection): 
"743" "736" "728" "715" "707" "699" "686" "676" "645" "625" "573" "570" "557" "552" "535" "529" "502" "490" "464" "444" "396" "391" "390" "385" "382" "371" "369" "344" "337" "288" "283" "256" "252" "241" "239" "221" "206" "176" "173" "160" "152" "82" "65" "63" "38" "13" "7" 
Union elements: 
"753" "743" "736" "733" "728" "721" "716" "715" "707" "705" "699" "689" "686" "680" "677" "676" "645" "628" "625" "610" "578" "576" "573" "570" "557" "552" "550" "549" "535" "529" "509" "502" "490" "488" "487" "475" "464" "444" "437" "431" "396" "391" "390" "385" "382" "371" "369" "366" "356" "346" "344" "343" "337" "327" "324" "308" "304" "301" "288" "283" "278" "273" "256" "252" "244" "241" "239" "233" "221" "210" "207" "206" "197" "176" "173" "171" "160" "156" "152" "117" "116" "99" "97" "82" "81" "80" "77" "70" "65" "64" "63" "55" "52" "42" "41" "40" "38" "35" "18" "15" "13" "10" "7" 

Redescription R43 Rules: 

Dist: 97 0 0 0 0
W1R: Q5SCORE >= 0.0 <= 0.0 AND Q3SCORE >= 0.0 <= 0.0 AND CDMEMORY >= 0.0 <= 0.0 
W2R: SPARE_AD >= -3.863311 <= -0.857026 AND RCT1407 >= 41.0 <= 117.0 AND T2TCV >= 1232.571 <= 1727.517 AND HMT4 >= 71.0 <= 94.0 
JS: 0.5078534031413613
p-value :0.0
Support intersection: 97
Support union: 191

Covered examples (intersection): 
"743" "742" "736" "724" "721" "717" "715" "707" "699" "689" "645" "607" "573" "559" "557" "552" "549" "535" "529" "513" "510" "509" "500" "488" "476" "475" "464" "462" "444" "437" "431" "420" "416" "391" "390" "388" "385" "382" "372" "371" "369" "366" "353" "350" "346" "343" "327" "322" "318" "315" "309" "308" "303" "301" "291" "286" "283" "280" "278" "273" "270" "256" "243" "241" "239" "221" "219" "212" "210" "191" "186" "178" "177" "176" "173" "171" "160" "156" "139" "117" "107" "103" "97" "84" "70" "65" "47" "46" "44" "29" "28" "25" "20" "12" "11" "4" "1" 
Union elements: 
"802" "787" "753" "743" "742" "736" "733" "724" "721" "717" "715" "707" "705" "699" "693" "689" "686" "685" "683" "681" "680" "679" "677" "676" "649" "645" "625" "610" "607" "600" "590" "581" "580" "578" "573" "560" "559" "557" "552" "551" "550" "549" "545" "535" "533" "529" "526" "513" "510" "509" "508" "502" "500" "497" "488" "487" "478" "476" "475" "464" "462" "457" "444" "438" "437" "431" "427" "425" "422" "420" "416" "408" "396" "391" "390" "388" "387" "385" "382" "379" "372" "371" "369" "366" "353" "350" "346" "344" "343" "335" "334" "327" "324" "322" "318" "315" "309" "308" "304" "303" "302" "301" "291" "288" "286" "283" "280" "278" "273" "270" "258" "256" "254" "252" "243" "241" "239" "238" "233" "221" "219" "213" "212" "210" "203" "198" "197" "191" "186" "184" "182" "181" "178" "177" "176" "175" "173" "171" "160" "156" "152" "146" "140" "139" "127" "117" "116" "112" "111" "109" "107" "103" "99" "97" "87" "84" "82" "81" "80" "79" "77" "76" "70" "65" "64" "63" "60" "58" "55" "52" "47" "46" "45" "44" "41" "37" "34" "29" "28" "25" "22" "20" "18" "15" "13" "12" "11" "10" "7" "4" "1" 

Redescription R44 Rules: 

Dist: 0 0 0 0 46
W1R: MMSE >= 18.0 <= 26.0 AND CDRSB >= 3.0 <= 9.0 
W2R: CORTISOL >= 2.06819 <= 2.4014 AND P >= -2.26761 <= -2.16115 AND SPARE_AD >= 0.077259 <= 2.772712 AND FRTN >= 1.57978 <= 3.02119 
JS: 0.24864864864864866
p-value :3.3306690738754696E-16
Support intersection: 46
Support union: 185

Covered examples (intersection): 
"798" "790" "779" "769" "768" "750" "741" "690" "672" "667" "666" "654" "651" "635" "619" "618" "616" "605" "602" "596" "591" "506" "501" "479" "461" "460" "456" "453" "450" "448" "434" "421" "414" "410" "389" "347" "329" "317" "313" "299" "251" "232" "211" "133" "128" "121" 
Union elements: 
"818" "805" "801" "798" "795" "792" "790" "788" "786" "785" "784" "783" "781" "779" "776" "773" "771" "769" "768" "762" "757" "756" "754" "750" "746" "745" "744" "741" "739" "737" "726" "725" "722" "719" "718" "714" "710" "698" "690" "684" "678" "672" "671" "667" "666" "662" "660" "657" "654" "651" "643" "636" "635" "630" "626" "620" "619" "618" "616" "605" "604" "603" "602" "596" "594" "591" "583" "582" "579" "569" "568" "567" "566" "563" "556" "544" "536" "532" "520" "506" "504" "501" "498" "482" "481" "479" "477" "470" "469" "467" "466" "461" "460" "458" "456" "453" "452" "450" "449" "448" "443" "440" "436" "435" "434" "433" "428" "426" "423" "421" "419" "414" "410" "406" "401" "398" "395" "394" "393" "389" "374" "368" "362" "361" "359" "354" "347" "341" "336" "333" "329" "323" "317" "313" "310" "299" "295" "287" "285" "282" "272" "265" "255" "251" "232" "225" "215" "214" "213" "211" "205" "200" "199" "195" "185" "175" "163" "154" "138" "134" "133" "132" "130" "128" "121" "115" "104" "94" "93" "90" "86" "74" "73" "62" "61" "60" "57" "50" "48" "32" "30" "16" "8" "6" "2" 

Redescription R45 Rules: 

Dist: 0 0 0 46 0
W1R: FAQ >= 0.0 <= 8.0 AND ADAS13 >= 3.0 <= 14.0 AND GDDROP >= 0.0 <= 0.0 AND CDMEMORY >= 0.5 <= 1.0 
W2R: APOAII >= 2.35025 <= 2.70586 AND SPARE_AD >= -1.02372 <= 0.576303 AND ANG2 >= 0.59106 <= 1.04139 
JS: 0.359375
p-value :0.0
Support intersection: 46
Support union: 128

Covered examples (intersection): 
"810" "808" "804" "802" "778" "760" "735" "730" "695" "691" "675" "669" "663" "653" "644" "637" "612" "589" "522" "491" "455" "454" "442" "441" "386" "348" "338" "325" "320" "316" "290" "269" "230" "218" "216" "204" "167" "162" "158" "136" "112" "101" "98" "89" "76" "71" 
Union elements: 
"820" "813" "810" "808" "806" "804" "802" "782" "781" "778" "770" "764" "763" "762" "760" "752" "735" "732" "730" "729" "725" "711" "700" "696" "695" "691" "682" "675" "674" "673" "669" "668" "663" "659" "653" "652" "648" "644" "641" "637" "634" "624" "612" "589" "585" "547" "546" "545" "534" "522" "507" "501" "491" "483" "473" "463" "455" "454" "442" "441" "430" "427" "413" "411" "409" "404" "403" "386" "380" "378" "364" "363" "348" "338" "325" "320" "316" "296" "290" "281" "279" "277" "269" "263" "260" "258" "251" "250" "247" "245" "230" "226" "220" "218" "217" "216" "208" "204" "183" "179" "174" "170" "167" "166" "162" "158" "141" "136" "134" "126" "118" "112" "106" "101" "98" "95" "94" "92" "91" "89" "78" "76" "71" "67" "39" "31" "24" "21" 

Redescription R46 Rules: 

Dist: 56 0 0 0 0
W1R: RAVLTPercForgetting >= 14.285714 <= 100.0 AND ADAS13 >= 8.0 <= 21.33 AND CDJUDGE >= 0.0 <= 0.0 AND CDMEMORY >= 0.0 <= 0.0 
W2R: RCT20 >= 119.0 <= 220.0 AND SPARE_AD >= -3.863311 <= -0.575032 AND T2TCV >= 1434.79 <= 1714.019 
JS: 0.4117647058823529
p-value :0.0
Support intersection: 56
Support union: 136

Covered examples (intersection): 
"707" "685" "677" "621" "607" "590" "573" "570" "559" "552" "541" "526" "500" "476" "475" "459" "457" "445" "444" "431" "422" "416" "405" "344" "335" "326" "324" "315" "302" "298" "293" "291" "286" "280" "274" "244" "243" "233" "191" "184" "182" "178" "160" "142" "109" "97" "82" "70" "47" "46" "45" "42" "25" "10" "4" "1" 
Union elements: 
"755" "743" "742" "733" "724" "711" "707" "689" "685" "683" "681" "677" "669" "668" "659" "629" "628" "625" "621" "613" "607" "590" "580" "578" "575" "573" "570" "560" "559" "552" "541" "529" "526" "523" "513" "510" "500" "488" "478" "476" "475" "464" "459" "457" "445" "444" "439" "438" "437" "431" "422" "416" "408" "405" "396" "392" "387" "379" "372" "371" "366" "364" "344" "337" "335" "334" "327" "326" "324" "322" "315" "309" "308" "303" "302" "298" "293" "291" "289" "288" "286" "283" "280" "277" "274" "267" "254" "244" "243" "233" "231" "221" "212" "210" "207" "198" "191" "184" "182" "178" "177" "171" "160" "153" "151" "142" "135" "127" "109" "108" "107" "103" "97" "82" "79" "76" "70" "65" "64" "47" "46" "45" "44" "42" "29" "28" "25" "22" "20" "15" "14" "11" "10" "9" "4" "1" 

Redescription R47 Rules: 

Dist: 75 0 0 0 0
W1R: CO8EDGE >= 0.0 <= 0.0 AND CO8GEM >= 1.0 <= 1.0 AND CO8COIN >= 1.0 <= 1.0 AND CDMEMORY >= 0.0 <= 0.0 
W2R: SPARE_AD >= -3.863311 <= -0.921809 AND RCT12 >= 6.1 <= 7.2 
JS: 0.45180722891566266
p-value :0.0
Support intersection: 75
Support union: 166

Covered examples (intersection): 
"755" "743" "742" "736" "721" "705" "699" "693" "689" "681" "676" "645" "629" "625" "607" "590" "580" "570" "559" "550" "541" "535" "533" "526" "513" "510" "488" "476" "475" "420" "408" "391" "390" "388" "387" "385" "382" "369" "366" "350" "346" "343" "337" "322" "309" "303" "302" "301" "298" "273" "244" "243" "241" "239" "233" "219" "173" "171" "153" "152" "149" "111" "99" "80" "70" "65" "58" "52" "47" "46" "41" "29" "15" "12" "4" 
Union elements: 
"802" "787" "755" "753" "743" "742" "736" "721" "717" "708" "705" "699" "693" "689" "686" "683" "681" "680" "676" "665" "649" "645" "629" "628" "625" "607" "590" "581" "580" "578" "576" "570" "559" "557" "550" "549" "541" "535" "533" "529" "526" "523" "513" "510" "508" "502" "500" "497" "488" "478" "476" "475" "464" "457" "445" "439" "431" "425" "422" "420" "408" "396" "391" "390" "388" "387" "385" "382" "379" "376" "371" "369" "366" "364" "353" "350" "346" "343" "337" "335" "327" "322" "318" "315" "311" "309" "304" "303" "302" "301" "298" "293" "291" "289" "288" "286" "278" "274" "273" "270" "264" "256" "254" "248" "244" "243" "241" "239" "233" "219" "212" "210" "203" "198" "197" "186" "184" "182" "181" "177" "176" "175" "173" "171" "160" "156" "153" "152" "149" "146" "139" "135" "127" "111" "107" "99" "84" "82" "81" "80" "79" "77" "70" "65" "64" "63" "59" "58" "55" "52" "47" "46" "43" "42" "41" "40" "37" "35" "34" "29" "28" "18" "15" "12" "9" "4" 

Redescription R48 Rules: 

Dist: 0 0 0 49 0
W1R: BCURNDIS >= 0.0 <= 0.0 AND ADAS13 >= 3.0 <= 19.67 AND MMBALLDL >= 1.0 <= 1.0 AND BCDRYMTH >= 0.0 <= 0.0 AND CDHOME >= 0.0 <= 0.0 AND CDMEMORY >= 0.5 <= 1.0 
W2R: MCRPHIP1 >= 2.13988 <= 2.38202 AND MCP1 >= 1.4624 <= 2.20952 AND SPARE_AD >= -0.924783 <= 0.598349 AND CGA >= 1.99564 <= 2.95999 AND IP >= 2.13033 <= 2.75891 
JS: 0.34507042253521125
p-value :0.0
Support intersection: 49
Support union: 142

Covered examples (intersection): 
"810" "808" "806" "780" "730" "727" "703" "695" "664" "653" "644" "637" "634" "624" "617" "612" "546" "521" "512" "463" "455" "454" "451" "442" "418" "411" "404" "386" "380" "379" "360" "348" "290" "247" "235" "228" "216" "170" "167" "165" "141" "124" "106" "98" "92" "89" "85" "76" "71" 
Union elements: 
"820" "816" "813" "812" "811" "810" "809" "808" "806" "781" "780" "773" "767" "765" "730" "727" "725" "720" "711" "709" "704" "703" "702" "695" "682" "675" "674" "669" "664" "656" "653" "648" "644" "638" "637" "634" "631" "624" "617" "615" "614" "613" "612" "610" "606" "600" "585" "579" "572" "571" "548" "547" "546" "534" "522" "521" "512" "511" "499" "494" "493" "489" "483" "468" "463" "455" "454" "451" "442" "430" "427" "418" "415" "413" "412" "411" "407" "404" "403" "400" "386" "383" "381" "380" "379" "373" "360" "355" "348" "338" "332" "325" "320" "313" "292" "290" "281" "269" "263" "261" "258" "250" "247" "245" "235" "230" "228" "224" "220" "218" "217" "216" "202" "198" "190" "183" "170" "169" "167" "165" "162" "161" "159" "158" "144" "141" "131" "130" "124" "106" "105" "98" "92" "89" "85" "78" "76" "71" "67" "31" "24" "21" 

Redescription R49 Rules: 

Dist: 42 0 0 0 0
W1R: COT2SCOR >= 5.0 <= 8.0 AND NXSENSOR >= 1.0 <= 1.0 AND CDMEMORY >= 0.0 <= 0.0 AND CONMCXLA >= 26.0 <= 40.0 
W2R: HMT19 >= 0.3 <= 2.0 AND RCT20 >= 147.0 <= 243.0 AND RCT183 >= 9.3 <= 11.0 AND SPARE_AD >= -3.863311 <= -1.118926 AND RCT1 >= 0.2 <= 0.9 
JS: 0.3925233644859813
p-value :0.0
Support intersection: 42
Support union: 107

Covered examples (intersection): 
"743" "689" "677" "676" "645" "570" "552" "464" "444" "437" "391" "387" "385" "382" "376" "371" "369" "344" "343" "337" "327" "324" "288" "273" "270" "221" "210" "206" "178" "151" "146" "103" "82" "80" "70" "63" "47" "46" "45" "41" "38" "11" 
Union elements: 
"755" "753" "743" "736" "733" "728" "716" "715" "707" "705" "693" "689" "686" "677" "676" "645" "629" "625" "610" "570" "552" "529" "526" "510" "509" "502" "475" "464" "444" "437" "431" "416" "408" "405" "392" "391" "387" "385" "382" "376" "371" "369" "353" "344" "343" "337" "327" "324" "322" "315" "302" "291" "288" "283" "280" "273" "270" "256" "244" "243" "241" "239" "238" "233" "231" "221" "210" "207" "206" "191" "186" "184" "182" "181" "178" "177" "173" "160" "156" "151" "146" "127" "116" "109" "103" "84" "82" "81" "80" "77" "70" "65" "63" "60" "58" "52" "47" "46" "45" "42" "41" "38" "29" "28" "14" "11" "10" 

Redescription R50 Rules: 

Dist: 94 0 0 0 0
W1R: RAVLTPercForgetting >= -100.0 <= 45.454545 AND RAVLTImmediate >= 27.0 <= 57.0 AND CDMEMORY >= 0.0 <= 0.0 
W2R: SPARE_AD >= -3.863311 <= -0.835075 AND MidTemp >= 11546.0 <= 24065.0 AND HMT7 >= 2.78 <= 8.15 AND HMT40 >= 12.5 <= 17.7 
JS: 0.5310734463276836
p-value :0.0
Support intersection: 94
Support union: 177

Covered examples (intersection): 
"743" "742" "728" "724" "717" "716" "699" "689" "686" "676" "645" "607" "573" "552" "551" "549" "541" "535" "533" "523" "509" "502" "500" "490" "462" "457" "437" "431" "420" "408" "390" "388" "387" "385" "382" "376" "371" "369" "366" "350" "343" "337" "327" "318" "311" "303" "301" "293" "288" "286" "284" "273" "243" "241" "239" "221" "219" "212" "191" "186" "182" "177" "173" "171" "152" "151" "149" "142" "127" "117" "109" "107" "103" "99" "84" "77" "70" "65" "63" "58" "52" "47" "46" "45" "43" "38" "28" "25" "20" "13" "12" "10" "7" "4" 
Union elements: 
"787" "755" "743" "742" "736" "733" "728" "724" "721" "717" "716" "715" "711" "707" "705" "699" "689" "686" "681" "679" "677" "676" "649" "645" "628" "621" "607" "590" "578" "576" "573" "559" "557" "552" "551" "550" "549" "541" "535" "533" "523" "513" "510" "509" "508" "502" "500" "497" "490" "488" "487" "476" "464" "462" "457" "437" "431" "425" "422" "420" "408" "405" "396" "392" "391" "390" "388" "387" "385" "382" "376" "371" "369" "366" "364" "356" "350" "346" "344" "343" "337" "327" "326" "318" "315" "311" "309" "308" "305" "303" "301" "293" "289" "288" "286" "284" "283" "280" "273" "264" "258" "256" "248" "243" "241" "239" "238" "221" "219" "213" "212" "207" "206" "203" "197" "191" "186" "184" "182" "177" "176" "173" "171" "160" "153" "152" "151" "149" "142" "140" "127" "123" "117" "116" "112" "109" "107" "103" "99" "97" "84" "81" "80" "79" "77" "70" "65" "64" "63" "60" "58" "55" "52" "47" "46" "45" "43" "42" "41" "40" "38" "37" "35" "34" "29" "28" "25" "22" "20" "14" "13" "12" "11" "10" "9" "7" "4" 

Redescription R51 Rules: 

Dist: 0 0 0 62 2
W1R: BCDPMOOD >= 0.0 <= 0.0 AND Q8SCORE >= 0.0 <= 5.0 AND Q4SCORE >= 0.0 <= 6.0 AND CDMEMORY >= 0.5 <= 1.0 
W2R: SPARE_AD >= -0.854503 <= 0.379961 AND NTRPHGAL >= 2.13033 <= 2.75435 AND FIBRINGN >= 0.038 <= 7.1 AND Entorhinal >= 3042.0 <= 5660.0 AND MMP10 >= -1.67778 <= -0.95861 
JS: 0.34594594594594597
p-value :0.0
Support intersection: 64
Support union: 185

Covered examples (intersection): 
"811" "806" "804" "789" "760" "752" "730" "723" "718" "712" "695" "674" "669" "668" "663" "653" "644" "634" "624" "613" "609" "593" "592" "589" "564" "562" "522" "514" "507" "493" "491" "470" "463" "451" "442" "413" "411" "386" "348" "338" "325" "320" "316" "281" "277" "269" "250" "245" "235" "230" "226" "216" "170" "167" "162" "158" "128" "124" "101" "92" "89" "71" "39" "21" 
Union elements: 
"820" "816" "811" "810" "808" "806" "804" "802" "789" "780" "778" "777" "770" "767" "760" "758" "752" "732" "731" "730" "729" "723" "720" "718" "712" "710" "704" "703" "702" "695" "692" "691" "687" "675" "674" "669" "668" "664" "663" "656" "653" "650" "644" "641" "640" "637" "634" "632" "624" "622" "617" "613" "612" "609" "600" "597" "593" "592" "589" "587" "586" "585" "564" "562" "554" "547" "546" "545" "539" "534" "522" "514" "507" "505" "499" "494" "493" "491" "489" "483" "470" "463" "455" "454" "453" "451" "450" "442" "441" "440" "430" "427" "415" "413" "411" "404" "403" "402" "399" "386" "381" "380" "378" "375" "370" "355" "352" "349" "348" "342" "338" "333" "325" "320" "317" "316" "314" "306" "300" "299" "297" "292" "290" "281" "279" "277" "269" "264" "263" "261" "258" "253" "250" "247" "245" "235" "230" "226" "218" "217" "216" "208" "204" "196" "172" "170" "169" "167" "166" "165" "162" "159" "158" "150" "144" "141" "136" "128" "126" "124" "119" "118" "114" "112" "105" "104" "101" "98" "95" "92" "89" "88" "85" "83" "78" "76" "71" "68" "67" "60" "55" "39" "31" "24" "21" 

Redescription R52 Rules: 

Dist: 51 0 0 0 0
W1R: GDTOTAL >= 0.0 <= 0.0 AND MMSE >= 29.0 <= 30.0 AND MMAREA >= 1.0 <= 1.0 AND CDMEMORY >= 0.0 <= 0.0 
W2R: SPARE_AD >= -3.000969 <= -0.939369 AND BAT126 >= 444.0 <= 2332.0 
JS: 0.3923076923076923
p-value :0.0
Support intersection: 51
Support union: 130

Covered examples (intersection): 
"755" "742" "736" "715" "645" "629" "607" "580" "559" "523" "510" "459" "439" "422" "420" "396" "388" "382" "366" "346" "326" "308" "302" "301" "293" "283" "273" "256" "243" "221" "207" "186" "182" "181" "178" "156" "152" "127" "109" "107" "103" "82" "52" "47" "41" "38" "37" "29" "28" "14" "4" 
Union elements: 
"787" "755" "742" "736" "733" "715" "707" "699" "686" "681" "677" "676" "649" "645" "629" "628" "625" "610" "607" "590" "580" "576" "570" "559" "557" "552" "550" "549" "535" "533" "529" "523" "513" "510" "508" "490" "459" "457" "439" "437" "431" "422" "420" "396" "392" "388" "382" "372" "369" "366" "356" "350" "346" "344" "343" "337" "327" "326" "322" "315" "311" "308" "302" "301" "298" "293" "283" "278" "274" "273" "270" "256" "254" "243" "239" "238" "231" "221" "213" "212" "210" "207" "206" "198" "197" "191" "186" "184" "182" "181" "178" "173" "156" "152" "149" "140" "135" "127" "111" "109" "108" "107" "103" "97" "82" "64" "63" "60" "59" "58" "52" "47" "42" "41" "38" "37" "29" "28" "25" "22" "20" "18" "14" "13" "12" "10" "9" "7" "4" "1" 

Redescription R53 Rules: 

Dist: 83 0 0 0 0
W1R: GDHAPPY >= 0.0 <= 0.0 AND Q3SCORE >= 0.0 <= 0.0 AND CDMEMORY >= 0.0 <= 0.0 AND CONMCXLA >= 20.0 <= 37.0 
W2R: RCT8 >= 2.1 <= 6.5 AND HMT102 >= 32.0 <= 36.0 AND SPARE_AD >= -3.863311 <= -0.857026 
JS: 0.48255813953488375
p-value :0.0
Support intersection: 83
Support union: 172

Covered examples (intersection): 
"736" "724" "721" "717" "715" "707" "699" "686" "681" "677" "676" "607" "573" "559" "557" "549" "535" "529" "513" "509" "500" "488" "475" "464" "457" "444" "437" "431" "420" "416" "392" "391" "385" "382" "372" "369" "366" "346" "343" "318" "315" "309" "308" "303" "286" "283" "280" "278" "270" "256" "241" "239" "221" "219" "212" "191" "186" "181" "178" "177" "173" "171" "160" "152" "142" "139" "117" "116" "107" "103" "97" "82" "70" "65" "52" "44" "41" "29" "28" "25" "20" "12" "11" 
Union elements: 
"802" "787" "755" "742" "736" "733" "724" "721" "717" "716" "715" "711" "707" "705" "699" "693" "689" "686" "685" "683" "681" "680" "677" "676" "649" "645" "610" "607" "600" "590" "581" "580" "578" "573" "570" "559" "557" "552" "551" "549" "545" "541" "535" "533" "529" "526" "523" "513" "510" "509" "500" "490" "488" "487" "478" "475" "464" "457" "445" "444" "439" "437" "431" "427" "425" "422" "420" "416" "408" "396" "392" "391" "390" "385" "382" "379" "376" "372" "369" "366" "350" "346" "344" "343" "334" "327" "322" "318" "315" "309" "308" "303" "302" "301" "293" "291" "286" "284" "283" "280" "278" "273" "270" "258" "256" "254" "243" "241" "239" "238" "221" "219" "213" "212" "210" "197" "191" "186" "182" "181" "178" "177" "176" "175" "173" "171" "160" "156" "152" "142" "140" "139" "117" "116" "112" "109" "107" "103" "97" "87" "84" "82" "80" "79" "77" "76" "70" "65" "64" "63" "60" "55" "52" "47" "46" "44" "41" "40" "37" "29" "28" "25" "22" "20" "18" "13" "12" "11" "10" "7" "4" "1" 

Redescription R54 Rules: 

Dist: 0 0 0 58 0
W1R: MMONFLR >= 1.0 <= 1.0 AND RAVLTPercForgetting >= -25.0 <= 62.5 AND CDHOME >= 0.0 <= 0.0 AND CDMEMORY >= 0.5 <= 1.0 
W2R: ICAM >= 1.11394 <= 2.07918 AND SPARE_AD >= -0.843696 <= 0.590396 AND CD5L >= 3.4133 <= 4.00432 
JS: 0.3372093023255814
p-value :0.0
Support intersection: 58
Support union: 172

Covered examples (intersection): 
"815" "811" "803" "780" "752" "730" "720" "703" "700" "691" "669" "656" "653" "644" "637" "624" "617" "614" "612" "595" "593" "592" "547" "522" "489" "483" "480" "454" "442" "411" "404" "400" "399" "386" "380" "325" "269" "247" "230" "217" "170" "167" "166" "165" "159" "158" "126" "124" "118" "106" "101" "98" "92" "89" "39" "31" "21" "3" 
Union elements: 
"820" "816" "815" "811" "809" "803" "789" "787" "780" "778" "777" "774" "770" "769" "765" "764" "763" "762" "752" "748" "747" "738" "730" "725" "720" "712" "711" "709" "703" "702" "700" "691" "683" "682" "675" "674" "670" "669" "668" "664" "663" "656" "655" "653" "648" "644" "643" "641" "638" "637" "624" "617" "614" "613" "612" "609" "598" "595" "593" "592" "587" "585" "562" "558" "553" "548" "547" "546" "545" "534" "527" "522" "521" "519" "516" "514" "512" "507" "494" "493" "491" "489" "486" "483" "481" "480" "473" "468" "463" "461" "454" "448" "442" "441" "427" "417" "413" "412" "411" "409" "404" "402" "400" "399" "386" "383" "381" "380" "364" "363" "360" "352" "348" "342" "339" "325" "321" "316" "300" "297" "292" "281" "279" "269" "260" "258" "251" "250" "247" "230" "226" "224" "220" "217" "216" "208" "204" "201" "198" "189" "180" "179" "172" "170" "167" "166" "165" "159" "158" "136" "134" "129" "126" "124" "118" "106" "105" "101" "98" "95" "92" "91" "89" "88" "76" "71" "64" "39" "31" "22" "21" "3" 

Redescription R55 Rules: 

Dist: 93 0 0 0 0
W1R: COT3SCOR >= 8.0 <= 10.0 AND MMREPEAT >= 1.0 <= 1.0 AND RAVLTImmediate >= 35.0 <= 69.0 AND CDMEMORY >= 0.0 <= 0.0 AND CONMCXLC >= 0.0 <= 0.0 AND BCCRYING >= 0.0 <= 0.0 
W2R: BRAINVOL >= 827.665 <= 1149.561 AND SPARE_AD >= -3.863311 <= -0.926784 AND HMT8 >= 0.98 <= 5.83 
JS: 0.5254237288135594
p-value :0.0
Support intersection: 93
Support union: 177

Covered examples (intersection): 
"755" "736" "721" "717" "716" "715" "699" "677" "676" "628" "607" "590" "580" "578" "570" "557" "552" "550" "549" "541" "535" "533" "529" "523" "513" "510" "502" "490" "437" "431" "420" "396" "391" "390" "388" "385" "382" "376" "371" "369" "366" "353" "350" "343" "337" "318" "311" "308" "303" "301" "284" "278" "273" "270" "256" "252" "241" "239" "219" "212" "206" "186" "177" "176" "171" "152" "151" "149" "142" "139" "127" "117" "116" "111" "109" "103" "99" "97" "65" "63" "58" "52" "46" "43" "41" "38" "37" "29" "28" "25" "13" "12" "7" 
Union elements: 
"802" "787" "755" "753" "742" "736" "733" "728" "724" "721" "717" "716" "715" "711" "699" "693" "686" "681" "680" "677" "676" "665" "649" "645" "629" "628" "610" "607" "590" "581" "580" "578" "576" "570" "557" "552" "550" "549" "545" "541" "535" "533" "529" "526" "523" "513" "510" "509" "508" "502" "497" "490" "476" "464" "462" "459" "457" "438" "437" "431" "425" "422" "420" "405" "396" "391" "390" "388" "387" "385" "382" "376" "372" "371" "369" "366" "356" "353" "350" "346" "344" "343" "337" "334" "326" "322" "318" "315" "311" "309" "308" "304" "303" "301" "298" "293" "289" "288" "286" "284" "283" "280" "278" "274" "273" "270" "258" "256" "252" "243" "241" "239" "238" "233" "221" "219" "212" "210" "206" "203" "197" "191" "186" "182" "181" "177" "176" "173" "171" "156" "152" "151" "149" "142" "139" "127" "123" "117" "116" "112" "111" "109" "107" "103" "99" "97" "87" "84" "81" "77" "65" "64" "63" "60" "59" "58" "52" "47" "46" "43" "42" "41" "38" "37" "34" "29" "28" "25" "20" "18" "15" "13" "12" "11" "10" "9" "7" 

Redescription R56 Rules: 

Dist: 92 0 0 0 0
W1R: GDTOTAL >= 0.0 <= 1.0 AND RAVLTPercForgetting >= 12.5 <= 83.333333 AND CDMEMORY >= 0.0 <= 0.0 
W2R: RCT5 >= 21.0 <= 51.0 AND RCT19 >= 35.0 <= 408.0 AND SPARE_AD >= -3.055137 <= -0.896707 
JS: 0.5508982035928144
p-value :0.0
Support intersection: 92
Support union: 167

Covered examples (intersection): 
"736" "733" "715" "699" "689" "681" "677" "629" "607" "580" "578" "573" "559" "550" "549" "541" "535" "533" "523" "513" "510" "490" "476" "475" "464" "459" "444" "437" "431" "420" "396" "392" "390" "385" "382" "376" "369" "366" "350" "344" "343" "326" "324" "311" "308" "302" "301" "293" "288" "283" "280" "278" "274" "256" "252" "244" "243" "221" "219" "212" "210" "207" "206" "191" "184" "178" "177" "173" "171" "160" "156" "151" "127" "116" "109" "107" "82" "58" "52" "47" "45" "44" "43" "42" "29" "25" "20" "15" "14" "11" "7" "4" 
Union elements: 
"755" "742" "736" "733" "728" "716" "715" "711" "707" "699" "693" "689" "686" "685" "681" "677" "676" "629" "628" "621" "607" "590" "580" "578" "576" "573" "570" "559" "552" "550" "549" "541" "535" "533" "523" "513" "510" "509" "502" "490" "488" "478" "476" "475" "464" "459" "457" "445" "444" "439" "437" "431" "420" "396" "392" "391" "390" "388" "385" "382" "376" "372" "371" "369" "366" "364" "356" "350" "346" "344" "343" "337" "335" "334" "326" "324" "322" "318" "315" "311" "309" "308" "303" "302" "301" "298" "293" "291" "288" "283" "280" "278" "274" "273" "264" "258" "256" "254" "252" "248" "244" "243" "239" "238" "233" "231" "221" "219" "212" "210" "207" "206" "197" "191" "186" "184" "182" "178" "177" "176" "173" "171" "160" "156" "151" "149" "142" "127" "116" "112" "111" "109" "107" "103" "97" "87" "82" "76" "70" "60" "58" "52" "47" "46" "45" "44" "43" "42" "41" "40" "38" "35" "29" "28" "25" "22" "20" "18" "15" "14" "12" "11" "10" "9" "7" "4" "1" 

Redescription R57 Rules: 

Dist: 0 0 0 47 10
W1R: FAQ >= 0.0 <= 8.0 AND RAVLTForgetting >= 1.0 <= 10.0 AND MMHAND >= 1.0 <= 1.0 AND MMSE >= 20.0 <= 26.0 AND CDMEMORY >= 0.5 <= 2.0 
W2R: TNC >= 2.1959 <= 2.80754 AND MCP1 >= 1.20412 <= 2.24055 AND SPARE_AD >= 0.598349 <= 1.697943 AND OSTEPNTN >= 0.94939 <= 1.95424 
JS: 0.3131868131868132
p-value :2.220446049250313E-16
Support intersection: 57
Support union: 182

Covered examples (intersection): 
"799" "791" "784" "774" "756" "754" "747" "738" "734" "713" "704" "690" "670" "667" "627" "598" "574" "567" "558" "548" "542" "538" "532" "525" "503" "471" "469" "397" "358" "357" "351" "345" "328" "297" "295" "279" "276" "266" "261" "259" "249" "242" "228" "223" "222" "215" "196" "185" "168" "137" "132" "125" "122" "113" "69" "48" "23" 
Union elements: 
"819" "818" "816" "809" "800" "799" "798" "797" "791" "784" "781" "775" "774" "767" "759" "757" "756" "754" "751" "750" "747" "741" "738" "735" "734" "731" "727" "713" "706" "704" "700" "696" "690" "687" "678" "670" "667" "666" "661" "658" "655" "648" "647" "646" "639" "633" "631" "627" "623" "622" "609" "608" "606" "600" "599" "598" "595" "592" "584" "583" "577" "574" "572" "567" "565" "561" "558" "548" "547" "546" "545" "543" "542" "540" "539" "538" "532" "525" "524" "521" "520" "517" "512" "511" "503" "498" "496" "494" "483" "473" "472" "471" "470" "469" "468" "467" "455" "450" "443" "440" "433" "424" "417" "412" "407" "398" "397" "380" "373" "368" "367" "363" "358" "357" "352" "351" "345" "339" "330" "328" "319" "313" "297" "295" "285" "279" "276" "272" "271" "266" "261" "260" "259" "250" "249" "242" "240" "236" "232" "230" "229" "228" "227" "223" "222" "215" "209" "202" "201" "196" "188" "187" "185" "180" "174" "169" "168" "137" "132" "130" "125" "122" "121" "113" "110" "105" "104" "83" "79" "74" "73" "69" "67" "66" "61" "56" "48" "26" "23" "16" "5" "2" 

Redescription R58 Rules: 

Dist: 87 0 0 0 0
W1R: RAVLTForgetting >= 3.0 <= 13.0 AND GDSATIS >= 0.0 <= 0.0 AND CDMEMORY >= 0.0 <= 0.0 
W2R: SPARE_AD >= -3.863311 <= -0.926784 AND AB42 >= 19.7 <= 102.8 AND Ventricles >= 15362.0 <= 118233.0 
JS: 0.4943181818181818
p-value :0.0
Support intersection: 87
Support union: 176

Covered examples (intersection): 
"736" "733" "715" "707" "689" "681" "676" "629" "628" "570" "550" "549" "541" "533" "529" "526" "523" "513" "510" "490" "476" "475" "459" "457" "444" "439" "438" "431" "422" "396" "392" "391" "385" "376" "350" "346" "344" "337" "326" "324" "322" "315" "311" "302" "298" "288" "286" "278" "274" "273" "267" "256" "252" "244" "243" "241" "221" "219" "210" "206" "184" "182" "178" "177" "171" "160" "156" "149" "142" "117" "111" "109" "107" "103" "97" "82" "70" "47" "46" "44" "43" "41" "12" "11" "7" "4" "1" 
Union elements: 
"787" "742" "736" "733" "728" "716" "715" "711" "707" "699" "693" "689" "686" "685" "681" "677" "676" "645" "629" "628" "625" "607" "581" "580" "578" "575" "573" "570" "560" "559" "557" "552" "550" "549" "541" "533" "529" "526" "523" "513" "510" "502" "490" "478" "476" "475" "464" "459" "457" "445" "444" "439" "438" "437" "431" "422" "420" "408" "396" "392" "391" "388" "387" "385" "382" "376" "372" "371" "369" "364" "350" "346" "344" "343" "337" "335" "334" "327" "326" "324" "322" "315" "311" "308" "305" "304" "303" "302" "301" "298" "293" "288" "286" "283" "278" "274" "273" "270" "267" "264" "256" "254" "252" "248" "244" "243" "241" "239" "238" "233" "231" "221" "219" "213" "210" "207" "206" "198" "197" "184" "182" "178" "177" "173" "171" "160" "156" "153" "151" "149" "146" "142" "135" "127" "117" "116" "112" "111" "109" "108" "107" "103" "99" "97" "87" "84" "82" "79" "77" "70" "65" "63" "58" "52" "47" "46" "45" "44" "43" "42" "41" "37" "35" "34" "29" "28" "25" "20" "15" "12" "11" "10" "9" "7" "4" "1" 

Redescription R59 Rules: 

Dist: 50 0 0 0 0
W1R: ADAS11 >= 1.0 <= 8.0 AND Q13SCORE >= 0.0 <= 0.0 AND CO8VOL >= 0.0 <= 0.0 AND CO8SEA >= 1.0 <= 1.0 AND CDMEMORY >= 0.0 <= 0.0 AND BCSWEATN >= 0.0 <= 0.0 
W2R: RCT6 >= 9.0 <= 25.0 AND RCT29 >= 0.1 <= 0.1 AND SPARE_AD >= -3.863311 <= -1.239542 AND RCT9 >= 3.1 <= 5.0 
JS: 0.45045045045045046
p-value :0.0
Support intersection: 50
Support union: 111

Covered examples (intersection): 
"743" "736" "733" "728" "715" "707" "699" "689" "686" "676" "645" "625" "573" "570" "557" "552" "535" "529" "502" "490" "475" "464" "444" "396" "391" "390" "385" "382" "371" "369" "344" "337" "288" "283" "256" "252" "241" "239" "221" "206" "176" "173" "160" "152" "82" "65" "63" "38" "13" "7" 
Union elements: 
"753" "743" "736" "733" "728" "724" "721" "716" "715" "708" "707" "705" "699" "689" "686" "680" "677" "676" "645" "628" "625" "610" "578" "576" "573" "570" "557" "552" "550" "549" "535" "529" "509" "502" "490" "488" "487" "475" "464" "444" "437" "431" "396" "391" "390" "385" "382" "371" "369" "366" "356" "346" "344" "343" "337" "327" "324" "308" "304" "303" "301" "288" "283" "278" "273" "256" "252" "244" "241" "239" "233" "221" "210" "207" "206" "197" "176" "173" "171" "160" "156" "152" "123" "117" "116" "111" "99" "97" "82" "81" "80" "77" "70" "65" "64" "63" "59" "55" "52" "47" "42" "41" "40" "38" "35" "29" "18" "15" "13" "10" "7" 

Redescription R60 Rules: 

Dist: 0 0 0 40 0
W1R: FAQ >= 0.0 <= 8.0 AND ADAS13 >= 3.0 <= 14.33 AND GDSATIS >= 0.0 <= 0.0 AND CDMEMORY >= 0.5 <= 1.0 
W2R: MCRPHIP1 >= 2.16732 <= 2.46538 AND PAI1 >= 1.5682 <= 2.33846 AND SPARE_AD >= -0.921452 <= 0.590396 AND PYY >= 1.27875 <= 2.14922 
JS: 0.3508771929824561
p-value :0.0
Support intersection: 40
Support union: 114

Covered examples (intersection): 
"810" "808" "778" "760" "752" "735" "703" "691" "644" "641" "632" "624" "612" "589" "587" "547" "522" "493" "491" "455" "442" "441" "386" "338" "320" "316" "290" "277" "269" "245" "230" "226" "216" "204" "162" "159" "126" "98" "89" "76" 
Union elements: 
"820" "817" "813" "810" "809" "808" "806" "804" "803" "802" "778" "762" "760" "752" "735" "732" "730" "729" "727" "725" "723" "711" "709" "703" "702" "696" "695" "691" "675" "670" "669" "664" "663" "653" "644" "642" "641" "637" "634" "632" "624" "612" "604" "600" "597" "589" "587" "585" "547" "545" "540" "522" "493" "491" "480" "463" "455" "454" "451" "442" "441" "430" "427" "418" "409" "386" "383" "360" "349" "348" "338" "325" "320" "316" "290" "279" "277" "269" "264" "263" "260" "258" "251" "245" "230" "226" "218" "217" "216" "204" "172" "170" "166" "165" "162" "159" "158" "157" "150" "141" "136" "126" "112" "101" "98" "94" "89" "78" "76" "71" "67" "55" "31" "24" 

Redescription R61 Rules: 

Dist: 0 0 0 41 3
W1R: ADAS13 >= 17.67 <= 32.33 AND MMFLAGDL >= 0.0 <= 0.0 AND CDRSB >= 1.0 <= 2.5 AND CDORIENT >= 0.5 <= 1.0 
W2R: RCT392 >= 0.6 <= 1.1 AND TNC >= 2.15534 <= 2.79029 AND P >= -2.11351 <= -0.85387 AND SPARE_AD >= 0.621448 <= 2.791977 
JS: 0.3120567375886525
p-value :4.440892098500626E-16
Support intersection: 44
Support union: 141

Covered examples (intersection): 
"799" "791" "775" "774" "751" "734" "713" "622" "598" "588" "577" "548" "543" "539" "537" "530" "525" "524" "519" "503" "492" "447" "432" "365" "352" "351" "332" "271" "266" "229" "223" "222" "209" "196" "193" "188" "155" "137" "125" "120" "110" "54" "26" "23" 
Union elements: 
"819" "817" "812" "807" "803" "800" "799" "796" "791" "784" "775" "774" "767" "765" "759" "756" "754" "751" "748" "747" "746" "738" "734" "731" "726" "713" "696" "688" "682" "670" "658" "655" "647" "646" "627" "623" "622" "620" "611" "608" "601" "598" "588" "577" "572" "567" "548" "543" "542" "539" "538" "537" "530" "527" "525" "524" "519" "518" "503" "499" "498" "495" "494" "492" "481" "474" "472" "469" "468" "447" "446" "440" "433" "432" "429" "424" "415" "397" "384" "367" "365" "357" "354" "352" "351" "349" "332" "330" "319" "297" "294" "276" "275" "272" "271" "266" "265" "261" "249" "242" "240" "237" "236" "229" "227" "224" "223" "222" "209" "201" "196" "194" "193" "188" "185" "169" "168" "161" "155" "154" "150" "145" "137" "125" "122" "120" "110" "100" "79" "75" "61" "56" "54" "53" "36" "33" "30" "27" "26" "23" "16" 

Redescription R62 Rules: 

Dist: 86 0 0 0 0
W1R: GDTOTAL >= 0.0 <= 1.0 AND RAVLTPercForgetting >= 11.111111 <= 83.333333 AND CDMEMORY >= 0.0 <= 0.0 AND CONMCXLA >= 15.0 <= 40.0 
W2R: RCT5 >= 22.0 <= 51.0 AND SPARE_AD >= -3.055137 <= -0.851444 
JS: 0.5276073619631901
p-value :0.0
Support intersection: 86
Support union: 163

Covered examples (intersection): 
"736" "733" "715" "689" "686" "681" "677" "621" "607" "580" "578" "573" "559" "551" "550" "549" "541" "533" "523" "513" "510" "490" "476" "475" "464" "459" "444" "439" "437" "431" "420" "396" "392" "390" "382" "376" "366" "350" "344" "326" "324" "311" "308" "302" "301" "293" "288" "283" "280" "278" "274" "256" "244" "243" "221" "219" "212" "210" "207" "206" "191" "178" "177" "173" "171" "160" "156" "151" "127" "116" "109" "82" "58" "52" "47" "45" "44" "43" "42" "25" "20" "15" "14" "11" "7" "4" 
Union elements: 
"755" "742" "736" "733" "728" "724" "716" "715" "711" "707" "699" "693" "689" "686" "685" "681" "677" "676" "628" "621" "613" "607" "590" "580" "578" "576" "573" "559" "552" "551" "550" "549" "541" "535" "533" "523" "513" "510" "509" "502" "490" "488" "478" "476" "475" "464" "459" "457" "445" "444" "439" "437" "431" "420" "396" "392" "390" "385" "382" "376" "372" "371" "369" "366" "356" "353" "350" "346" "344" "343" "335" "334" "326" "324" "322" "318" "315" "311" "309" "308" "303" "302" "301" "298" "293" "291" "288" "283" "280" "278" "274" "273" "264" "258" "256" "254" "252" "248" "244" "243" "239" "238" "233" "231" "221" "219" "212" "210" "207" "206" "197" "191" "186" "184" "182" "178" "177" "176" "173" "171" "160" "156" "151" "149" "142" "139" "127" "116" "112" "111" "109" "107" "103" "97" "87" "82" "77" "70" "60" "58" "52" "47" "46" "45" "44" "43" "42" "41" "40" "35" "29" "25" "22" "20" "18" "15" "14" "12" "11" "10" "9" "7" "4" 

Redescription R63 Rules: 

Dist: 0 0 0 74 0
W1R: RAVLTForgetting >= -2.0 <= 6.0 AND MMSE >= 27.0 <= 30.0 AND ADAS11 >= 2.0 <= 14.33 AND CDMEMORY >= 0.5 <= 1.0 
W2R: ICAM >= 1.11394 <= 2.02119 AND APOB >= 3.04139 <= 3.46982 AND SPARE_AD >= -0.834181 <= 0.590396 
JS: 0.3490566037735849
p-value :0.0
Support intersection: 74
Support union: 212

Covered examples (intersection): 
"815" "811" "806" "789" "780" "778" "777" "764" "752" "730" "720" "712" "709" "703" "669" "668" "659" "656" "644" "637" "617" "614" "612" "593" "571" "553" "534" "522" "514" "493" "489" "454" "451" "442" "411" "404" "403" "400" "386" "383" "378" "348" "338" "325" "320" "316" "296" "277" "269" "263" "247" "220" "217" "189" "179" "167" "166" "165" "158" "141" "136" "129" "126" "124" "118" "106" "101" "91" "89" "88" "71" "39" "31" "3" 
Union elements: 
"820" "815" "814" "811" "809" "808" "807" "806" "802" "801" "789" "787" "780" "778" "777" "775" "772" "770" "769" "765" "764" "762" "760" "759" "758" "752" "749" "740" "732" "731" "730" "727" "725" "723" "720" "712" "711" "709" "703" "702" "697" "696" "694" "692" "691" "687" "683" "682" "675" "674" "669" "668" "666" "664" "663" "659" "656" "653" "650" "648" "644" "643" "641" "640" "638" "637" "634" "624" "617" "615" "614" "612" "595" "593" "588" "587" "586" "585" "572" "571" "564" "562" "555" "554" "553" "547" "546" "534" "531" "530" "522" "518" "516" "514" "512" "505" "493" "491" "489" "483" "480" "473" "468" "465" "463" "461" "455" "454" "451" "447" "442" "441" "427" "418" "415" "413" "411" "409" "404" "403" "402" "400" "386" "383" "381" "378" "377" "375" "370" "364" "360" "349" "348" "342" "339" "338" "325" "321" "320" "316" "314" "313" "312" "296" "292" "281" "277" "271" "269" "268" "263" "260" "258" "257" "251" "250" "247" "246" "238" "235" "234" "230" "227" "226" "224" "220" "217" "216" "208" "204" "201" "198" "190" "189" "179" "167" "166" "165" "161" "159" "158" "145" "141" "136" "134" "131" "129" "128" "126" "124" "118" "114" "112" "110" "108" "106" "101" "98" "96" "92" "91" "89" "88" "76" "72" "71" "67" "64" "51" "39" "31" "3" 

Redescription R64 Rules: 

Dist: 86 0 0 0 0
W1R: BCDRYMTH >= 0.0 <= 0.0 AND Q3SCORE >= 0.0 <= 0.0 AND CDMEMORY >= 0.0 <= 0.0 
W2R: RCT8 >= 2.1 <= 6.5 AND HMT102 >= 32.0 <= 36.0 AND SPARE_AD >= -3.863311 <= -0.835075 
JS: 0.4777777777777778
p-value :0.0
Support intersection: 86
Support union: 180

Covered examples (intersection): 
"742" "724" "721" "717" "715" "707" "699" "686" "681" "677" "676" "607" "573" "559" "557" "549" "535" "529" "513" "510" "509" "500" "488" "475" "464" "457" "444" "437" "431" "420" "416" "392" "391" "385" "382" "372" "369" "366" "343" "318" "315" "309" "308" "303" "301" "286" "283" "280" "278" "270" "256" "241" "239" "221" "219" "212" "191" "186" "182" "181" "177" "173" "171" "160" "152" "142" "139" "117" "116" "107" "103" "97" "82" "70" "65" "52" "44" "41" "29" "28" "25" "20" "12" "10" "4" "1" 
Union elements: 
"802" "787" "755" "753" "743" "742" "736" "733" "724" "721" "717" "716" "715" "711" "707" "705" "699" "693" "689" "686" "685" "683" "681" "677" "676" "649" "645" "613" "610" "607" "600" "590" "581" "580" "578" "573" "570" "560" "559" "557" "552" "551" "549" "545" "541" "535" "533" "529" "526" "523" "513" "510" "509" "508" "500" "497" "490" "488" "487" "478" "476" "475" "464" "462" "457" "445" "444" "439" "438" "437" "431" "427" "425" "422" "420" "416" "408" "396" "392" "391" "388" "385" "382" "379" "376" "372" "371" "369" "366" "353" "346" "344" "343" "335" "327" "322" "318" "315" "309" "308" "304" "303" "302" "301" "293" "291" "286" "284" "283" "280" "278" "270" "258" "256" "254" "248" "241" "239" "238" "221" "219" "213" "212" "198" "197" "191" "186" "182" "181" "178" "177" "176" "175" "173" "171" "160" "152" "142" "139" "117" "116" "112" "109" "107" "103" "97" "87" "84" "82" "81" "80" "77" "76" "70" "65" "64" "63" "60" "55" "52" "47" "46" "44" "41" "40" "37" "34" "29" "28" "25" "22" "20" "18" "13" "12" "11" "10" "7" "4" "1" 

Redescription R65 Rules: 

Dist: 0 0 0 73 2
W1R: BCDPMOOD >= 0.0 <= 0.0 AND Q8SCORE >= 0.0 <= 5.0 AND Q4SCORE >= 0.0 <= 6.0 AND CDMEMORY >= 0.5 <= 1.0 
W2R: SPARE_AD >= -0.854503 <= 0.379961 AND Entorhinal >= 3042.0 <= 5660.0 AND MMP10 >= -1.72125 <= -0.95861 
JS: 0.3605769230769231
p-value :0.0
Support intersection: 75
Support union: 208

Covered examples (intersection): 
"811" "806" "804" "789" "760" "752" "730" "723" "718" "712" "703" "695" "691" "674" "669" "668" "663" "656" "653" "644" "634" "624" "613" "609" "593" "592" "589" "564" "562" "522" "514" "507" "505" "493" "491" "489" "470" "463" "455" "451" "442" "413" "411" "386" "348" "338" "325" "320" "316" "290" "281" "277" "269" "250" "245" "235" "230" "226" "218" "216" "172" "170" "167" "165" "162" "159" "158" "128" "124" "101" "92" "89" "71" "39" "21" 
Union elements: 
"820" "817" "816" "811" "810" "808" "806" "804" "802" "789" "781" "780" "778" "777" "770" "767" "763" "760" "758" "752" "732" "731" "730" "729" "723" "720" "718" "712" "710" "704" "703" "702" "695" "692" "691" "687" "682" "675" "674" "669" "668" "664" "663" "656" "653" "650" "648" "644" "641" "640" "637" "634" "633" "632" "624" "622" "617" "615" "613" "612" "609" "604" "600" "597" "595" "593" "592" "589" "587" "586" "585" "564" "562" "554" "547" "546" "545" "539" "534" "527" "522" "521" "514" "507" "505" "499" "494" "493" "491" "489" "483" "470" "463" "455" "454" "453" "451" "450" "442" "441" "440" "430" "429" "427" "415" "413" "411" "404" "403" "402" "400" "399" "386" "381" "380" "378" "375" "370" "355" "352" "349" "348" "342" "338" "333" "325" "320" "317" "316" "314" "306" "300" "299" "297" "292" "290" "281" "279" "277" "269" "264" "263" "261" "258" "253" "251" "250" "247" "245" "235" "230" "226" "220" "218" "217" "216" "208" "204" "196" "187" "179" "174" "172" "170" "169" "167" "166" "165" "162" "159" "158" "157" "150" "144" "141" "136" "128" "126" "124" "119" "118" "114" "112" "108" "105" "104" "101" "98" "95" "92" "89" "88" "85" "83" "78" "76" "71" "68" "67" "64" "60" "55" "39" "31" "24" "22" "21" "9" 

Redescription R66 Rules: 

Dist: 70 0 0 0 0
W1R: GDALIVE >= 0.0 <= 0.0 AND Q1SCORE >= 3.0 <= 5.67 AND CDMEMORY >= 0.0 <= 0.0 
W2R: HMT15 >= 54.3 <= 88.0 AND SPARE_AD >= -3.863311 <= -0.926784 AND Ventricles >= 17003.0 <= 118233.0 
JS: 0.4268292682926829
p-value :0.0
Support intersection: 70
Support union: 164

Covered examples (intersection): 
"755" "733" "717" "707" "689" "686" "681" "629" "625" "607" "580" "573" "570" "559" "552" "529" "510" "476" "464" "459" "457" "437" "422" "408" "391" "385" "376" "350" "344" "343" "337" "327" "326" "324" "311" "309" "302" "291" "286" "274" "273" "244" "243" "233" "221" "212" "210" "207" "206" "191" "184" "182" "181" "178" "160" "146" "107" "84" "82" "70" "47" "46" "44" "37" "28" "25" "20" "11" "4" "1" 
Union elements: 
"755" "753" "742" "736" "733" "728" "717" "716" "711" "707" "693" "689" "686" "685" "683" "681" "677" "676" "645" "629" "628" "625" "607" "580" "578" "576" "573" "570" "560" "559" "557" "552" "551" "549" "529" "526" "523" "513" "510" "500" "487" "478" "476" "464" "462" "459" "457" "445" "444" "439" "438" "437" "431" "422" "420" "416" "408" "405" "396" "392" "391" "388" "387" "385" "376" "371" "366" "350" "346" "344" "343" "337" "335" "334" "327" "326" "324" "322" "311" "309" "303" "302" "301" "293" "291" "289" "288" "286" "283" "280" "278" "274" "273" "270" "267" "264" "256" "254" "248" "244" "243" "241" "238" "233" "231" "221" "213" "212" "210" "207" "206" "198" "191" "184" "182" "181" "178" "177" "175" "171" "160" "156" "152" "149" "146" "142" "135" "127" "117" "112" "111" "109" "108" "107" "103" "97" "84" "82" "81" "80" "79" "70" "65" "63" "52" "47" "46" "45" "44" "43" "41" "37" "34" "29" "28" "25" "22" "20" "15" "14" "12" "11" "4" "1" 

Redescription R67 Rules: 

Dist: 0 0 0 48 0
W1R: Q8SCORE >= 0.0 <= 4.0 AND NXTREMOR >= 0.0 <= 0.0 AND CDORIENT >= 0.0 <= 0.0 AND CDMEMORY >= 0.5 <= 1.0 
W2R: TNC >= 2.17609 <= 2.85187 AND PDGF >= 2.63949 <= 4.18184 AND SPARE_AD >= -0.854503 <= 0.598349 AND APOAII >= 2.35025 <= 2.75587 
JS: 0.3380281690140845
p-value :0.0
Support intersection: 48
Support union: 142

Covered examples (intersection): 
"811" "810" "780" "778" "770" "760" "752" "732" "730" "727" "675" "669" "653" "644" "637" "634" "632" "613" "609" "589" "553" "522" "521" "483" "463" "451" "442" "441" "380" "348" "338" "320" "296" "290" "269" "250" "235" "230" "165" "162" "158" "157" "126" "118" "101" "95" "92" "71" 
Union elements: 
"816" "815" "813" "811" "810" "809" "808" "804" "787" "780" "778" "777" "772" "770" "769" "764" "760" "752" "735" "732" "730" "727" "723" "718" "711" "704" "703" "696" "695" "691" "687" "683" "675" "673" "670" "669" "666" "659" "653" "650" "644" "640" "638" "637" "634" "632" "617" "613" "612" "609" "606" "600" "592" "589" "587" "572" "564" "553" "547" "546" "522" "521" "512" "491" "483" "473" "463" "455" "454" "451" "442" "441" "429" "418" "413" "411" "409" "404" "402" "383" "380" "378" "377" "373" "370" "363" "357" "348" "342" "339" "338" "320" "316" "313" "296" "290" "281" "269" "263" "258" "251" "250" "245" "235" "230" "228" "227" "226" "220" "218" "216" "201" "183" "174" "172" "167" "166" "165" "164" "162" "159" "158" "157" "147" "144" "141" "136" "126" "119" "118" "114" "112" "102" "101" "98" "95" "92" "85" "71" "31" "24" "17" 

Redescription R68 Rules: 

Dist: 51 0 0 0 0
W1R: Q13SCORE >= 0.0 <= 0.0 AND CO8VOL >= 0.0 <= 0.0 AND CO8SEA >= 1.0 <= 1.0 AND ADAS11 >= 1.0 <= 8.0 AND CDMEMORY >= 0.0 <= 0.0 
W2R: RCT6 >= 9.0 <= 25.0 AND RCT29 >= 0.1 <= 0.1 AND SPARE_AD >= -3.863311 <= -1.239542 AND RCT9 >= 3.1 <= 5.0 
JS: 0.45132743362831856
p-value :0.0
Support intersection: 51
Support union: 113

Covered examples (intersection): 
"743" "736" "733" "728" "715" "707" "699" "689" "686" "676" "645" "625" "573" "570" "557" "552" "535" "529" "502" "490" "475" "464" "444" "396" "391" "390" "385" "382" "371" "369" "344" "337" "288" "283" "256" "252" "241" "239" "221" "206" "176" "173" "160" "152" "82" "70" "65" "63" "38" "13" "7" 
Union elements: 
"753" "743" "736" "733" "728" "724" "721" "716" "715" "708" "707" "705" "699" "689" "686" "680" "677" "676" "645" "628" "625" "610" "578" "576" "573" "570" "557" "552" "550" "549" "535" "529" "509" "502" "490" "488" "487" "475" "464" "444" "437" "431" "396" "391" "390" "385" "382" "371" "369" "366" "356" "346" "344" "343" "337" "327" "324" "308" "304" "303" "301" "288" "283" "278" "273" "256" "252" "244" "241" "239" "233" "221" "219" "210" "207" "206" "197" "176" "173" "171" "160" "156" "152" "123" "117" "116" "111" "99" "97" "82" "81" "80" "77" "70" "65" "64" "63" "59" "55" "52" "47" "46" "42" "41" "40" "38" "35" "29" "18" "15" "13" "10" "7" 

Redescription R69 Rules: 

Dist: 94 0 0 0 0
W1R: GDTOTAL >= 0.0 <= 1.0 AND RAVLTPercForgetting >= 12.5 <= 83.333333 AND CDMEMORY >= 0.0 <= 0.0 
W2R: RCT5 >= 21.0 <= 51.0 AND SPARE_AD >= -3.055137 <= -0.896707 
JS: 0.5562130177514792
p-value :0.0
Support intersection: 94
Support union: 169

Covered examples (intersection): 
"736" "733" "715" "699" "689" "686" "681" "677" "629" "607" "580" "578" "573" "559" "550" "549" "541" "535" "533" "523" "513" "510" "490" "476" "475" "464" "459" "444" "439" "437" "431" "420" "396" "392" "390" "385" "382" "376" "369" "366" "350" "344" "343" "326" "324" "311" "308" "302" "301" "293" "288" "283" "280" "278" "274" "256" "252" "244" "243" "221" "219" "212" "210" "207" "206" "191" "184" "178" "177" "173" "171" "160" "156" "151" "127" "116" "109" "107" "82" "58" "52" "47" "45" "44" "43" "42" "29" "25" "20" "15" "14" "11" "7" "4" 
Union elements: 
"755" "742" "736" "733" "728" "716" "715" "711" "707" "699" "693" "689" "686" "685" "681" "677" "676" "629" "628" "621" "607" "590" "580" "578" "576" "573" "570" "559" "552" "550" "549" "541" "535" "533" "523" "513" "510" "509" "502" "490" "488" "478" "476" "475" "464" "459" "457" "445" "444" "439" "437" "431" "420" "396" "392" "391" "390" "388" "385" "382" "376" "372" "371" "369" "366" "364" "356" "353" "350" "346" "344" "343" "337" "335" "334" "326" "324" "322" "318" "315" "311" "309" "308" "303" "302" "301" "298" "293" "291" "288" "283" "280" "278" "274" "273" "264" "258" "256" "254" "252" "248" "244" "243" "239" "238" "233" "231" "221" "219" "212" "210" "207" "206" "197" "191" "186" "184" "182" "178" "177" "176" "173" "171" "160" "156" "151" "149" "142" "139" "127" "116" "112" "111" "109" "107" "103" "97" "87" "82" "76" "70" "60" "58" "52" "47" "46" "45" "44" "43" "42" "41" "40" "38" "35" "29" "28" "25" "22" "20" "18" "15" "14" "12" "11" "10" "9" "7" "4" "1" 

Redescription R70 Rules: 

Dist: 0 0 0 60 0
W1R: MMSE >= 27.0 <= 30.0 AND CDHOME >= 0.0 <= 0.0 AND CDMEMORY >= 0.5 <= 1.0 
W2R: FGF4 >= 1.87506 <= 3.02531 AND SPARE_AD >= -0.854503 <= 0.590396 AND A >= 1.0 <= 3.14922 AND IP >= 2.47276 <= 3.16732 AND Fusiform >= 15773.0 <= 22690.0 
JS: 0.3333333333333333
p-value :0.0
Support intersection: 60
Support union: 180

Covered examples (intersection): 
"811" "810" "808" "806" "780" "777" "770" "763" "752" "730" "712" "709" "703" "695" "691" "682" "674" "669" "663" "656" "615" "614" "612" "593" "555" "522" "489" "442" "418" "411" "404" "400" "386" "383" "325" "320" "316" "290" "269" "245" "235" "217" "216" "208" "189" "183" "159" "158" "157" "141" "124" "118" "95" "92" "85" "78" "71" "39" "31" "3" 
Union elements: 
"820" "817" "815" "814" "813" "812" "811" "810" "808" "806" "804" "794" "787" "780" "777" "770" "766" "763" "762" "752" "748" "735" "730" "720" "712" "711" "709" "703" "702" "695" "691" "687" "682" "674" "673" "669" "668" "666" "664" "663" "659" "656" "653" "652" "648" "647" "644" "642" "638" "637" "634" "624" "617" "615" "614" "613" "612" "610" "593" "588" "585" "572" "571" "555" "527" "522" "516" "515" "514" "512" "505" "493" "489" "484" "470" "468" "455" "454" "451" "446" "442" "430" "427" "418" "415" "411" "409" "404" "403" "402" "400" "386" "383" "380" "379" "378" "375" "363" "360" "355" "348" "342" "338" "332" "331" "330" "325" "321" "320" "316" "292" "290" "271" "269" "262" "258" "251" "250" "247" "245" "235" "226" "224" "220" "217" "216" "208" "202" "201" "193" "190" "189" "183" "174" "172" "170" "167" "166" "165" "161" "159" "158" "157" "150" "148" "147" "144" "143" "141" "131" "129" "126" "124" "118" "110" "108" "106" "101" "100" "98" "96" "95" "92" "89" "88" "85" "78" "76" "71" "67" "64" "56" "49" "39" "31" "27" "24" "22" "17" "3" 

Redescription R71 Rules: 

Dist: 45 0 0 0 0
W1R: MMHAND >= 1.0 <= 1.0 AND GDSATIS >= 0.0 <= 0.0 AND Q3SCORE >= 1.0 <= 2.0 AND CDMEMORY >= 0.0 <= 0.0 
W2R: HMT15 >= 32.0 <= 67.9 AND SPARE_AD >= -3.863311 <= -1.118926 AND RCT11 >= 87.0 <= 200.0 AND RCT1 >= 0.2 <= 1.1 
JS: 0.35714285714285715
p-value :0.0
Support intersection: 45
Support union: 126

Covered examples (intersection): 
"755" "733" "728" "693" "629" "628" "625" "580" "578" "570" "541" "526" "502" "490" "408" "387" "376" "344" "337" "326" "311" "302" "298" "293" "288" "274" "252" "233" "206" "184" "151" "149" "146" "127" "99" "80" "63" "58" "45" "43" "38" "37" "14" "13" "7" 
Union elements: 
"755" "743" "742" "736" "733" "728" "717" "716" "707" "693" "689" "686" "677" "676" "645" "629" "628" "625" "621" "610" "590" "580" "578" "576" "575" "570" "552" "551" "550" "541" "535" "533" "526" "523" "510" "502" "490" "476" "462" "459" "437" "431" "422" "408" "405" "396" "392" "391" "390" "387" "385" "382" "376" "369" "356" "353" "344" "337" "326" "324" "311" "308" "305" "302" "298" "293" "288" "283" "274" "273" "267" "256" "252" "244" "243" "238" "233" "231" "221" "219" "210" "207" "206" "191" "184" "181" "178" "177" "156" "151" "149" "146" "142" "139" "135" "127" "123" "117" "116" "111" "109" "108" "103" "99" "84" "80" "77" "70" "65" "63" "58" "46" "45" "43" "42" "41" "38" "37" "35" "28" "14" "13" "11" "9" "7" "1" 

Redescription R72 Rules: 

Dist: 76 0 0 0 0
W1R: CO8GEM >= 1.0 <= 1.0 AND CO8COIN >= 1.0 <= 1.0 AND CDMEMORY >= 0.0 <= 0.0 
W2R: SPARE_AD >= -3.863311 <= -0.921809 AND RCT12 >= 6.1 <= 7.2 
JS: 0.4444444444444444
p-value :0.0
Support intersection: 76
Support union: 171

Covered examples (intersection): 
"755" "743" "742" "736" "721" "705" "699" "693" "689" "681" "676" "645" "629" "625" "607" "590" "580" "570" "559" "550" "541" "535" "533" "526" "513" "510" "488" "476" "475" "420" "408" "391" "390" "388" "387" "385" "382" "369" "366" "350" "346" "343" "337" "322" "309" "303" "302" "301" "298" "273" "244" "243" "241" "239" "233" "219" "186" "173" "171" "153" "152" "149" "111" "99" "80" "70" "65" "58" "52" "47" "46" "41" "29" "15" "12" "4" 
Union elements: 
"802" "787" "755" "753" "743" "742" "736" "721" "717" "708" "705" "699" "693" "689" "686" "683" "681" "680" "676" "665" "649" "645" "629" "628" "625" "607" "590" "581" "580" "578" "576" "570" "559" "557" "550" "549" "541" "535" "533" "529" "526" "523" "513" "510" "508" "502" "500" "497" "488" "478" "476" "475" "464" "457" "445" "439" "431" "425" "422" "420" "408" "396" "391" "390" "388" "387" "385" "382" "379" "376" "371" "369" "366" "364" "353" "350" "346" "344" "343" "337" "335" "327" "322" "318" "315" "311" "309" "304" "303" "302" "301" "298" "293" "291" "289" "288" "286" "278" "274" "273" "270" "264" "256" "254" "248" "244" "243" "241" "239" "233" "219" "212" "210" "203" "198" "197" "186" "184" "182" "181" "177" "176" "175" "173" "171" "160" "156" "153" "152" "149" "146" "139" "135" "127" "111" "109" "107" "103" "99" "84" "82" "81" "80" "79" "77" "70" "65" "64" "63" "59" "58" "55" "52" "47" "46" "45" "43" "42" "41" "40" "37" "35" "34" "29" "28" "22" "18" "15" "12" "9" "4" 

Redescription R73 Rules: 

Dist: 0 0 0 41 27
W1R: MMSE >= 24.0 <= 30.0 AND ADAS13 >= 21.33 <= 54.67 AND ADAS11 >= 13.67 <= 42.67 
W2R: HBEGFGF >= 0.81291 <= 2.15836 AND APOCI >= 2.4624 <= 3.02119 AND APOAIV >= 0.74819 <= 1.27875 AND SPARE_AD >= 0.598349 <= 2.401697 
JS: 0.3285024154589372
p-value :5.551115123125783E-16
Support intersection: 68
Support union: 207

Covered examples (intersection): 
"814" "799" "798" "797" "795" "793" "791" "788" "776" "771" "761" "756" "754" "750" "748" "746" "745" "741" "738" "710" "690" "651" "647" "646" "627" "601" "599" "596" "591" "588" "561" "532" "528" "517" "503" "495" "481" "472" "446" "432" "397" "394" "389" "384" "367" "352" "351" "336" "329" "307" "285" "266" "227" "223" "205" "199" "168" "163" "154" "122" "121" "120" "49" "48" "27" "26" "23" "5" 
Union elements: 
"817" "814" "812" "805" "800" "799" "798" "797" "796" "795" "794" "793" "792" "791" "790" "788" "785" "782" "781" "776" "775" "773" "771" "769" "766" "763" "761" "759" "756" "754" "751" "750" "748" "746" "745" "741" "738" "737" "726" "710" "706" "696" "690" "684" "670" "667" "665" "658" "652" "651" "650" "647" "646" "643" "642" "640" "639" "633" "630" "627" "626" "609" "608" "606" "605" "601" "599" "596" "594" "591" "588" "584" "568" "566" "565" "561" "558" "537" "532" "528" "527" "525" "524" "519" "517" "515" "503" "501" "495" "494" "492" "485" "484" "482" "481" "480" "473" "472" "471" "469" "467" "461" "452" "449" "446" "440" "436" "434" "433" "432" "429" "428" "421" "414" "412" "406" "399" "398" "397" "395" "394" "389" "384" "381" "375" "373" "367" "361" "359" "354" "352" "351" "347" "339" "336" "331" "330" "329" "321" "319" "313" "310" "307" "300" "294" "285" "276" "272" "271" "266" "265" "259" "255" "251" "242" "237" "234" "232" "229" "228" "227" "223" "222" "211" "208" "205" "201" "199" "194" "192" "185" "183" "172" "168" "163" "154" "148" "147" "137" "122" "121" "120" "113" "110" "100" "96" "93" "90" "75" "69" "68" "62" "61" "56" "54" "50" "49" "48" "36" "33" "30" "27" "26" "23" "19" "5" "3" 

Redescription R74 Rules: 

Dist: 40 0 0 0 0
W1R: GDTOTAL >= 1.0 <= 2.0 AND CO8BOARD >= 1.0 <= 1.0 AND CDMEMORY >= 0.0 <= 0.0 
W2R: SPARE_AD >= -3.863311 <= -1.060558 AND BAT126 >= 130.0 <= 453.0 
JS: 0.34782608695652173
p-value :0.0
Support intersection: 40
Support union: 115

Covered examples (intersection): 
"743" "728" "721" "689" "573" "526" "464" "462" "444" "408" "391" "390" "353" "337" "327" "318" "309" "303" "288" "286" "244" "241" "233" "210" "177" "176" "171" "151" "142" "139" "117" "99" "84" "80" "70" "65" "45" "43" "15" "11" 
Union elements: 
"753" "743" "728" "721" "717" "716" "708" "707" "699" "693" "689" "676" "625" "621" "581" "578" "575" "573" "570" "560" "557" "552" "551" "550" "549" "541" "535" "529" "526" "509" "502" "500" "487" "476" "475" "464" "462" "457" "445" "444" "439" "437" "431" "408" "405" "391" "390" "387" "385" "376" "371" "369" "353" "350" "344" "343" "337" "327" "324" "322" "318" "315" "311" "309" "303" "288" "286" "284" "280" "274" "270" "258" "252" "248" "244" "241" "239" "233" "219" "210" "206" "191" "177" "176" "173" "171" "160" "151" "146" "142" "139" "123" "117" "116" "99" "97" "87" "84" "81" "80" "79" "70" "65" "58" "55" "46" "45" "43" "41" "40" "34" "29" "15" "13" "11" 

Redescription R75 Rules: 

Dist: 46 0 0 0 0
W1R: RAVLTForgetting >= 3.0 <= 13.0 AND Q3SCORE >= 0.0 <= 0.0 AND CDMEMORY >= 0.0 <= 0.0 
W2R: HMT15 >= 54.0 <= 81.9 AND HMT102 >= 32.0 <= 35.0 AND SPARE_AD >= -3.863311 <= -0.835075 AND Ventricles >= 28288.0 <= 118233.0 
JS: 0.37398373983739835
p-value :0.0
Support intersection: 46
Support union: 123

Covered examples (intersection): 
"724" "707" "689" "681" "677" "607" "549" "513" "510" "500" "476" "457" "444" "437" "431" "416" "392" "391" "371" "350" "346" "322" "301" "286" "278" "270" "256" "241" "210" "182" "178" "177" "171" "142" "117" "109" "107" "97" "82" "70" "47" "46" "44" "10" "4" "1" 
Union elements: 
"742" "736" "733" "724" "715" "707" "689" "686" "685" "683" "681" "677" "676" "665" "613" "607" "600" "573" "570" "560" "559" "549" "529" "523" "513" "510" "509" "500" "497" "488" "478" "476" "475" "464" "457" "445" "444" "439" "438" "437" "431" "427" "422" "416" "408" "396" "392" "391" "388" "387" "385" "382" "376" "372" "371" "350" "346" "343" "335" "334" "327" "324" "322" "315" "309" "308" "304" "303" "301" "291" "286" "283" "278" "273" "270" "256" "254" "248" "243" "241" "239" "221" "219" "212" "210" "206" "198" "197" "191" "182" "181" "178" "177" "173" "171" "160" "156" "142" "117" "116" "109" "107" "103" "97" "87" "82" "79" "77" "76" "70" "65" "52" "47" "46" "44" "41" "28" "25" "12" "11" "10" "4" "1" 

Redescription R76 Rules: 

Dist: 0 0 0 59 0
W1R: RAVLTPercForgetting >= -25.0 <= 62.5 AND CDHOME >= 0.0 <= 0.0 AND CDMEMORY >= 0.5 <= 1.0 
W2R: ICAM >= 1.11394 <= 2.07918 AND SPARE_AD >= -0.843696 <= 0.590396 AND CD5L >= 3.4133 <= 4.00432 
JS: 0.34104046242774566
p-value :0.0
Support intersection: 59
Support union: 173

Covered examples (intersection): 
"815" "811" "803" "780" "752" "730" "720" "703" "700" "691" "669" "656" "653" "644" "637" "624" "617" "614" "612" "595" "593" "592" "547" "522" "489" "483" "480" "454" "442" "411" "404" "400" "399" "386" "380" "325" "269" "247" "230" "217" "216" "170" "167" "166" "165" "159" "158" "126" "124" "118" "106" "101" "98" "92" "89" "39" "31" "21" "3" 
Union elements: 
"820" "816" "815" "811" "809" "803" "789" "787" "780" "778" "777" "774" "770" "769" "765" "764" "763" "762" "752" "748" "747" "738" "730" "727" "725" "720" "712" "711" "709" "703" "702" "700" "691" "683" "682" "675" "674" "670" "669" "668" "664" "663" "656" "655" "653" "648" "644" "643" "641" "638" "637" "624" "617" "614" "613" "612" "609" "598" "595" "593" "592" "587" "585" "562" "558" "553" "548" "547" "546" "545" "534" "527" "522" "521" "519" "516" "514" "512" "507" "494" "493" "491" "489" "486" "483" "481" "480" "473" "468" "463" "461" "454" "448" "442" "441" "427" "417" "413" "412" "411" "409" "404" "402" "400" "399" "386" "383" "381" "380" "364" "363" "360" "352" "348" "342" "339" "325" "321" "316" "300" "297" "292" "281" "279" "269" "260" "258" "251" "250" "247" "230" "226" "224" "220" "217" "216" "208" "204" "201" "198" "189" "180" "179" "172" "170" "167" "166" "165" "159" "158" "136" "134" "129" "126" "124" "118" "106" "105" "101" "98" "95" "92" "91" "89" "88" "76" "71" "64" "39" "31" "22" "21" "3" 

Redescription R77 Rules: 

Dist: 75 0 0 0 0
W1R: CO8GEM >= 1.0 <= 1.0 AND CO8COIN >= 1.0 <= 1.0 AND CDMEMORY >= 0.0 <= 0.0 
W2R: SPARE_AD >= -3.863311 <= -0.926784 AND RCT12 >= 6.2 <= 7.2 
JS: 0.4411764705882353
p-value :0.0
Support intersection: 75
Support union: 170

Covered examples (intersection): 
"755" "743" "742" "736" "721" "705" "699" "693" "689" "681" "676" "645" "629" "625" "607" "590" "580" "570" "559" "550" "541" "535" "533" "526" "513" "510" "476" "475" "420" "408" "391" "390" "388" "387" "385" "382" "369" "366" "350" "346" "343" "337" "322" "309" "303" "302" "301" "298" "273" "244" "243" "241" "239" "233" "219" "186" "173" "171" "153" "152" "149" "111" "99" "80" "70" "65" "58" "52" "47" "46" "41" "29" "15" "12" "4" 
Union elements: 
"802" "787" "755" "753" "743" "742" "736" "721" "717" "708" "705" "699" "693" "689" "686" "683" "681" "680" "676" "665" "649" "645" "629" "628" "625" "607" "590" "581" "580" "578" "576" "570" "559" "557" "550" "549" "541" "535" "533" "529" "526" "523" "513" "510" "508" "502" "500" "497" "488" "478" "476" "475" "464" "457" "445" "439" "431" "425" "422" "420" "408" "396" "391" "390" "388" "387" "385" "382" "376" "371" "369" "366" "364" "353" "350" "346" "344" "343" "337" "335" "327" "322" "318" "315" "311" "309" "304" "303" "302" "301" "298" "293" "291" "289" "288" "286" "278" "274" "273" "270" "264" "256" "254" "248" "244" "243" "241" "239" "233" "219" "212" "210" "203" "198" "197" "186" "184" "182" "181" "177" "176" "175" "173" "171" "160" "156" "153" "152" "149" "146" "139" "135" "127" "111" "109" "107" "103" "99" "84" "82" "81" "80" "79" "77" "70" "65" "64" "63" "59" "58" "55" "52" "47" "46" "45" "43" "42" "41" "40" "37" "35" "34" "29" "28" "22" "18" "15" "12" "9" "4" 

Redescription R78 Rules: 

Dist: 0 0 0 49 0
W1R: FAQ >= 0.0 <= 8.0 AND ADAS13 >= 3.0 <= 14.33 AND GDSATIS >= 0.0 <= 0.0 AND CDMEMORY >= 0.5 <= 1.0 
W2R: MCRPHIP1 >= 2.16732 <= 2.57054 AND PAI1 >= 1.5682 <= 2.33846 AND SPARE_AD >= -0.921452 <= 0.590396 
JS: 0.35766423357664234
p-value :0.0
Support intersection: 49
Support union: 137

Covered examples (intersection): 
"810" "808" "804" "778" "760" "752" "735" "732" "730" "703" "695" "691" "675" "664" "644" "641" "637" "632" "624" "612" "589" "587" "547" "522" "493" "491" "455" "442" "441" "386" "338" "320" "316" "290" "277" "269" "245" "230" "226" "218" "216" "204" "162" "159" "158" "126" "98" "89" "76" 
Union elements: 
"820" "817" "813" "810" "809" "808" "806" "804" "803" "802" "801" "778" "777" "773" "770" "764" "762" "760" "752" "735" "732" "730" "729" "727" "725" "723" "711" "709" "703" "702" "696" "695" "691" "675" "670" "669" "664" "663" "659" "653" "652" "644" "642" "641" "637" "634" "632" "624" "614" "612" "604" "600" "597" "589" "587" "585" "547" "545" "540" "522" "514" "493" "491" "489" "480" "463" "461" "455" "454" "451" "442" "441" "430" "427" "418" "409" "386" "383" "378" "360" "349" "348" "338" "325" "320" "316" "296" "290" "279" "277" "269" "264" "263" "260" "258" "251" "245" "230" "226" "218" "217" "216" "204" "198" "172" "170" "166" "165" "162" "159" "158" "157" "150" "141" "136" "129" "126" "118" "112" "108" "101" "98" "95" "94" "91" "89" "88" "78" "76" "72" "71" "67" "55" "39" "31" "24" "21" 

Redescription R79 Rules: 

Dist: 0 0 0 45 24
W1R: MMSE >= 24.0 <= 30.0 AND ADAS13 >= 21.33 <= 49.33 AND ADAS11 >= 13.67 <= 34.33 AND BCDROWSY >= 0.0 <= 0.0 
W2R: APOCI >= 2.4624 <= 3.02119 AND APOAIV >= 0.74819 <= 1.27875 AND SPARE_AD >= 0.598349 <= 2.401697 
JS: 0.3317307692307692
p-value :1.4432899320127035E-15
Support intersection: 69
Support union: 208

Covered examples (intersection): 
"814" "799" "798" "797" "793" "791" "788" "776" "771" "761" "756" "754" "750" "748" "746" "745" "741" "738" "690" "651" "647" "646" "627" "601" "599" "596" "591" "588" "561" "532" "528" "525" "524" "517" "503" "495" "492" "481" "471" "446" "432" "397" "394" "389" "384" "367" "352" "351" "336" "329" "307" "266" "227" "223" "205" "199" "168" "163" "154" "122" "121" "120" "100" "48" "27" "26" "23" "19" "5" 
Union elements: 
"814" "812" "805" "800" "799" "798" "797" "796" "795" "794" "793" "792" "791" "790" "788" "785" "782" "776" "775" "771" "769" "766" "763" "762" "761" "759" "756" "754" "751" "750" "748" "746" "745" "741" "738" "726" "710" "706" "696" "694" "690" "684" "670" "667" "665" "658" "652" "651" "650" "647" "646" "643" "642" "640" "639" "630" "627" "626" "611" "608" "606" "605" "601" "599" "597" "596" "594" "591" "588" "586" "585" "584" "574" "568" "565" "561" "558" "539" "537" "532" "528" "525" "524" "519" "517" "515" "511" "503" "501" "495" "494" "492" "486" "485" "484" "482" "481" "480" "479" "473" "472" "471" "469" "452" "446" "440" "434" "433" "432" "430" "428" "421" "415" "414" "412" "406" "402" "399" "398" "397" "394" "389" "384" "381" "375" "373" "367" "361" "359" "354" "352" "351" "347" "339" "336" "333" "331" "330" "329" "321" "319" "310" "307" "300" "285" "276" "272" "271" "266" "265" "259" "257" "255" "251" "242" "237" "234" "232" "229" "228" "227" "223" "222" "211" "208" "205" "201" "199" "194" "185" "183" "172" "168" "163" "154" "148" "147" "137" "133" "131" "122" "121" "120" "113" "110" "100" "96" "93" "83" "75" "69" "68" "62" "61" "56" "54" "50" "49" "48" "36" "27" "26" "24" "23" "19" "17" "5" "3" 

Redescription R80 Rules: 

Dist: 0 0 0 60 3
W1R: COT1SCOR >= 0.0 <= 4.0 AND ADAS13 >= 20.0 <= 36.33 AND CDRSB >= 0.5 <= 2.5 AND BCBREATH >= 0.0 <= 0.0 AND BCNAUSEA >= 0.0 <= 0.0 
W2R: EPTHLDNA >= -1.4318 <= 0.73239 AND P >= -2.13668 <= -0.85387 AND SPARE_AD >= 0.092167 <= 2.791977 AND Entorhinal >= 1426.0 <= 3166.0 
JS: 0.31343283582089554
p-value :1.7763568394002505E-14
Support intersection: 63
Support union: 201

Covered examples (intersection): 
"814" "803" "800" "799" "797" "794" "761" "748" "738" "734" "709" "706" "687" "646" "599" "584" "574" "561" "543" "542" "539" "537" "519" "517" "503" "496" "495" "492" "485" "480" "473" "446" "429" "384" "383" "365" "357" "352" "330" "294" "268" "266" "262" "240" "236" "234" "229" "223" "222" "209" "201" "193" "183" "122" "113" "100" "75" "56" "54" "53" "51" "49" "5" 
Union elements: 
"819" "814" "810" "803" "800" "799" "797" "796" "794" "791" "789" "785" "782" "776" "775" "766" "764" "763" "761" "758" "756" "751" "748" "746" "738" "737" "734" "731" "727" "726" "725" "713" "712" "709" "706" "704" "700" "698" "696" "687" "665" "658" "655" "652" "648" "647" "646" "638" "627" "623" "620" "615" "612" "611" "608" "601" "599" "598" "594" "588" "586" "584" "577" "574" "571" "565" "561" "543" "542" "540" "539" "538" "537" "534" "532" "530" "528" "525" "524" "519" "517" "515" "512" "503" "496" "495" "492" "485" "484" "481" "480" "474" "473" "471" "446" "440" "433" "432" "429" "424" "423" "402" "399" "397" "384" "383" "381" "373" "365" "364" "363" "361" "357" "354" "352" "351" "349" "340" "339" "336" "332" "331" "330" "321" "319" "314" "312" "310" "307" "297" "294" "292" "285" "275" "272" "271" "268" "266" "265" "262" "260" "259" "257" "242" "240" "236" "234" "229" "223" "222" "217" "209" "208" "202" "201" "199" "194" "193" "192" "188" "187" "183" "180" "172" "168" "161" "154" "150" "148" "147" "137" "122" "120" "114" "113" "110" "102" "100" "86" "75" "69" "68" "66" "62" "61" "56" "54" "53" "51" "49" "48" "27" "26" "24" "23" "19" "16" "8" "5" "3" "2" 

Redescription R81 Rules: 

Dist: 0 0 0 98 0
W1R: GDWORTH >= 0.0 <= 0.0 AND MMSE >= 27.0 <= 30.0 AND CDMEMORY >= 0.5 <= 1.0 
W2R: HAPTGLBN >= -1.85387 <= 0.39794 AND SPARE_AD >= -0.834909 <= 0.590396 
JS: 0.35507246376811596
p-value :1.1102230246251565E-16
Support intersection: 98
Support union: 276

Covered examples (intersection): 
"817" "815" "811" "808" "778" "777" "770" "765" "763" "760" "752" "732" "730" "720" "712" "709" "695" "682" "675" "674" "673" "668" "664" "663" "659" "652" "634" "617" "614" "612" "593" "587" "571" "562" "555" "553" "534" "522" "515" "507" "505" "493" "491" "489" "454" "451" "442" "411" "404" "403" "400" "386" "383" "381" "378" "348" "338" "325" "321" "320" "316" "300" "296" "290" "277" "269" "263" "247" "245" "235" "234" "226" "217" "208" "204" "189" "183" "167" "166" "165" "162" "158" "141" "136" "129" "126" "124" "118" "106" "101" "95" "91" "89" "85" "78" "72" "71" "31" 
Union elements: 
"820" "817" "815" "814" "813" "812" "811" "810" "808" "807" "806" "802" "801" "797" "796" "794" "793" "789" "787" "780" "778" "777" "775" "773" "772" "770" "769" "766" "765" "764" "763" "762" "760" "759" "758" "752" "749" "748" "740" "735" "732" "731" "730" "729" "723" "720" "712" "711" "709" "702" "701" "697" "696" "695" "694" "692" "691" "687" "683" "682" "675" "674" "673" "669" "668" "664" "663" "659" "656" "652" "650" "647" "644" "643" "642" "641" "640" "639" "638" "637" "634" "632" "617" "615" "614" "612" "611" "610" "609" "608" "601" "595" "593" "592" "588" "587" "586" "585" "572" "571" "564" "562" "555" "554" "553" "547" "534" "531" "530" "528" "522" "521" "518" "516" "515" "514" "512" "507" "505" "496" "493" "491" "489" "485" "484" "483" "473" "470" "468" "465" "461" "454" "451" "447" "446" "442" "430" "427" "418" "415" "411" "409" "404" "403" "402" "400" "386" "384" "383" "381" "379" "378" "377" "375" "370" "367" "364" "363" "360" "355" "349" "348" "342" "340" "339" "338" "332" "331" "330" "325" "321" "320" "316" "314" "312" "300" "296" "292" "290" "281" "277" "271" "269" "268" "264" "263" "262" "258" "257" "247" "246" "245" "238" "237" "235" "234" "230" "227" "226" "224" "220" "218" "217" "216" "208" "204" "202" "201" "190" "189" "187" "183" "179" "172" "167" "166" "165" "164" "162" "161" "159" "158" "157" "155" "150" "148" "147" "145" "144" "143" "141" "136" "134" "131" "129" "128" "126" "124" "120" "119" "118" "114" "112" "110" "106" "101" "100" "98" "96" "95" "92" "91" "90" "89" "88" "85" "78" "76" "72" "71" "67" "56" "55" "51" "49" "39" "36" "33" "31" "27" "24" "22" "21" "19" "17" "9" 

Redescription R82 Rules: 

Dist: 0 0 0 73 5
W1R: ADAS13 >= 20.0 <= 36.33 AND CDRSB >= 0.5 <= 2.5 AND BCNAUSEA >= 0.0 <= 0.0 
W2R: PPP >= -0.00436 <= 2.37475 AND P >= -2.13668 <= -0.85387 AND SPARE_AD >= 0.590396 <= 2.791977 AND WholeBrain >= 669364.0 <= 1166079.0 
JS: 0.3305084745762712
p-value :1.9539925233402755E-14
Support intersection: 78
Support union: 236

Covered examples (intersection): 
"814" "800" "799" "797" "796" "794" "761" "751" "749" "748" "738" "734" "713" "706" "655" "647" "646" "623" "611" "608" "599" "588" "584" "577" "574" "561" "558" "539" "537" "530" "528" "525" "524" "519" "518" "503" "495" "492" "484" "471" "446" "432" "397" "384" "383" "365" "352" "351" "330" "319" "307" "294" "268" "266" "262" "259" "242" "240" "236" "229" "227" "223" "209" "193" "155" "148" "137" "122" "120" "110" "100" "54" "53" "51" "23" "19" "17" "5" 
Union elements: 
"819" "814" "812" "805" "803" "800" "799" "797" "796" "795" "794" "791" "785" "784" "782" "777" "771" "770" "767" "766" "763" "761" "758" "756" "754" "751" "749" "748" "747" "740" "738" "734" "729" "726" "713" "712" "710" "709" "706" "701" "700" "698" "697" "696" "694" "688" "687" "665" "661" "658" "655" "650" "648" "647" "646" "642" "640" "639" "633" "629" "627" "623" "622" "620" "615" "611" "608" "606" "601" "599" "597" "593" "588" "586" "584" "577" "574" "572" "567" "565" "561" "558" "554" "548" "543" "542" "540" "539" "538" "537" "534" "532" "530" "528" "527" "525" "524" "519" "518" "517" "516" "511" "503" "499" "498" "496" "495" "494" "492" "485" "484" "481" "480" "474" "473" "472" "471" "468" "446" "433" "432" "429" "424" "417" "415" "407" "402" "399" "397" "394" "384" "383" "381" "377" "375" "373" "370" "365" "363" "361" "359" "357" "354" "352" "351" "349" "339" "333" "331" "330" "321" "319" "314" "312" "310" "307" "294" "275" "271" "268" "266" "265" "262" "261" "260" "259" "257" "249" "242" "240" "236" "234" "229" "228" "227" "223" "222" "217" "209" "208" "205" "202" "201" "199" "196" "194" "193" "192" "188" "187" "183" "180" "179" "172" "168" "163" "161" "157" "155" "148" "147" "145" "137" "125" "122" "120" "118" "114" "113" "110" "104" "102" "100" "95" "79" "75" "72" "69" "68" "67" "56" "54" "53" "51" "49" "48" "33" "27" "26" "24" "23" "19" "17" "8" "5" "3" 

Redescription R83 Rules: 

Dist: 0 0 0 54 0
W1R: MMONFLR >= 1.0 <= 1.0 AND RAVLTPercForgetting >= -25.0 <= 62.5 AND Q7SCORE >= 0.0 <= 1.0 AND CDHOME >= 0.0 <= 0.0 AND CDMEMORY >= 0.5 <= 1.0 
W2R: ICAM >= 1.11394 <= 2.07918 AND SPARE_AD >= -0.843696 <= 0.590396 AND CD5L >= 3.4133 <= 4.00432 
JS: 0.3253012048192771
p-value :1.1102230246251565E-16
Support intersection: 54
Support union: 166

Covered examples (intersection): 
"815" "811" "803" "780" "752" "730" "720" "703" "700" "691" "669" "656" "653" "644" "637" "624" "614" "612" "595" "593" "592" "547" "522" "489" "483" "480" "454" "442" "411" "404" "400" "399" "386" "380" "325" "269" "247" "217" "167" "166" "165" "159" "158" "126" "124" "118" "106" "101" "98" "92" "89" "39" "31" "21" 
Union elements: 
"820" "816" "815" "811" "809" "803" "789" "787" "780" "778" "777" "774" "770" "769" "765" "764" "763" "762" "752" "738" "730" "725" "720" "712" "711" "709" "703" "702" "700" "691" "683" "682" "675" "674" "670" "669" "668" "664" "663" "656" "653" "648" "644" "643" "641" "637" "624" "617" "614" "613" "612" "609" "598" "595" "593" "592" "587" "585" "562" "553" "548" "547" "546" "545" "534" "527" "522" "521" "519" "516" "514" "512" "507" "494" "493" "491" "489" "486" "483" "480" "473" "468" "463" "461" "454" "448" "442" "441" "427" "417" "413" "412" "411" "409" "404" "402" "400" "399" "386" "383" "381" "380" "364" "363" "360" "352" "348" "342" "339" "325" "321" "316" "300" "297" "292" "281" "279" "269" "260" "258" "251" "250" "247" "230" "226" "224" "220" "217" "216" "208" "204" "201" "198" "189" "180" "179" "172" "170" "167" "166" "165" "159" "158" "136" "134" "129" "126" "124" "118" "106" "105" "101" "98" "95" "92" "91" "89" "88" "76" "71" "64" "39" "31" "22" "21" "3" 

Redescription R84 Rules: 

Dist: 0 0 0 28 46
W1R: MMONFLR >= 1.0 <= 1.0 AND COT4TOTL >= 0.0 <= 4.0 AND ADAS13 >= 24.0 <= 54.67 AND GDDROP >= 0.0 <= 0.0 
W2R: HMT11 >= 0.0 <= 0.42 AND SPARE_AD >= 0.614842 <= 2.791977 AND Hippocampus >= 3091.0 <= 5812.0 
JS: 0.31896551724137934
p-value :7.405187574249794E-14
Support intersection: 74
Support union: 232

Covered examples (intersection): 
"799" "786" "785" "783" "779" "745" "744" "738" "726" "719" "706" "672" "662" "660" "657" "654" "651" "647" "646" "627" "619" "602" "601" "599" "584" "569" "566" "561" "556" "537" "532" "519" "517" "503" "492" "485" "479" "467" "458" "456" "449" "436" "435" "423" "389" "365" "354" "347" "341" "336" "331" "323" "310" "285" "282" "272" "266" "225" "223" "200" "194" "168" "148" "133" "121" "86" "75" "74" "57" "48" "33" "8" "5" "2" 
Union elements: 
"819" "818" "813" "805" "801" "799" "798" "797" "795" "792" "791" "788" "786" "785" "783" "781" "779" "775" "773" "771" "769" "766" "763" "758" "757" "754" "751" "748" "745" "744" "741" "738" "737" "726" "725" "719" "714" "706" "704" "698" "690" "687" "684" "678" "672" "671" "665" "662" "660" "657" "654" "651" "647" "646" "643" "640" "639" "638" "636" "635" "633" "631" "630" "627" "622" "619" "618" "616" "611" "605" "603" "602" "601" "599" "596" "586" "584" "582" "574" "572" "569" "568" "566" "565" "563" "561" "558" "556" "544" "543" "542" "540" "539" "537" "536" "532" "531" "530" "528" "525" "520" "519" "517" "515" "506" "504" "503" "501" "492" "485" "484" "482" "481" "480" "479" "471" "467" "461" "458" "456" "452" "449" "443" "436" "435" "434" "433" "432" "430" "429" "428" "426" "424" "423" "419" "415" "414" "410" "406" "402" "395" "394" "393" "389" "384" "373" "365" "362" "361" "356" "354" "351" "347" "341" "336" "332" "331" "330" "329" "323" "314" "312" "310" "307" "306" "300" "292" "285" "282" "272" "271" "266" "265" "257" "255" "251" "240" "237" "234" "232" "227" "225" "223" "215" "214" "211" "208" "205" "200" "196" "195" "194" "193" "192" "188" "172" "168" "154" "148" "147" "138" "133" "125" "121" "120" "115" "100" "94" "93" "86" "83" "75" "74" "66" "62" "57" "56" "54" "53" "50" "49" "48" "33" "32" "30" "27" "26" "24" "19" "8" "5" "2" 

Redescription R85 Rules: 

Dist: 0 0 0 49 27
W1R: MMSE >= 24.0 <= 30.0 AND ADAS13 >= 21.33 <= 54.67 AND ADAS11 >= 13.67 <= 42.67 
W2R: APOCI >= 2.4624 <= 3.02119 AND APOAIV >= 0.74819 <= 1.27875 AND SPARE_AD >= 0.598349 <= 2.401697 
JS: 0.3333333333333333
p-value :4.773959005888173E-15
Support intersection: 76
Support union: 228

Covered examples (intersection): 
"814" "799" "798" "797" "795" "793" "791" "788" "776" "771" "761" "756" "754" "750" "748" "746" "745" "741" "738" "710" "690" "651" "647" "646" "627" "601" "599" "596" "591" "588" "561" "532" "528" "525" "524" "517" "503" "495" "492" "481" "472" "471" "446" "432" "397" "394" "389" "384" "367" "352" "351" "336" "331" "329" "307" "285" "266" "227" "223" "222" "205" "199" "168" "163" "154" "122" "121" "120" "100" "49" "48" "27" "26" "23" "19" "5" 
Union elements: 
"817" "814" "812" "805" "800" "799" "798" "797" "796" "795" "794" "793" "792" "791" "790" "788" "785" "782" "781" "776" "775" "773" "771" "769" "766" "763" "762" "761" "759" "756" "754" "751" "750" "748" "746" "745" "741" "738" "737" "726" "710" "706" "696" "694" "690" "684" "670" "667" "665" "658" "652" "651" "650" "647" "646" "643" "642" "640" "639" "633" "630" "627" "626" "611" "609" "608" "606" "605" "601" "599" "597" "596" "594" "591" "588" "586" "585" "584" "574" "568" "566" "565" "561" "558" "539" "537" "532" "528" "527" "525" "524" "519" "517" "515" "511" "503" "501" "495" "494" "492" "486" "485" "484" "482" "481" "480" "479" "473" "472" "471" "469" "467" "461" "452" "449" "446" "440" "436" "434" "433" "432" "430" "429" "428" "421" "415" "414" "412" "406" "402" "399" "398" "397" "395" "394" "389" "384" "381" "375" "373" "367" "361" "359" "354" "352" "351" "347" "339" "336" "333" "331" "330" "329" "321" "319" "313" "310" "307" "300" "294" "285" "276" "272" "271" "266" "265" "259" "257" "255" "251" "242" "237" "234" "232" "229" "228" "227" "223" "222" "211" "208" "205" "201" "199" "194" "192" "185" "183" "172" "168" "163" "154" "148" "147" "137" "133" "131" "122" "121" "120" "113" "110" "100" "96" "93" "90" "83" "75" "69" "68" "62" "61" "56" "54" "50" "49" "48" "36" "33" "30" "27" "26" "24" "23" "19" "17" "5" "3" 

Redescription R86 Rules: 

Dist: 0 0 0 49 4
W1R: ADAS13 >= 17.67 <= 32.33 AND CDRSB >= 1.0 <= 2.5 AND CDORIENT >= 0.5 <= 1.0 
W2R: RCT392 >= 0.6 <= 1.1 AND TNC >= 2.15534 <= 2.79029 AND P >= -2.11351 <= -0.85387 AND SPARE_AD >= 0.621448 <= 2.791977 
JS: 0.3081395348837209
p-value :6.439293542825908E-15
Support intersection: 53
Support union: 172

Covered examples (intersection): 
"807" "799" "791" "775" "774" "759" "751" "748" "734" "713" "647" "622" "608" "598" "588" "577" "548" "543" "539" "537" "530" "525" "524" "519" "503" "492" "447" "432" "365" "352" "351" "332" "330" "271" "266" "249" "229" "223" "222" "209" "196" "193" "188" "155" "145" "137" "125" "120" "110" "54" "27" "26" "23" 
Union elements: 
"819" "817" "812" "807" "803" "800" "799" "797" "796" "791" "789" "784" "777" "775" "774" "767" "765" "759" "756" "754" "751" "748" "747" "746" "738" "734" "731" "726" "713" "712" "706" "696" "688" "682" "670" "668" "658" "655" "647" "646" "639" "627" "623" "622" "620" "615" "611" "608" "601" "598" "595" "593" "588" "577" "572" "567" "555" "548" "543" "542" "539" "538" "537" "530" "528" "527" "525" "524" "519" "518" "511" "505" "503" "499" "498" "495" "494" "492" "481" "474" "473" "472" "469" "468" "447" "446" "440" "433" "432" "429" "424" "417" "415" "400" "399" "397" "384" "381" "379" "375" "367" "365" "357" "354" "352" "351" "349" "332" "330" "319" "297" "294" "276" "275" "272" "271" "266" "265" "262" "261" "259" "249" "242" "240" "237" "236" "229" "228" "227" "224" "223" "222" "209" "208" "201" "196" "194" "193" "189" "188" "187" "185" "180" "172" "169" "168" "161" "155" "154" "150" "145" "137" "131" "125" "122" "120" "110" "100" "96" "79" "75" "61" "56" "54" "53" "36" "33" "30" "27" "26" "23" "16" 

Redescription R87 Rules: 

Dist: 0 0 0 32 12
W1R: ADAS13 >= 21.67 <= 54.67 AND MMFLOOR >= 1.0 <= 1.0 
W2R: TNFALPHA >= 0.11394 <= 0.8451 AND BNP >= 2.31597 <= 3.02119 AND SPARE_AD >= 0.673238 <= 2.791977 AND NRCAM >= 0.11394 <= 0.6902 AND CA199 >= 0.20412 <= 1.95904 AND AAT >= 0.07918 <= 0.5682 AND TTR >= 2.46538 <= 2.88024 
JS: 0.24043715846994534
p-value :5.551115123125783E-15
Support intersection: 44
Support union: 183

Covered examples (intersection): 
"798" "794" "790" "785" "754" "751" "748" "746" "651" "619" "608" "601" "596" "588" "543" "542" "532" "528" "525" "524" "498" "492" "484" "465" "460" "434" "433" "432" "367" "352" "331" "312" "266" "242" "240" "163" "154" "148" "113" "100" "75" "68" "56" "23" 
Union elements: 
"817" "801" "798" "797" "795" "794" "793" "792" "791" "790" "788" "785" "783" "782" "781" "776" "774" "773" "772" "771" "769" "766" "763" "761" "758" "754" "751" "750" "748" "746" "745" "741" "738" "737" "726" "722" "719" "710" "706" "698" "690" "678" "671" "661" "657" "654" "652" "651" "648" "647" "643" "639" "635" "619" "618" "611" "609" "608" "603" "601" "599" "596" "594" "588" "577" "568" "566" "556" "543" "542" "538" "537" "534" "532" "528" "525" "524" "519" "518" "517" "515" "506" "498" "494" "492" "485" "484" "482" "480" "479" "473" "471" "469" "465" "461" "460" "452" "449" "448" "446" "436" "435" "434" "433" "432" "429" "424" "419" "410" "406" "399" "398" "395" "389" "381" "375" "374" "368" "367" "362" "361" "352" "339" "332" "331" "319" "313" "312" "310" "307" "300" "295" "294" "285" "282" "275" "266" "265" "259" "255" "242" "240" "237" "234" "225" "214" "208" "201" "192" "187" "185" "183" "172" "163" "157" "154" "148" "138" "133" "122" "121" "120" "113" "100" "95" "94" "93" "75" "73" "68" "57" "56" "54" "49" "48" "33" "27" "26" "23" "19" "17" "16" "6" 

Redescription R88 Rules: 

Dist: 0 0 0 57 13
W1R: FAQ >= 0.0 <= 8.0 AND MMHAND >= 1.0 <= 1.0 AND MMSE >= 20.0 <= 26.0 AND CDMEMORY >= 0.5 <= 2.0 
W2R: TNC >= 2.15534 <= 2.80754 AND MCP1 >= 1.20412 <= 2.24055 AND SPARE_AD >= 0.598349 <= 2.791977 
JS: 0.32407407407407407
p-value :6.994405055138486E-15
Support intersection: 70
Support union: 216

Covered examples (intersection): 
"816" "799" "791" "784" "774" "756" "754" "747" "738" "734" "713" "704" "690" "670" "667" "646" "627" "598" "577" "574" "567" "558" "548" "542" "540" "538" "532" "525" "503" "471" "469" "433" "397" "373" "358" "357" "351" "345" "328" "297" "295" "279" "276" "266" "261" "259" "249" "242" "236" "229" "228" "223" "222" "215" "209" "196" "188" "185" "168" "137" "132" "125" "122" "113" "104" "83" "69" "48" "26" "23" 
Union elements: 
"819" "818" "816" "814" "809" "804" "800" "799" "798" "797" "791" "790" "784" "781" "775" "774" "767" "759" "757" "756" "754" "751" "750" "747" "746" "745" "741" "738" "735" "734" "731" "727" "725" "713" "706" "704" "700" "696" "690" "687" "678" "670" "667" "666" "661" "658" "655" "654" "648" "647" "646" "639" "638" "633" "631" "627" "623" "622" "609" "608" "606" "605" "600" "599" "598" "596" "595" "592" "584" "583" "577" "574" "572" "567" "565" "561" "558" "548" "547" "546" "545" "543" "542" "540" "539" "538" "537" "532" "525" "524" "521" "520" "519" "517" "512" "511" "503" "499" "498" "496" "494" "492" "483" "480" "473" "472" "471" "470" "469" "468" "467" "460" "455" "450" "443" "441" "440" "433" "432" "424" "417" "412" "407" "399" "398" "397" "380" "373" "368" "367" "365" "363" "358" "357" "355" "352" "351" "345" "339" "330" "328" "319" "313" "297" "295" "292" "285" "279" "276" "272" "271" "266" "265" "261" "260" "259" "250" "249" "242" "240" "236" "232" "230" "229" "228" "227" "223" "222" "215" "209" "205" "202" "201" "196" "190" "188" "187" "185" "180" "174" "169" "168" "155" "147" "145" "137" "132" "130" "125" "122" "121" "120" "119" "113" "110" "105" "104" "83" "79" "74" "73" "69" "67" "66" "61" "56" "54" "53" "48" "36" "30" "26" "23" "16" "5" "2" 

Redescription R89 Rules: 

Dist: 0 0 0 65 5
W1R: COT1SCOR >= 0.0 <= 4.0 AND ADAS13 >= 20.0 <= 36.33 AND CDRSB >= 0.5 <= 2.5 AND BCNAUSEA >= 0.0 <= 0.0 
W2R: PPP >= -0.00436 <= 2.37475 AND P >= -2.13668 <= -0.85387 AND SPARE_AD >= 0.590396 <= 2.791977 AND WholeBrain >= 669364.0 <= 1166079.0 
JS: 0.31390134529147984
p-value :8.071321389024888E-14
Support intersection: 70
Support union: 223

Covered examples (intersection): 
"814" "800" "799" "797" "796" "794" "761" "751" "749" "748" "738" "734" "713" "706" "647" "646" "623" "611" "608" "599" "588" "584" "577" "574" "561" "539" "537" "528" "525" "524" "519" "503" "495" "492" "484" "471" "446" "432" "397" "384" "383" "365" "352" "330" "319" "307" "294" "268" "266" "262" "259" "242" "240" "236" "229" "227" "223" "209" "193" "148" "122" "120" "110" "100" "54" "53" "51" "23" "19" "5" 
Union elements: 
"819" "814" "812" "805" "803" "800" "799" "797" "796" "795" "794" "791" "785" "784" "782" "771" "767" "766" "763" "761" "758" "756" "754" "751" "749" "748" "747" "740" "738" "734" "729" "726" "713" "712" "710" "709" "706" "701" "700" "698" "697" "696" "694" "687" "665" "661" "658" "655" "650" "648" "647" "646" "642" "640" "633" "627" "623" "622" "620" "615" "611" "608" "606" "601" "599" "597" "588" "586" "584" "577" "574" "572" "567" "565" "561" "558" "554" "548" "543" "542" "540" "539" "538" "537" "534" "532" "530" "528" "525" "524" "519" "518" "517" "516" "511" "503" "499" "498" "496" "495" "492" "485" "484" "481" "480" "474" "473" "471" "468" "446" "433" "432" "429" "424" "417" "415" "407" "402" "399" "397" "394" "384" "383" "381" "377" "375" "373" "370" "365" "363" "361" "359" "357" "354" "352" "351" "349" "339" "333" "331" "330" "321" "319" "314" "312" "310" "307" "294" "275" "271" "268" "266" "265" "262" "261" "260" "259" "257" "242" "240" "236" "234" "229" "228" "227" "223" "222" "217" "209" "208" "205" "202" "201" "199" "196" "194" "193" "192" "188" "187" "183" "180" "172" "168" "163" "161" "157" "155" "148" "147" "145" "137" "125" "122" "120" "118" "114" "113" "110" "104" "102" "100" "79" "75" "72" "69" "68" "67" "56" "54" "53" "51" "49" "48" "33" "26" "24" "23" "19" "17" "8" "5" "3" 

Redescription R90 Rules: 

Dist: 1 0 0 73 3
W1R: CDRSB >= 0.5 <= 5.0 AND Q8SCORE >= 0.0 <= 4.0 AND NXAUDITO >= 0.0 <= 0.0 AND CDJUDGE >= 0.0 <= 0.5 
W2R: APOCIII >= 1.6721 <= 2.23553 AND SPARE_AD >= -0.834909 <= 0.60032 AND Hippocampus >= 6107.0 <= 9433.0 
JS: 0.3055555555555556
p-value :6.217248937900877E-14
Support intersection: 77
Support union: 252

Covered examples (intersection): 
"811" "810" "808" "806" "804" "780" "770" "760" "752" "735" "732" "730" "727" "723" "718" "703" "695" "691" "682" "669" "663" "656" "644" "624" "614" "604" "595" "592" "589" "564" "553" "547" "546" "534" "522" "521" "514" "512" "507" "493" "455" "453" "451" "442" "418" "413" "411" "404" "380" "378" "348" "338" "325" "320" "316" "296" "281" "277" "269" "264" "251" "250" "245" "230" "228" "226" "218" "216" "167" "165" "162" "158" "157" "141" "101" "89" "71" 
Union elements: 
"820" "817" "816" "813" "811" "810" "809" "808" "806" "804" "803" "802" "796" "789" "787" "781" "780" "778" "775" "774" "772" "770" "768" "767" "761" "760" "758" "752" "735" "734" "732" "730" "729" "727" "723" "718" "712" "711" "710" "704" "703" "702" "701" "697" "696" "695" "694" "691" "682" "675" "674" "673" "669" "668" "667" "666" "663" "658" "656" "648" "644" "642" "641" "640" "639" "638" "637" "634" "633" "629" "624" "623" "622" "617" "614" "613" "612" "606" "604" "597" "595" "593" "592" "589" "587" "586" "585" "583" "579" "577" "576" "572" "571" "564" "562" "555" "554" "553" "548" "547" "546" "545" "539" "534" "522" "521" "514" "512" "507" "505" "498" "497" "496" "494" "493" "491" "489" "487" "483" "481" "470" "463" "455" "454" "453" "451" "442" "441" "440" "429" "418" "417" "415" "413" "411" "409" "407" "404" "403" "400" "399" "386" "382" "380" "379" "378" "377" "370" "368" "364" "355" "352" "349" "348" "347" "342" "338" "328" "325" "320" "318" "316" "314" "306" "297" "296" "295" "290" "281" "277" "271" "269" "264" "263" "259" "258" "257" "253" "251" "250" "249" "248" "247" "246" "245" "235" "230" "229" "228" "227" "226" "222" "220" "218" "217" "216" "215" "209" "208" "206" "204" "201" "196" "194" "189" "188" "187" "180" "179" "174" "172" "169" "167" "166" "165" "164" "162" "158" "157" "146" "144" "141" "134" "130" "128" "126" "125" "124" "117" "112" "108" "102" "101" "98" "95" "92" "91" "89" "88" "85" "78" "76" "71" "68" "67" "64" "60" "39" "31" "24" "22" "17" 

Redescription R91 Rules: 

Dist: 0 0 0 0 43
W1R: CDRSB >= 3.0 <= 9.0 
W2R: CORTISOL >= 2.06819 <= 2.4014 AND P >= -2.26761 <= -2.25964 AND MCP1 >= 1.98677 <= 3.45788 AND SPARE_AD >= 0.077259 <= 2.772712 AND FRTN >= 1.57978 <= 3.02119 AND RESISTIN >= 0.30103 <= 0.86332 
JS: 0.20772946859903382
p-value :1.7985612998927536E-14
Support intersection: 43
Support union: 207

Covered examples (intersection): 
"798" "790" "779" "769" "768" "750" "741" "690" "672" "667" "666" "654" "651" "635" "619" "618" "616" "605" "602" "596" "591" "506" "479" "461" "460" "456" "453" "448" "434" "421" "414" "410" "389" "347" "329" "317" "313" "299" "251" "232" "211" "133" "121" 
Union elements: 
"818" "805" "801" "798" "795" "793" "792" "790" "788" "786" "785" "784" "783" "781" "779" "776" "773" "771" "769" "768" "764" "757" "754" "750" "746" "745" "744" "741" "739" "737" "731" "726" "725" "722" "719" "718" "714" "710" "698" "692" "690" "684" "678" "672" "671" "667" "666" "662" "660" "657" "654" "652" "651" "643" "641" "636" "635" "630" "626" "619" "618" "616" "614" "605" "604" "603" "602" "601" "596" "594" "591" "587" "583" "582" "579" "569" "568" "567" "566" "563" "556" "544" "536" "532" "531" "520" "515" "506" "504" "501" "498" "482" "479" "477" "470" "469" "468" "467" "466" "465" "461" "460" "458" "456" "453" "452" "450" "449" "448" "443" "440" "436" "435" "434" "433" "428" "426" "423" "421" "419" "414" "410" "406" "401" "398" "395" "394" "393" "389" "374" "368" "367" "362" "361" "359" "354" "349" "347" "341" "340" "336" "333" "331" "329" "323" "317" "314" "313" "312" "310" "300" "299" "295" "287" "285" "282" "272" "265" "257" "255" "251" "246" "237" "232" "226" "225" "215" "214" "213" "211" "205" "200" "199" "195" "185" "175" "164" "163" "154" "138" "134" "133" "132" "130" "128" "121" "115" "104" "94" "93" "91" "90" "86" "74" "73" "62" "61" "60" "57" "50" "48" "32" "30" "16" "8" "6" "2" 

Redescription R92 Rules: 

Dist: 0 0 0 70 13
W1R: CDRSB >= 0.5 <= 6.0 AND Q8SCORE >= 5.0 <= 12.0 AND CDJUDGE >= 0.0 <= 0.5 
W2R: P >= -2.13668 <= -0.88606 AND THP >= -1.49485 <= -0.92082 AND SPARE_AD >= 0.607866 <= 2.401697 AND Fusiform >= 12132.0 <= 19906.0 AND WholeBrain >= 778042.0 <= 1163223.0 
JS: 0.3007246376811594
p-value :2.6645352591003757E-13
Support intersection: 83
Support union: 276

Covered examples (intersection): 
"814" "812" "800" "797" "759" "751" "748" "747" "746" "740" "738" "737" "726" "698" "655" "647" "646" "601" "599" "594" "588" "561" "558" "543" "542" "540" "537" "532" "530" "525" "519" "517" "516" "503" "492" "484" "471" "469" "447" "446" "397" "384" "361" "351" "345" "340" "332" "331" "319" "310" "294" "276" "272" "268" "266" "262" "261" "242" "240" "223" "202" "199" "193" "163" "161" "155" "154" "150" "148" "145" "137" "110" "100" "93" "86" "56" "53" "51" "49" "48" "36" "27" "5" 
Union elements: 
"819" "817" "814" "812" "807" "800" "799" "797" "794" "793" "791" "788" "784" "782" "777" "776" "766" "765" "763" "762" "761" "759" "758" "757" "751" "750" "749" "748" "747" "746" "744" "740" "738" "737" "731" "726" "725" "720" "713" "709" "706" "700" "698" "696" "693" "690" "688" "687" "674" "668" "665" "664" "661" "659" "655" "651" "650" "648" "647" "646" "643" "639" "638" "633" "631" "627" "622" "620" "615" "611" "610" "608" "606" "602" "601" "599" "598" "594" "593" "588" "586" "584" "582" "577" "574" "572" "567" "566" "565" "562" "561" "558" "555" "544" "543" "542" "540" "538" "537" "536" "532" "530" "528" "527" "525" "524" "519" "518" "517" "516" "515" "511" "505" "503" "501" "499" "496" "494" "492" "486" "485" "484" "482" "480" "479" "474" "473" "472" "471" "470" "469" "467" "465" "458" "448" "447" "446" "435" "432" "428" "424" "423" "415" "412" "409" "406" "403" "398" "397" "394" "393" "386" "384" "383" "381" "376" "375" "373" "365" "363" "361" "360" "358" "351" "349" "345" "340" "339" "336" "332" "331" "330" "321" "319" "312" "310" "308" "307" "294" "282" "279" "276" "275" "272" "271" "268" "266" "265" "262" "261" "260" "259" "255" "253" "242" "240" "238" "236" "234" "225" "224" "223" "220" "217" "214" "208" "205" "202" "199" "196" "193" "192" "190" "188" "183" "180" "179" "175" "174" "172" "170" "168" "163" "161" "159" "155" "154" "150" "148" "147" "145" "143" "137" "129" "125" "124" "120" "113" "110" "106" "105" "100" "96" "94" "93" "91" "86" "85" "83" "78" "75" "72" "69" "67" "66" "57" "56" "54" "53" "51" "50" "49" "48" "39" "36" "33" "31" "27" "26" "24" "23" "21" "19" "8" "5" "3" 

Redescription R93 Rules: 

Dist: 0 0 0 59 32
W1R: Q13SCORE >= 1.0 <= 5.0 AND CDORIENT >= 0.5 <= 2.0 
W2R: EPTHLDNA >= -0.33724 <= 0.69897 AND MCP1 >= 1.20412 <= 2.21748 AND SPARE_AD >= 0.62606 <= 2.791977 
JS: 0.2973856209150327
p-value :6.754596881819452E-13
Support intersection: 91
Support union: 306

Covered examples (intersection): 
"799" "798" "795" "791" "790" "788" "785" "779" "776" "774" "767" "756" "751" "731" "713" "706" "697" "692" "690" "672" "667" "655" "647" "642" "616" "611" "608" "605" "602" "598" "596" "594" "585" "577" "567" "554" "548" "537" "528" "511" "503" "495" "492" "469" "460" "433" "432" "421" "367" "365" "355" "352" "340" "336" "333" "330" "297" "295" "294" "285" "279" "275" "272" "271" "266" "265" "261" "259" "255" "249" "246" "223" "222" "209" "199" "188" "168" "155" "145" "137" "125" "120" "110" "86" "75" "62" "61" "48" "33" "30" "16" 
Union elements: 
"818" "817" "816" "808" "807" "801" "799" "798" "797" "795" "793" "792" "791" "790" "789" "788" "786" "785" "784" "783" "781" "779" "776" "775" "774" "773" "771" "769" "767" "764" "761" "757" "756" "754" "751" "748" "747" "745" "741" "738" "737" "731" "729" "725" "723" "722" "719" "718" "714" "713" "712" "710" "706" "702" "701" "698" "697" "696" "692" "690" "688" "684" "678" "672" "671" "668" "667" "666" "665" "662" "660" "657" "656" "655" "654" "652" "647" "646" "643" "642" "639" "636" "635" "630" "627" "626" "623" "622" "620" "619" "618" "616" "614" "611" "608" "605" "604" "603" "602" "598" "596" "594" "592" "591" "588" "586" "585" "583" "577" "569" "568" "567" "566" "563" "556" "555" "554" "548" "544" "543" "540" "539" "537" "536" "532" "531" "528" "525" "524" "520" "519" "517" "515" "514" "511" "506" "504" "503" "501" "498" "495" "492" "486" "482" "479" "477" "474" "473" "472" "469" "467" "466" "465" "461" "460" "458" "456" "455" "453" "452" "449" "448" "447" "436" "435" "434" "433" "432" "430" "429" "428" "426" "424" "423" "421" "419" "417" "415" "414" "412" "410" "409" "407" "406" "401" "400" "397" "395" "394" "393" "389" "381" "379" "374" "368" "367" "365" "362" "361" "359" "358" "355" "354" "352" "351" "349" "347" "341" "340" "336" "333" "332" "331" "330" "329" "328" "317" "314" "313" "312" "310" "307" "300" "299" "297" "295" "294" "285" "282" "279" "275" "272" "271" "266" "265" "261" "259" "257" "255" "253" "251" "249" "247" "246" "232" "229" "225" "223" "222" "214" "211" "209" "205" "200" "199" "194" "188" "187" "172" "168" "163" "155" "154" "145" "138" "137" "134" "133" "132" "130" "128" "125" "124" "121" "120" "119" "110" "100" "98" "94" "93" "89" "86" "83" "79" "76" "75" "73" "62" "61" "60" "57" "54" "53" "50" "48" "33" "32" "30" "27" "26" "19" "16" "8" "6" "2" 

Redescription R94 Rules: 

Dist: 0 0 0 0 45
W1R: CDRSB >= 3.0 <= 9.0 
W2R: CORTISOL >= 2.06819 <= 2.4014 AND P >= -2.26761 <= -2.16115 AND SPARE_AD >= 0.077259 <= 2.772712 AND FRTN >= 1.57978 <= 3.02119 AND RESISTIN >= 0.30103 <= 0.86332 
JS: 0.215311004784689
p-value :2.1760371282653068E-14
Support intersection: 45
Support union: 209

Covered examples (intersection): 
"798" "790" "779" "769" "768" "750" "741" "690" "672" "667" "666" "654" "651" "635" "619" "618" "616" "605" "602" "596" "591" "506" "479" "461" "460" "456" "453" "450" "448" "434" "421" "414" "410" "389" "347" "329" "317" "313" "299" "251" "232" "211" "133" "128" "121" 
Union elements: 
"818" "805" "801" "798" "795" "793" "792" "790" "788" "786" "785" "784" "783" "781" "779" "776" "773" "771" "769" "768" "764" "757" "756" "754" "750" "746" "745" "744" "741" "739" "737" "731" "726" "725" "722" "719" "718" "714" "710" "698" "692" "690" "684" "678" "672" "671" "667" "666" "662" "660" "657" "654" "652" "651" "643" "641" "636" "635" "630" "626" "619" "618" "616" "614" "605" "604" "603" "602" "601" "596" "594" "591" "587" "583" "582" "579" "569" "568" "567" "566" "563" "556" "544" "536" "532" "531" "520" "515" "506" "504" "501" "498" "482" "481" "479" "477" "470" "469" "468" "467" "466" "465" "461" "460" "458" "456" "453" "452" "450" "449" "448" "443" "440" "436" "435" "434" "433" "428" "426" "423" "421" "419" "414" "410" "406" "401" "398" "395" "394" "393" "389" "374" "368" "367" "362" "361" "359" "354" "349" "347" "341" "340" "336" "333" "331" "329" "323" "317" "314" "313" "312" "310" "300" "299" "295" "287" "285" "282" "272" "265" "257" "255" "251" "246" "237" "232" "226" "225" "215" "214" "213" "211" "205" "200" "199" "195" "185" "175" "164" "163" "154" "138" "134" "133" "132" "130" "128" "121" "115" "104" "94" "93" "91" "90" "86" "74" "73" "62" "61" "60" "57" "50" "48" "32" "30" "16" "8" "6" "2" 

Redescription R95 Rules: 

Dist: 0 0 0 61 3
W1R: COT1SCOR >= 0.0 <= 4.0 AND ADAS13 >= 20.0 <= 36.33 AND CDRSB >= 0.5 <= 2.5 AND BCNAUSEA >= 0.0 <= 0.0 
W2R: EPTHLDNA >= -1.4318 <= 0.73239 AND P >= -2.13668 <= -0.85387 AND SPARE_AD >= 0.092167 <= 2.791977 AND Entorhinal >= 1426.0 <= 3166.0 
JS: 0.3047619047619048
p-value :1.6420198534206065E-13
Support intersection: 64
Support union: 210

Covered examples (intersection): 
"814" "803" "800" "799" "797" "794" "761" "748" "738" "734" "709" "706" "687" "646" "599" "584" "574" "561" "543" "542" "539" "537" "519" "517" "503" "496" "495" "492" "485" "480" "473" "446" "429" "384" "383" "365" "357" "352" "330" "294" "268" "266" "262" "240" "236" "234" "229" "223" "222" "209" "201" "193" "183" "122" "113" "110" "100" "75" "56" "54" "53" "51" "49" "5" 
Union elements: 
"819" "814" "810" "803" "800" "799" "797" "796" "794" "791" "789" "785" "782" "776" "775" "766" "764" "763" "761" "758" "756" "751" "749" "748" "746" "738" "737" "734" "731" "727" "726" "725" "713" "712" "709" "706" "704" "700" "698" "696" "687" "665" "661" "658" "655" "652" "648" "647" "646" "638" "633" "627" "623" "620" "615" "612" "611" "608" "601" "599" "598" "594" "588" "586" "584" "577" "574" "571" "565" "561" "543" "542" "540" "539" "538" "537" "534" "532" "530" "528" "525" "524" "519" "517" "515" "512" "503" "496" "495" "492" "485" "484" "481" "480" "474" "473" "471" "446" "440" "433" "432" "429" "424" "423" "402" "399" "397" "384" "383" "381" "375" "373" "365" "364" "363" "361" "357" "354" "352" "351" "349" "340" "339" "336" "332" "331" "330" "321" "319" "314" "312" "310" "307" "297" "294" "292" "285" "275" "272" "271" "268" "266" "265" "262" "260" "259" "257" "242" "240" "236" "234" "229" "227" "223" "222" "217" "209" "208" "202" "201" "199" "194" "193" "192" "188" "187" "183" "180" "172" "168" "161" "157" "154" "150" "148" "147" "137" "122" "120" "118" "114" "113" "110" "102" "100" "86" "75" "72" "69" "68" "66" "62" "61" "56" "54" "53" "51" "49" "48" "33" "27" "26" "24" "23" "19" "16" "8" "5" "3" "2" 

Redescription R96 Rules: 

Dist: 0 0 0 33 15
W1R: ADAS13 >= 21.67 <= 54.67 AND MMFLOOR >= 1.0 <= 1.0 
W2R: TNFALPHA >= 0.11394 <= 0.8451 AND SPARE_AD >= 0.621647 <= 2.791977 AND CA199 >= 0.20412 <= 1.95904 AND BNP >= 2.31597 <= 3.02119 
JS: 0.25
p-value :6.472600233564663E-14
Support intersection: 48
Support union: 192

Covered examples (intersection): 
"798" "794" "790" "785" "754" "751" "748" "746" "651" "619" "608" "601" "596" "588" "543" "542" "532" "528" "525" "524" "498" "492" "484" "465" "460" "434" "433" "432" "395" "367" "352" "331" "312" "307" "266" "242" "240" "163" "154" "148" "133" "113" "100" "93" "75" "68" "56" "23" 
Union elements: 
"817" "807" "801" "798" "797" "795" "794" "793" "792" "791" "790" "788" "785" "783" "782" "781" "776" "774" "773" "772" "771" "769" "766" "763" "761" "758" "754" "751" "750" "748" "746" "745" "741" "738" "737" "726" "722" "719" "710" "706" "698" "690" "678" "671" "661" "657" "654" "652" "651" "648" "647" "643" "639" "635" "619" "618" "611" "609" "608" "603" "601" "599" "596" "594" "588" "577" "568" "566" "556" "543" "542" "538" "537" "534" "532" "530" "528" "525" "524" "519" "518" "517" "515" "506" "498" "494" "492" "485" "484" "482" "480" "479" "473" "471" "469" "465" "461" "460" "452" "449" "448" "446" "436" "435" "434" "433" "432" "430" "429" "424" "419" "410" "406" "399" "398" "395" "389" "381" "375" "374" "368" "367" "362" "361" "352" "340" "339" "332" "331" "319" "313" "312" "310" "307" "300" "295" "294" "285" "282" "275" "266" "265" "259" "255" "242" "240" "237" "234" "225" "214" "208" "201" "199" "193" "192" "190" "187" "185" "183" "172" "163" "157" "154" "148" "138" "133" "122" "121" "120" "113" "110" "100" "95" "94" "93" "75" "73" "68" "61" "57" "56" "54" "49" "48" "33" "27" "26" "23" "19" "17" "16" "6" 

Redescription R97 Rules: 

Dist: 0 0 0 74 5
W1R: ADAS13 >= 20.0 <= 36.33 AND CDRSB >= 0.5 <= 2.5 AND BCNAUSEA >= 0.0 <= 0.0 
W2R: PPP >= -0.00436 <= 2.37475 AND P >= -2.13668 <= -0.85387 AND SPARE_AD >= 0.590396 <= 2.791977 
JS: 0.31983805668016196
p-value :2.994271497414047E-13
Support intersection: 79
Support union: 247

Covered examples (intersection): 
"814" "800" "799" "797" "796" "794" "761" "751" "749" "748" "738" "734" "713" "706" "655" "647" "646" "623" "611" "608" "599" "588" "584" "577" "574" "561" "558" "539" "537" "530" "528" "525" "524" "519" "518" "503" "495" "492" "484" "471" "446" "432" "397" "384" "383" "365" "352" "351" "330" "319" "307" "294" "268" "266" "262" "259" "242" "240" "236" "229" "227" "223" "222" "209" "193" "155" "148" "137" "122" "120" "110" "100" "54" "53" "51" "23" "19" "17" "5" 
Union elements: 
"819" "814" "812" "807" "805" "803" "800" "799" "797" "796" "795" "794" "791" "785" "784" "782" "777" "775" "771" "770" "767" "766" "763" "761" "758" "756" "754" "751" "749" "748" "747" "740" "738" "734" "729" "726" "713" "712" "710" "709" "706" "701" "700" "698" "697" "696" "694" "688" "687" "665" "661" "658" "655" "650" "648" "647" "646" "642" "640" "639" "633" "629" "627" "623" "622" "620" "615" "611" "608" "606" "601" "599" "598" "597" "593" "588" "586" "585" "584" "577" "574" "572" "567" "565" "561" "558" "554" "548" "543" "542" "540" "539" "538" "537" "534" "532" "530" "528" "527" "525" "524" "519" "518" "517" "516" "511" "503" "499" "498" "496" "495" "494" "492" "485" "484" "481" "480" "474" "473" "472" "471" "468" "465" "446" "440" "433" "432" "429" "424" "417" "415" "412" "407" "402" "399" "397" "394" "384" "383" "381" "377" "375" "373" "370" "365" "363" "361" "359" "357" "355" "354" "352" "351" "349" "342" "339" "333" "331" "330" "321" "319" "314" "312" "310" "307" "297" "294" "275" "271" "268" "266" "265" "262" "261" "260" "259" "257" "249" "242" "240" "236" "234" "229" "228" "227" "223" "222" "217" "209" "208" "205" "202" "201" "199" "196" "194" "193" "192" "188" "187" "183" "180" "179" "172" "168" "163" "161" "157" "155" "148" "147" "145" "137" "125" "122" "120" "118" "114" "113" "110" "104" "102" "100" "95" "79" "75" "72" "69" "68" "67" "56" "54" "53" "51" "49" "48" "33" "30" "27" "26" "24" "23" "19" "17" "8" "5" "3" 

Redescription R98 Rules: 

Dist: 0 0 0 0 40
W1R: GDHOPE >= 0.0 <= 0.0 AND CDRSB >= 3.5 <= 9.0 
W2R: MCP4 >= 2.36361 <= 3.02938 AND P >= -2.26761 <= -2.16115 AND CORTISOL >= 2.01703 <= 2.43136 AND SPARE_AD >= 0.020983 <= 2.772712 
JS: 0.23255813953488372
p-value :5.017097848281082E-13
Support intersection: 40
Support union: 172

Covered examples (intersection): 
"818" "801" "798" "790" "779" "769" "768" "750" "745" "741" "690" "672" "654" "619" "616" "605" "602" "596" "591" "506" "501" "479" "461" "460" "456" "453" "450" "448" "421" "410" "389" "347" "329" "317" "313" "251" "232" "211" "133" "128" 
Union elements: 
"818" "805" "801" "798" "795" "793" "792" "790" "788" "786" "785" "783" "779" "776" "773" "771" "769" "768" "764" "762" "757" "756" "754" "750" "746" "745" "744" "741" "739" "737" "731" "726" "725" "722" "719" "718" "714" "698" "690" "684" "672" "671" "667" "666" "662" "660" "657" "654" "652" "651" "641" "636" "635" "626" "619" "618" "616" "605" "603" "602" "596" "594" "591" "569" "568" "567" "563" "556" "544" "536" "531" "520" "506" "504" "501" "498" "482" "481" "479" "477" "472" "470" "469" "466" "465" "461" "460" "458" "456" "453" "452" "450" "449" "448" "443" "440" "436" "435" "434" "433" "430" "426" "421" "419" "414" "410" "406" "401" "395" "389" "374" "368" "367" "362" "361" "359" "347" "341" "336" "333" "329" "323" "317" "314" "313" "312" "310" "299" "287" "285" "272" "265" "257" "255" "251" "246" "232" "226" "225" "215" "214" "213" "211" "205" "200" "199" "195" "185" "175" "163" "154" "138" "133" "132" "128" "121" "115" "114" "104" "94" "90" "86" "74" "69" "62" "61" "48" "32" "30" "16" "6" "2" 

Redescription R99 Rules: 

Dist: 0 0 0 55 28
W1R: MMSE >= 24.0 <= 30.0 AND ADAS13 >= 21.33 <= 54.67 AND ADAS11 >= 13.67 <= 42.67 
W2R: APOAIV >= 0.74036 <= 1.27875 AND SPARE_AD >= 0.598349 <= 2.401697 
JS: 0.32170542635658916
p-value :5.855316231873076E-13
Support intersection: 83
Support union: 258

Covered examples (intersection): 
"814" "799" "798" "797" "795" "793" "791" "788" "776" "771" "761" "756" "754" "750" "748" "746" "745" "741" "738" "710" "690" "651" "647" "646" "627" "601" "599" "596" "591" "588" "561" "532" "528" "525" "524" "517" "503" "495" "492" "484" "481" "472" "471" "446" "432" "397" "395" "394" "389" "384" "367" "361" "352" "351" "336" "331" "330" "329" "307" "285" "266" "242" "227" "223" "222" "205" "199" "168" "163" "154" "122" "121" "120" "100" "69" "49" "48" "33" "27" "26" "23" "19" "5" 
Union elements: 
"817" "814" "812" "805" "800" "799" "798" "797" "796" "795" "794" "793" "792" "791" "790" "788" "785" "782" "781" "779" "776" "775" "773" "771" "769" "766" "763" "762" "761" "759" "756" "754" "751" "750" "749" "748" "747" "746" "745" "741" "740" "738" "737" "734" "726" "710" "706" "704" "698" "696" "694" "690" "684" "670" "667" "665" "658" "654" "652" "651" "650" "647" "646" "643" "642" "640" "639" "633" "630" "627" "626" "622" "611" "609" "608" "606" "605" "601" "599" "597" "596" "594" "591" "588" "586" "585" "584" "574" "568" "567" "566" "565" "561" "558" "539" "537" "532" "528" "527" "525" "524" "519" "517" "516" "515" "511" "503" "501" "499" "495" "494" "492" "486" "485" "484" "482" "481" "480" "479" "473" "472" "471" "469" "467" "461" "453" "452" "449" "447" "446" "440" "436" "434" "433" "432" "430" "429" "428" "421" "415" "414" "412" "406" "402" "399" "398" "397" "395" "394" "389" "384" "381" "375" "373" "370" "367" "361" "359" "354" "352" "351" "349" "347" "339" "336" "333" "331" "330" "329" "321" "319" "317" "313" "310" "307" "300" "297" "294" "285" "276" "275" "272" "271" "266" "265" "259" "257" "255" "251" "246" "242" "237" "234" "232" "229" "228" "227" "223" "222" "211" "208" "205" "202" "201" "199" "194" "192" "185" "183" "172" "168" "163" "154" "148" "147" "144" "143" "137" "133" "132" "131" "122" "121" "120" "114" "113" "110" "105" "104" "100" "96" "93" "90" "83" "79" "75" "69" "68" "67" "62" "61" "56" "54" "51" "50" "49" "48" "36" "33" "30" "27" "26" "24" "23" "19" "17" "5" "3" 

Redescription R100 Rules: 

Dist: 0 0 0 33 13
W1R: ADAS13 >= 21.67 <= 54.67 AND MMFLOOR >= 1.0 <= 1.0 
W2R: TNFALPHA >= 0.11394 <= 0.8451 AND BNP >= 2.31597 <= 3.02119 AND SPARE_AD >= 0.645816 <= 2.791977 AND TTR >= 2.46538 <= 2.88024 
JS: 0.23958333333333334
p-value :2.993161274389422E-13
Support intersection: 46
Support union: 192

Covered examples (intersection): 
"798" "794" "790" "785" "754" "751" "748" "746" "651" "619" "608" "601" "596" "588" "543" "542" "532" "528" "525" "524" "498" "492" "484" "465" "460" "434" "433" "432" "367" "352" "331" "312" "266" "259" "242" "240" "163" "154" "148" "133" "113" "100" "75" "68" "56" "23" 
Union elements: 
"817" "801" "798" "797" "795" "794" "793" "792" "791" "790" "788" "785" "783" "782" "781" "776" "774" "773" "772" "771" "769" "766" "763" "761" "758" "754" "751" "750" "748" "746" "745" "741" "738" "737" "726" "722" "719" "710" "706" "701" "698" "697" "690" "678" "671" "670" "661" "657" "654" "652" "651" "648" "647" "643" "639" "635" "619" "618" "611" "609" "608" "603" "601" "599" "596" "594" "588" "577" "568" "566" "556" "543" "542" "538" "537" "534" "532" "528" "525" "524" "519" "518" "517" "515" "506" "498" "494" "492" "485" "484" "482" "480" "479" "473" "471" "469" "465" "461" "460" "452" "449" "448" "446" "436" "435" "434" "433" "432" "430" "429" "424" "419" "410" "406" "399" "398" "395" "389" "381" "375" "374" "368" "367" "362" "361" "352" "339" "333" "332" "331" "319" "313" "312" "310" "307" "300" "295" "294" "285" "282" "275" "266" "265" "259" "255" "242" "240" "237" "234" "225" "214" "208" "201" "199" "193" "192" "187" "185" "183" "172" "163" "157" "154" "148" "138" "133" "122" "121" "120" "113" "110" "100" "95" "94" "93" "75" "73" "68" "67" "57" "56" "54" "49" "48" "33" "27" "26" "23" "19" "17" "16" "6" 
