# Supplementary material for: Using redescription mining to relate clinical and biological characteristics of cognitively impaired and Alzheimer’s disease patients
Source: PLoS One. 2017 Oct 31;12(10):e0187364. doi: 10.1371/journal.pone.0187364 (PMC5663625; doi:10.1371/journal.pone.0187364)
Supplement: S15 File — (TXT) [file pone.0187364.s015.txt]

Redescriptions obtained on dataset D3 describing [100,410] subjects. 
Target variable distribution is in order [CN, SMC, EMCI, LMCI, AD].

Redescription R1 Rules: 

Dist: 156 0 0 0 0
W1R: GDTOTAL >= 0.0 <= 2.0 AND GDALIVE >= 0.0 <= 0.0 AND CDMEMORY >= 0.0 <= 0.0 
W2R: HMT18 >= 0.5 <= 16.0 AND SPARE_AD >= -3.863311 <= -0.926784 
JS: 0.7090909090909091
p-value :0.0
Support intersection: 156
Support union: 220

Covered examples (intersection): 
"755" "743" "742" "736" "733" "728" "721" "717" "716" "715" "707" "699" "693" "689" "686" "681" "677" "676" "645" "629" "628" "625" "607" "580" "578" "573" "570" "559" "557" "552" "550" "549" "541" "535" "533" "529" "526" "523" "513" "510" "502" "490" "476" "475" "464" "462" "459" "457" "444" "437" "431" "422" "420" "408" "396" "392" "391" "390" "388" "385" "382" "376" "372" "369" "366" "353" "350" "346" "344" "343" "337" "327" "326" "324" "322" "318" "315" "311" "309" "308" "303" "302" "301" "293" "288" "286" "283" "280" "278" "274" "273" "270" "256" "252" "244" "243" "241" "239" "233" "221" "219" "212" "210" "207" "206" "191" "186" "184" "181" "178" "177" "176" "173" "171" "160" "156" "152" "151" "149" "142" "139" "127" "117" "116" "109" "107" "103" "99" "97" "84" "82" "80" "70" "65" "63" "58" "52" "47" "46" "45" "44" "43" "41" "38" "37" "29" "28" "25" "20" "15" "14" "13" "11" "7" "4" "1" 
Union elements: 
"802" "755" "753" "743" "742" "736" "733" "728" "721" "717" "716" "715" "711" "708" "707" "705" "699" "693" "689" "686" "685" "681" "677" "676" "649" "645" "629" "628" "625" "610" "607" "581" "580" "578" "576" "573" "570" "560" "559" "557" "552" "551" "550" "549" "545" "541" "535" "533" "529" "526" "523" "513" "510" "509" "508" "502" "500" "490" "488" "487" "478" "476" "475" "464" "462" "459" "457" "445" "444" "439" "438" "437" "431" "425" "422" "420" "416" "408" "405" "396" "392" "391" "390" "388" "387" "385" "382" "376" "372" "371" "369" "366" "364" "356" "353" "350" "346" "344" "343" "337" "335" "334" "327" "326" "324" "322" "318" "315" "311" "309" "308" "303" "302" "301" "293" "291" "288" "286" "284" "283" "280" "278" "274" "273" "270" "264" "258" "256" "254" "252" "248" "244" "243" "241" "239" "238" "233" "231" "221" "219" "212" "210" "207" "206" "198" "197" "191" "186" "184" "182" "181" "178" "177" "176" "175" "173" "171" "160" "156" "152" "151" "149" "146" "142" "140" "139" "135" "127" "123" "117" "116" "112" "111" "109" "108" "107" "103" "99" "97" "84" "82" "81" "80" "79" "70" "65" "64" "63" "60" "59" "58" "55" "52" "47" "46" "45" "44" "43" "42" "41" "38" "37" "35" "34" "29" "28" "25" "22" "20" "18" "15" "14" "13" "12" "11" "10" "9" "7" "4" "1" 

Redescription R2 Rules: 

Dist: 0 0 0 88 13
W1R: ADAS13 >= 19.0 <= 49.33 AND CDJUDGE >= 0.0 <= 0.5 
W2R: PRNSLNIN >= 0.07918 <= 1.47712 AND EGF >= 0.36173 <= 3.04139 AND CKMB >= -1.09691 <= -0.25964 AND P >= -2.13668 <= -0.88606 AND APOAIV >= 0.85126 <= 1.81954 AND SPARE_AD >= 0.113787 <= 2.791977 AND Entorhinal >= 1558.0 <= 3531.0 
JS: 0.35563380281690143
p-value :2.220446049250313E-16
Support intersection: 101
Support union: 284

Covered examples (intersection): 
"814" "800" "799" "797" "794" "782" "770" "761" "748" "746" "738" "737" "734" "731" "726" "725" "713" "710" "709" "706" "698" "687" "655" "646" "599" "594" "588" "584" "574" "561" "543" "542" "539" "537" "530" "525" "519" "517" "516" "515" "503" "496" "492" "485" "484" "480" "471" "447" "446" "429" "417" "384" "383" "365" "363" "361" "357" "352" "351" "340" "331" "330" "321" "310" "295" "294" "266" "262" "259" "249" "242" "240" "234" "223" "222" "217" "209" "202" "201" "199" "196" "193" "188" "183" "163" "137" "129" "118" "113" "110" "100" "93" "56" "54" "53" "51" "49" "48" "39" "27" "5" 
Union elements: 
"819" "817" "814" "812" "800" "799" "797" "796" "794" "793" "791" "788" "785" "782" "777" "776" "775" "770" "767" "766" "763" "761" "758" "757" "751" "750" "749" "748" "746" "744" "738" "737" "734" "731" "727" "726" "725" "713" "712" "710" "709" "706" "704" "700" "698" "694" "690" "688" "687" "668" "667" "665" "661" "658" "655" "651" "648" "647" "646" "643" "639" "638" "633" "632" "630" "629" "627" "623" "620" "615" "612" "611" "608" "604" "602" "601" "599" "598" "595" "594" "593" "588" "586" "584" "583" "582" "577" "574" "571" "567" "566" "565" "561" "558" "554" "544" "543" "542" "540" "539" "538" "537" "536" "534" "532" "530" "528" "527" "525" "524" "521" "519" "518" "517" "516" "515" "512" "511" "507" "503" "501" "498" "496" "494" "492" "485" "484" "483" "482" "481" "480" "479" "476" "474" "473" "472" "471" "469" "467" "465" "458" "448" "447" "446" "435" "433" "432" "429" "428" "424" "423" "417" "415" "406" "402" "399" "398" "397" "394" "393" "384" "383" "381" "375" "372" "368" "365" "363" "361" "360" "358" "357" "352" "351" "347" "340" "339" "336" "332" "331" "330" "321" "319" "314" "312" "310" "307" "295" "294" "282" "275" "272" "268" "266" "265" "262" "260" "259" "255" "253" "251" "249" "246" "242" "240" "236" "234" "229" "227" "226" "225" "223" "222" "218" "217" "214" "209" "208" "205" "202" "201" "199" "196" "194" "193" "192" "188" "187" "183" "179" "175" "172" "168" "163" "157" "155" "154" "150" "148" "145" "137" "130" "129" "122" "120" "118" "113" "110" "106" "102" "100" "96" "95" "94" "93" "91" "89" "86" "75" "72" "69" "68" "67" "66" "60" "57" "56" "54" "53" "51" "50" "49" "48" "39" "36" "33" "27" "26" "23" "19" "17" "16" "5" "3" 

Redescription R3 Rules: 

Dist: 0 0 0 65 70
W1R: CO8FORST >= 0.0 <= 0.0 AND CDHOME >= 0.5 <= 2.0 AND CONMCXLA >= 0.0 <= 30.0 
W2R: HMT15 >= 61.5 <= 84.3 AND SPARE_AD >= -0.062849 <= 2.791977 
JS: 0.35526315789473684
p-value :2.9557611913588744E-10
Support intersection: 135
Support union: 380

Covered examples (intersection): 
"805" "796" "795" "791" "790" "788" "782" "779" "778" "776" "768" "759" "754" "750" "749" "745" "740" "735" "731" "729" "722" "719" "718" "714" "697" "696" "694" "690" "673" "660" "652" "648" "643" "641" "640" "635" "626" "619" "609" "608" "605" "597" "596" "591" "587" "586" "583" "574" "566" "565" "563" "554" "553" "534" "531" "528" "520" "518" "507" "504" "496" "493" "467" "460" "449" "447" "433" "429" "426" "423" "421" "413" "410" "401" "394" "384" "378" "377" "368" "367" "363" "362" "347" "340" "336" "329" "317" "314" "299" "287" "275" "268" "265" "259" "257" "251" "249" "246" "242" "236" "222" "218" "215" "214" "211" "200" "195" "192" "179" "136" "134" "133" "132" "130" "128" "120" "119" "114" "93" "90" "86" "69" "66" "62" "61" "57" "54" "36" "33" "32" "30" "26" "23" "8" "2" 
Union elements: 
"819" "818" "816" "813" "812" "809" "805" "803" "802" "801" "799" "798" "797" "796" "795" "794" "793" "792" "791" "790" "789" "788" "786" "785" "784" "783" "782" "780" "779" "778" "776" "773" "772" "770" "768" "759" "758" "757" "754" "750" "749" "748" "745" "744" "741" "740" "739" "737" "735" "732" "731" "730" "729" "726" "725" "723" "722" "720" "719" "718" "714" "710" "709" "706" "704" "702" "701" "698" "697" "696" "694" "692" "691" "690" "687" "684" "683" "678" "675" "674" "673" "672" "671" "668" "667" "666" "665" "661" "660" "657" "654" "653" "652" "651" "648" "647" "646" "643" "642" "641" "640" "636" "635" "631" "630" "626" "622" "620" "619" "617" "614" "612" "611" "609" "608" "606" "605" "604" "603" "601" "599" "598" "597" "596" "591" "587" "586" "585" "583" "577" "574" "572" "571" "566" "565" "563" "562" "556" "555" "554" "553" "547" "542" "539" "538" "537" "536" "534" "532" "531" "528" "527" "524" "520" "519" "518" "517" "515" "514" "512" "507" "506" "505" "504" "499" "498" "496" "495" "494" "493" "492" "487" "486" "485" "482" "481" "479" "478" "477" "474" "472" "469" "467" "463" "460" "456" "453" "452" "449" "448" "447" "446" "443" "441" "440" "436" "435" "434" "433" "432" "429" "428" "426" "424" "423" "421" "419" "415" "413" "412" "411" "410" "404" "402" "401" "400" "399" "397" "395" "394" "393" "389" "384" "381" "378" "377" "375" "373" "370" "368" "367" "365" "364" "363" "362" "361" "359" "354" "351" "349" "347" "345" "342" "341" "340" "338" "336" "333" "330" "329" "328" "320" "319" "317" "314" "312" "310" "299" "296" "295" "294" "287" "282" "279" "277" "275" "271" "268" "265" "263" "262" "260" "259" "257" "255" "253" "251" "250" "249" "246" "242" "240" "238" "237" "236" "234" "232" "229" "228" "227" "225" "222" "218" "216" "215" "214" "211" "209" "205" "200" "199" "196" "195" "194" "192" "189" "185" "183" "179" "174" "170" "168" "167" "166" "164" "163" "162" "161" "155" "154" "150" "148" "147" "137" "136" "134" "133" "132" "131" "130" "128" "125" "122" "121" "120" "119" "118" "115" "114" "113" "110" "104" "96" "95" "94" "93" "91" "90" "89" "88" "86" "83" "75" "74" "72" "69" "66" "62" "61" "60" "57" "54" "53" "51" "50" "49" "36" "33" "32" "30" "27" "26" "23" "19" "16" "8" "6" "5" "3" "2" 

Redescription R4 Rules: 

Dist: 100 0 0 0 0
W1R: COT4TOTL >= 5.0 <= 10.0 AND Q13SCORE >= 0.0 <= 1.0 AND GDHAPPY >= 0.0 <= 0.0 AND CDMEMORY >= 0.0 <= 0.0 
W2R: SPARE_AD >= -3.863311 <= -1.167257 AND AB42 >= 25.2 <= 80.1 AND HMT40 >= 11.2 <= 15.9 
JS: 0.5128205128205128
p-value :0.0
Support intersection: 100
Support union: 195

Covered examples (intersection): 
"736" "733" "728" "721" "716" "715" "707" "699" "693" "689" "686" "676" "645" "628" "578" "573" "570" "557" "552" "549" "541" "529" "526" "523" "510" "502" "490" "475" "464" "459" "457" "444" "420" "408" "396" "392" "391" "390" "388" "385" "382" "376" "369" "344" "337" "327" "322" "318" "315" "311" "308" "303" "302" "298" "288" "286" "283" "274" "273" "256" "252" "243" "241" "219" "206" "184" "177" "176" "173" "160" "149" "142" "139" "127" "117" "116" "109" "103" "99" "97" "84" "82" "80" "70" "65" "63" "58" "47" "46" "45" "43" "41" "38" "37" "29" "28" "25" "14" "13" "11" 
Union elements: 
"755" "743" "736" "733" "728" "724" "721" "717" "716" "715" "708" "707" "705" "699" "693" "689" "686" "681" "680" "679" "677" "676" "649" "645" "628" "625" "607" "581" "578" "575" "573" "570" "559" "557" "552" "551" "550" "549" "541" "535" "533" "529" "526" "523" "513" "510" "509" "508" "502" "500" "490" "488" "487" "476" "475" "464" "462" "459" "457" "444" "439" "438" "437" "431" "425" "422" "420" "408" "405" "396" "392" "391" "390" "388" "387" "385" "382" "376" "369" "366" "356" "353" "350" "346" "344" "343" "337" "334" "327" "326" "322" "318" "315" "311" "309" "308" "303" "302" "301" "298" "293" "289" "288" "286" "284" "283" "280" "278" "274" "273" "270" "267" "264" "256" "252" "244" "243" "241" "239" "233" "231" "221" "219" "212" "206" "203" "197" "191" "186" "184" "182" "181" "178" "177" "176" "173" "171" "160" "156" "152" "151" "149" "146" "142" "140" "139" "127" "123" "117" "116" "109" "108" "107" "103" "99" "97" "87" "84" "82" "80" "79" "77" "70" "65" "64" "63" "59" "58" "55" "52" "47" "46" "45" "43" "42" "41" "40" "38" "37" "35" "34" "29" "28" "25" "22" "20" "18" "15" "14" "13" "12" "11" "10" "9" "7" 

Redescription R5 Rules: 

Dist: 0 0 0 127 2
W1R: FAQ >= 0.0 <= 9.0 AND NXSENSOR >= 1.0 <= 1.0 AND Q11SCORE >= 0.0 <= 1.0 AND GDDROP >= 0.0 <= 0.0 AND CDMEMORY >= 0.5 <= 0.5 
W2R: P >= -2.13668 <= -1.01323 AND SPARE_AD >= -0.843696 <= 1.907287 AND Entorhinal >= 2594.0 <= 5660.0 AND Ventricles >= 10739.0 <= 61214.0 
JS: 0.42574257425742573
p-value :0.0
Support intersection: 129
Support union: 303

Covered examples (intersection): 
"812" "811" "810" "808" "806" "804" "797" "781" "780" "777" "767" "764" "760" "758" "752" "747" "738" "735" "732" "730" "727" "723" "720" "712" "709" "704" "691" "674" "673" "669" "668" "656" "655" "653" "650" "647" "644" "633" "632" "624" "615" "599" "593" "592" "588" "585" "577" "574" "572" "561" "558" "553" "546" "539" "525" "522" "521" "516" "512" "511" "507" "505" "494" "484" "480" "473" "471" "455" "451" "442" "413" "411" "409" "404" "403" "386" "383" "381" "378" "375" "373" "355" "348" "338" "320" "319" "290" "281" "279" "277" "276" "269" "266" "250" "245" "230" "228" "223" "222" "220" "218" "217" "208" "201" "193" "187" "183" "179" "174" "172" "159" "150" "148" "141" "129" "125" "119" "118" "110" "101" "92" "89" "85" "67" "66" "39" "31" "24" "21" 
Union elements: 
"820" "817" "816" "815" "814" "813" "812" "811" "810" "809" "808" "806" "805" "804" "802" "797" "794" "787" "782" "781" "780" "778" "777" "775" "772" "770" "767" "766" "764" "763" "762" "761" "760" "759" "758" "752" "747" "738" "735" "732" "731" "730" "727" "723" "720" "718" "713" "712" "711" "710" "709" "706" "704" "703" "700" "697" "696" "695" "694" "691" "682" "675" "674" "673" "669" "668" "663" "659" "656" "655" "653" "652" "650" "648" "647" "646" "644" "643" "641" "639" "638" "637" "634" "633" "632" "631" "624" "615" "614" "612" "611" "610" "609" "606" "604" "599" "594" "593" "592" "589" "588" "586" "585" "584" "577" "574" "572" "564" "562" "561" "558" "554" "553" "548" "547" "546" "545" "543" "539" "538" "537" "534" "530" "528" "527" "525" "524" "522" "521" "518" "516" "515" "514" "512" "511" "507" "505" "496" "495" "494" "492" "486" "485" "484" "480" "473" "471" "470" "463" "455" "454" "451" "442" "441" "430" "427" "418" "417" "413" "412" "411" "409" "407" "404" "403" "402" "400" "399" "397" "386" "383" "381" "380" "379" "378" "375" "373" "364" "363" "360" "358" "355" "352" "348" "339" "338" "328" "325" "321" "320" "319" "316" "312" "307" "300" "296" "295" "294" "290" "281" "279" "277" "276" "271" "269" "266" "264" "263" "259" "258" "257" "253" "250" "247" "245" "240" "238" "230" "229" "228" "226" "224" "223" "222" "220" "218" "217" "209" "208" "204" "202" "201" "196" "193" "190" "188" "187" "183" "179" "174" "172" "169" "168" "167" "164" "162" "159" "158" "157" "155" "150" "148" "145" "144" "143" "141" "137" "131" "129" "126" "125" "124" "119" "118" "114" "112" "110" "108" "102" "101" "100" "98" "95" "93" "92" "91" "90" "89" "88" "85" "78" "76" "72" "71" "69" "67" "66" "55" "51" "39" "36" "31" "26" "24" "22" "21" "19" "17" "16" "9" "8" "5" "3" 

Redescription R6 Rules: 

Dist: 0 0 0 19 126
W1R: ADAS13 >= 19.67 <= 54.67 AND CDRSB >= 3.0 <= 9.0 
W2R: SPARE_AD >= 0.607866 <= 2.791977 AND WholeBrain >= 669364.0 <= 1163223.0 
JS: 0.3785900783289817
p-value :2.2315482794965646E-14
Support intersection: 145
Support union: 383

Covered examples (intersection): 
"818" "798" "795" "793" "792" "790" "788" "786" "785" "783" "779" "776" "771" "754" "750" "746" "745" "744" "741" "737" "731" "726" "722" "719" "714" "710" "698" "690" "684" "678" "672" "671" "667" "662" "660" "657" "654" "651" "636" "635" "626" "619" "618" "616" "605" "603" "602" "601" "596" "594" "591" "583" "582" "569" "568" "567" "566" "563" "556" "544" "536" "532" "531" "520" "506" "504" "498" "482" "479" "477" "469" "467" "460" "458" "456" "452" "449" "436" "435" "434" "433" "428" "426" "423" "421" "419" "414" "410" "406" "398" "395" "394" "393" "389" "374" "368" "367" "362" "361" "359" "354" "347" "341" "340" "336" "331" "323" "312" "310" "299" "295" "285" "282" "272" "265" "255" "246" "237" "232" "225" "214" "211" "205" "200" "199" "195" "185" "163" "154" "138" "133" "121" "115" "104" "93" "86" "74" "73" "62" "61" "57" "48" "8" "6" "2" 
Union elements: 
"819" "818" "816" "814" "813" "812" "805" "801" "800" "799" "798" "797" "796" "795" "794" "793" "792" "791" "790" "788" "786" "785" "784" "783" "781" "779" "776" "774" "773" "772" "771" "769" "768" "767" "764" "762" "761" "759" "758" "757" "756" "754" "751" "750" "749" "748" "747" "746" "745" "744" "741" "740" "739" "738" "737" "734" "731" "729" "726" "725" "722" "719" "714" "713" "710" "708" "706" "704" "701" "698" "697" "696" "694" "692" "690" "688" "687" "684" "678" "672" "671" "670" "667" "665" "662" "661" "660" "658" "657" "655" "654" "652" "651" "650" "647" "646" "643" "642" "640" "638" "636" "635" "631" "630" "627" "626" "623" "622" "619" "618" "616" "611" "608" "606" "605" "604" "603" "602" "601" "599" "597" "596" "594" "591" "588" "586" "584" "583" "582" "577" "574" "572" "569" "568" "567" "566" "565" "563" "561" "558" "556" "554" "544" "543" "542" "540" "539" "538" "537" "536" "532" "531" "530" "528" "525" "524" "520" "519" "518" "517" "516" "515" "511" "506" "504" "503" "501" "499" "498" "495" "492" "486" "485" "484" "482" "481" "479" "478" "477" "474" "472" "471" "469" "468" "467" "466" "465" "461" "460" "458" "456" "452" "450" "449" "448" "447" "446" "443" "436" "435" "434" "433" "432" "430" "428" "426" "423" "421" "419" "417" "415" "414" "410" "409" "407" "406" "402" "401" "398" "397" "395" "394" "393" "389" "384" "377" "374" "373" "370" "368" "367" "365" "362" "361" "359" "358" "356" "354" "352" "351" "349" "347" "345" "341" "340" "336" "333" "332" "331" "330" "329" "328" "323" "319" "317" "314" "313" "312" "310" "307" "306" "300" "299" "295" "294" "292" "287" "285" "282" "279" "276" "275" "272" "271" "268" "266" "265" "262" "261" "259" "257" "255" "253" "251" "246" "242" "240" "237" "236" "232" "229" "227" "225" "224" "223" "215" "214" "211" "209" "205" "202" "200" "199" "196" "195" "194" "193" "190" "188" "185" "180" "175" "169" "168" "163" "161" "155" "154" "150" "148" "147" "145" "144" "143" "138" "137" "133" "132" "131" "130" "128" "125" "122" "121" "120" "119" "115" "114" "113" "110" "104" "100" "96" "94" "93" "91" "90" "86" "83" "79" "75" "74" "73" "69" "68" "67" "66" "62" "61" "60" "57" "56" "54" "53" "51" "50" "49" "48" "36" "33" "32" "30" "27" "26" "24" "23" "19" "17" "16" "8" "6" "5" "2" 

Redescription R7 Rules: 

Dist: 125 0 0 0 0
W1R: GDTOTAL >= 0.0 <= 2.0 AND RAVLTImmediate >= 22.0 <= 59.0 AND GDALIVE >= 0.0 <= 0.0 AND Q13SCORE >= 0.0 <= 1.0 AND ADAS13 >= 1.0 <= 16.33 AND NXHEEL >= 1.0 <= 1.0 AND FAQ >= 0.0 <= 0.0 AND CDMEMORY >= 0.0 <= 0.0 
W2R: HMT18 >= 0.6 <= 16.0 AND SPARE_AD >= -3.863311 <= -1.040518 
JS: 0.6756756756756757
p-value :0.0
Support intersection: 125
Support union: 185

Covered examples (intersection): 
"755" "743" "736" "733" "728" "721" "717" "716" "715" "707" "699" "689" "686" "677" "676" "645" "628" "578" "570" "559" "557" "552" "549" "541" "535" "533" "529" "526" "523" "510" "502" "490" "475" "464" "459" "457" "444" "437" "431" "422" "420" "396" "392" "391" "390" "388" "385" "382" "376" "369" "366" "350" "344" "343" "327" "324" "322" "318" "315" "311" "309" "308" "303" "301" "293" "288" "286" "283" "280" "278" "274" "273" "270" "256" "252" "244" "243" "241" "239" "233" "221" "219" "210" "206" "191" "186" "184" "178" "176" "173" "171" "160" "156" "152" "151" "149" "127" "117" "116" "109" "107" "99" "97" "82" "80" "70" "65" "63" "58" "52" "47" "46" "45" "43" "41" "38" "37" "29" "28" "25" "15" "14" "13" "11" "7" 
Union elements: 
"755" "743" "742" "736" "733" "728" "721" "717" "716" "715" "711" "708" "707" "705" "699" "693" "689" "686" "677" "676" "649" "645" "629" "628" "625" "610" "580" "578" "576" "573" "570" "559" "557" "552" "550" "549" "541" "535" "533" "529" "526" "523" "513" "510" "502" "500" "490" "478" "476" "475" "464" "462" "459" "457" "445" "444" "439" "438" "437" "431" "425" "422" "420" "408" "405" "396" "392" "391" "390" "388" "387" "385" "382" "376" "371" "369" "366" "356" "353" "350" "344" "343" "337" "334" "327" "326" "324" "322" "318" "315" "311" "309" "308" "303" "302" "301" "293" "288" "286" "284" "283" "280" "278" "274" "273" "270" "258" "256" "252" "244" "243" "241" "239" "238" "233" "231" "221" "219" "212" "210" "207" "206" "197" "191" "186" "184" "181" "178" "177" "176" "173" "171" "160" "156" "152" "151" "149" "146" "142" "140" "139" "127" "117" "116" "111" "109" "108" "107" "99" "97" "84" "82" "81" "80" "70" "65" "64" "63" "60" "58" "55" "52" "47" "46" "45" "44" "43" "42" "41" "38" "37" "35" "29" "28" "25" "22" "20" "15" "14" "13" "11" "10" "9" "7" "1" 

Redescription R8 Rules: 

Dist: 0 0 0 314 52
W1R: MMSE >= 24.0 <= 30.0 AND CDMEMORY >= 0.5 <= 2.0 
W2R: TSTSTRNT >= -1.4437 <= 0.51851 
JS: 0.6354166666666666
p-value :1.2789769243681803E-12
Support intersection: 366
Support union: 576

Covered examples (intersection): 
"817" "816" "815" "814" "812" "811" "809" "804" "803" "802" "799" "798" "796" "794" "793" "791" "789" "788" "787" "784" "782" "781" "780" "778" "777" "776" "775" "774" "773" "772" "771" "770" "768" "767" "766" "765" "764" "763" "762" "761" "760" "758" "756" "754" "752" "751" "749" "748" "746" "745" "741" "740" "738" "737" "735" "734" "732" "731" "730" "729" "727" "726" "723" "720" "718" "713" "712" "711" "710" "709" "706" "704" "703" "701" "700" "697" "696" "695" "694" "692" "690" "687" "682" "675" "674" "673" "670" "669" "668" "664" "663" "656" "655" "653" "651" "648" "647" "646" "644" "643" "642" "641" "640" "639" "638" "637" "634" "633" "623" "617" "615" "614" "613" "612" "611" "610" "609" "608" "606" "605" "604" "600" "599" "597" "595" "589" "588" "587" "586" "585" "584" "577" "574" "572" "571" "567" "564" "562" "561" "558" "555" "554" "553" "548" "547" "546" "543" "542" "539" "537" "532" "530" "527" "525" "522" "519" "518" "517" "516" "515" "514" "512" "511" "507" "505" "503" "501" "499" "498" "496" "495" "494" "493" "492" "489" "486" "485" "481" "480" "473" "472" "471" "469" "468" "465" "455" "454" "453" "450" "447" "446" "442" "441" "432" "430" "429" "427" "423" "418" "417" "415" "411" "409" "407" "404" "402" "400" "399" "397" "395" "394" "384" "383" "381" "380" "379" "378" "377" "375" "373" "367" "363" "361" "358" "355" "352" "351" "349" "348" "345" "340" "339" "338" "336" "333" "332" "331" "330" "329" "328" "321" "319" "316" "314" "313" "312" "307" "300" "294" "292" "290" "285" "281" "279" "276" "275" "271" "269" "266" "265" "262" "260" "259" "257" "255" "253" "251" "249" "247" "246" "245" "242" "240" "238" "237" "234" "230" "229" "228" "227" "226" "224" "223" "222" "218" "216" "215" "209" "205" "202" "201" "196" "193" "190" "189" "188" "187" "185" "183" "179" "174" "172" "170" "169" "167" "166" "164" "163" "162" "161" "155" "154" "150" "148" "147" "145" "143" "137" "136" "134" "131" "130" "129" "128" "126" "125" "122" "121" "120" "118" "114" "113" "106" "104" "101" "98" "96" "95" "93" "90" "88" "85" "83" "75" "72" "71" "69" "68" "67" "66" "54" "51" "48" "39" "33" "31" "27" "26" "24" "23" "21" "19" "17" "8" "5" "3" 
Union elements: 
"820" "818" "817" "816" "815" "814" "813" "812" "811" "810" "809" "808" "807" "806" "804" "803" "802" "800" "799" "798" "797" "796" "795" "794" "793" "792" "791" "790" "789" "788" "787" "784" "782" "781" "780" "779" "778" "777" "776" "775" "774" "773" "772" "771" "770" "769" "768" "767" "766" "765" "764" "763" "762" "761" "760" "759" "758" "756" "754" "752" "751" "750" "749" "748" "747" "746" "745" "741" "740" "739" "738" "737" "735" "734" "732" "731" "730" "729" "727" "726" "725" "723" "720" "718" "716" "713" "712" "711" "710" "709" "706" "704" "703" "702" "701" "700" "698" "697" "696" "695" "694" "692" "691" "690" "689" "687" "686" "684" "683" "682" "676" "675" "674" "673" "670" "669" "668" "667" "666" "665" "664" "663" "661" "659" "658" "656" "655" "653" "652" "651" "650" "648" "647" "646" "644" "643" "642" "641" "640" "639" "638" "637" "635" "634" "633" "632" "631" "630" "627" "626" "624" "623" "622" "620" "619" "618" "617" "615" "614" "613" "612" "611" "610" "609" "608" "606" "605" "604" "601" "600" "599" "598" "597" "596" "595" "594" "593" "592" "591" "589" "588" "587" "586" "585" "584" "583" "579" "578" "577" "574" "572" "571" "570" "568" "567" "566" "565" "564" "562" "561" "558" "555" "554" "553" "548" "547" "546" "543" "542" "540" "539" "538" "537" "534" "533" "532" "531" "530" "529" "528" "527" "525" "524" "522" "521" "519" "518" "517" "516" "515" "514" "512" "511" "507" "506" "505" "504" "503" "502" "501" "499" "498" "496" "495" "494" "493" "492" "491" "490" "489" "486" "485" "484" "483" "482" "481" "480" "479" "474" "473" "472" "471" "470" "469" "468" "467" "465" "463" "461" "460" "456" "455" "454" "453" "452" "451" "450" "449" "448" "447" "446" "442" "441" "440" "436" "434" "433" "432" "430" "429" "428" "427" "423" "421" "418" "417" "415" "413" "412" "411" "410" "409" "407" "406" "404" "403" "402" "400" "399" "398" "397" "395" "394" "392" "391" "389" "386" "385" "384" "383" "382" "381" "380" "379" "378" "377" "376" "375" "373" "372" "370" "368" "367" "365" "364" "363" "361" "360" "359" "358" "357" "355" "354" "352" "351" "349" "348" "347" "345" "344" "342" "340" "339" "338" "336" "333" "332" "331" "330" "329" "328" "327" "325" "321" "320" "319" "317" "316" "314" "313" "312" "310" "307" "300" "299" "298" "297" "296" "295" "294" "292" "290" "288" "285" "283" "281" "280" "279" "277" "276" "275" "273" "272" "271" "269" "268" "266" "265" "264" "263" "262" "261" "260" "259" "258" "257" "256" "255" "253" "251" "250" "249" "247" "246" "245" "242" "240" "238" "237" "236" "235" "234" "232" "230" "229" "228" "227" "226" "224" "223" "222" "221" "220" "218" "217" "216" "215" "214" "213" "211" "209" "208" "205" "204" "202" "201" "199" "198" "196" "194" "193" "192" "190" "189" "188" "187" "186" "185" "183" "180" "179" "175" "174" "172" "170" "169" "168" "167" "166" "165" "164" "163" "162" "161" "159" "158" "157" "155" "154" "152" "150" "148" "147" "145" "144" "143" "141" "137" "136" "134" "133" "132" "131" "130" "129" "128" "127" "126" "125" "124" "122" "121" "120" "119" "118" "114" "113" "112" "111" "110" "108" "106" "105" "104" "102" "101" "100" "98" "96" "95" "94" "93" "92" "91" "90" "89" "88" "86" "85" "84" "83" "79" "78" "76" "75" "73" "72" "71" "69" "68" "67" "66" "62" "61" "60" "56" "55" "54" "53" "51" "50" "49" "48" "45" "39" "38" "36" "33" "31" "30" "27" "26" "24" "23" "22" "21" "19" "17" "15" "12" "9" "8" "7" "5" "3" "2" 

Redescription R9 Rules: 

Dist: 144 0 0 0 0
W1R: BCCRYING >= 0.0 <= 0.0 AND RAVLTForgetting >= -5.0 <= 9.0 AND NXOTHER >= 1.0 <= 1.0 AND CDMEMORY >= 0.0 <= 0.0 AND CONMCXLA >= 15.0 <= 40.0 
W2R: HMT18 >= 0.5 <= 16.0 AND SPARE_AD >= -3.863311 <= -0.926784 
JS: 0.62882096069869
p-value :0.0
Support intersection: 144
Support union: 229

Covered examples (intersection): 
"755" "743" "742" "736" "733" "728" "721" "717" "716" "715" "707" "699" "693" "686" "681" "677" "676" "628" "607" "580" "578" "573" "570" "559" "557" "552" "550" "549" "541" "535" "533" "523" "513" "510" "502" "490" "476" "475" "464" "462" "459" "457" "444" "437" "431" "422" "420" "408" "396" "392" "391" "390" "388" "385" "382" "376" "372" "371" "369" "366" "353" "350" "344" "343" "337" "327" "326" "324" "322" "318" "315" "309" "308" "303" "302" "301" "288" "286" "284" "280" "278" "274" "273" "270" "256" "252" "244" "243" "241" "239" "221" "219" "212" "210" "207" "206" "191" "186" "184" "178" "177" "176" "173" "171" "160" "156" "152" "151" "149" "146" "139" "127" "117" "111" "109" "107" "103" "99" "97" "84" "82" "80" "65" "63" "58" "52" "46" "45" "44" "43" "41" "38" "37" "29" "28" "25" "20" "15" "14" "13" "12" "11" "7" "4" 
Union elements: 
"802" "755" "753" "743" "742" "736" "733" "728" "721" "717" "716" "715" "711" "708" "707" "705" "699" "693" "689" "686" "685" "683" "681" "680" "679" "677" "676" "665" "649" "645" "629" "628" "625" "621" "610" "607" "590" "581" "580" "578" "576" "575" "573" "570" "560" "559" "557" "552" "551" "550" "549" "545" "541" "535" "533" "529" "526" "523" "513" "510" "509" "508" "502" "500" "497" "490" "488" "487" "478" "476" "475" "464" "462" "459" "457" "445" "444" "439" "437" "431" "425" "422" "420" "416" "408" "405" "396" "392" "391" "390" "388" "387" "385" "382" "376" "372" "371" "369" "366" "356" "353" "350" "346" "344" "343" "337" "335" "334" "327" "326" "324" "322" "318" "315" "311" "309" "308" "305" "304" "303" "302" "301" "298" "293" "291" "289" "288" "286" "284" "283" "280" "278" "274" "273" "270" "267" "264" "258" "256" "254" "252" "248" "244" "243" "241" "239" "238" "233" "231" "221" "219" "212" "210" "207" "206" "203" "197" "191" "186" "184" "182" "181" "178" "177" "176" "175" "173" "171" "160" "156" "152" "151" "149" "146" "142" "140" "139" "127" "123" "117" "116" "112" "111" "109" "107" "103" "99" "97" "87" "84" "82" "81" "80" "77" "70" "65" "64" "63" "60" "59" "58" "52" "47" "46" "45" "44" "43" "42" "41" "40" "38" "37" "35" "34" "29" "28" "25" "20" "18" "15" "14" "13" "12" "11" "10" "9" "7" "4" "1" 

Redescription R10 Rules: 

Dist: 0 0 0 101 0
W1R: RAVLTPercForgetting >= -25.0 <= 85.714286 AND CDRSB >= 0.5 <= 2.5 AND CDMEMORY >= 0.5 <= 1.0 
W2R: B2M >= 0.04139 <= 0.50515 AND SPARE_AD >= -0.921452 <= 0.598349 AND Hippocampus >= 5527.0 <= 9433.0 
JS: 0.3458904109589041
p-value :1.9539925233402755E-14
Support intersection: 101
Support union: 292

Covered examples (intersection): 
"817" "811" "810" "808" "806" "804" "803" "789" "782" "780" "777" "760" "752" "732" "730" "727" "723" "720" "712" "703" "691" "682" "673" "669" "668" "663" "656" "653" "648" "644" "633" "624" "613" "609" "600" "595" "593" "592" "589" "564" "562" "547" "546" "522" "521" "514" "512" "507" "493" "489" "480" "473" "463" "451" "442" "429" "427" "413" "411" "404" "403" "400" "386" "380" "378" "375" "363" "348" "338" "325" "320" "316" "296" "277" "269" "235" "230" "220" "217" "216" "172" "170" "167" "165" "162" "159" "158" "141" "136" "124" "118" "101" "92" "89" "85" "76" "71" "39" "31" "21" "3" 
Union elements: 
"820" "817" "816" "815" "811" "810" "808" "807" "806" "804" "803" "802" "800" "789" "787" "782" "781" "780" "778" "777" "775" "774" "772" "767" "763" "762" "760" "759" "752" "749" "748" "747" "740" "738" "735" "732" "730" "727" "723" "720" "718" "713" "712" "711" "709" "703" "702" "700" "697" "696" "695" "694" "691" "687" "682" "675" "674" "673" "670" "669" "668" "664" "663" "659" "656" "655" "653" "652" "648" "644" "643" "640" "639" "638" "637" "634" "633" "632" "631" "624" "622" "617" "615" "614" "613" "612" "610" "609" "608" "606" "604" "600" "598" "597" "595" "593" "592" "589" "586" "585" "584" "574" "572" "571" "564" "562" "558" "555" "553" "548" "547" "546" "545" "540" "539" "538" "537" "534" "530" "528" "527" "524" "522" "521" "519" "518" "517" "516" "514" "512" "507" "505" "503" "496" "495" "494" "493" "491" "489" "486" "485" "483" "481" "480" "474" "473" "470" "463" "455" "454" "451" "447" "442" "441" "429" "427" "424" "418" "417" "415" "413" "412" "411" "409" "407" "404" "403" "402" "400" "399" "386" "384" "381" "380" "379" "378" "377" "375" "373" "370" "364" "363" "357" "352" "351" "348" "345" "342" "339" "338" "330" "328" "325" "321" "320" "316" "307" "300" "297" "296" "292" "290" "281" "279" "277" "269" "264" "263" "262" "261" "260" "259" "258" "253" "250" "247" "245" "242" "238" "236" "235" "234" "230" "229" "228" "224" "222" "220" "218" "217" "216" "208" "204" "194" "188" "187" "183" "180" "174" "172" "170" "167" "166" "165" "162" "159" "158" "157" "144" "143" "141" "137" "136" "131" "129" "128" "126" "124" "122" "120" "119" "118" "114" "112" "108" "106" "105" "101" "98" "95" "92" "91" "89" "88" "85" "78" "76" "72" "71" "68" "67" "66" "64" "55" "51" "39" "31" "22" "21" "9" "5" "3" 

Redescription R11 Rules: 

Dist: 0 0 0 53 73
W1R: FAQ >= 2.0 <= 30.0 AND ADAS13 >= 17.67 <= 54.67 AND Q8SCORE >= 6.0 <= 12.0 
W2R: RCT392 >= 0.5 <= 1.1 AND SPARE_AD >= 0.614842 <= 2.791977 
JS: 0.375
p-value :9.969802761133906E-14
Support intersection: 126
Support union: 336

Covered examples (intersection): 
"819" "807" "798" "795" "790" "785" "779" "771" "759" "754" "746" "744" "741" "738" "726" "722" "719" "698" "690" "684" "678" "672" "671" "661" "660" "654" "651" "647" "646" "631" "627" "626" "620" "619" "616" "608" "601" "599" "594" "588" "584" "582" "569" "566" "565" "561" "542" "538" "536" "530" "528" "525" "519" "518" "517" "506" "495" "492" "484" "477" "474" "472" "467" "452" "447" "436" "435" "434" "433" "428" "419" "414" "398" "395" "394" "384" "374" "365" "354" "351" "341" "340" "332" "331" "330" "312" "310" "307" "294" "285" "282" "275" "272" "266" "237" "236" "232" "225" "199" "185" "168" "154" "145" "133" "122" "121" "110" "96" "93" "86" "74" "69" "66" "62" "56" "54" "49" "48" "36" "33" "30" "26" "23" "19" "16" "6" 
Union elements: 
"819" "818" "817" "816" "814" "813" "812" "807" "805" "803" "800" "799" "798" "796" "795" "794" "793" "791" "790" "788" "786" "785" "784" "783" "782" "781" "779" "776" "775" "774" "773" "772" "771" "768" "767" "766" "763" "761" "759" "754" "751" "749" "748" "747" "746" "745" "744" "741" "740" "739" "738" "737" "734" "731" "726" "725" "722" "719" "714" "713" "706" "704" "701" "700" "698" "697" "696" "694" "690" "688" "684" "678" "672" "671" "670" "667" "665" "662" "661" "660" "657" "654" "652" "651" "647" "646" "643" "642" "633" "631" "627" "626" "622" "620" "619" "618" "616" "615" "611" "608" "606" "605" "603" "602" "601" "599" "598" "597" "596" "594" "591" "588" "585" "584" "583" "582" "577" "574" "572" "569" "567" "566" "565" "563" "561" "556" "548" "544" "543" "542" "539" "538" "537" "536" "531" "530" "528" "525" "524" "520" "519" "518" "517" "516" "511" "506" "504" "503" "501" "499" "498" "496" "495" "494" "492" "485" "484" "481" "479" "477" "474" "472" "471" "469" "468" "467" "466" "465" "461" "460" "458" "456" "452" "448" "447" "446" "440" "436" "435" "434" "433" "432" "430" "428" "426" "424" "423" "421" "419" "417" "415" "414" "412" "410" "409" "407" "406" "398" "397" "395" "394" "393" "389" "384" "374" "367" "365" "361" "357" "356" "355" "354" "352" "351" "349" "347" "341" "340" "336" "333" "332" "331" "330" "329" "328" "323" "321" "319" "317" "314" "313" "312" "310" "307" "306" "300" "297" "294" "287" "285" "282" "276" "275" "272" "271" "266" "265" "262" "261" "257" "249" "246" "242" "240" "237" "236" "234" "232" "229" "227" "225" "224" "223" "222" "214" "211" "209" "208" "205" "202" "200" "199" "196" "195" "193" "188" "185" "175" "169" "168" "163" "161" "155" "154" "150" "148" "145" "138" "137" "133" "131" "129" "125" "122" "121" "120" "119" "115" "114" "110" "96" "94" "93" "91" "86" "83" "79" "75" "74" "73" "69" "68" "66" "62" "61" "57" "56" "54" "51" "50" "49" "48" "36" "33" "32" "30" "27" "26" "24" "23" "19" "16" "8" "6" "5" "2" 

Redescription R12 Rules: 

Dist: 101 0 0 0 0
W1R: RAVLTPercForgetting >= 22.222222 <= 100.0 AND GDALIVE >= 0.0 <= 0.0 AND Q13SCORE >= 0.0 <= 1.0 AND GDHAPPY >= 0.0 <= 0.0 AND GDDROP >= 0.0 <= 0.0 AND MMFLOOR >= 1.0 <= 1.0 AND CDMEMORY >= 0.0 <= 0.0 
W2R: HMT18 >= 0.5 <= 16.0 AND SPARE_AD >= -3.863311 <= -0.926784 
JS: 0.5459459459459459
p-value :0.0
Support intersection: 101
Support union: 185

Covered examples (intersection): 
"755" "736" "733" "715" "707" "693" "689" "681" "677" "676" "607" "578" "573" "570" "559" "552" "550" "549" "541" "533" "529" "526" "523" "513" "510" "490" "476" "475" "464" "459" "457" "444" "437" "431" "422" "396" "392" "391" "385" "382" "376" "372" "350" "346" "344" "337" "326" "324" "322" "315" "311" "308" "302" "301" "293" "288" "286" "283" "278" "274" "273" "270" "256" "244" "243" "239" "233" "221" "219" "210" "207" "206" "184" "178" "177" "173" "171" "160" "156" "149" "142" "127" "116" "109" "107" "103" "97" "82" "70" "47" "46" "45" "44" "43" "41" "20" "15" "14" "12" "11" "7" 
Union elements: 
"802" "755" "743" "742" "736" "733" "728" "721" "717" "716" "715" "711" "707" "699" "693" "689" "686" "685" "681" "677" "676" "645" "629" "628" "625" "610" "607" "580" "578" "573" "570" "559" "557" "552" "550" "549" "545" "541" "535" "533" "529" "526" "523" "513" "510" "502" "500" "490" "478" "476" "475" "464" "462" "459" "457" "445" "444" "439" "437" "431" "422" "420" "408" "396" "392" "391" "390" "388" "387" "385" "382" "376" "372" "371" "369" "366" "353" "350" "346" "344" "343" "337" "334" "327" "326" "324" "322" "318" "315" "311" "309" "308" "303" "302" "301" "293" "291" "288" "286" "284" "283" "280" "278" "274" "273" "270" "264" "258" "256" "252" "244" "243" "241" "239" "238" "233" "231" "221" "219" "212" "210" "207" "206" "197" "191" "186" "184" "182" "181" "178" "177" "176" "175" "173" "171" "160" "156" "152" "151" "149" "146" "142" "139" "127" "117" "116" "112" "111" "109" "108" "107" "103" "99" "97" "84" "82" "80" "70" "65" "63" "60" "58" "52" "47" "46" "45" "44" "43" "41" "38" "37" "35" "29" "28" "25" "20" "15" "14" "13" "12" "11" "9" "7" "4" "1" 

Redescription R13 Rules: 

Dist: 0 0 0 328 22
W1R: MMSE >= 24.0 <= 30.0 AND Q4SCORE >= 3.0 <= 10.0 AND CDJUDGE >= 0.0 <= 0.5 AND CDMEMORY >= 0.5 <= 2.0 
W2R: P >= -2.11351 <= -0.85387 AND SPARE_AD >= -0.878136 <= 2.791977 
JS: 0.7276507276507277
p-value :0.0
Support intersection: 350
Support union: 481

Covered examples (intersection): 
"817" "815" "814" "812" "811" "810" "809" "807" "806" "800" "799" "797" "796" "794" "793" "791" "789" "788" "784" "782" "780" "778" "777" "775" "774" "772" "770" "767" "766" "765" "763" "761" "760" "759" "758" "751" "749" "748" "747" "746" "740" "738" "737" "735" "734" "732" "731" "730" "727" "726" "723" "720" "718" "713" "712" "710" "709" "706" "704" "703" "701" "700" "697" "696" "695" "694" "692" "691" "687" "682" "674" "673" "670" "669" "668" "663" "659" "656" "655" "653" "650" "648" "647" "646" "644" "643" "642" "640" "639" "638" "637" "634" "633" "632" "623" "622" "617" "615" "614" "613" "612" "611" "608" "606" "604" "601" "598" "597" "595" "593" "592" "589" "588" "587" "586" "585" "584" "577" "574" "572" "571" "567" "564" "562" "561" "558" "555" "554" "553" "548" "547" "546" "543" "542" "540" "539" "538" "537" "534" "532" "530" "528" "527" "525" "524" "521" "519" "518" "517" "516" "515" "512" "511" "507" "505" "503" "499" "498" "496" "494" "493" "492" "491" "489" "486" "485" "484" "483" "480" "473" "471" "470" "469" "465" "463" "454" "451" "447" "446" "442" "440" "432" "429" "427" "418" "417" "415" "413" "412" "411" "407" "404" "403" "402" "400" "399" "397" "394" "386" "384" "383" "381" "380" "378" "377" "375" "373" "370" "363" "361" "360" "358" "357" "355" "352" "351" "348" "345" "342" "340" "339" "338" "332" "331" "330" "328" "321" "320" "319" "316" "314" "307" "297" "296" "295" "294" "292" "290" "281" "279" "277" "276" "271" "269" "268" "266" "265" "263" "262" "261" "260" "259" "257" "253" "250" "249" "247" "246" "245" "242" "240" "236" "235" "234" "230" "229" "228" "227" "226" "224" "223" "222" "220" "218" "217" "216" "209" "208" "205" "204" "202" "201" "199" "196" "193" "190" "189" "188" "187" "183" "179" "174" "172" "169" "167" "166" "163" "162" "161" "159" "155" "154" "150" "148" "147" "145" "144" "141" "137" "134" "131" "130" "129" "125" "120" "119" "118" "113" "110" "106" "105" "101" "100" "96" "93" "92" "91" "88" "85" "78" "72" "67" "66" "56" "54" "51" "49" "48" "39" "36" "31" "27" "26" "24" "23" "21" "19" "17" "5" "3" 
Union elements: 
"817" "816" "815" "814" "813" "812" "811" "810" "809" "808" "807" "806" "805" "804" "803" "800" "799" "797" "796" "795" "794" "793" "791" "789" "788" "787" "785" "784" "782" "781" "780" "778" "777" "776" "775" "774" "773" "772" "771" "770" "768" "767" "766" "765" "764" "763" "761" "760" "759" "758" "754" "752" "751" "750" "749" "748" "747" "746" "740" "738" "737" "735" "734" "732" "731" "730" "729" "727" "726" "725" "723" "720" "718" "713" "712" "711" "710" "709" "706" "704" "703" "702" "701" "700" "698" "697" "696" "695" "694" "692" "691" "690" "687" "683" "682" "675" "674" "673" "670" "669" "668" "667" "665" "664" "663" "659" "658" "656" "655" "653" "652" "651" "650" "648" "647" "646" "644" "643" "642" "641" "640" "639" "638" "637" "634" "633" "632" "631" "630" "627" "624" "623" "622" "617" "615" "614" "613" "612" "611" "609" "608" "606" "604" "601" "599" "598" "597" "595" "594" "593" "592" "589" "588" "587" "586" "585" "584" "583" "579" "577" "574" "572" "571" "567" "566" "565" "564" "562" "561" "558" "555" "554" "553" "548" "547" "546" "543" "542" "540" "539" "538" "537" "534" "532" "530" "528" "527" "525" "524" "522" "521" "519" "518" "517" "516" "515" "514" "512" "511" "507" "505" "503" "501" "499" "498" "496" "495" "494" "493" "492" "491" "489" "486" "485" "484" "483" "482" "481" "480" "474" "473" "472" "471" "470" "469" "468" "467" "465" "463" "455" "454" "453" "451" "447" "446" "442" "440" "433" "432" "429" "428" "427" "423" "418" "417" "415" "413" "412" "411" "409" "407" "406" "404" "403" "402" "400" "399" "398" "397" "395" "394" "386" "384" "383" "381" "380" "379" "378" "377" "375" "373" "370" "368" "367" "365" "364" "363" "361" "360" "359" "358" "357" "355" "354" "352" "351" "349" "348" "345" "342" "340" "339" "338" "336" "333" "332" "331" "330" "328" "325" "321" "320" "319" "316" "314" "312" "310" "307" "300" "297" "296" "295" "294" "292" "290" "285" "281" "279" "277" "276" "275" "272" "271" "269" "268" "266" "265" "264" "263" "262" "261" "260" "259" "257" "255" "253" "251" "250" "249" "247" "246" "245" "242" "240" "238" "237" "236" "235" "234" "230" "229" "228" "227" "226" "224" "223" "222" "220" "218" "217" "216" "215" "214" "209" "208" "205" "204" "202" "201" "199" "198" "196" "194" "193" "192" "190" "189" "188" "187" "185" "183" "180" "179" "174" "172" "170" "169" "168" "167" "166" "165" "164" "163" "162" "161" "159" "158" "157" "155" "154" "150" "148" "147" "145" "144" "143" "141" "137" "136" "134" "132" "131" "130" "129" "125" "124" "122" "120" "119" "118" "113" "112" "110" "108" "106" "105" "104" "102" "101" "100" "98" "96" "95" "94" "93" "92" "91" "90" "89" "88" "86" "85" "83" "79" "78" "75" "72" "69" "68" "67" "66" "62" "61" "60" "56" "55" "54" "53" "51" "50" "49" "48" "39" "36" "33" "31" "30" "27" "26" "24" "23" "22" "21" "19" "17" "16" "9" "8" "5" "3" "2" 

Redescription R14 Rules: 

Dist: 151 0 0 0 0
W1R: GDTOTAL >= 0.0 <= 2.0 AND RAVLTImmediate >= 16.0 <= 59.0 AND GDALIVE >= 0.0 <= 0.0 AND NXHEEL >= 1.0 <= 1.0 AND CDMEMORY >= 0.0 <= 0.0 
W2R: HMT18 >= 0.5 <= 16.0 AND SPARE_AD >= -3.863311 <= -0.926784 
JS: 0.7089201877934272
p-value :0.0
Support intersection: 151
Support union: 213

Covered examples (intersection): 
"755" "743" "742" "736" "733" "728" "721" "717" "716" "715" "707" "699" "693" "689" "686" "681" "677" "676" "645" "629" "628" "607" "580" "578" "573" "570" "559" "557" "552" "550" "549" "541" "535" "533" "529" "526" "523" "513" "510" "502" "490" "476" "475" "464" "462" "459" "457" "444" "437" "431" "422" "420" "408" "396" "392" "391" "390" "388" "385" "382" "376" "372" "369" "366" "350" "344" "343" "337" "327" "326" "324" "322" "318" "315" "311" "309" "308" "303" "302" "301" "293" "288" "286" "283" "280" "278" "274" "273" "270" "256" "252" "244" "243" "241" "239" "233" "221" "219" "212" "210" "207" "206" "191" "186" "184" "178" "177" "176" "173" "171" "160" "156" "152" "151" "149" "142" "127" "117" "116" "109" "107" "103" "99" "97" "84" "82" "80" "70" "65" "63" "58" "52" "47" "46" "45" "44" "43" "41" "38" "37" "29" "28" "25" "20" "15" "14" "13" "11" "7" "4" "1" 
Union elements: 
"802" "755" "743" "742" "736" "733" "728" "721" "717" "716" "715" "711" "708" "707" "705" "699" "693" "689" "686" "685" "681" "677" "676" "649" "645" "629" "628" "625" "610" "607" "580" "578" "576" "573" "570" "560" "559" "557" "552" "551" "550" "549" "545" "541" "535" "533" "529" "526" "523" "513" "510" "509" "508" "502" "500" "490" "487" "478" "476" "475" "464" "462" "459" "457" "445" "444" "439" "438" "437" "431" "425" "422" "420" "416" "408" "405" "396" "392" "391" "390" "388" "387" "385" "382" "376" "372" "371" "369" "366" "364" "356" "353" "350" "346" "344" "343" "337" "335" "334" "327" "326" "324" "322" "318" "315" "311" "309" "308" "303" "302" "301" "293" "291" "288" "286" "284" "283" "280" "278" "274" "273" "270" "264" "258" "256" "254" "252" "248" "244" "243" "241" "239" "238" "233" "231" "221" "219" "212" "210" "207" "206" "198" "197" "191" "186" "184" "181" "178" "177" "176" "175" "173" "171" "160" "156" "152" "151" "149" "146" "142" "140" "139" "135" "127" "123" "117" "116" "112" "111" "109" "108" "107" "103" "99" "97" "84" "82" "81" "80" "70" "65" "64" "63" "60" "58" "55" "52" "47" "46" "45" "44" "43" "42" "41" "38" "37" "35" "34" "29" "28" "25" "22" "20" "15" "14" "13" "12" "11" "10" "9" "7" "4" "1" 

Redescription R15 Rules: 

Dist: 0 0 0 110 6
W1R: ADAS13 >= 17.67 <= 36.33 AND CDRSB >= 0.0 <= 2.5 AND Q5SCORE >= 0.0 <= 1.0 
W2R: P >= -2.13668 <= -0.85387 AND SPARE_AD >= 0.090445 <= 2.791977 AND FGF4 >= 2.06446 <= 4.0607 AND Entorhinal >= 1426.0 <= 3983.0 
JS: 0.3815789473684211
p-value :3.219646771412954E-15
Support intersection: 116
Support union: 304

Covered examples (intersection): 
"814" "803" "800" "799" "797" "794" "789" "775" "774" "770" "767" "759" "751" "748" "738" "734" "709" "706" "704" "655" "650" "646" "622" "606" "599" "588" "584" "577" "561" "558" "543" "542" "539" "537" "534" "530" "525" "519" "517" "516" "511" "496" "495" "492" "485" "484" "480" "473" "471" "447" "429" "417" "415" "397" "384" "383" "365" "363" "360" "358" "357" "352" "351" "332" "330" "321" "294" "268" "266" "262" "259" "249" "242" "240" "236" "234" "229" "228" "223" "222" "217" "209" "202" "201" "196" "193" "189" "188" "183" "180" "174" "161" "155" "148" "145" "137" "129" "125" "122" "118" "113" "110" "100" "75" "72" "66" "56" "54" "51" "49" "39" "36" "31" "27" "5" "3" 
Union elements: 
"819" "817" "815" "814" "812" "810" "809" "808" "807" "805" "803" "800" "799" "797" "796" "794" "791" "789" "785" "782" "781" "777" "776" "775" "774" "770" "767" "765" "764" "763" "761" "759" "756" "751" "749" "748" "747" "746" "740" "738" "734" "731" "730" "727" "726" "725" "720" "718" "713" "712" "709" "706" "704" "700" "696" "695" "694" "692" "688" "687" "682" "673" "668" "665" "661" "658" "655" "652" "650" "648" "647" "646" "633" "632" "631" "629" "627" "623" "622" "621" "620" "617" "615" "614" "611" "610" "608" "607" "606" "601" "599" "598" "595" "593" "588" "586" "584" "577" "574" "572" "571" "565" "561" "558" "555" "554" "548" "547" "543" "542" "540" "539" "538" "537" "534" "530" "528" "527" "525" "524" "521" "519" "518" "517" "516" "515" "511" "505" "503" "499" "496" "495" "494" "492" "485" "484" "483" "481" "480" "476" "474" "473" "472" "471" "470" "462" "447" "446" "440" "433" "432" "429" "424" "423" "417" "415" "413" "407" "400" "399" "397" "384" "383" "381" "380" "379" "375" "373" "372" "365" "364" "363" "361" "360" "358" "357" "354" "352" "351" "348" "340" "339" "336" "332" "331" "330" "328" "326" "321" "314" "312" "307" "297" "296" "295" "294" "292" "285" "281" "279" "276" "275" "272" "271" "268" "266" "265" "262" "260" "259" "257" "255" "254" "253" "249" "242" "240" "238" "236" "234" "229" "228" "226" "223" "222" "218" "217" "209" "208" "202" "201" "199" "196" "194" "193" "192" "190" "189" "188" "187" "183" "180" "179" "174" "169" "168" "167" "165" "161" "157" "155" "154" "150" "148" "147" "145" "137" "131" "129" "125" "122" "120" "119" "118" "114" "113" "110" "106" "103" "102" "101" "100" "96" "95" "93" "89" "86" "75" "72" "67" "66" "62" "61" "56" "54" "53" "51" "49" "48" "39" "36" "33" "31" "27" "26" "24" "23" "19" "17" "8" "5" "3" "2" "1" 

Redescription R16 Rules: 

Dist: 101 0 0 0 0
W1R: NXHEEL >= 1.0 <= 1.0 AND GDEMPTY >= 0.0 <= 0.0 AND CDMEMORY >= 0.0 <= 0.0 AND Q1SCORE >= 0.0 <= 5.33 AND CONMCXLA >= 15.0 <= 40.0 
W2R: RCT5 >= 22.0 <= 51.0 AND SPARE_AD >= -3.055137 <= -0.926784 
JS: 0.452914798206278
p-value :0.0
Support intersection: 101
Support union: 223

Covered examples (intersection): 
"742" "736" "733" "728" "716" "715" "689" "686" "681" "677" "628" "607" "590" "580" "578" "573" "559" "550" "549" "541" "533" "523" "513" "510" "502" "490" "475" "464" "459" "444" "439" "437" "431" "420" "396" "392" "390" "382" "376" "372" "366" "353" "350" "344" "326" "324" "322" "318" "311" "309" "308" "303" "302" "301" "293" "288" "283" "280" "278" "274" "256" "244" "243" "221" "219" "212" "210" "207" "206" "191" "186" "178" "177" "173" "171" "160" "156" "151" "149" "139" "127" "116" "111" "109" "82" "70" "58" "52" "47" "45" "44" "43" "42" "25" "20" "15" "14" "12" "11" "7" "4" 
Union elements: 
"755" "753" "743" "742" "736" "733" "728" "721" "717" "716" "715" "711" "708" "707" "705" "699" "693" "689" "686" "685" "681" "680" "679" "677" "676" "649" "645" "628" "625" "621" "607" "590" "581" "580" "578" "576" "575" "573" "570" "560" "559" "557" "552" "551" "550" "549" "541" "535" "533" "529" "526" "523" "513" "510" "509" "508" "502" "500" "497" "490" "488" "487" "478" "476" "475" "464" "462" "459" "445" "444" "439" "438" "437" "431" "425" "422" "420" "416" "408" "405" "396" "392" "391" "390" "388" "387" "385" "382" "376" "372" "371" "369" "366" "356" "353" "350" "346" "344" "343" "337" "335" "334" "327" "326" "324" "322" "318" "315" "311" "309" "308" "305" "304" "303" "302" "301" "298" "293" "291" "288" "286" "284" "283" "280" "278" "274" "273" "270" "267" "264" "258" "256" "254" "252" "248" "244" "243" "241" "239" "238" "233" "231" "221" "219" "212" "210" "207" "206" "203" "198" "197" "191" "186" "184" "181" "178" "177" "176" "173" "171" "160" "156" "152" "151" "149" "142" "140" "139" "135" "127" "123" "117" "116" "112" "111" "109" "108" "107" "103" "99" "97" "87" "84" "82" "81" "80" "77" "70" "65" "64" "63" "60" "59" "58" "55" "52" "47" "46" "45" "44" "43" "42" "41" "40" "38" "37" "35" "34" "29" "28" "25" "22" "20" "18" "15" "14" "13" "12" "11" "10" "9" "7" "4" 

Redescription R17 Rules: 

Dist: 0 0 0 176 7
W1R: COT4TOTL >= 2.0 <= 6.0 AND CDJUDGE >= 0.0 <= 0.5 AND CDMEMORY >= 0.5 <= 1.0 
W2R: P >= -2.11351 <= -0.85387 AND APOB >= 2.89321 <= 3.26245 AND SPARE_AD >= -0.070838 <= 2.12783 
JS: 0.48284960422163586
p-value :0.0
Support intersection: 183
Support union: 379

Covered examples (intersection): 
"814" "811" "800" "794" "793" "789" "782" "780" "774" "772" "770" "767" "763" "761" "760" "758" "749" "748" "747" "740" "734" "731" "723" "720" "718" "713" "710" "709" "706" "704" "701" "697" "696" "695" "692" "687" "674" "673" "670" "656" "655" "653" "650" "648" "646" "642" "640" "639" "638" "637" "632" "622" "617" "615" "614" "612" "608" "606" "601" "598" "592" "588" "587" "586" "584" "574" "572" "571" "555" "554" "553" "548" "547" "539" "538" "537" "527" "524" "517" "516" "515" "512" "499" "498" "496" "491" "486" "483" "473" "470" "447" "446" "442" "417" "413" "411" "404" "403" "402" "400" "399" "397" "384" "383" "373" "370" "363" "360" "358" "351" "348" "342" "340" "332" "330" "328" "320" "319" "314" "307" "297" "292" "279" "268" "266" "263" "261" "260" "259" "257" "253" "250" "249" "236" "234" "229" "228" "227" "226" "224" "222" "218" "196" "190" "188" "183" "179" "169" "167" "166" "161" "155" "154" "150" "147" "145" "144" "137" "134" "130" "129" "125" "118" "110" "106" "105" "101" "100" "96" "94" "91" "88" "72" "66" "51" "49" "39" "31" "27" "24" "19" "5" "3" 
Union elements: 
"817" "816" "815" "814" "813" "812" "811" "810" "809" "808" "807" "806" "805" "803" "800" "799" "797" "796" "795" "794" "793" "791" "789" "784" "782" "781" "780" "778" "777" "775" "774" "772" "770" "768" "767" "766" "765" "764" "763" "761" "760" "759" "758" "754" "751" "750" "749" "748" "747" "740" "737" "735" "734" "731" "730" "727" "723" "720" "718" "713" "712" "710" "709" "706" "704" "703" "702" "701" "700" "698" "697" "696" "695" "694" "692" "691" "687" "683" "682" "674" "673" "670" "669" "668" "667" "666" "665" "661" "659" "656" "655" "653" "652" "650" "648" "647" "646" "643" "642" "641" "640" "639" "638" "637" "634" "633" "632" "631" "627" "623" "622" "620" "617" "615" "614" "613" "612" "611" "609" "608" "606" "604" "601" "598" "593" "592" "589" "588" "587" "586" "585" "584" "583" "579" "574" "572" "571" "567" "564" "562" "555" "554" "553" "548" "547" "546" "545" "542" "540" "539" "538" "537" "532" "530" "528" "527" "524" "521" "519" "518" "517" "516" "515" "512" "511" "507" "505" "503" "499" "498" "496" "495" "493" "492" "491" "486" "485" "484" "483" "473" "472" "470" "469" "465" "463" "453" "451" "448" "447" "446" "442" "440" "427" "424" "418" "417" "415" "413" "412" "411" "409" "407" "406" "404" "403" "402" "400" "399" "397" "395" "394" "386" "384" "383" "380" "379" "378" "377" "375" "373" "370" "365" "363" "361" "360" "359" "358" "357" "355" "354" "352" "351" "349" "348" "345" "342" "340" "339" "336" "332" "330" "328" "320" "319" "316" "314" "312" "307" "306" "297" "294" "292" "290" "285" "281" "279" "276" "275" "272" "271" "269" "268" "266" "265" "263" "262" "261" "260" "259" "257" "255" "253" "250" "249" "247" "246" "245" "238" "236" "234" "230" "229" "228" "227" "226" "224" "222" "220" "218" "217" "216" "215" "214" "209" "205" "202" "199" "196" "194" "193" "192" "190" "189" "188" "187" "185" "183" "180" "179" "175" "174" "172" "169" "167" "166" "165" "164" "161" "159" "155" "154" "150" "147" "145" "144" "143" "137" "134" "132" "131" "130" "129" "125" "124" "122" "119" "118" "113" "112" "110" "106" "105" "101" "100" "96" "94" "93" "92" "91" "90" "89" "88" "86" "85" "83" "78" "72" "69" "68" "67" "66" "60" "54" "51" "50" "49" "48" "39" "36" "31" "30" "27" "24" "23" "21" "19" "16" "5" "3" 

Redescription R18 Rules: 

Dist: 0 0 0 86 101
W1R: ADAS13 >= 20.0 <= 54.67 
W2R: SPARE_AD >= -0.741549 <= 2.791977 AND Entorhinal >= 1426.0 <= 3166.0 
JS: 0.46633416458852867
p-value :3.3306690738754696E-16
Support intersection: 187
Support union: 401

Covered examples (intersection): 
"819" "814" "803" "800" "799" "798" "797" "794" "785" "783" "779" "776" "764" "761" "757" "750" "748" "746" "745" "744" "738" "737" "734" "726" "725" "722" "719" "709" "706" "698" "688" "687" "678" "672" "662" "660" "657" "655" "654" "652" "651" "646" "639" "635" "630" "619" "616" "605" "603" "602" "601" "599" "596" "594" "591" "584" "582" "574" "569" "566" "565" "563" "561" "556" "544" "543" "542" "539" "537" "532" "531" "530" "527" "520" "519" "517" "515" "506" "504" "503" "496" "495" "492" "485" "481" "480" "479" "473" "467" "466" "458" "456" "452" "449" "446" "443" "436" "435" "434" "433" "429" "428" "424" "423" "410" "406" "393" "389" "384" "383" "381" "375" "368" "365" "362" "361" "357" "354" "352" "351" "347" "341" "340" "336" "331" "330" "323" "313" "312" "310" "299" "294" "285" "282" "272" "268" "266" "265" "262" "240" "236" "234" "232" "229" "225" "223" "222" "211" "209" "201" "199" "194" "193" "183" "168" "154" "138" "137" "133" "122" "121" "115" "114" "113" "110" "102" "100" "86" "75" "74" "73" "62" "61" "56" "54" "53" "51" "49" "48" "33" "32" "27" "16" "8" "6" "5" "2" 
Union elements: 
"819" "818" "817" "816" "814" "813" "810" "803" "801" "800" "799" "798" "797" "796" "795" "794" "793" "792" "791" "790" "789" "788" "786" "785" "783" "782" "781" "779" "777" "776" "775" "773" "771" "770" "769" "766" "764" "763" "761" "760" "758" "757" "756" "754" "751" "750" "749" "748" "746" "745" "744" "741" "738" "737" "734" "731" "727" "726" "725" "722" "719" "714" "713" "712" "710" "709" "706" "704" "700" "698" "696" "690" "688" "687" "685" "684" "678" "672" "671" "667" "666" "665" "662" "661" "660" "658" "657" "655" "654" "652" "651" "649" "648" "647" "646" "643" "639" "638" "636" "635" "633" "631" "630" "629" "627" "626" "623" "620" "619" "618" "616" "615" "612" "611" "609" "608" "605" "604" "603" "602" "601" "599" "598" "596" "594" "593" "591" "588" "586" "584" "583" "582" "577" "574" "571" "569" "568" "567" "566" "565" "563" "561" "558" "556" "555" "544" "543" "542" "540" "539" "538" "537" "536" "534" "532" "531" "530" "528" "527" "525" "524" "520" "519" "518" "517" "516" "515" "512" "506" "505" "504" "503" "501" "498" "496" "495" "494" "492" "487" "485" "484" "482" "481" "480" "479" "477" "474" "473" "472" "471" "469" "467" "466" "465" "461" "460" "458" "456" "452" "450" "449" "448" "447" "446" "443" "442" "440" "436" "435" "434" "433" "432" "430" "429" "428" "426" "425" "424" "423" "421" "419" "418" "417" "414" "410" "406" "402" "399" "398" "397" "395" "394" "393" "389" "384" "383" "381" "375" "374" "373" "368" "367" "365" "364" "363" "362" "361" "360" "359" "357" "356" "354" "352" "351" "349" "347" "341" "340" "339" "336" "334" "332" "331" "330" "329" "323" "321" "319" "314" "313" "312" "310" "307" "306" "305" "300" "299" "297" "296" "295" "294" "292" "285" "282" "275" "272" "271" "268" "266" "265" "262" "260" "259" "257" "255" "254" "251" "249" "246" "242" "240" "237" "236" "234" "232" "229" "227" "225" "223" "222" "217" "215" "214" "211" "209" "208" "205" "202" "201" "200" "199" "195" "194" "193" "192" "188" "187" "185" "183" "180" "179" "172" "168" "163" "161" "157" "155" "154" "150" "148" "147" "143" "140" "138" "137" "135" "133" "130" "128" "122" "121" "120" "118" "115" "114" "113" "110" "102" "100" "95" "94" "93" "91" "90" "86" "85" "83" "81" "75" "74" "73" "72" "69" "68" "66" "62" "61" "60" "57" "56" "54" "53" "51" "50" "49" "48" "33" "32" "30" "27" "26" "24" "23" "19" "17" "16" "8" "6" "5" "3" "2" 

Redescription R19 Rules: 

Dist: 155 0 0 0 0
W1R: RAVLTForgetting >= -5.0 <= 9.0 AND CDMEMORY >= 0.0 <= 0.0 AND BCCRYING >= 0.0 <= 0.0 
W2R: HMT18 >= 0.5 <= 16.0 AND SPARE_AD >= -3.863311 <= -0.926784 
JS: 0.6595744680851063
p-value :0.0
Support intersection: 155
Support union: 235

Covered examples (intersection): 
"755" "743" "742" "736" "733" "728" "721" "717" "716" "715" "707" "699" "693" "689" "686" "681" "677" "676" "645" "629" "628" "607" "580" "578" "573" "570" "559" "557" "552" "550" "549" "541" "535" "533" "523" "513" "510" "502" "490" "476" "475" "464" "462" "459" "457" "444" "437" "431" "422" "420" "408" "396" "392" "391" "390" "388" "387" "385" "382" "376" "372" "371" "369" "366" "353" "350" "346" "344" "343" "337" "327" "326" "324" "322" "318" "315" "311" "309" "308" "303" "302" "301" "293" "288" "286" "284" "280" "278" "274" "273" "270" "256" "252" "244" "243" "241" "239" "233" "221" "219" "212" "210" "207" "206" "191" "186" "184" "178" "177" "176" "173" "171" "160" "156" "152" "151" "149" "146" "142" "139" "127" "117" "111" "109" "107" "103" "99" "97" "84" "82" "80" "65" "63" "58" "52" "47" "46" "45" "44" "43" "41" "38" "37" "29" "28" "25" "20" "15" "14" "13" "12" "11" "7" "4" "1" 
Union elements: 
"802" "755" "753" "743" "742" "736" "733" "728" "724" "721" "717" "716" "715" "711" "708" "707" "705" "699" "693" "689" "686" "685" "683" "681" "680" "679" "677" "676" "665" "649" "645" "629" "628" "625" "621" "610" "607" "590" "581" "580" "578" "576" "575" "573" "570" "560" "559" "557" "552" "551" "550" "549" "545" "541" "535" "533" "529" "526" "523" "513" "510" "509" "508" "502" "500" "497" "490" "488" "487" "478" "476" "475" "464" "462" "459" "457" "445" "444" "439" "437" "431" "425" "422" "420" "416" "408" "405" "396" "392" "391" "390" "388" "387" "385" "382" "376" "372" "371" "369" "366" "364" "356" "353" "350" "346" "344" "343" "337" "335" "334" "327" "326" "324" "322" "318" "315" "311" "309" "308" "305" "304" "303" "302" "301" "298" "293" "291" "289" "288" "286" "284" "283" "280" "278" "274" "273" "270" "267" "264" "258" "256" "254" "252" "248" "244" "243" "241" "239" "238" "233" "231" "221" "219" "212" "210" "207" "206" "203" "198" "197" "191" "186" "184" "182" "181" "178" "177" "176" "175" "173" "171" "160" "156" "153" "152" "151" "149" "146" "142" "140" "139" "127" "123" "117" "116" "112" "111" "109" "107" "103" "99" "97" "87" "84" "82" "81" "80" "79" "77" "70" "65" "64" "63" "60" "59" "58" "52" "47" "46" "45" "44" "43" "42" "41" "40" "38" "37" "35" "34" "29" "28" "25" "22" "20" "18" "15" "14" "13" "12" "11" "10" "9" "7" "4" "1" 

Redescription R20 Rules: 

Dist: 108 0 0 0 0
W1R: GDTOTAL >= 0.0 <= 2.0 AND Q13SCORE >= 0.0 <= 1.0 AND CDMEMORY >= 0.0 <= 0.0 
W2R: SPARE_AD >= -3.863311 <= -1.167257 AND AB42 >= 24.0 <= 80.1 AND HMT40 >= 11.2 <= 15.9 
JS: 0.5482233502538071
p-value :0.0
Support intersection: 108
Support union: 197

Covered examples (intersection): 
"743" "736" "733" "728" "721" "716" "715" "707" "699" "693" "689" "686" "676" "645" "628" "625" "578" "573" "570" "559" "557" "552" "549" "541" "529" "526" "523" "510" "502" "490" "476" "475" "464" "459" "457" "444" "431" "420" "408" "396" "392" "391" "390" "388" "385" "382" "376" "369" "344" "337" "327" "326" "324" "322" "318" "315" "311" "308" "303" "302" "298" "288" "286" "283" "274" "273" "256" "252" "243" "241" "219" "206" "184" "182" "177" "176" "173" "160" "149" "142" "139" "127" "117" "116" "109" "103" "99" "97" "84" "82" "80" "70" "65" "63" "58" "47" "46" "45" "43" "41" "38" "37" "29" "28" "25" "14" "13" "11" 
Union elements: 
"755" "753" "743" "736" "733" "728" "721" "717" "716" "715" "708" "707" "705" "699" "693" "689" "686" "685" "681" "677" "676" "649" "645" "628" "625" "621" "607" "581" "578" "576" "575" "573" "570" "559" "557" "552" "551" "550" "549" "541" "535" "533" "529" "526" "523" "513" "510" "509" "508" "502" "500" "490" "488" "487" "478" "476" "475" "464" "462" "459" "457" "445" "444" "439" "438" "437" "431" "425" "422" "420" "416" "408" "405" "396" "392" "391" "390" "388" "385" "382" "376" "372" "369" "366" "356" "353" "350" "346" "344" "343" "337" "334" "327" "326" "324" "322" "318" "315" "311" "309" "308" "303" "302" "301" "298" "293" "288" "286" "283" "280" "278" "274" "273" "270" "264" "256" "252" "244" "243" "241" "239" "233" "231" "221" "219" "212" "210" "207" "206" "197" "191" "186" "184" "182" "181" "178" "177" "176" "173" "171" "160" "156" "152" "151" "149" "142" "140" "139" "127" "123" "117" "116" "109" "108" "107" "103" "99" "97" "87" "84" "82" "81" "80" "79" "70" "65" "64" "63" "59" "58" "55" "52" "47" "46" "45" "44" "43" "42" "41" "40" "38" "37" "35" "34" "29" "28" "25" "22" "20" "18" "15" "14" "13" "11" "10" "9" "7" 

Redescription R21 Rules: 

Dist: 0 0 0 211 5
W1R: MMSE >= 24.0 <= 30.0 AND CDRSB >= 0.5 <= 2.5 AND CONMCXLC >= 0.0 <= 0.0 AND CDMEMORY >= 0.5 <= 1.0 
W2R: P >= -2.13668 <= -0.95861 AND APOAIV >= 0.80618 <= 1.96379 AND SPARE_AD >= -0.854503 <= 2.04623 AND Entorhinal >= 2594.0 <= 5660.0 
JS: 0.5482233502538071
p-value :0.0
Support intersection: 216
Support union: 394

Covered examples (intersection): 
"817" "814" "812" "811" "810" "808" "807" "806" "804" "797" "789" "782" "780" "777" "775" "774" "770" "767" "763" "761" "760" "759" "758" "752" "751" "748" "747" "740" "738" "735" "734" "732" "730" "727" "723" "720" "713" "712" "709" "704" "703" "695" "691" "682" "674" "673" "669" "668" "663" "656" "655" "653" "650" "648" "647" "644" "640" "638" "634" "633" "632" "615" "613" "609" "606" "599" "598" "595" "593" "592" "589" "588" "585" "577" "574" "572" "564" "562" "561" "558" "554" "553" "547" "546" "543" "540" "539" "537" "534" "530" "527" "525" "522" "521" "516" "514" "512" "511" "507" "505" "496" "495" "494" "493" "491" "489" "484" "480" "473" "471" "463" "455" "451" "446" "442" "429" "417" "415" "413" "411" "409" "407" "403" "400" "397" "386" "383" "381" "380" "375" "373" "370" "363" "360" "358" "357" "355" "352" "351" "348" "345" "338" "325" "321" "320" "319" "316" "297" "296" "294" "290" "281" "279" "277" "271" "269" "268" "266" "261" "259" "253" "250" "249" "245" "242" "240" "235" "234" "230" "229" "228" "223" "222" "220" "218" "217" "216" "208" "201" "196" "193" "189" "187" "183" "179" "174" "172" "167" "162" "159" "155" "148" "145" "141" "129" "125" "122" "119" "118" "110" "101" "92" "89" "85" "78" "72" "67" "66" "51" "39" "36" "31" "27" "24" "21" "3" 
Union elements: 
"817" "815" "814" "813" "812" "811" "810" "809" "808" "807" "806" "805" "804" "803" "802" "800" "799" "797" "796" "794" "791" "789" "787" "782" "781" "780" "778" "777" "775" "774" "772" "770" "767" "766" "764" "763" "762" "761" "760" "759" "758" "756" "752" "751" "749" "748" "747" "740" "738" "735" "734" "732" "731" "730" "729" "727" "723" "720" "718" "713" "712" "711" "710" "709" "706" "704" "703" "702" "701" "700" "697" "696" "695" "694" "692" "691" "687" "682" "675" "674" "673" "670" "669" "668" "664" "663" "659" "658" "656" "655" "653" "652" "650" "648" "647" "646" "644" "643" "642" "640" "639" "638" "637" "634" "633" "632" "631" "627" "624" "623" "622" "617" "615" "614" "613" "612" "611" "610" "609" "606" "604" "601" "600" "599" "598" "597" "595" "594" "593" "592" "589" "588" "587" "585" "577" "574" "572" "571" "565" "564" "562" "561" "558" "555" "554" "553" "548" "547" "546" "543" "542" "540" "539" "538" "537" "534" "530" "528" "527" "525" "524" "522" "521" "519" "518" "517" "516" "515" "514" "512" "511" "507" "505" "503" "499" "496" "495" "494" "493" "492" "491" "489" "486" "485" "484" "483" "481" "480" "474" "473" "472" "471" "470" "469" "463" "455" "454" "451" "447" "446" "442" "441" "432" "430" "429" "427" "418" "417" "415" "413" "412" "411" "409" "407" "404" "403" "402" "400" "399" "397" "386" "384" "383" "381" "380" "379" "378" "377" "375" "373" "370" "367" "364" "363" "360" "358" "357" "355" "352" "351" "349" "348" "345" "342" "339" "338" "328" "325" "321" "320" "319" "316" "312" "307" "300" "297" "296" "295" "294" "292" "290" "281" "279" "277" "276" "275" "271" "269" "268" "266" "264" "263" "262" "261" "260" "259" "258" "255" "253" "250" "249" "247" "245" "242" "240" "238" "235" "234" "230" "229" "228" "227" "226" "224" "223" "222" "220" "218" "217" "216" "209" "208" "202" "201" "196" "194" "193" "190" "189" "188" "187" "183" "179" "174" "172" "170" "169" "168" "167" "166" "165" "162" "161" "159" "158" "157" "155" "150" "148" "147" "145" "144" "143" "141" "136" "131" "129" "126" "125" "124" "122" "120" "119" "118" "114" "112" "110" "108" "105" "102" "101" "100" "98" "96" "95" "93" "92" "91" "90" "89" "85" "83" "78" "76" "75" "72" "71" "69" "68" "67" "66" "61" "56" "55" "54" "51" "49" "39" "36" "33" "31" "27" "26" "24" "23" "22" "21" "19" "17" "16" "9" "8" "5" "3" 

Redescription R22 Rules: 

Dist: 133 0 0 0 0
W1R: GDTOTAL >= 0.0 <= 2.0 AND RAVLTImmediate >= 22.0 <= 59.0 AND GDALIVE >= 0.0 <= 0.0 AND Q13SCORE >= 0.0 <= 1.0 AND NXHEEL >= 1.0 <= 1.0 AND ADAS13 >= 1.0 <= 16.33 AND CDMEMORY >= 0.0 <= 0.0 
W2R: HMT18 >= 0.6 <= 16.0 AND SPARE_AD >= -3.863311 <= -1.040518 
JS: 0.689119170984456
p-value :0.0
Support intersection: 133
Support union: 193

Covered examples (intersection): 
"755" "743" "736" "733" "728" "721" "717" "716" "715" "707" "699" "693" "689" "686" "677" "676" "645" "628" "578" "573" "570" "559" "557" "552" "549" "541" "535" "533" "529" "526" "523" "510" "502" "490" "475" "464" "459" "457" "444" "437" "431" "422" "420" "408" "396" "392" "391" "390" "388" "385" "382" "376" "369" "366" "350" "344" "343" "337" "327" "324" "322" "318" "315" "311" "309" "308" "303" "302" "301" "293" "288" "286" "283" "280" "278" "274" "273" "270" "256" "252" "244" "243" "241" "239" "233" "221" "219" "210" "206" "191" "186" "184" "178" "177" "176" "173" "171" "160" "156" "152" "151" "149" "142" "127" "117" "116" "109" "107" "99" "97" "84" "82" "80" "70" "65" "63" "58" "52" "47" "46" "45" "43" "41" "38" "37" "29" "28" "25" "15" "14" "13" "11" "7" 
Union elements: 
"755" "743" "742" "736" "733" "728" "721" "717" "716" "715" "711" "708" "707" "705" "699" "693" "689" "686" "685" "681" "677" "676" "649" "645" "629" "628" "625" "610" "580" "578" "576" "573" "570" "559" "557" "552" "550" "549" "541" "535" "533" "529" "526" "523" "513" "510" "509" "508" "502" "500" "490" "487" "478" "476" "475" "464" "462" "459" "457" "445" "444" "439" "438" "437" "431" "425" "422" "420" "408" "405" "396" "392" "391" "390" "388" "387" "385" "382" "376" "371" "369" "366" "356" "353" "350" "344" "343" "337" "334" "327" "326" "324" "322" "318" "315" "311" "309" "308" "303" "302" "301" "293" "288" "286" "284" "283" "280" "278" "274" "273" "270" "264" "258" "256" "252" "244" "243" "241" "239" "238" "233" "231" "221" "219" "212" "210" "207" "206" "197" "191" "186" "184" "181" "178" "177" "176" "173" "171" "160" "156" "152" "151" "149" "146" "142" "140" "139" "127" "123" "117" "116" "111" "109" "108" "107" "99" "97" "84" "82" "81" "80" "70" "65" "64" "63" "60" "58" "55" "52" "47" "46" "45" "44" "43" "42" "41" "38" "37" "35" "34" "29" "28" "25" "22" "20" "15" "14" "13" "11" "10" "9" "7" "1" 

Redescription R23 Rules: 

Dist: 0 0 0 102 2
W1R: FAQ >= 0.0 <= 9.0 AND NXSENSOR >= 1.0 <= 1.0 AND Q11SCORE >= 0.0 <= 1.0 AND GDDROP >= 0.0 <= 0.0 AND CDMEMORY >= 0.5 <= 0.5 
W2R: P >= -2.13668 <= -1.10791 AND SPARE_AD >= -0.843696 <= 1.783809 AND Fusiform >= 15158.0 <= 22299.0 AND Entorhinal >= 2594.0 <= 5660.0 AND Ventricles >= 11110.0 <= 60316.0 
JS: 0.3795620437956204
p-value :0.0
Support intersection: 104
Support union: 274

Covered examples (intersection): 
"812" "811" "810" "808" "806" "804" "780" "777" "764" "758" "752" "747" "738" "735" "732" "730" "723" "712" "709" "691" "674" "673" "669" "668" "656" "655" "653" "650" "647" "633" "624" "615" "599" "593" "592" "585" "577" "574" "572" "558" "553" "546" "525" "522" "516" "512" "511" "507" "505" "494" "484" "480" "471" "455" "451" "442" "413" "411" "409" "404" "403" "386" "383" "381" "378" "375" "355" "348" "338" "320" "319" "290" "281" "279" "277" "269" "250" "245" "230" "228" "223" "222" "217" "208" "201" "193" "187" "183" "174" "172" "159" "150" "148" "141" "129" "119" "118" "110" "92" "89" "85" "39" "31" "24" 
Union elements: 
"820" "817" "816" "815" "814" "813" "812" "811" "810" "809" "808" "806" "804" "802" "797" "794" "787" "781" "780" "778" "777" "775" "772" "770" "767" "766" "764" "763" "762" "760" "759" "758" "752" "747" "738" "735" "732" "731" "730" "727" "723" "720" "712" "711" "709" "706" "704" "703" "700" "697" "696" "695" "694" "691" "682" "675" "674" "673" "669" "668" "663" "659" "656" "655" "653" "652" "650" "648" "647" "646" "644" "643" "641" "638" "637" "633" "632" "631" "624" "615" "614" "612" "611" "610" "606" "604" "599" "593" "592" "589" "588" "586" "585" "584" "577" "574" "572" "562" "561" "558" "553" "548" "547" "546" "545" "539" "538" "537" "534" "528" "527" "525" "524" "522" "521" "518" "516" "515" "514" "512" "511" "507" "505" "496" "494" "492" "486" "485" "484" "480" "473" "471" "470" "455" "454" "451" "442" "441" "430" "427" "418" "413" "412" "411" "409" "404" "403" "402" "400" "399" "397" "386" "383" "381" "380" "379" "378" "375" "373" "363" "360" "358" "355" "348" "339" "338" "328" "325" "321" "320" "319" "316" "312" "307" "300" "296" "290" "281" "279" "277" "276" "271" "269" "266" "263" "259" "258" "257" "253" "250" "247" "245" "238" "230" "229" "228" "226" "224" "223" "222" "220" "218" "217" "209" "208" "204" "202" "201" "193" "190" "188" "187" "183" "179" "174" "172" "169" "168" "167" "164" "162" "159" "158" "157" "150" "148" "145" "144" "143" "141" "137" "131" "129" "126" "125" "124" "119" "118" "114" "112" "110" "108" "102" "101" "100" "98" "95" "92" "91" "90" "89" "88" "85" "78" "76" "72" "71" "69" "67" "66" "51" "39" "36" "31" "26" "24" "22" "21" "19" "17" "16" "8" "5" "3" 

Redescription R24 Rules: 

Dist: 0 0 0 86 106
W1R: CDHOME >= 0.5 <= 2.0 
W2R: HMT15 >= 61.5 <= 84.3 AND SPARE_AD >= -0.062849 <= 2.791977 
JS: 0.44651162790697674
p-value :2.069677762506217E-12
Support intersection: 192
Support union: 430

Covered examples (intersection): 
"805" "801" "799" "798" "796" "795" "791" "790" "788" "786" "784" "782" "779" "778" "776" "772" "768" "759" "757" "754" "750" "749" "745" "744" "740" "737" "735" "731" "729" "726" "725" "722" "719" "718" "714" "698" "697" "696" "694" "690" "673" "672" "671" "660" "652" "651" "648" "643" "641" "640" "635" "630" "626" "619" "611" "609" "608" "605" "601" "597" "596" "591" "587" "586" "583" "574" "566" "565" "563" "554" "553" "542" "538" "534" "532" "531" "528" "520" "518" "515" "507" "504" "496" "493" "492" "485" "479" "477" "469" "467" "460" "456" "449" "447" "443" "440" "436" "435" "433" "429" "428" "426" "423" "421" "413" "410" "401" "395" "394" "393" "384" "381" "378" "377" "368" "367" "363" "362" "354" "347" "341" "340" "336" "329" "319" "317" "314" "312" "299" "287" "282" "275" "268" "265" "259" "257" "253" "251" "249" "246" "242" "237" "236" "227" "225" "222" "218" "215" "214" "211" "205" "200" "199" "195" "192" "185" "179" "155" "154" "136" "134" "133" "132" "130" "128" "122" "121" "120" "119" "115" "114" "93" "90" "86" "74" "69" "66" "62" "61" "57" "54" "50" "36" "33" "32" "30" "26" "23" "19" "16" "8" "2" 
Union elements: 
"819" "818" "816" "813" "812" "809" "807" "805" "804" "803" "802" "801" "799" "798" "797" "796" "795" "794" "793" "792" "791" "790" "789" "788" "786" "785" "784" "783" "782" "781" "780" "779" "778" "776" "775" "773" "772" "771" "770" "769" "768" "765" "764" "760" "759" "758" "757" "754" "750" "749" "748" "746" "745" "744" "741" "740" "739" "737" "735" "732" "731" "730" "729" "726" "725" "723" "722" "720" "719" "718" "714" "710" "709" "706" "704" "702" "701" "698" "697" "696" "694" "692" "691" "690" "687" "684" "683" "678" "675" "674" "673" "672" "671" "668" "667" "666" "665" "662" "661" "660" "657" "654" "653" "652" "651" "650" "648" "647" "646" "643" "642" "641" "640" "636" "635" "632" "631" "630" "626" "622" "620" "619" "618" "617" "616" "614" "612" "611" "609" "608" "606" "605" "604" "603" "602" "601" "599" "598" "597" "596" "594" "591" "587" "586" "585" "583" "582" "577" "574" "572" "571" "568" "567" "566" "565" "564" "563" "562" "556" "555" "554" "553" "547" "544" "542" "539" "538" "537" "536" "534" "532" "531" "530" "528" "527" "525" "524" "520" "519" "518" "517" "515" "514" "512" "507" "506" "505" "504" "501" "499" "498" "496" "495" "494" "493" "492" "491" "487" "486" "485" "482" "481" "479" "478" "477" "474" "472" "470" "469" "467" "466" "465" "463" "461" "460" "458" "456" "453" "452" "450" "449" "448" "447" "446" "443" "441" "440" "436" "435" "434" "433" "432" "429" "428" "426" "424" "423" "421" "419" "415" "414" "413" "412" "411" "410" "406" "404" "403" "402" "401" "400" "399" "398" "397" "395" "394" "393" "389" "384" "381" "378" "377" "375" "374" "373" "370" "368" "367" "365" "364" "363" "362" "361" "359" "354" "351" "349" "347" "345" "342" "341" "340" "338" "336" "333" "330" "329" "328" "320" "319" "317" "314" "313" "312" "310" "300" "299" "296" "295" "294" "287" "285" "282" "279" "277" "275" "272" "271" "268" "265" "263" "262" "260" "259" "257" "255" "253" "251" "250" "249" "246" "242" "240" "238" "237" "236" "234" "232" "229" "228" "227" "226" "225" "222" "218" "216" "215" "214" "213" "211" "209" "205" "204" "200" "199" "196" "195" "194" "192" "189" "185" "183" "179" "175" "174" "170" "168" "167" "166" "164" "163" "162" "161" "155" "154" "150" "148" "147" "145" "138" "137" "136" "134" "133" "132" "131" "130" "128" "125" "122" "121" "120" "119" "118" "115" "114" "113" "112" "110" "104" "102" "96" "95" "94" "93" "91" "90" "89" "88" "86" "83" "75" "74" "72" "69" "66" "62" "61" "60" "57" "54" "53" "51" "50" "49" "48" "36" "33" "32" "30" "27" "26" "23" "19" "16" "8" "6" "5" "3" "2" 

Redescription R25 Rules: 

Dist: 0 0 0 343 22
W1R: MMSE >= 24.0 <= 30.0 AND CDJUDGE >= 0.0 <= 0.5 AND CDMEMORY >= 0.5 <= 2.0 
W2R: P >= -2.11351 <= -0.85387 AND SPARE_AD >= -0.878136 <= 2.791977 
JS: 0.7448979591836735
p-value :0.0
Support intersection: 365
Support union: 490

Covered examples (intersection): 
"817" "815" "814" "812" "811" "810" "809" "808" "807" "806" "804" "800" "799" "797" "796" "794" "793" "791" "789" "788" "784" "782" "780" "778" "777" "775" "774" "772" "770" "767" "766" "765" "763" "761" "760" "759" "758" "752" "751" "749" "748" "747" "746" "740" "738" "737" "735" "734" "732" "731" "730" "729" "727" "726" "723" "720" "718" "713" "712" "710" "709" "706" "704" "703" "701" "700" "697" "696" "695" "694" "692" "691" "687" "682" "675" "674" "673" "670" "669" "668" "664" "663" "659" "656" "655" "653" "650" "648" "647" "646" "644" "643" "642" "641" "640" "639" "638" "637" "634" "633" "632" "624" "623" "622" "617" "615" "614" "613" "612" "611" "608" "606" "604" "601" "598" "597" "595" "593" "592" "589" "588" "587" "586" "585" "584" "577" "574" "572" "571" "567" "564" "562" "561" "558" "555" "554" "553" "548" "547" "546" "543" "542" "540" "539" "538" "537" "534" "532" "530" "528" "527" "525" "524" "522" "521" "519" "518" "517" "516" "515" "514" "512" "511" "507" "505" "503" "499" "498" "496" "494" "493" "492" "491" "489" "486" "485" "484" "483" "480" "473" "471" "470" "469" "465" "463" "455" "454" "451" "447" "446" "442" "440" "432" "429" "427" "418" "417" "415" "413" "412" "411" "409" "407" "404" "403" "402" "400" "399" "397" "394" "386" "384" "383" "381" "380" "378" "377" "375" "373" "370" "363" "361" "360" "358" "357" "355" "352" "351" "349" "348" "345" "342" "340" "339" "338" "332" "331" "330" "328" "325" "321" "320" "319" "316" "314" "307" "297" "296" "295" "294" "292" "290" "281" "279" "277" "276" "271" "269" "268" "266" "265" "263" "262" "261" "260" "259" "257" "253" "250" "249" "247" "246" "245" "242" "240" "236" "235" "234" "230" "229" "228" "227" "226" "224" "223" "222" "220" "218" "217" "216" "209" "208" "205" "204" "202" "201" "199" "196" "193" "190" "189" "188" "187" "183" "179" "174" "172" "169" "167" "166" "163" "162" "161" "159" "155" "154" "150" "148" "147" "145" "144" "141" "137" "134" "131" "130" "129" "125" "120" "119" "118" "113" "110" "106" "105" "101" "100" "96" "93" "92" "91" "89" "88" "85" "78" "72" "67" "66" "56" "54" "51" "49" "48" "39" "36" "31" "27" "26" "24" "23" "21" "19" "17" "5" "3" 
Union elements: 
"820" "817" "816" "815" "814" "813" "812" "811" "810" "809" "808" "807" "806" "805" "804" "803" "802" "800" "799" "797" "796" "795" "794" "793" "791" "789" "788" "787" "785" "784" "782" "781" "780" "778" "777" "776" "775" "774" "773" "772" "771" "770" "768" "767" "766" "765" "764" "763" "762" "761" "760" "759" "758" "754" "752" "751" "750" "749" "748" "747" "746" "740" "738" "737" "735" "734" "732" "731" "730" "729" "727" "726" "725" "723" "720" "718" "713" "712" "711" "710" "709" "706" "704" "703" "702" "701" "700" "698" "697" "696" "695" "694" "692" "691" "690" "687" "683" "682" "675" "674" "673" "670" "669" "668" "667" "665" "664" "663" "659" "658" "656" "655" "653" "652" "651" "650" "648" "647" "646" "644" "643" "642" "641" "640" "639" "638" "637" "634" "633" "632" "631" "630" "627" "624" "623" "622" "617" "615" "614" "613" "612" "611" "610" "609" "608" "606" "604" "601" "599" "598" "597" "595" "594" "593" "592" "589" "588" "587" "586" "585" "584" "583" "579" "577" "574" "572" "571" "567" "566" "565" "564" "562" "561" "558" "555" "554" "553" "548" "547" "546" "543" "542" "540" "539" "538" "537" "534" "532" "530" "528" "527" "525" "524" "522" "521" "519" "518" "517" "516" "515" "514" "512" "511" "507" "505" "503" "501" "499" "498" "496" "495" "494" "493" "492" "491" "489" "486" "485" "484" "483" "482" "481" "480" "474" "473" "472" "471" "470" "469" "468" "467" "465" "463" "455" "454" "453" "451" "447" "446" "442" "441" "440" "433" "432" "429" "428" "427" "423" "418" "417" "415" "413" "412" "411" "409" "407" "406" "404" "403" "402" "400" "399" "398" "397" "395" "394" "386" "384" "383" "381" "380" "379" "378" "377" "375" "373" "370" "368" "367" "365" "364" "363" "361" "360" "359" "358" "357" "355" "354" "352" "351" "349" "348" "345" "342" "340" "339" "338" "336" "333" "332" "331" "330" "328" "325" "321" "320" "319" "316" "314" "312" "310" "307" "300" "297" "296" "295" "294" "292" "290" "285" "281" "279" "277" "276" "275" "272" "271" "269" "268" "266" "265" "264" "263" "262" "261" "260" "259" "258" "257" "255" "253" "251" "250" "249" "247" "246" "245" "242" "240" "238" "237" "236" "235" "234" "230" "229" "228" "227" "226" "224" "223" "222" "220" "218" "217" "216" "215" "214" "209" "208" "205" "204" "202" "201" "199" "198" "196" "194" "193" "192" "190" "189" "188" "187" "185" "183" "180" "179" "174" "172" "170" "169" "168" "167" "166" "165" "164" "163" "162" "161" "159" "158" "157" "155" "154" "150" "148" "147" "145" "144" "143" "141" "137" "136" "134" "132" "131" "130" "129" "126" "125" "124" "122" "120" "119" "118" "113" "112" "110" "108" "106" "105" "104" "102" "101" "100" "98" "96" "95" "94" "93" "92" "91" "90" "89" "88" "86" "85" "83" "79" "78" "76" "75" "72" "71" "69" "68" "67" "66" "62" "61" "60" "56" "55" "54" "53" "51" "50" "49" "48" "39" "36" "33" "31" "30" "27" "26" "24" "23" "22" "21" "19" "17" "16" "9" "8" "5" "3" "2" 

Redescription R26 Rules: 

Dist: 145 0 0 0 0
W1R: GDTOTAL >= 0.0 <= 2.0 AND RAVLTImmediate >= 22.0 <= 59.0 AND GDALIVE >= 0.0 <= 0.0 AND Q13SCORE >= 0.0 <= 1.0 AND NXHEEL >= 1.0 <= 1.0 AND CDMEMORY >= 0.0 <= 0.0 
W2R: HMT18 >= 0.5 <= 16.0 AND SPARE_AD >= -3.863311 <= -0.926784 
JS: 0.7038834951456311
p-value :0.0
Support intersection: 145
Support union: 206

Covered examples (intersection): 
"755" "743" "736" "733" "728" "721" "717" "716" "715" "707" "699" "693" "689" "686" "681" "677" "676" "645" "628" "607" "578" "573" "570" "559" "557" "552" "550" "549" "541" "535" "533" "529" "526" "523" "513" "510" "502" "490" "476" "475" "464" "459" "457" "444" "437" "431" "422" "420" "408" "396" "392" "391" "390" "388" "385" "382" "376" "372" "369" "366" "350" "344" "343" "337" "327" "326" "324" "322" "318" "315" "311" "309" "308" "303" "302" "301" "293" "288" "286" "283" "280" "278" "274" "273" "270" "256" "252" "244" "243" "241" "239" "233" "221" "219" "212" "210" "207" "206" "191" "186" "184" "178" "177" "176" "173" "171" "160" "156" "152" "151" "149" "142" "127" "117" "116" "109" "107" "103" "99" "97" "84" "82" "80" "70" "65" "63" "58" "52" "47" "46" "45" "44" "43" "41" "38" "37" "29" "28" "25" "20" "15" "14" "13" "11" "7" 
Union elements: 
"802" "755" "743" "742" "736" "733" "728" "721" "717" "716" "715" "711" "708" "707" "705" "699" "693" "689" "686" "685" "681" "677" "676" "649" "645" "629" "628" "625" "610" "607" "580" "578" "576" "573" "570" "559" "557" "552" "551" "550" "549" "545" "541" "535" "533" "529" "526" "523" "513" "510" "509" "508" "502" "500" "490" "487" "478" "476" "475" "464" "462" "459" "457" "445" "444" "439" "438" "437" "431" "425" "422" "420" "416" "408" "405" "396" "392" "391" "390" "388" "387" "385" "382" "376" "372" "371" "369" "366" "356" "353" "350" "346" "344" "343" "337" "334" "327" "326" "324" "322" "318" "315" "311" "309" "308" "303" "302" "301" "293" "291" "288" "286" "284" "283" "280" "278" "274" "273" "270" "264" "258" "256" "252" "244" "243" "241" "239" "238" "233" "231" "221" "219" "212" "210" "207" "206" "197" "191" "186" "184" "181" "178" "177" "176" "175" "173" "171" "160" "156" "152" "151" "149" "146" "142" "140" "139" "127" "123" "117" "116" "112" "111" "109" "108" "107" "103" "99" "97" "84" "82" "81" "80" "70" "65" "64" "63" "60" "58" "55" "52" "47" "46" "45" "44" "43" "42" "41" "38" "37" "35" "34" "29" "28" "25" "22" "20" "15" "14" "13" "12" "11" "10" "9" "7" "4" "1" 

Redescription R27 Rules: 

Dist: 0 0 0 211 170
W1R: ADAS13 >= 15.33 <= 54.67 AND CDMEMORY >= 0.5 <= 2.0 
W2R: SPARE_AD >= 0.249817 <= 2.791977 
JS: 0.7148217636022514
p-value :0.0
Support intersection: 381
Support union: 533

Covered examples (intersection): 
"819" "818" "816" "815" "814" "812" "809" "807" "803" "800" "799" "798" "797" "796" "795" "794" "793" "792" "791" "790" "789" "788" "786" "785" "783" "782" "781" "779" "776" "775" "774" "771" "769" "768" "767" "764" "761" "759" "757" "756" "754" "751" "750" "749" "748" "747" "746" "745" "744" "741" "740" "738" "737" "734" "731" "727" "726" "722" "719" "718" "714" "713" "710" "709" "706" "704" "698" "694" "692" "690" "688" "687" "684" "678" "672" "671" "667" "666" "662" "661" "660" "658" "657" "655" "654" "651" "650" "647" "646" "643" "638" "636" "635" "631" "627" "626" "623" "622" "620" "619" "618" "617" "616" "614" "611" "608" "606" "605" "603" "602" "601" "599" "598" "596" "594" "592" "591" "588" "586" "584" "583" "582" "577" "574" "571" "569" "568" "567" "566" "565" "563" "561" "558" "556" "553" "548" "544" "543" "542" "539" "538" "537" "536" "532" "531" "530" "528" "525" "524" "520" "519" "518" "517" "516" "512" "511" "506" "504" "503" "501" "499" "498" "496" "495" "492" "486" "485" "484" "482" "481" "479" "477" "474" "472" "471" "469" "468" "467" "466" "465" "460" "458" "456" "453" "452" "450" "449" "447" "446" "443" "436" "435" "434" "433" "432" "428" "426" "424" "423" "421" "419" "417" "415" "414" "413" "412" "410" "407" "406" "404" "400" "399" "398" "397" "395" "394" "393" "389" "384" "383" "377" "374" "373" "368" "367" "365" "363" "362" "361" "360" "359" "358" "357" "355" "354" "352" "351" "347" "345" "341" "340" "339" "336" "332" "331" "330" "329" "328" "323" "321" "319" "317" "313" "312" "310" "307" "299" "297" "295" "294" "292" "285" "282" "275" "272" "271" "268" "266" "265" "262" "261" "260" "259" "257" "255" "249" "246" "242" "240" "237" "236" "234" "232" "229" "228" "227" "225" "224" "223" "222" "217" "215" "214" "211" "209" "205" "202" "201" "200" "199" "196" "195" "194" "193" "192" "190" "189" "188" "185" "183" "180" "174" "170" "169" "168" "163" "161" "155" "154" "148" "147" "145" "144" "143" "138" "137" "134" "133" "132" "131" "130" "129" "125" "122" "121" "120" "115" "114" "113" "110" "106" "104" "102" "100" "96" "95" "94" "93" "90" "86" "75" "74" "73" "72" "69" "68" "66" "62" "61" "57" "56" "54" "53" "51" "49" "48" "39" "36" "33" "32" "30" "27" "26" "23" "19" "17" "16" "8" "6" "5" "2" 
Union elements: 
"819" "818" "817" "816" "815" "814" "813" "812" "810" "809" "808" "807" "805" "803" "801" "800" "799" "798" "797" "796" "795" "794" "793" "792" "791" "790" "789" "788" "787" "786" "785" "784" "783" "782" "781" "780" "779" "778" "777" "776" "775" "774" "773" "772" "771" "770" "769" "768" "767" "766" "765" "764" "763" "762" "761" "759" "758" "757" "756" "754" "751" "750" "749" "748" "747" "746" "745" "744" "741" "740" "739" "738" "737" "735" "734" "731" "729" "727" "726" "725" "723" "722" "720" "719" "718" "714" "713" "712" "710" "709" "708" "706" "704" "702" "701" "700" "698" "697" "696" "695" "694" "692" "691" "690" "688" "687" "684" "682" "678" "674" "673" "672" "671" "670" "668" "667" "666" "665" "662" "661" "660" "659" "658" "657" "655" "654" "652" "651" "650" "649" "648" "647" "646" "643" "642" "641" "640" "639" "638" "637" "636" "635" "633" "632" "631" "630" "627" "626" "623" "622" "620" "619" "618" "617" "616" "615" "614" "612" "611" "610" "609" "608" "606" "605" "604" "603" "602" "601" "600" "599" "598" "597" "596" "595" "594" "593" "592" "591" "589" "588" "587" "586" "585" "584" "583" "582" "579" "577" "574" "572" "571" "569" "568" "567" "566" "565" "563" "561" "558" "556" "555" "554" "553" "548" "547" "546" "544" "543" "542" "540" "539" "538" "537" "536" "534" "532" "531" "530" "528" "527" "525" "524" "521" "520" "519" "518" "517" "516" "515" "512" "511" "508" "507" "506" "505" "504" "503" "501" "499" "498" "496" "495" "494" "492" "489" "486" "485" "484" "483" "482" "481" "480" "479" "478" "477" "474" "473" "472" "471" "470" "469" "468" "467" "466" "465" "463" "461" "460" "458" "456" "453" "452" "450" "449" "448" "447" "446" "443" "440" "436" "435" "434" "433" "432" "430" "429" "428" "426" "424" "423" "421" "419" "417" "415" "414" "413" "412" "411" "410" "409" "407" "406" "404" "402" "401" "400" "399" "398" "397" "395" "394" "393" "389" "384" "383" "381" "380" "379" "377" "375" "374" "373" "370" "368" "367" "365" "363" "362" "361" "360" "359" "358" "357" "356" "355" "354" "352" "351" "349" "347" "345" "342" "341" "340" "339" "336" "333" "332" "331" "330" "329" "328" "323" "321" "319" "317" "314" "313" "312" "310" "307" "306" "300" "299" "297" "296" "295" "294" "292" "287" "285" "282" "281" "279" "276" "275" "272" "271" "268" "266" "265" "262" "261" "260" "259" "257" "255" "253" "251" "250" "249" "248" "247" "246" "242" "240" "238" "237" "236" "234" "232" "229" "228" "227" "225" "224" "223" "222" "220" "217" "215" "214" "213" "211" "209" "208" "205" "202" "201" "200" "199" "196" "195" "194" "193" "192" "190" "189" "188" "187" "185" "183" "180" "179" "175" "174" "172" "170" "169" "168" "167" "166" "165" "164" "163" "161" "157" "155" "154" "150" "148" "147" "145" "144" "143" "141" "138" "137" "136" "134" "133" "132" "131" "130" "129" "128" "125" "124" "122" "121" "120" "119" "118" "115" "114" "113" "110" "106" "105" "104" "102" "100" "96" "95" "94" "93" "92" "91" "90" "88" "86" "85" "83" "79" "78" "75" "74" "73" "72" "69" "68" "67" "66" "62" "61" "60" "57" "56" "54" "53" "51" "50" "49" "48" "39" "36" "33" "32" "31" "30" "27" "26" "24" "23" "21" "19" "17" "16" "8" "6" "5" "3" "2" 

Redescription R28 Rules: 

Dist: 153 0 0 0 0
W1R: BCCRYING >= 0.0 <= 0.0 AND RAVLTForgetting >= -5.0 <= 9.0 AND CDMEMORY >= 0.0 <= 0.0 AND CONMCXLA >= 15.0 <= 40.0 
W2R: HMT18 >= 0.5 <= 16.0 AND SPARE_AD >= -3.863311 <= -0.926784 
JS: 0.6566523605150214
p-value :0.0
Support intersection: 153
Support union: 233

Covered examples (intersection): 
"755" "743" "742" "736" "733" "728" "721" "717" "716" "715" "707" "699" "693" "689" "686" "681" "677" "676" "645" "628" "607" "580" "578" "573" "570" "559" "557" "552" "550" "549" "541" "535" "533" "523" "513" "510" "502" "490" "476" "475" "464" "462" "459" "457" "444" "437" "431" "422" "420" "408" "396" "392" "391" "390" "388" "387" "385" "382" "376" "372" "371" "369" "366" "353" "350" "346" "344" "343" "337" "327" "326" "324" "322" "318" "315" "311" "309" "308" "303" "302" "301" "293" "288" "286" "284" "280" "278" "274" "273" "270" "256" "252" "244" "243" "241" "239" "233" "221" "219" "212" "210" "207" "206" "191" "186" "184" "178" "177" "176" "173" "171" "160" "156" "152" "151" "149" "146" "142" "139" "127" "117" "111" "109" "107" "103" "99" "97" "84" "82" "80" "65" "63" "58" "52" "47" "46" "45" "44" "43" "41" "38" "37" "29" "28" "25" "20" "15" "14" "13" "12" "11" "7" "4" 
Union elements: 
"802" "755" "753" "743" "742" "736" "733" "728" "724" "721" "717" "716" "715" "711" "708" "707" "705" "699" "693" "689" "686" "685" "683" "681" "680" "679" "677" "676" "665" "649" "645" "629" "628" "625" "621" "610" "607" "590" "581" "580" "578" "576" "575" "573" "570" "560" "559" "557" "552" "551" "550" "549" "545" "541" "535" "533" "529" "526" "523" "513" "510" "509" "508" "502" "500" "497" "490" "488" "487" "478" "476" "475" "464" "462" "459" "457" "445" "444" "439" "437" "431" "425" "422" "420" "416" "408" "405" "396" "392" "391" "390" "388" "387" "385" "382" "376" "372" "371" "369" "366" "356" "353" "350" "346" "344" "343" "337" "335" "334" "327" "326" "324" "322" "318" "315" "311" "309" "308" "305" "304" "303" "302" "301" "298" "293" "291" "289" "288" "286" "284" "283" "280" "278" "274" "273" "270" "267" "264" "258" "256" "254" "252" "248" "244" "243" "241" "239" "238" "233" "231" "221" "219" "212" "210" "207" "206" "203" "198" "197" "191" "186" "184" "182" "181" "178" "177" "176" "175" "173" "171" "160" "156" "152" "151" "149" "146" "142" "140" "139" "127" "123" "117" "116" "112" "111" "109" "107" "103" "99" "97" "87" "84" "82" "81" "80" "79" "77" "70" "65" "64" "63" "60" "59" "58" "52" "47" "46" "45" "44" "43" "42" "41" "40" "38" "37" "35" "34" "29" "28" "25" "22" "20" "18" "15" "14" "13" "12" "11" "10" "9" "7" "4" "1" 

Redescription R29 Rules: 

Dist: 0 0 0 89 20
W1R: ADAS13 >= 19.0 <= 49.33 AND BCDROWSY >= 0.0 <= 0.0 AND CDJUDGE >= 0.0 <= 0.5 
W2R: P >= -2.11351 <= -0.85387 AND SPARE_AD >= 0.607866 <= 2.791977 AND WholeBrain >= 669364.0 <= 1163223.0 AND INSLGFBP >= 1.5563 <= 2.24797 
JS: 0.367003367003367
p-value :1.587618925213974E-14
Support intersection: 109
Support union: 297

Covered examples (intersection): 
"814" "800" "799" "796" "794" "793" "791" "788" "767" "761" "751" "749" "748" "746" "738" "734" "731" "726" "713" "706" "698" "694" "687" "655" "647" "646" "623" "611" "608" "601" "594" "588" "584" "577" "574" "567" "561" "543" "542" "539" "538" "537" "532" "530" "528" "525" "524" "519" "518" "517" "511" "503" "498" "492" "485" "484" "471" "469" "447" "446" "432" "417" "397" "394" "384" "365" "361" "352" "351" "340" "330" "310" "307" "295" "268" "266" "265" "262" "259" "242" "240" "236" "229" "227" "223" "214" "209" "205" "202" "199" "196" "193" "163" "155" "154" "148" "145" "137" "120" "113" "110" "93" "86" "56" "54" "53" "48" "23" "17" 
Union elements: 
"819" "814" "812" "805" "800" "799" "797" "796" "795" "794" "793" "791" "788" "785" "784" "782" "777" "776" "774" "772" "771" "770" "767" "766" "763" "761" "759" "758" "757" "754" "751" "750" "749" "748" "747" "746" "744" "740" "738" "737" "734" "731" "729" "726" "725" "713" "712" "709" "706" "704" "698" "694" "692" "690" "687" "670" "668" "667" "661" "658" "655" "651" "648" "647" "646" "643" "642" "640" "639" "638" "630" "629" "627" "623" "615" "611" "608" "606" "604" "601" "599" "597" "595" "594" "593" "588" "586" "584" "583" "582" "577" "574" "572" "567" "565" "561" "558" "554" "543" "542" "540" "539" "538" "537" "536" "532" "530" "528" "525" "524" "521" "519" "518" "517" "516" "515" "511" "503" "501" "498" "495" "494" "492" "486" "485" "484" "482" "481" "480" "476" "474" "473" "471" "469" "468" "465" "458" "448" "447" "446" "435" "433" "432" "428" "424" "423" "417" "407" "406" "402" "399" "398" "397" "395" "394" "393" "384" "383" "381" "377" "375" "373" "372" "368" "367" "365" "363" "361" "359" "358" "357" "354" "352" "351" "349" "347" "345" "340" "339" "336" "333" "332" "331" "330" "328" "321" "319" "314" "312" "310" "307" "295" "294" "292" "285" "282" "279" "276" "275" "272" "271" "268" "266" "265" "262" "261" "260" "259" "257" "255" "253" "251" "249" "246" "242" "240" "237" "236" "234" "229" "227" "225" "224" "223" "217" "214" "209" "208" "205" "202" "201" "199" "196" "194" "193" "190" "188" "187" "185" "183" "180" "179" "175" "172" "168" "163" "161" "157" "155" "154" "150" "148" "145" "137" "132" "131" "130" "129" "125" "120" "118" "113" "110" "106" "104" "102" "100" "96" "94" "93" "91" "86" "79" "75" "69" "68" "67" "62" "61" "57" "56" "54" "53" "51" "50" "48" "39" "36" "27" "26" "23" "19" "17" "8" "5" "3" "2" 

Redescription R30 Rules: 

Dist: 140 0 0 0 0
W1R: GDTOTAL >= 0.0 <= 2.0 AND RAVLTImmediate >= 16.0 <= 59.0 AND GDALIVE >= 0.0 <= 0.0 AND NXHEEL >= 1.0 <= 1.0 AND CDMEMORY >= 0.0 <= 0.0 
W2R: HMT18 >= 0.6 <= 16.0 AND SPARE_AD >= -3.863311 <= -1.040518 
JS: 0.6796116504854369
p-value :0.0
Support intersection: 140
Support union: 206

Covered examples (intersection): 
"755" "743" "742" "736" "733" "728" "721" "717" "716" "715" "707" "699" "693" "689" "686" "677" "676" "645" "629" "628" "580" "578" "573" "570" "559" "557" "552" "549" "541" "535" "533" "529" "526" "523" "510" "502" "490" "476" "475" "464" "462" "459" "457" "444" "437" "431" "422" "420" "408" "396" "392" "391" "390" "388" "385" "382" "376" "369" "366" "350" "344" "343" "337" "327" "326" "324" "322" "318" "315" "311" "309" "308" "303" "302" "301" "293" "288" "286" "283" "280" "278" "274" "273" "270" "256" "252" "244" "243" "241" "239" "233" "221" "219" "210" "206" "191" "186" "184" "178" "177" "176" "173" "171" "160" "156" "152" "151" "149" "142" "127" "117" "116" "109" "107" "99" "97" "84" "82" "80" "70" "65" "63" "58" "52" "47" "46" "45" "43" "41" "38" "37" "29" "28" "25" "15" "14" "13" "11" "7" "1" 
Union elements: 
"755" "743" "742" "736" "733" "728" "721" "717" "716" "715" "711" "708" "707" "705" "699" "693" "689" "686" "685" "681" "677" "676" "649" "645" "629" "628" "625" "610" "607" "580" "578" "576" "573" "570" "560" "559" "557" "552" "551" "550" "549" "541" "535" "533" "529" "526" "523" "513" "510" "509" "508" "502" "500" "490" "487" "478" "476" "475" "464" "462" "459" "457" "445" "444" "439" "438" "437" "431" "425" "422" "420" "416" "408" "405" "396" "392" "391" "390" "388" "387" "385" "382" "376" "372" "371" "369" "366" "364" "356" "353" "350" "344" "343" "337" "335" "334" "327" "326" "324" "322" "318" "315" "311" "309" "308" "303" "302" "301" "293" "288" "286" "284" "283" "280" "278" "274" "273" "270" "264" "258" "256" "254" "252" "248" "244" "243" "241" "239" "238" "233" "231" "221" "219" "212" "210" "207" "206" "198" "197" "191" "186" "184" "181" "178" "177" "176" "173" "171" "160" "156" "152" "151" "149" "146" "142" "140" "139" "135" "127" "123" "117" "116" "111" "109" "108" "107" "103" "99" "97" "84" "82" "81" "80" "70" "65" "64" "63" "60" "58" "55" "52" "47" "46" "45" "44" "43" "42" "41" "38" "37" "35" "34" "29" "28" "25" "22" "20" "15" "14" "13" "11" "10" "9" "7" "4" "1" 

Redescription R31 Rules: 

Dist: 0 0 0 145 3
W1R: FAQ >= 0.0 <= 9.0 AND NXSENSOR >= 1.0 <= 1.0 AND Q11SCORE >= 0.0 <= 1.0 AND CDMEMORY >= 0.5 <= 0.5 
W2R: P >= -2.13668 <= -1.01323 AND SPARE_AD >= -0.843696 <= 1.907287 AND Entorhinal >= 2594.0 <= 5660.0 AND Ventricles >= 10739.0 <= 61214.0 
JS: 0.45121951219512196
p-value :0.0
Support intersection: 148
Support union: 328

Covered examples (intersection): 
"817" "814" "812" "811" "810" "808" "806" "804" "797" "782" "781" "780" "777" "767" "764" "761" "760" "758" "752" "747" "738" "735" "732" "730" "727" "723" "720" "712" "709" "704" "703" "691" "674" "673" "669" "668" "656" "655" "653" "650" "647" "644" "634" "633" "632" "624" "615" "606" "599" "593" "592" "588" "585" "577" "574" "572" "562" "561" "558" "553" "546" "539" "525" "522" "521" "516" "512" "511" "507" "505" "496" "494" "484" "480" "473" "471" "470" "455" "451" "442" "417" "413" "411" "409" "404" "403" "386" "383" "381" "380" "378" "375" "373" "363" "355" "348" "338" "320" "319" "296" "290" "281" "279" "277" "276" "269" "266" "259" "250" "245" "240" "230" "228" "223" "222" "220" "218" "217" "208" "201" "196" "193" "187" "183" "179" "174" "172" "159" "150" "148" "141" "129" "125" "119" "118" "110" "101" "92" "89" "85" "67" "66" "51" "39" "31" "24" "21" "3" 
Union elements: 
"820" "817" "816" "815" "814" "813" "812" "811" "810" "809" "808" "806" "805" "804" "802" "797" "794" "787" "782" "781" "780" "778" "777" "775" "772" "770" "767" "766" "764" "763" "762" "761" "760" "759" "758" "752" "747" "738" "735" "734" "732" "731" "730" "727" "723" "720" "718" "713" "712" "711" "710" "709" "706" "704" "703" "700" "697" "696" "695" "694" "691" "682" "675" "674" "673" "669" "668" "664" "663" "661" "659" "656" "655" "653" "652" "650" "648" "647" "646" "644" "643" "642" "641" "639" "638" "637" "634" "633" "632" "631" "624" "615" "614" "612" "611" "610" "609" "606" "604" "600" "599" "597" "594" "593" "592" "589" "588" "586" "585" "584" "577" "574" "572" "565" "564" "562" "561" "558" "555" "554" "553" "548" "547" "546" "545" "543" "542" "540" "539" "538" "537" "534" "530" "528" "527" "525" "524" "522" "521" "518" "516" "515" "514" "512" "511" "507" "505" "498" "496" "495" "494" "493" "492" "486" "485" "484" "480" "473" "471" "470" "463" "455" "454" "451" "442" "441" "440" "430" "427" "418" "417" "413" "412" "411" "409" "407" "404" "403" "402" "400" "399" "397" "386" "384" "383" "381" "380" "379" "378" "375" "373" "364" "363" "360" "358" "355" "352" "348" "339" "338" "330" "328" "325" "321" "320" "319" "316" "312" "307" "300" "296" "295" "294" "290" "281" "279" "277" "276" "271" "269" "268" "266" "264" "263" "260" "259" "258" "257" "253" "250" "247" "245" "240" "238" "236" "235" "230" "229" "228" "226" "224" "223" "222" "220" "218" "217" "209" "208" "204" "202" "201" "196" "193" "190" "188" "187" "183" "179" "174" "172" "169" "168" "167" "164" "162" "161" "159" "158" "157" "155" "150" "148" "147" "145" "144" "143" "141" "137" "131" "129" "126" "125" "124" "122" "119" "118" "114" "112" "110" "108" "102" "101" "100" "98" "95" "93" "92" "91" "90" "89" "88" "85" "78" "76" "72" "71" "69" "67" "66" "56" "55" "51" "49" "39" "36" "31" "26" "24" "23" "22" "21" "19" "17" "16" "9" "8" "5" "3" 

Redescription R32 Rules: 

Dist: 189 0 0 1 0
W1R: RAVLTLearning >= 1.0 <= 10.0 AND GDMEMORY >= 0.0 <= 0.0 AND CDMEMORY >= 0.0 <= 0.0 
W2R: RCT19 >= 34.0 <= 471.0 AND SPARE_AD >= -3.863311 <= 0.241683 
JS: 0.521978021978022
p-value :0.0
Support intersection: 190
Support union: 364

Covered examples (intersection): 
"755" "753" "743" "742" "736" "733" "728" "724" "721" "717" "716" "715" "707" "705" "699" "693" "689" "686" "685" "681" "680" "679" "677" "645" "629" "628" "621" "607" "590" "580" "576" "570" "560" "559" "557" "552" "551" "550" "549" "541" "533" "529" "526" "523" "510" "509" "502" "497" "490" "488" "487" "476" "475" "464" "459" "457" "444" "437" "422" "420" "416" "408" "405" "396" "392" "391" "390" "388" "382" "376" "372" "371" "369" "366" "364" "350" "346" "344" "343" "335" "334" "327" "326" "324" "322" "318" "315" "311" "308" "305" "304" "303" "302" "301" "298" "293" "291" "288" "286" "284" "283" "280" "278" "274" "273" "270" "264" "256" "252" "244" "243" "239" "233" "231" "221" "219" "212" "210" "207" "206" "203" "198" "197" "191" "186" "184" "182" "178" "177" "176" "173" "171" "160" "156" "153" "152" "151" "146" "142" "140" "135" "127" "123" "117" "116" "111" "109" "108" "107" "103" "99" "97" "87" "84" "82" "81" "77" "70" "65" "64" "63" "59" "58" "52" "47" "46" "45" "44" "43" "42" "41" "40" "38" "37" "29" "28" "25" "22" "20" "18" "15" "14" "13" "12" "11" "10" "9" "7" "4" "1" 
Union elements: 
"817" "811" "806" "804" "802" "801" "780" "777" "770" "766" "765" "763" "760" "755" "753" "752" "743" "742" "736" "733" "732" "730" "728" "725" "724" "721" "717" "716" "715" "712" "711" "708" "707" "705" "703" "700" "699" "693" "689" "686" "685" "683" "682" "681" "680" "679" "677" "676" "675" "674" "669" "668" "665" "664" "663" "659" "656" "653" "652" "649" "648" "645" "644" "639" "634" "633" "630" "629" "628" "625" "624" "621" "615" "613" "610" "609" "607" "604" "600" "595" "593" "590" "580" "579" "578" "576" "575" "573" "570" "564" "562" "560" "559" "557" "555" "552" "551" "550" "549" "546" "545" "541" "535" "534" "533" "529" "527" "526" "523" "522" "521" "515" "514" "513" "510" "509" "508" "505" "502" "500" "497" "494" "493" "490" "489" "488" "487" "483" "480" "478" "476" "475" "473" "470" "464" "463" "462" "461" "459" "457" "454" "451" "445" "444" "442" "441" "439" "438" "437" "431" "429" "427" "425" "422" "420" "418" "416" "411" "408" "405" "403" "396" "392" "391" "390" "388" "387" "386" "385" "382" "381" "380" "379" "378" "376" "375" "372" "371" "369" "366" "364" "356" "353" "350" "348" "346" "344" "343" "338" "337" "335" "334" "327" "326" "325" "324" "322" "320" "318" "316" "315" "311" "309" "308" "305" "304" "303" "302" "301" "300" "298" "296" "293" "291" "288" "286" "284" "283" "281" "280" "278" "277" "274" "273" "270" "269" "264" "258" "256" "254" "252" "251" "250" "248" "247" "245" "244" "243" "241" "239" "238" "235" "233" "231" "230" "226" "221" "220" "219" "218" "216" "213" "212" "210" "208" "207" "206" "204" "203" "198" "197" "191" "186" "184" "182" "181" "179" "178" "177" "176" "175" "173" "172" "171" "165" "162" "160" "159" "158" "157" "156" "153" "152" "151" "149" "146" "142" "141" "140" "139" "135" "128" "127" "126" "124" "123" "118" "117" "116" "112" "111" "109" "108" "107" "103" "101" "99" "98" "97" "92" "91" "89" "87" "85" "84" "82" "81" "80" "79" "78" "77" "76" "71" "70" "65" "64" "63" "60" "59" "58" "55" "52" "50" "47" "46" "45" "44" "43" "42" "41" "40" "38" "37" "35" "34" "31" "29" "28" "25" "22" "21" "20" "18" "15" "14" "13" "12" "11" "10" "9" "7" "4" "3" "1" 

Redescription R33 Rules: 

Dist: 0 0 0 302 32
W1R: Q4SCORE >= 4.0 <= 10.0 AND CDJUDGE >= 0.0 <= 0.5 AND CDMEMORY >= 0.5 <= 2.0 
W2R: P >= -2.11351 <= -0.85387 AND SPARE_AD >= -0.878136 <= 2.791977 
JS: 0.6693386773547094
p-value :0.0
Support intersection: 334
Support union: 499

Covered examples (intersection): 
"817" "815" "814" "812" "811" "809" "806" "800" "799" "797" "796" "794" "793" "791" "789" "788" "784" "782" "780" "777" "775" "774" "772" "770" "767" "766" "765" "763" "761" "760" "759" "758" "751" "749" "748" "747" "746" "740" "738" "737" "735" "734" "731" "727" "726" "725" "723" "720" "718" "713" "712" "710" "709" "706" "704" "703" "701" "700" "698" "697" "696" "695" "694" "692" "687" "682" "674" "673" "670" "669" "668" "659" "656" "655" "653" "650" "648" "647" "646" "643" "642" "640" "639" "638" "637" "633" "632" "623" "622" "617" "615" "614" "613" "612" "611" "608" "606" "604" "601" "598" "595" "594" "593" "592" "588" "587" "586" "584" "577" "574" "572" "571" "567" "564" "562" "561" "558" "555" "554" "553" "548" "547" "546" "543" "542" "539" "538" "537" "534" "532" "530" "528" "527" "525" "524" "521" "519" "518" "517" "516" "515" "512" "511" "505" "503" "499" "498" "496" "494" "493" "492" "491" "486" "485" "484" "483" "480" "473" "471" "470" "469" "465" "463" "451" "447" "446" "442" "432" "429" "427" "418" "417" "415" "413" "412" "411" "407" "404" "403" "402" "400" "399" "397" "394" "386" "384" "383" "381" "380" "378" "377" "375" "373" "370" "365" "363" "361" "360" "358" "357" "355" "352" "351" "348" "345" "342" "340" "339" "332" "331" "330" "328" "321" "320" "319" "316" "314" "310" "307" "297" "296" "295" "294" "292" "290" "281" "279" "276" "272" "271" "269" "268" "266" "265" "263" "262" "261" "260" "259" "257" "253" "250" "249" "246" "245" "242" "240" "236" "234" "230" "229" "228" "227" "226" "224" "223" "222" "218" "217" "214" "209" "208" "205" "202" "201" "199" "196" "193" "190" "189" "188" "187" "183" "180" "179" "174" "172" "169" "167" "166" "163" "161" "159" "155" "154" "150" "148" "147" "145" "144" "141" "137" "134" "131" "130" "129" "125" "120" "118" "113" "110" "106" "105" "101" "100" "96" "94" "93" "92" "91" "88" "86" "85" "78" "72" "67" "66" "56" "54" "53" "51" "49" "48" "39" "31" "27" "26" "24" "23" "21" "19" "17" "5" "3" 
Union elements: 
"819" "817" "816" "815" "814" "813" "812" "811" "810" "809" "808" "807" "806" "805" "804" "803" "800" "799" "797" "796" "795" "794" "793" "791" "789" "788" "785" "784" "782" "781" "780" "778" "777" "776" "775" "774" "773" "772" "771" "770" "768" "767" "766" "765" "764" "763" "761" "760" "759" "758" "757" "754" "752" "751" "750" "749" "748" "747" "746" "744" "740" "738" "737" "735" "734" "732" "731" "730" "729" "727" "726" "725" "723" "720" "718" "713" "712" "710" "709" "706" "704" "703" "702" "701" "700" "698" "697" "696" "695" "694" "692" "691" "690" "688" "687" "683" "682" "675" "674" "673" "670" "669" "668" "667" "666" "665" "664" "663" "661" "659" "658" "656" "655" "653" "652" "651" "650" "648" "647" "646" "644" "643" "642" "641" "640" "639" "638" "637" "634" "633" "632" "631" "630" "627" "624" "623" "622" "620" "617" "615" "614" "613" "612" "611" "609" "608" "606" "604" "602" "601" "599" "598" "597" "595" "594" "593" "592" "589" "588" "587" "586" "585" "584" "583" "582" "579" "577" "574" "572" "571" "567" "566" "565" "564" "562" "561" "558" "555" "554" "553" "548" "547" "546" "545" "544" "543" "542" "540" "539" "538" "537" "536" "534" "532" "530" "528" "527" "525" "524" "522" "521" "519" "518" "517" "516" "515" "514" "512" "511" "507" "505" "503" "501" "499" "498" "496" "495" "494" "493" "492" "491" "489" "486" "485" "484" "483" "482" "481" "480" "479" "474" "473" "472" "471" "470" "469" "468" "467" "465" "463" "458" "455" "454" "453" "451" "448" "447" "446" "442" "440" "435" "433" "432" "429" "428" "427" "424" "423" "418" "417" "415" "413" "412" "411" "409" "407" "406" "404" "403" "402" "400" "399" "398" "397" "395" "394" "393" "386" "384" "383" "381" "380" "379" "378" "377" "375" "373" "370" "368" "367" "365" "364" "363" "361" "360" "359" "358" "357" "355" "354" "352" "351" "349" "348" "347" "345" "342" "340" "339" "338" "336" "333" "332" "331" "330" "328" "325" "321" "320" "319" "316" "314" "312" "310" "307" "306" "300" "297" "296" "295" "294" "292" "290" "285" "282" "281" "279" "277" "276" "275" "272" "271" "269" "268" "266" "265" "264" "263" "262" "261" "260" "259" "257" "255" "253" "251" "250" "249" "247" "246" "245" "242" "240" "238" "237" "236" "235" "234" "230" "229" "228" "227" "226" "225" "224" "223" "222" "220" "218" "217" "216" "215" "214" "209" "208" "205" "204" "202" "201" "199" "198" "196" "194" "193" "192" "190" "189" "188" "187" "185" "183" "180" "179" "175" "174" "172" "169" "168" "167" "166" "165" "164" "163" "162" "161" "159" "157" "155" "154" "150" "148" "147" "145" "144" "143" "141" "137" "134" "132" "131" "130" "129" "125" "124" "122" "120" "119" "118" "113" "112" "110" "108" "106" "105" "104" "102" "101" "100" "96" "95" "94" "93" "92" "91" "90" "89" "88" "86" "85" "83" "79" "78" "75" "72" "69" "68" "67" "66" "62" "61" "60" "57" "56" "55" "54" "53" "51" "50" "49" "48" "39" "36" "33" "31" "30" "27" "26" "24" "23" "22" "21" "19" "17" "16" "9" "8" "5" "3" "2" 

Redescription R34 Rules: 

Dist: 131 0 0 0 0
W1R: GDTOTAL >= 0.0 <= 2.0 AND RAVLTImmediate >= 22.0 <= 59.0 AND GDALIVE >= 0.0 <= 0.0 AND Q13SCORE >= 0.0 <= 1.0 AND ADAS13 >= 1.0 <= 16.33 AND NXHEEL >= 1.0 <= 1.0 AND FAQ >= 0.0 <= 0.0 AND CDMEMORY >= 0.0 <= 0.0 
W2R: HMT18 >= 0.5 <= 16.0 AND SPARE_AD >= -3.863311 <= -0.926784 
JS: 0.6649746192893401
p-value :0.0
Support intersection: 131
Support union: 197

Covered examples (intersection): 
"755" "743" "736" "733" "728" "721" "717" "716" "715" "707" "699" "689" "686" "677" "676" "645" "628" "578" "570" "559" "557" "552" "550" "549" "541" "535" "533" "529" "526" "523" "513" "510" "502" "490" "475" "464" "459" "457" "444" "437" "431" "422" "420" "396" "392" "391" "390" "388" "385" "382" "376" "369" "366" "350" "344" "343" "327" "324" "322" "318" "315" "311" "309" "308" "303" "301" "293" "288" "286" "283" "280" "278" "274" "273" "270" "256" "252" "244" "243" "241" "239" "233" "221" "219" "212" "210" "207" "206" "191" "186" "184" "178" "176" "173" "171" "160" "156" "152" "151" "149" "127" "117" "116" "109" "107" "99" "97" "82" "80" "70" "65" "63" "58" "52" "47" "46" "45" "44" "43" "41" "38" "37" "29" "28" "25" "20" "15" "14" "13" "11" "7" 
Union elements: 
"802" "755" "743" "742" "736" "733" "728" "721" "717" "716" "715" "711" "708" "707" "705" "699" "693" "689" "686" "681" "677" "676" "649" "645" "629" "628" "625" "610" "607" "580" "578" "576" "573" "570" "559" "557" "552" "550" "549" "545" "541" "535" "533" "529" "526" "523" "513" "510" "502" "500" "490" "478" "476" "475" "464" "462" "459" "457" "445" "444" "439" "438" "437" "431" "425" "422" "420" "408" "405" "396" "392" "391" "390" "388" "387" "385" "382" "376" "372" "371" "369" "366" "356" "353" "350" "346" "344" "343" "337" "334" "327" "326" "324" "322" "318" "315" "311" "309" "308" "303" "302" "301" "293" "291" "288" "286" "284" "283" "280" "278" "274" "273" "270" "258" "256" "252" "244" "243" "241" "239" "238" "233" "231" "221" "219" "212" "210" "207" "206" "197" "191" "186" "184" "181" "178" "177" "176" "175" "173" "171" "160" "156" "152" "151" "149" "146" "142" "140" "139" "127" "117" "116" "112" "111" "109" "108" "107" "103" "99" "97" "84" "82" "81" "80" "70" "65" "64" "63" "60" "58" "55" "52" "47" "46" "45" "44" "43" "42" "41" "38" "37" "35" "29" "28" "25" "22" "20" "15" "14" "13" "12" "11" "10" "9" "7" "4" "1" 

Redescription R35 Rules: 

Dist: 0 0 0 212 5
W1R: MMSE >= 24.0 <= 30.0 AND CDRSB >= 0.5 <= 2.5 AND CONMCXLC >= 0.0 <= 0.0 AND CDMEMORY >= 0.5 <= 1.0 
W2R: P >= -2.13668 <= -0.85387 AND SPARE_AD >= -0.854503 <= 2.401697 AND Entorhinal >= 2594.0 <= 5660.0 
JS: 0.5425
p-value :0.0
Support intersection: 217
Support union: 400

Covered examples (intersection): 
"817" "814" "812" "811" "810" "808" "807" "806" "804" "797" "789" "782" "780" "777" "775" "774" "770" "767" "763" "761" "760" "759" "758" "752" "751" "748" "747" "740" "738" "735" "734" "732" "730" "727" "723" "720" "713" "712" "709" "704" "703" "695" "691" "682" "674" "673" "669" "668" "663" "656" "655" "653" "650" "648" "647" "644" "640" "638" "634" "633" "632" "615" "613" "609" "606" "599" "598" "595" "593" "592" "589" "588" "585" "577" "574" "572" "564" "562" "561" "558" "554" "553" "547" "546" "543" "540" "539" "537" "534" "530" "527" "525" "522" "521" "516" "514" "512" "511" "507" "505" "496" "495" "494" "493" "491" "489" "484" "480" "473" "471" "463" "455" "451" "446" "442" "429" "417" "415" "413" "411" "409" "407" "403" "400" "397" "386" "383" "381" "380" "375" "373" "370" "363" "360" "358" "357" "355" "352" "351" "348" "345" "338" "325" "321" "320" "319" "316" "297" "296" "294" "290" "281" "279" "277" "271" "269" "268" "266" "261" "259" "253" "250" "249" "245" "242" "240" "235" "234" "230" "229" "228" "223" "222" "220" "218" "217" "216" "208" "201" "196" "193" "189" "187" "183" "179" "174" "172" "167" "162" "159" "155" "148" "145" "141" "129" "125" "122" "119" "118" "110" "101" "92" "89" "85" "78" "75" "72" "67" "66" "51" "39" "36" "31" "27" "24" "21" "3" 
Union elements: 
"817" "815" "814" "813" "812" "811" "810" "809" "808" "807" "806" "805" "804" "803" "802" "800" "799" "797" "796" "794" "791" "789" "787" "782" "781" "780" "778" "777" "775" "774" "772" "770" "767" "766" "764" "763" "762" "761" "760" "759" "758" "756" "752" "751" "749" "748" "747" "740" "738" "735" "734" "732" "731" "730" "729" "727" "723" "720" "718" "713" "712" "711" "710" "709" "706" "704" "703" "702" "701" "700" "697" "696" "695" "694" "692" "691" "687" "682" "675" "674" "673" "670" "669" "668" "664" "663" "659" "658" "656" "655" "653" "652" "650" "648" "647" "646" "644" "643" "642" "640" "639" "638" "637" "634" "633" "632" "631" "627" "624" "623" "622" "617" "615" "614" "613" "612" "611" "610" "609" "606" "604" "601" "600" "599" "598" "597" "595" "594" "593" "592" "589" "588" "587" "585" "577" "574" "572" "571" "565" "564" "562" "561" "558" "555" "554" "553" "548" "547" "546" "543" "542" "540" "539" "538" "537" "534" "530" "528" "527" "525" "524" "522" "521" "519" "518" "517" "516" "515" "514" "512" "511" "507" "505" "503" "499" "496" "495" "494" "493" "492" "491" "489" "486" "485" "484" "483" "481" "480" "474" "473" "472" "471" "470" "469" "463" "455" "454" "451" "447" "446" "442" "441" "440" "432" "430" "429" "427" "423" "418" "417" "415" "413" "412" "411" "409" "407" "404" "403" "402" "400" "399" "397" "386" "384" "383" "381" "380" "379" "378" "377" "375" "373" "370" "367" "364" "363" "360" "358" "357" "355" "354" "352" "351" "349" "348" "345" "342" "339" "338" "328" "325" "321" "320" "319" "316" "312" "310" "307" "300" "297" "296" "295" "294" "292" "290" "281" "279" "277" "276" "275" "271" "269" "268" "266" "264" "263" "262" "261" "260" "259" "258" "255" "253" "250" "249" "247" "245" "242" "240" "238" "235" "234" "230" "229" "228" "227" "226" "224" "223" "222" "220" "218" "217" "216" "209" "208" "202" "201" "196" "194" "193" "190" "189" "188" "187" "183" "180" "179" "174" "172" "170" "169" "168" "167" "166" "165" "163" "162" "161" "159" "158" "157" "155" "150" "148" "147" "145" "144" "143" "141" "136" "131" "129" "126" "125" "124" "122" "120" "119" "118" "114" "112" "110" "108" "105" "102" "101" "100" "98" "96" "95" "93" "92" "91" "90" "89" "85" "83" "78" "76" "75" "72" "71" "69" "68" "67" "66" "61" "56" "55" "54" "51" "49" "39" "36" "33" "31" "27" "26" "24" "23" "22" "21" "19" "17" "16" "9" "8" "5" "3" 

Redescription R36 Rules: 

Dist: 106 0 0 0 0
W1R: GDTOTAL >= 0.0 <= 2.0 AND Q13SCORE >= 0.0 <= 1.0 AND CDMEMORY >= 0.0 <= 0.0 
W2R: SPARE_AD >= -3.863311 <= -1.167257 AND AB42 >= 25.2 <= 80.1 AND HMT40 >= 11.2 <= 15.9 
JS: 0.5380710659898477
p-value :0.0
Support intersection: 106
Support union: 197

Covered examples (intersection): 
"743" "736" "733" "728" "721" "716" "715" "707" "699" "693" "689" "686" "676" "645" "628" "625" "578" "573" "570" "559" "557" "552" "549" "541" "529" "526" "523" "510" "502" "490" "476" "475" "464" "459" "457" "444" "431" "420" "408" "396" "392" "391" "390" "388" "385" "382" "376" "369" "344" "337" "327" "326" "322" "318" "315" "311" "308" "303" "302" "298" "288" "286" "283" "274" "273" "256" "252" "243" "241" "219" "206" "184" "177" "176" "173" "160" "149" "142" "139" "127" "117" "116" "109" "103" "99" "97" "84" "82" "80" "70" "65" "63" "58" "47" "46" "45" "43" "41" "38" "37" "29" "28" "25" "14" "13" "11" 
Union elements: 
"755" "753" "743" "736" "733" "728" "721" "717" "716" "715" "708" "707" "705" "699" "693" "689" "686" "685" "681" "677" "676" "649" "645" "628" "625" "621" "607" "581" "578" "576" "575" "573" "570" "559" "557" "552" "551" "550" "549" "541" "535" "533" "529" "526" "523" "513" "510" "509" "508" "502" "500" "490" "488" "487" "478" "476" "475" "464" "462" "459" "457" "445" "444" "439" "438" "437" "431" "425" "422" "420" "416" "408" "405" "396" "392" "391" "390" "388" "385" "382" "376" "372" "369" "366" "356" "353" "350" "346" "344" "343" "337" "334" "327" "326" "324" "322" "318" "315" "311" "309" "308" "303" "302" "301" "298" "293" "288" "286" "283" "280" "278" "274" "273" "270" "264" "256" "252" "244" "243" "241" "239" "233" "231" "221" "219" "212" "210" "207" "206" "197" "191" "186" "184" "182" "181" "178" "177" "176" "173" "171" "160" "156" "152" "151" "149" "142" "140" "139" "127" "123" "117" "116" "109" "108" "107" "103" "99" "97" "87" "84" "82" "81" "80" "79" "70" "65" "64" "63" "59" "58" "55" "52" "47" "46" "45" "44" "43" "42" "41" "40" "38" "37" "35" "34" "29" "28" "25" "22" "20" "18" "15" "14" "13" "11" "10" "9" "7" 

Redescription R37 Rules: 

Dist: 0 0 0 28 127
W1R: MMONFLR >= 1.0 <= 1.0 AND Q8SCORE >= 2.0 <= 12.0 AND CDMEMORY >= 1.0 <= 2.0 
W2R: SPARE_AD >= 0.607866 <= 2.791977 AND WholeBrain >= 669364.0 <= 1163223.0 
JS: 0.39641943734015345
p-value :2.731148640577885E-14
Support intersection: 155
Support union: 391

Covered examples (intersection): 
"819" "818" "805" "799" "798" "796" "795" "792" "791" "790" "788" "786" "785" "784" "783" "779" "771" "768" "756" "754" "749" "745" "744" "739" "726" "722" "719" "714" "713" "698" "692" "690" "684" "678" "672" "671" "667" "662" "660" "658" "654" "651" "636" "635" "626" "623" "619" "618" "616" "605" "603" "602" "601" "596" "591" "583" "582" "569" "568" "567" "566" "563" "556" "544" "543" "536" "532" "531" "530" "520" "517" "506" "504" "503" "482" "481" "479" "472" "469" "467" "458" "456" "452" "450" "449" "435" "434" "433" "426" "423" "421" "419" "410" "406" "401" "398" "395" "394" "393" "389" "374" "368" "367" "365" "361" "359" "354" "347" "341" "340" "336" "333" "332" "331" "323" "317" "310" "295" "287" "285" "282" "272" "265" "255" "246" "237" "232" "227" "225" "215" "214" "211" "205" "200" "199" "195" "194" "185" "163" "154" "138" "133" "115" "104" "96" "93" "86" "74" "73" "62" "53" "48" "8" "6" "2" 
Union elements: 
"819" "818" "816" "814" "813" "812" "805" "801" "800" "799" "798" "797" "796" "795" "794" "793" "792" "791" "790" "788" "786" "785" "784" "783" "779" "776" "774" "773" "772" "771" "770" "769" "768" "767" "765" "762" "761" "759" "758" "757" "756" "754" "751" "750" "749" "748" "747" "746" "745" "744" "741" "740" "739" "738" "737" "734" "731" "729" "726" "725" "722" "719" "718" "714" "713" "710" "708" "706" "704" "701" "698" "697" "696" "694" "692" "690" "688" "687" "684" "682" "678" "672" "671" "670" "667" "666" "665" "662" "661" "660" "658" "657" "655" "654" "652" "651" "650" "647" "646" "643" "642" "640" "639" "638" "636" "635" "631" "630" "627" "626" "623" "622" "619" "618" "616" "611" "608" "606" "605" "604" "603" "602" "601" "599" "598" "597" "596" "594" "591" "588" "586" "584" "583" "582" "579" "577" "574" "572" "569" "568" "567" "566" "565" "563" "561" "558" "556" "554" "544" "543" "542" "540" "539" "538" "537" "536" "532" "531" "530" "528" "525" "524" "520" "519" "518" "517" "516" "515" "511" "506" "504" "503" "501" "499" "498" "495" "492" "486" "485" "484" "483" "482" "481" "479" "478" "477" "474" "472" "471" "469" "468" "467" "466" "465" "461" "460" "458" "456" "452" "450" "449" "448" "447" "446" "443" "436" "435" "434" "433" "432" "430" "428" "426" "424" "423" "421" "419" "417" "415" "414" "410" "409" "407" "406" "402" "401" "398" "397" "395" "394" "393" "389" "384" "377" "374" "373" "370" "368" "367" "365" "362" "361" "359" "358" "356" "354" "352" "351" "349" "347" "345" "341" "340" "336" "333" "332" "331" "330" "329" "328" "323" "321" "319" "317" "314" "312" "310" "307" "306" "299" "295" "294" "292" "287" "285" "282" "279" "276" "275" "272" "271" "268" "266" "265" "262" "261" "259" "257" "255" "253" "251" "249" "246" "242" "240" "237" "236" "234" "232" "229" "227" "225" "224" "223" "215" "214" "213" "211" "209" "205" "202" "200" "199" "196" "195" "194" "193" "190" "189" "188" "185" "180" "175" "169" "168" "163" "161" "155" "154" "150" "148" "147" "145" "144" "143" "138" "137" "134" "133" "132" "131" "128" "125" "122" "121" "120" "119" "115" "114" "113" "110" "104" "100" "96" "94" "93" "91" "90" "86" "83" "79" "75" "74" "73" "69" "68" "67" "66" "62" "61" "57" "56" "54" "53" "51" "50" "49" "48" "36" "33" "32" "27" "26" "24" "23" "19" "17" "8" "6" "5" "2" 

Redescription R38 Rules: 

Dist: 139 0 0 0 0
W1R: NXOTHER >= 1.0 <= 1.0 AND CDMEMORY >= 0.0 <= 0.0 AND CONMCXLA >= 15.0 <= 40.0 
W2R: HMT18 >= 0.6 <= 16.0 AND SPARE_AD >= -3.863311 <= -1.040518 
JS: 0.6096491228070176
p-value :0.0
Support intersection: 139
Support union: 228

Covered examples (intersection): 
"755" "743" "742" "736" "733" "728" "721" "717" "716" "715" "707" "699" "693" "686" "677" "676" "628" "625" "580" "578" "573" "570" "559" "557" "552" "549" "541" "535" "533" "529" "526" "523" "510" "502" "490" "476" "475" "464" "462" "459" "457" "444" "437" "431" "422" "420" "408" "396" "392" "391" "390" "388" "385" "382" "376" "371" "369" "366" "353" "350" "344" "343" "337" "327" "326" "324" "322" "318" "315" "309" "308" "303" "302" "301" "288" "286" "284" "283" "280" "278" "274" "273" "270" "256" "252" "244" "243" "241" "239" "221" "219" "210" "206" "191" "186" "184" "181" "178" "177" "176" "173" "171" "160" "156" "152" "151" "149" "146" "139" "127" "117" "116" "111" "109" "107" "99" "97" "84" "82" "80" "70" "65" "63" "58" "52" "46" "45" "43" "41" "38" "37" "29" "28" "25" "15" "14" "13" "11" "7" 
Union elements: 
"755" "753" "743" "742" "736" "733" "728" "721" "717" "716" "715" "711" "708" "707" "705" "699" "693" "689" "686" "685" "683" "681" "680" "679" "677" "676" "665" "649" "645" "629" "628" "625" "621" "610" "607" "590" "581" "580" "578" "576" "575" "573" "570" "560" "559" "557" "552" "551" "550" "549" "541" "535" "533" "529" "526" "523" "513" "510" "509" "508" "502" "500" "497" "490" "488" "487" "478" "476" "475" "464" "462" "459" "457" "445" "444" "439" "438" "437" "431" "425" "422" "420" "416" "408" "405" "396" "392" "391" "390" "388" "387" "385" "382" "376" "372" "371" "369" "366" "356" "353" "350" "344" "343" "337" "335" "334" "327" "326" "324" "322" "318" "315" "311" "309" "308" "305" "304" "303" "302" "301" "298" "293" "291" "289" "288" "286" "284" "283" "280" "278" "274" "273" "270" "267" "264" "258" "256" "254" "252" "248" "244" "243" "241" "239" "238" "233" "231" "221" "219" "212" "210" "207" "206" "203" "197" "191" "186" "184" "182" "181" "178" "177" "176" "173" "171" "160" "156" "152" "151" "149" "146" "142" "140" "139" "135" "127" "123" "117" "116" "111" "109" "108" "107" "103" "99" "97" "87" "84" "82" "81" "80" "77" "70" "65" "64" "63" "60" "59" "58" "55" "52" "47" "46" "45" "44" "43" "42" "41" "40" "38" "37" "35" "34" "29" "28" "25" "20" "18" "15" "14" "13" "12" "11" "10" "9" "7" "4" "1" 

Redescription R39 Rules: 

Dist: 0 0 0 344 32
W1R: CDJUDGE >= 0.0 <= 0.5 AND CDMEMORY >= 0.5 <= 2.0 
W2R: P >= -2.11351 <= -0.85387 AND SPARE_AD >= -0.878136 <= 2.791977 
JS: 0.7315175097276264
p-value :0.0
Support intersection: 376
Support union: 514

Covered examples (intersection): 
"817" "815" "814" "812" "811" "810" "809" "808" "807" "806" "804" "800" "799" "797" "796" "794" "793" "791" "789" "788" "784" "782" "780" "778" "777" "775" "774" "772" "770" "767" "766" "765" "763" "761" "760" "759" "758" "752" "751" "749" "748" "747" "746" "740" "738" "737" "735" "734" "732" "731" "730" "729" "727" "726" "725" "723" "720" "718" "713" "712" "710" "709" "706" "704" "703" "701" "700" "698" "697" "696" "695" "694" "692" "691" "687" "682" "675" "674" "673" "670" "669" "668" "664" "663" "659" "656" "655" "653" "650" "648" "647" "646" "644" "643" "642" "641" "640" "639" "638" "637" "634" "633" "632" "624" "623" "622" "617" "615" "614" "613" "612" "611" "608" "606" "604" "601" "598" "597" "595" "594" "593" "592" "589" "588" "587" "586" "585" "584" "577" "574" "572" "571" "567" "564" "562" "561" "558" "555" "554" "553" "548" "547" "546" "543" "542" "540" "539" "538" "537" "534" "532" "530" "528" "527" "525" "524" "522" "521" "519" "518" "517" "516" "515" "514" "512" "511" "507" "505" "503" "499" "498" "496" "494" "493" "492" "491" "489" "486" "485" "484" "483" "480" "473" "471" "470" "469" "465" "463" "455" "454" "451" "447" "446" "442" "440" "432" "429" "427" "418" "417" "415" "413" "412" "411" "409" "407" "404" "403" "402" "400" "399" "397" "394" "386" "384" "383" "381" "380" "378" "377" "375" "373" "370" "365" "363" "361" "360" "358" "357" "355" "352" "351" "349" "348" "345" "342" "340" "339" "338" "332" "331" "330" "328" "325" "321" "320" "319" "316" "314" "310" "307" "297" "296" "295" "294" "292" "290" "281" "279" "277" "276" "272" "271" "269" "268" "266" "265" "263" "262" "261" "260" "259" "257" "253" "250" "249" "247" "246" "245" "242" "240" "236" "235" "234" "230" "229" "228" "227" "226" "224" "223" "222" "220" "218" "217" "216" "214" "209" "208" "205" "204" "202" "201" "199" "196" "193" "190" "189" "188" "187" "183" "180" "179" "174" "172" "169" "167" "166" "163" "162" "161" "159" "155" "154" "150" "148" "147" "145" "144" "141" "137" "134" "131" "130" "129" "125" "120" "119" "118" "113" "110" "106" "105" "101" "100" "96" "94" "93" "92" "91" "89" "88" "86" "85" "78" "72" "67" "66" "56" "54" "53" "51" "49" "48" "39" "36" "31" "27" "26" "24" "23" "21" "19" "17" "5" "3" 
Union elements: 
"820" "819" "817" "816" "815" "814" "813" "812" "811" "810" "809" "808" "807" "806" "805" "804" "803" "802" "800" "799" "797" "796" "795" "794" "793" "791" "789" "788" "787" "785" "784" "782" "781" "780" "778" "777" "776" "775" "774" "773" "772" "771" "770" "768" "767" "766" "765" "764" "763" "762" "761" "760" "759" "758" "757" "754" "752" "751" "750" "749" "748" "747" "746" "744" "740" "738" "737" "735" "734" "732" "731" "730" "729" "727" "726" "725" "723" "720" "718" "713" "712" "711" "710" "709" "706" "704" "703" "702" "701" "700" "698" "697" "696" "695" "694" "692" "691" "690" "688" "687" "683" "682" "675" "674" "673" "670" "669" "668" "667" "666" "665" "664" "663" "661" "659" "658" "656" "655" "653" "652" "651" "650" "648" "647" "646" "644" "643" "642" "641" "640" "639" "638" "637" "634" "633" "632" "631" "630" "627" "624" "623" "622" "620" "617" "615" "614" "613" "612" "611" "610" "609" "608" "606" "604" "602" "601" "599" "598" "597" "595" "594" "593" "592" "589" "588" "587" "586" "585" "584" "583" "582" "579" "577" "574" "572" "571" "567" "566" "565" "564" "562" "561" "558" "555" "554" "553" "548" "547" "546" "545" "544" "543" "542" "540" "539" "538" "537" "536" "534" "532" "530" "528" "527" "525" "524" "522" "521" "519" "518" "517" "516" "515" "514" "512" "511" "507" "505" "503" "501" "499" "498" "496" "495" "494" "493" "492" "491" "489" "486" "485" "484" "483" "482" "481" "480" "479" "474" "473" "472" "471" "470" "469" "468" "467" "465" "463" "458" "455" "454" "453" "451" "448" "447" "446" "442" "441" "440" "435" "433" "432" "429" "428" "427" "424" "423" "418" "417" "415" "413" "412" "411" "409" "407" "406" "404" "403" "402" "400" "399" "398" "397" "395" "394" "393" "386" "384" "383" "381" "380" "379" "378" "377" "375" "373" "370" "368" "367" "365" "364" "363" "361" "360" "359" "358" "357" "355" "354" "352" "351" "349" "348" "347" "345" "342" "340" "339" "338" "336" "333" "332" "331" "330" "328" "325" "321" "320" "319" "316" "314" "312" "310" "307" "306" "300" "297" "296" "295" "294" "292" "290" "285" "282" "281" "279" "277" "276" "275" "272" "271" "269" "268" "266" "265" "264" "263" "262" "261" "260" "259" "258" "257" "255" "253" "251" "250" "249" "247" "246" "245" "242" "240" "238" "237" "236" "235" "234" "230" "229" "228" "227" "226" "225" "224" "223" "222" "220" "218" "217" "216" "215" "214" "209" "208" "205" "204" "202" "201" "199" "198" "196" "194" "193" "192" "190" "189" "188" "187" "185" "183" "180" "179" "175" "174" "172" "170" "169" "168" "167" "166" "165" "164" "163" "162" "161" "159" "158" "157" "155" "154" "150" "148" "147" "145" "144" "143" "141" "137" "136" "134" "132" "131" "130" "129" "126" "125" "124" "122" "120" "119" "118" "113" "112" "110" "108" "106" "105" "104" "102" "101" "100" "98" "96" "95" "94" "93" "92" "91" "90" "89" "88" "86" "85" "83" "79" "78" "76" "75" "72" "71" "69" "68" "67" "66" "62" "61" "60" "57" "56" "55" "54" "53" "51" "50" "49" "48" "39" "36" "33" "31" "30" "27" "26" "24" "23" "22" "21" "19" "17" "16" "9" "8" "5" "3" "2" 

Redescription R40 Rules: 

Dist: 135 0 0 0 0
W1R: GDTOTAL >= 0.0 <= 2.0 AND RAVLTImmediate >= 22.0 <= 59.0 AND GDALIVE >= 0.0 <= 0.0 AND Q13SCORE >= 0.0 <= 1.0 AND NXHEEL >= 1.0 <= 1.0 AND CDMEMORY >= 0.0 <= 0.0 
W2R: HMT18 >= 0.6 <= 16.0 AND SPARE_AD >= -3.863311 <= -1.040518 
JS: 0.6818181818181818
p-value :0.0
Support intersection: 135
Support union: 198

Covered examples (intersection): 
"755" "743" "736" "733" "728" "721" "717" "716" "715" "707" "699" "693" "689" "686" "677" "676" "645" "628" "578" "573" "570" "559" "557" "552" "549" "541" "535" "533" "529" "526" "523" "510" "502" "490" "476" "475" "464" "459" "457" "444" "437" "431" "422" "420" "408" "396" "392" "391" "390" "388" "385" "382" "376" "369" "366" "350" "344" "343" "337" "327" "326" "324" "322" "318" "315" "311" "309" "308" "303" "302" "301" "293" "288" "286" "283" "280" "278" "274" "273" "270" "256" "252" "244" "243" "241" "239" "233" "221" "219" "210" "206" "191" "186" "184" "178" "177" "176" "173" "171" "160" "156" "152" "151" "149" "142" "127" "117" "116" "109" "107" "99" "97" "84" "82" "80" "70" "65" "63" "58" "52" "47" "46" "45" "43" "41" "38" "37" "29" "28" "25" "15" "14" "13" "11" "7" 
Union elements: 
"755" "743" "742" "736" "733" "728" "721" "717" "716" "715" "711" "708" "707" "705" "699" "693" "689" "686" "685" "681" "677" "676" "649" "645" "629" "628" "625" "610" "607" "580" "578" "576" "573" "570" "559" "557" "552" "551" "550" "549" "541" "535" "533" "529" "526" "523" "513" "510" "509" "508" "502" "500" "490" "487" "478" "476" "475" "464" "462" "459" "457" "445" "444" "439" "438" "437" "431" "425" "422" "420" "416" "408" "405" "396" "392" "391" "390" "388" "387" "385" "382" "376" "372" "371" "369" "366" "356" "353" "350" "344" "343" "337" "334" "327" "326" "324" "322" "318" "315" "311" "309" "308" "303" "302" "301" "293" "288" "286" "284" "283" "280" "278" "274" "273" "270" "264" "258" "256" "252" "244" "243" "241" "239" "238" "233" "231" "221" "219" "212" "210" "207" "206" "197" "191" "186" "184" "181" "178" "177" "176" "173" "171" "160" "156" "152" "151" "149" "146" "142" "140" "139" "127" "123" "117" "116" "111" "109" "108" "107" "103" "99" "97" "84" "82" "81" "80" "70" "65" "64" "63" "60" "58" "55" "52" "47" "46" "45" "44" "43" "42" "41" "38" "37" "35" "34" "29" "28" "25" "22" "20" "15" "14" "13" "11" "10" "9" "7" "1" 

Redescription R41 Rules: 

Dist: 181 0 0 1 0
W1R: GDMEMORY >= 0.0 <= 0.0 AND CDMEMORY >= 0.0 <= 0.0 
W2R: RCT19 >= 34.0 <= 471.0 AND SPARE_AD >= -3.863311 <= 0.241683 AND HMT7 >= 2.78 <= 9.62 AND Ventricles >= 7801.0 <= 98046.0 
JS: 0.5112359550561798
p-value :0.0
Support intersection: 182
Support union: 356

Covered examples (intersection): 
"755" "753" "743" "742" "736" "733" "728" "724" "721" "717" "716" "715" "707" "699" "693" "689" "686" "685" "681" "680" "679" "677" "676" "645" "629" "628" "625" "607" "580" "576" "570" "560" "559" "557" "552" "551" "550" "549" "541" "533" "529" "526" "523" "513" "510" "509" "502" "497" "490" "488" "487" "476" "475" "464" "459" "457" "437" "422" "420" "416" "408" "405" "396" "392" "391" "390" "388" "385" "382" "376" "372" "371" "369" "366" "364" "350" "346" "344" "343" "335" "334" "327" "326" "324" "322" "318" "315" "311" "305" "304" "303" "302" "301" "293" "291" "288" "286" "284" "283" "280" "278" "274" "273" "270" "264" "256" "252" "244" "243" "239" "233" "231" "221" "219" "212" "210" "207" "206" "203" "198" "197" "191" "186" "184" "182" "181" "178" "177" "176" "173" "171" "160" "156" "152" "151" "142" "140" "127" "123" "117" "116" "111" "109" "108" "107" "103" "99" "97" "87" "84" "82" "70" "65" "64" "63" "59" "58" "55" "52" "47" "46" "45" "44" "43" "41" "40" "38" "37" "29" "28" "25" "22" "20" "18" "15" "13" "12" "11" "10" "9" "7" "4" 
Union elements: 
"817" "811" "806" "804" "802" "801" "780" "777" "770" "763" "760" "755" "753" "752" "743" "742" "736" "733" "732" "730" "728" "724" "721" "717" "716" "715" "711" "708" "707" "705" "700" "699" "693" "689" "686" "685" "683" "682" "681" "680" "679" "677" "676" "675" "674" "669" "668" "665" "664" "663" "659" "656" "653" "649" "648" "645" "644" "639" "634" "633" "630" "629" "628" "625" "624" "621" "615" "613" "610" "609" "607" "604" "600" "595" "593" "590" "580" "579" "578" "576" "575" "573" "570" "564" "562" "560" "559" "557" "555" "552" "551" "550" "549" "546" "545" "541" "535" "534" "533" "529" "527" "526" "523" "522" "521" "515" "514" "513" "510" "509" "508" "505" "502" "500" "497" "494" "493" "490" "489" "488" "487" "483" "480" "478" "476" "475" "473" "470" "464" "463" "462" "461" "459" "457" "454" "451" "445" "444" "442" "441" "439" "438" "437" "431" "429" "427" "425" "422" "420" "418" "416" "411" "408" "405" "403" "396" "392" "391" "390" "388" "387" "386" "385" "382" "381" "380" "379" "378" "376" "375" "372" "371" "369" "366" "364" "356" "353" "350" "348" "346" "344" "343" "338" "337" "335" "334" "327" "326" "325" "324" "322" "320" "318" "316" "315" "311" "309" "308" "305" "304" "303" "302" "301" "300" "298" "296" "293" "291" "288" "286" "284" "283" "281" "280" "278" "277" "274" "273" "270" "269" "264" "258" "256" "254" "252" "251" "250" "248" "247" "245" "244" "243" "241" "239" "238" "233" "231" "230" "226" "221" "220" "219" "218" "216" "213" "212" "210" "208" "207" "206" "204" "203" "198" "197" "191" "186" "184" "182" "181" "179" "178" "177" "176" "175" "173" "172" "171" "165" "162" "160" "159" "158" "157" "156" "153" "152" "151" "149" "146" "142" "141" "140" "139" "135" "128" "127" "126" "124" "123" "118" "117" "116" "112" "111" "109" "108" "107" "103" "101" "99" "98" "97" "92" "91" "89" "87" "85" "84" "82" "81" "80" "79" "78" "77" "76" "71" "70" "65" "64" "63" "60" "59" "58" "55" "52" "50" "47" "46" "45" "44" "43" "42" "41" "40" "38" "37" "35" "34" "31" "29" "28" "25" "22" "20" "18" "15" "14" "13" "12" "11" "10" "9" "7" "4" "3" "1" 

Redescription R42 Rules: 

Dist: 0 0 0 156 3
W1R: NXSENSOR >= 1.0 <= 1.0 AND Q11SCORE >= 0.0 <= 1.0 AND CDMEMORY >= 0.5 <= 0.5 
W2R: P >= -2.13668 <= -1.01323 AND SPARE_AD >= -0.843696 <= 1.907287 AND Entorhinal >= 2594.0 <= 5660.0 AND Ventricles >= 10739.0 <= 61214.0 
JS: 0.452991452991453
p-value :0.0
Support intersection: 159
Support union: 351

Covered examples (intersection): 
"817" "814" "812" "811" "810" "808" "806" "804" "797" "782" "781" "780" "777" "767" "764" "761" "760" "758" "752" "747" "738" "735" "732" "730" "727" "723" "720" "712" "710" "709" "704" "703" "691" "674" "673" "669" "668" "656" "655" "653" "650" "647" "644" "634" "633" "632" "624" "615" "614" "606" "599" "593" "592" "588" "585" "577" "574" "572" "564" "562" "561" "558" "554" "553" "546" "539" "534" "525" "522" "521" "516" "512" "511" "507" "505" "496" "495" "494" "484" "480" "473" "471" "470" "455" "451" "442" "417" "413" "411" "409" "404" "403" "386" "383" "381" "380" "378" "375" "373" "363" "355" "348" "338" "320" "319" "312" "300" "296" "290" "281" "279" "277" "276" "269" "266" "259" "253" "250" "245" "240" "230" "228" "223" "222" "220" "218" "217" "208" "201" "196" "193" "187" "183" "179" "174" "172" "159" "155" "150" "148" "141" "129" "125" "119" "118" "110" "101" "92" "89" "85" "72" "67" "66" "51" "39" "31" "24" "21" "3" 
Union elements: 
"820" "817" "816" "815" "814" "813" "812" "811" "810" "809" "808" "807" "806" "805" "804" "803" "802" "797" "794" "787" "782" "781" "780" "778" "777" "776" "775" "772" "770" "767" "766" "764" "763" "762" "761" "760" "759" "758" "752" "751" "748" "747" "738" "735" "734" "732" "731" "730" "727" "723" "720" "718" "713" "712" "711" "710" "709" "706" "704" "703" "701" "700" "697" "696" "695" "694" "691" "688" "682" "675" "674" "673" "669" "668" "664" "663" "661" "659" "656" "655" "653" "652" "650" "648" "647" "646" "644" "643" "642" "641" "640" "639" "638" "637" "634" "633" "632" "631" "624" "620" "615" "614" "612" "611" "610" "609" "606" "604" "600" "599" "597" "594" "593" "592" "589" "588" "586" "585" "584" "577" "574" "572" "571" "565" "564" "562" "561" "558" "555" "554" "553" "548" "547" "546" "545" "543" "542" "540" "539" "538" "537" "534" "530" "528" "527" "525" "524" "522" "521" "518" "516" "515" "514" "512" "511" "507" "505" "499" "498" "496" "495" "494" "493" "492" "489" "486" "485" "484" "480" "474" "473" "471" "470" "463" "455" "454" "453" "451" "442" "441" "440" "436" "432" "430" "429" "428" "427" "418" "417" "413" "412" "411" "409" "407" "404" "403" "402" "400" "399" "397" "386" "384" "383" "381" "380" "379" "378" "375" "373" "364" "363" "360" "358" "355" "352" "348" "339" "338" "330" "328" "325" "321" "320" "319" "316" "312" "307" "306" "300" "296" "295" "294" "290" "281" "279" "277" "276" "275" "271" "269" "268" "266" "264" "263" "260" "259" "258" "257" "253" "250" "247" "245" "240" "238" "236" "235" "230" "229" "228" "226" "224" "223" "222" "220" "218" "217" "209" "208" "204" "202" "201" "196" "193" "190" "188" "187" "183" "179" "174" "172" "169" "168" "167" "164" "162" "161" "159" "158" "157" "155" "150" "148" "147" "145" "144" "143" "141" "137" "131" "129" "126" "125" "124" "122" "119" "118" "114" "112" "110" "108" "102" "101" "100" "98" "95" "93" "92" "91" "90" "89" "88" "85" "78" "76" "75" "72" "71" "69" "67" "66" "56" "55" "54" "51" "49" "39" "36" "33" "31" "26" "24" "23" "22" "21" "19" "17" "16" "9" "8" "5" "3" 

Redescription R43 Rules: 

Dist: 103 0 0 0 0
W1R: NXHEEL >= 1.0 <= 1.0 AND CDMEMORY >= 0.0 <= 0.0 AND Q1SCORE >= 0.0 <= 5.33 AND CONMCXLA >= 15.0 <= 40.0 
W2R: RCT5 >= 22.0 <= 51.0 AND SPARE_AD >= -3.055137 <= -0.926784 
JS: 0.45374449339207046
p-value :0.0
Support intersection: 103
Support union: 227

Covered examples (intersection): 
"742" "736" "733" "728" "716" "715" "689" "686" "681" "677" "628" "607" "590" "580" "578" "573" "559" "550" "549" "541" "533" "523" "513" "510" "502" "490" "475" "464" "459" "444" "439" "437" "431" "420" "396" "392" "390" "382" "376" "372" "371" "366" "353" "350" "344" "326" "324" "322" "318" "311" "309" "308" "303" "302" "301" "293" "291" "288" "283" "280" "278" "274" "256" "244" "243" "221" "219" "212" "210" "207" "206" "191" "186" "178" "177" "173" "171" "160" "156" "151" "149" "139" "127" "116" "111" "109" "82" "70" "58" "52" "47" "45" "44" "43" "42" "25" "20" "15" "14" "12" "11" "7" "4" 
Union elements: 
"755" "753" "743" "742" "736" "733" "728" "724" "721" "717" "716" "715" "711" "708" "707" "705" "699" "693" "689" "686" "685" "681" "680" "679" "677" "676" "665" "649" "645" "628" "625" "621" "607" "590" "581" "580" "578" "576" "575" "573" "570" "560" "559" "557" "552" "551" "550" "549" "541" "535" "533" "529" "526" "523" "513" "510" "509" "508" "502" "500" "497" "490" "488" "487" "478" "476" "475" "464" "462" "459" "445" "444" "439" "438" "437" "431" "425" "422" "420" "416" "408" "405" "396" "392" "391" "390" "388" "387" "385" "382" "376" "372" "371" "369" "366" "356" "353" "350" "346" "344" "343" "337" "335" "334" "327" "326" "324" "322" "318" "315" "311" "309" "308" "305" "304" "303" "302" "301" "298" "293" "291" "289" "288" "286" "284" "283" "280" "278" "274" "273" "270" "267" "264" "258" "256" "254" "252" "248" "244" "243" "241" "239" "238" "233" "231" "221" "219" "212" "210" "207" "206" "203" "198" "197" "191" "186" "184" "181" "178" "177" "176" "173" "171" "160" "156" "152" "151" "149" "146" "142" "140" "139" "135" "127" "123" "117" "116" "112" "111" "109" "108" "107" "103" "99" "97" "87" "84" "82" "81" "80" "77" "70" "65" "64" "63" "60" "59" "58" "55" "52" "47" "46" "45" "44" "43" "42" "41" "40" "38" "37" "35" "34" "29" "28" "25" "22" "20" "18" "15" "14" "13" "12" "11" "10" "9" "7" "4" 

Redescription R44 Rules: 

Dist: 144 0 0 0 0
W1R: GDTOTAL >= 0.0 <= 2.0 AND GDALIVE >= 0.0 <= 0.0 AND CDMEMORY >= 0.0 <= 0.0 
W2R: HMT18 >= 0.6 <= 16.0 AND SPARE_AD >= -3.863311 <= -1.040518 
JS: 0.6728971962616822
p-value :0.0
Support intersection: 144
Support union: 214

Covered examples (intersection): 
"755" "743" "742" "736" "733" "728" "721" "717" "716" "715" "707" "699" "693" "689" "686" "677" "676" "645" "629" "628" "625" "580" "578" "573" "570" "559" "557" "552" "549" "541" "535" "533" "529" "526" "523" "510" "502" "490" "476" "475" "464" "462" "459" "457" "444" "437" "431" "422" "420" "408" "396" "392" "391" "390" "388" "385" "382" "376" "369" "366" "353" "350" "344" "343" "337" "327" "326" "324" "322" "318" "315" "311" "309" "308" "303" "302" "301" "293" "288" "286" "283" "280" "278" "274" "273" "270" "256" "252" "244" "243" "241" "239" "233" "221" "219" "210" "206" "191" "186" "184" "181" "178" "177" "176" "173" "171" "160" "156" "152" "151" "149" "142" "139" "127" "117" "116" "109" "107" "99" "97" "84" "82" "80" "70" "65" "63" "58" "52" "47" "46" "45" "43" "41" "38" "37" "29" "28" "25" "15" "14" "13" "11" "7" "1" 
Union elements: 
"755" "753" "743" "742" "736" "733" "728" "721" "717" "716" "715" "711" "708" "707" "705" "699" "693" "689" "686" "685" "681" "677" "676" "649" "645" "629" "628" "625" "610" "607" "581" "580" "578" "576" "573" "570" "560" "559" "557" "552" "551" "550" "549" "541" "535" "533" "529" "526" "523" "513" "510" "509" "508" "502" "500" "490" "488" "487" "478" "476" "475" "464" "462" "459" "457" "445" "444" "439" "438" "437" "431" "425" "422" "420" "416" "408" "405" "396" "392" "391" "390" "388" "387" "385" "382" "376" "372" "371" "369" "366" "364" "356" "353" "350" "346" "344" "343" "337" "335" "334" "327" "326" "324" "322" "318" "315" "311" "309" "308" "303" "302" "301" "293" "288" "286" "284" "283" "280" "278" "274" "273" "270" "264" "258" "256" "254" "252" "248" "244" "243" "241" "239" "238" "233" "231" "221" "219" "212" "210" "207" "206" "198" "197" "191" "186" "184" "182" "181" "178" "177" "176" "173" "171" "160" "156" "152" "151" "149" "146" "142" "140" "139" "135" "127" "123" "117" "116" "111" "109" "108" "107" "103" "99" "97" "84" "82" "81" "80" "79" "70" "65" "64" "63" "60" "59" "58" "55" "52" "47" "46" "45" "44" "43" "42" "41" "38" "37" "35" "34" "29" "28" "25" "22" "20" "18" "15" "14" "13" "11" "10" "9" "7" "4" "1" 

Redescription R45 Rules: 

Dist: 0 0 0 102 5
W1R: ADAS13 >= 17.67 <= 36.33 AND CDRSB >= 0.0 <= 2.5 
W2R: PRNSLNIN >= 0.07918 <= 1.50515 AND EGF >= 0.36173 <= 3.04139 AND P >= -2.13668 <= -0.88606 AND APOAIV >= 0.85126 <= 1.81954 AND SPARE_AD >= 0.092167 <= 2.791977 AND Entorhinal >= 1426.0 <= 3531.0 
JS: 0.3614864864864865
p-value :1.099120794378905E-14
Support intersection: 107
Support union: 296

Covered examples (intersection): 
"814" "800" "799" "797" "794" "789" "782" "775" "774" "770" "761" "748" "738" "734" "713" "709" "706" "704" "687" "655" "646" "622" "599" "598" "588" "584" "574" "561" "543" "542" "539" "537" "530" "525" "519" "517" "516" "511" "503" "496" "492" "485" "484" "480" "473" "471" "447" "446" "429" "417" "415" "384" "383" "365" "363" "360" "357" "352" "351" "332" "330" "321" "294" "271" "268" "266" "262" "259" "249" "242" "240" "236" "234" "229" "223" "222" "217" "209" "202" "201" "196" "193" "189" "188" "183" "180" "161" "148" "137" "129" "122" "118" "113" "110" "100" "75" "66" "56" "54" "53" "51" "49" "39" "36" "31" "27" "5" 
Union elements: 
"819" "817" "815" "814" "812" "810" "809" "807" "803" "800" "799" "797" "796" "794" "791" "789" "785" "782" "777" "776" "775" "774" "770" "767" "766" "765" "764" "763" "761" "759" "758" "756" "751" "749" "748" "746" "738" "737" "735" "734" "731" "727" "726" "725" "713" "712" "710" "709" "706" "704" "700" "698" "694" "688" "687" "682" "668" "665" "661" "658" "655" "652" "650" "648" "647" "646" "639" "638" "633" "632" "631" "629" "627" "623" "622" "621" "620" "617" "615" "612" "611" "610" "609" "608" "607" "606" "601" "599" "598" "595" "594" "593" "588" "586" "584" "577" "574" "572" "571" "565" "561" "558" "555" "554" "548" "543" "542" "540" "539" "538" "537" "534" "532" "530" "528" "527" "525" "524" "521" "519" "518" "517" "516" "515" "512" "511" "507" "505" "503" "499" "496" "495" "494" "492" "485" "484" "483" "481" "480" "476" "474" "473" "472" "471" "462" "447" "446" "433" "432" "429" "424" "423" "417" "415" "402" "400" "399" "397" "384" "383" "381" "380" "379" "375" "373" "372" "367" "365" "363" "361" "360" "358" "357" "352" "351" "340" "339" "336" "332" "331" "330" "328" "326" "321" "319" "314" "312" "310" "307" "297" "296" "295" "294" "292" "281" "275" "271" "268" "266" "265" "262" "260" "259" "257" "255" "254" "253" "249" "242" "240" "238" "236" "234" "229" "228" "227" "226" "223" "222" "218" "217" "209" "208" "202" "201" "199" "196" "194" "193" "192" "190" "189" "188" "187" "183" "180" "179" "174" "172" "169" "168" "165" "163" "161" "157" "155" "154" "150" "148" "145" "137" "131" "129" "125" "122" "120" "118" "114" "113" "110" "106" "103" "102" "100" "96" "95" "93" "89" "86" "75" "72" "69" "68" "67" "66" "62" "61" "56" "54" "53" "51" "49" "48" "39" "36" "33" "31" "27" "26" "23" "19" "17" "16" "5" "3" "1" 

Redescription R46 Rules: 

Dist: 105 0 0 0 0
W1R: Q13SCORE >= 0.0 <= 1.0 AND GDHAPPY >= 0.0 <= 0.0 AND CDMEMORY >= 0.0 <= 0.0 
W2R: SPARE_AD >= -3.863311 <= -1.167257 AND AB42 >= 25.2 <= 80.1 AND HMT40 >= 11.2 <= 15.9 
JS: 0.5072463768115942
p-value :0.0
Support intersection: 105
Support union: 207

Covered examples (intersection): 
"736" "733" "728" "721" "716" "715" "707" "699" "693" "689" "686" "676" "645" "628" "625" "578" "573" "570" "559" "557" "552" "549" "541" "529" "526" "523" "510" "502" "490" "476" "475" "464" "459" "457" "444" "431" "420" "408" "396" "392" "391" "390" "388" "385" "382" "376" "369" "344" "337" "327" "326" "322" "318" "315" "311" "308" "303" "302" "298" "288" "286" "283" "274" "273" "256" "252" "243" "241" "219" "206" "184" "177" "176" "173" "160" "149" "142" "139" "127" "117" "116" "109" "103" "99" "97" "84" "82" "80" "70" "65" "63" "58" "47" "46" "45" "43" "41" "38" "37" "29" "28" "25" "14" "13" "11" 
Union elements: 
"755" "743" "736" "733" "728" "724" "721" "717" "716" "715" "708" "707" "705" "699" "693" "689" "686" "685" "683" "681" "680" "679" "677" "676" "649" "645" "628" "625" "621" "607" "581" "578" "576" "575" "573" "570" "559" "557" "552" "551" "550" "549" "541" "535" "533" "529" "526" "523" "513" "510" "509" "508" "502" "500" "490" "488" "487" "478" "476" "475" "464" "462" "459" "457" "445" "444" "439" "438" "437" "431" "425" "422" "420" "416" "408" "405" "396" "392" "391" "390" "388" "387" "385" "382" "376" "372" "369" "366" "356" "353" "350" "346" "344" "343" "337" "334" "327" "326" "324" "322" "318" "315" "311" "309" "308" "303" "302" "301" "298" "293" "289" "288" "286" "284" "283" "280" "278" "274" "273" "270" "267" "264" "256" "252" "244" "243" "241" "239" "233" "231" "221" "219" "212" "210" "207" "206" "203" "197" "191" "186" "184" "182" "181" "178" "177" "176" "173" "171" "160" "156" "152" "151" "149" "146" "142" "140" "139" "127" "123" "117" "116" "109" "108" "107" "103" "99" "97" "87" "84" "82" "80" "79" "77" "70" "65" "64" "63" "59" "58" "55" "52" "47" "46" "45" "44" "43" "42" "41" "40" "38" "37" "35" "34" "29" "28" "25" "22" "20" "18" "15" "14" "13" "12" "11" "10" "9" "7" 

Redescription R47 Rules: 

Dist: 0 0 0 285 46
W1R: MMSE >= 24.0 <= 30.0 AND CDMEMORY >= 0.5 <= 2.0 
W2R: TSTSTRNT >= -1.4437 <= 0.51851 AND ICV >= 1116279.113909 <= 1772667.916261 
JS: 0.5807017543859649
p-value :8.677980556370812E-11
Support intersection: 331
Support union: 570

Covered examples (intersection): 
"817" "815" "814" "812" "809" "804" "803" "802" "799" "798" "796" "794" "793" "791" "789" "787" "784" "782" "781" "780" "778" "777" "776" "774" "773" "772" "771" "770" "768" "767" "766" "764" "763" "762" "761" "760" "758" "756" "754" "752" "749" "748" "746" "745" "741" "740" "738" "737" "735" "734" "732" "731" "730" "729" "727" "726" "723" "720" "718" "713" "712" "711" "710" "709" "706" "704" "703" "701" "700" "697" "696" "695" "694" "692" "690" "687" "682" "675" "674" "673" "670" "669" "668" "664" "663" "656" "655" "653" "651" "648" "647" "646" "644" "643" "642" "641" "640" "639" "638" "637" "634" "633" "623" "617" "615" "614" "612" "611" "610" "609" "608" "606" "605" "604" "600" "599" "597" "595" "588" "587" "586" "584" "574" "572" "571" "567" "564" "562" "561" "558" "555" "554" "546" "543" "542" "539" "537" "532" "530" "527" "525" "519" "518" "517" "516" "515" "514" "512" "511" "507" "505" "503" "501" "499" "498" "496" "495" "494" "493" "492" "486" "485" "481" "480" "473" "472" "471" "469" "468" "455" "454" "450" "447" "446" "442" "441" "432" "430" "427" "423" "418" "417" "415" "411" "409" "407" "404" "402" "400" "399" "397" "395" "394" "384" "383" "381" "379" "377" "375" "373" "363" "361" "358" "352" "351" "349" "348" "340" "339" "338" "336" "333" "332" "331" "330" "329" "328" "321" "319" "316" "314" "313" "312" "307" "300" "294" "292" "290" "285" "281" "279" "276" "275" "271" "269" "266" "265" "262" "260" "257" "255" "253" "251" "247" "246" "245" "240" "238" "234" "229" "228" "227" "226" "224" "223" "218" "216" "215" "209" "205" "201" "196" "193" "190" "189" "188" "187" "185" "183" "179" "174" "172" "170" "167" "166" "164" "162" "161" "155" "154" "150" "148" "147" "145" "143" "137" "136" "134" "131" "129" "128" "126" "125" "122" "121" "120" "118" "114" "113" "106" "101" "98" "96" "95" "93" "90" "88" "85" "83" "75" "72" "71" "68" "67" "66" "54" "51" "48" "39" "33" "31" "27" "26" "24" "23" "21" "19" "17" "8" "5" "3" 
Union elements: 
"820" "818" "817" "816" "815" "814" "813" "812" "811" "810" "809" "808" "807" "806" "804" "803" "802" "800" "799" "798" "797" "796" "795" "794" "793" "792" "791" "789" "788" "787" "784" "782" "781" "780" "779" "778" "777" "776" "775" "774" "773" "772" "771" "770" "769" "768" "767" "766" "765" "764" "763" "762" "761" "760" "759" "758" "756" "754" "752" "751" "750" "749" "748" "747" "746" "745" "741" "740" "739" "738" "737" "735" "734" "732" "731" "730" "729" "727" "726" "725" "723" "720" "718" "716" "713" "712" "711" "710" "709" "706" "704" "703" "702" "701" "700" "698" "697" "696" "695" "694" "692" "691" "690" "689" "687" "686" "684" "683" "682" "676" "675" "674" "673" "670" "669" "668" "667" "666" "665" "664" "663" "661" "659" "658" "656" "655" "653" "652" "651" "650" "648" "647" "646" "644" "643" "642" "641" "640" "639" "638" "637" "635" "634" "633" "632" "631" "630" "627" "626" "624" "623" "622" "620" "619" "618" "617" "615" "614" "613" "612" "611" "610" "609" "608" "606" "605" "604" "601" "600" "599" "598" "597" "596" "595" "594" "593" "592" "591" "589" "588" "587" "586" "585" "584" "583" "579" "578" "577" "574" "572" "571" "570" "568" "567" "566" "565" "564" "562" "561" "558" "555" "554" "553" "548" "547" "546" "543" "542" "540" "539" "538" "537" "534" "533" "532" "531" "530" "529" "528" "527" "525" "524" "522" "521" "519" "518" "517" "516" "515" "514" "512" "511" "507" "506" "505" "504" "503" "502" "501" "499" "498" "496" "495" "494" "493" "492" "491" "490" "489" "486" "485" "484" "483" "482" "481" "480" "479" "474" "473" "472" "471" "470" "469" "468" "467" "465" "463" "461" "460" "456" "455" "454" "453" "452" "451" "450" "449" "448" "447" "446" "442" "441" "440" "436" "434" "433" "432" "430" "429" "428" "427" "423" "421" "418" "417" "415" "413" "412" "411" "410" "409" "407" "406" "404" "403" "402" "400" "399" "398" "397" "395" "394" "391" "389" "386" "385" "384" "383" "382" "381" "380" "379" "378" "377" "376" "375" "373" "372" "370" "368" "367" "365" "364" "363" "361" "360" "359" "358" "357" "355" "352" "351" "349" "348" "347" "345" "344" "342" "340" "339" "338" "336" "333" "332" "331" "330" "329" "328" "327" "325" "321" "320" "319" "317" "316" "314" "313" "312" "310" "307" "300" "299" "298" "297" "296" "295" "294" "292" "290" "288" "285" "283" "281" "280" "279" "277" "276" "275" "273" "272" "271" "269" "268" "266" "265" "264" "263" "262" "261" "260" "259" "258" "257" "256" "255" "253" "251" "250" "249" "247" "246" "245" "242" "240" "238" "237" "236" "235" "234" "232" "230" "229" "228" "227" "226" "224" "223" "222" "221" "220" "218" "217" "216" "215" "214" "213" "211" "209" "208" "205" "204" "202" "201" "199" "198" "196" "194" "193" "192" "190" "189" "188" "187" "186" "185" "183" "180" "179" "174" "172" "170" "169" "168" "167" "166" "165" "164" "163" "162" "161" "159" "158" "157" "155" "154" "152" "150" "148" "147" "145" "144" "143" "141" "137" "136" "134" "132" "131" "130" "129" "128" "127" "126" "125" "124" "122" "121" "120" "119" "118" "114" "113" "112" "111" "110" "108" "106" "105" "104" "102" "101" "100" "98" "96" "95" "94" "93" "92" "91" "90" "89" "88" "86" "85" "84" "83" "79" "78" "76" "75" "73" "72" "71" "69" "68" "67" "66" "62" "61" "60" "56" "55" "54" "53" "51" "50" "49" "48" "45" "39" "38" "36" "33" "31" "30" "27" "26" "24" "23" "22" "21" "19" "17" "15" "12" "9" "8" "7" "5" "3" 

Redescription R48 Rules: 

Dist: 140 0 0 0 0
W1R: GDTOTAL >= 0.0 <= 2.0 AND RAVLTImmediate >= 22.0 <= 59.0 AND GDALIVE >= 0.0 <= 0.0 AND Q13SCORE >= 0.0 <= 1.0 AND NXHEEL >= 1.0 <= 1.0 AND ADAS13 >= 1.0 <= 16.33 AND CDMEMORY >= 0.0 <= 0.0 
W2R: HMT18 >= 0.5 <= 16.0 AND SPARE_AD >= -3.863311 <= -0.926784 
JS: 0.6862745098039216
p-value :0.0
Support intersection: 140
Support union: 204

Covered examples (intersection): 
"755" "743" "736" "733" "728" "721" "717" "716" "715" "707" "699" "693" "689" "686" "681" "677" "676" "645" "628" "578" "573" "570" "559" "557" "552" "550" "549" "541" "535" "533" "529" "526" "523" "513" "510" "502" "490" "475" "464" "459" "457" "444" "437" "431" "422" "420" "408" "396" "392" "391" "390" "388" "385" "382" "376" "369" "366" "350" "344" "343" "337" "327" "324" "322" "318" "315" "311" "309" "308" "303" "302" "301" "293" "288" "286" "283" "280" "278" "274" "273" "270" "256" "252" "244" "243" "241" "239" "233" "221" "219" "212" "210" "207" "206" "191" "186" "184" "178" "177" "176" "173" "171" "160" "156" "152" "151" "149" "142" "127" "117" "116" "109" "107" "99" "97" "84" "82" "80" "70" "65" "63" "58" "52" "47" "46" "45" "44" "43" "41" "38" "37" "29" "28" "25" "20" "15" "14" "13" "11" "7" 
Union elements: 
"802" "755" "743" "742" "736" "733" "728" "721" "717" "716" "715" "711" "708" "707" "705" "699" "693" "689" "686" "685" "681" "677" "676" "649" "645" "629" "628" "625" "610" "607" "580" "578" "576" "573" "570" "559" "557" "552" "550" "549" "545" "541" "535" "533" "529" "526" "523" "513" "510" "509" "508" "502" "500" "490" "487" "478" "476" "475" "464" "462" "459" "457" "445" "444" "439" "438" "437" "431" "425" "422" "420" "408" "405" "396" "392" "391" "390" "388" "387" "385" "382" "376" "372" "371" "369" "366" "356" "353" "350" "346" "344" "343" "337" "334" "327" "326" "324" "322" "318" "315" "311" "309" "308" "303" "302" "301" "293" "291" "288" "286" "284" "283" "280" "278" "274" "273" "270" "264" "258" "256" "252" "244" "243" "241" "239" "238" "233" "231" "221" "219" "212" "210" "207" "206" "197" "191" "186" "184" "181" "178" "177" "176" "175" "173" "171" "160" "156" "152" "151" "149" "146" "142" "140" "139" "127" "123" "117" "116" "112" "111" "109" "108" "107" "103" "99" "97" "84" "82" "81" "80" "70" "65" "64" "63" "60" "58" "55" "52" "47" "46" "45" "44" "43" "42" "41" "38" "37" "35" "34" "29" "28" "25" "22" "20" "15" "14" "13" "12" "11" "10" "9" "7" "4" "1" 

Redescription R49 Rules: 

Dist: 173 0 0 1 0
W1R: RAVLTLearning >= 1.0 <= 10.0 AND GDMEMORY >= 0.0 <= 0.0 AND BCHDACHE >= 0.0 <= 0.0 AND CDMEMORY >= 0.0 <= 0.0 
W2R: RCT19 >= 34.0 <= 471.0 AND SPARE_AD >= -3.863311 <= 0.241683 
JS: 0.4793388429752066
p-value :0.0
Support intersection: 174
Support union: 363

Covered examples (intersection): 
"755" "753" "743" "742" "736" "733" "728" "724" "721" "717" "715" "707" "705" "699" "693" "689" "686" "685" "681" "680" "679" "677" "645" "629" "628" "621" "607" "590" "580" "576" "570" "560" "559" "557" "552" "551" "549" "541" "533" "529" "526" "523" "510" "509" "502" "497" "490" "488" "487" "476" "475" "464" "459" "457" "444" "437" "422" "420" "416" "408" "405" "396" "392" "391" "390" "388" "382" "376" "372" "371" "369" "366" "350" "346" "344" "343" "335" "334" "327" "326" "324" "318" "315" "311" "308" "305" "304" "303" "302" "301" "298" "293" "291" "288" "286" "284" "280" "278" "274" "273" "270" "256" "252" "244" "239" "233" "231" "221" "219" "212" "210" "207" "206" "198" "197" "191" "184" "182" "178" "177" "176" "173" "160" "156" "153" "152" "151" "146" "142" "140" "135" "123" "117" "116" "111" "109" "108" "107" "103" "99" "97" "87" "84" "82" "81" "77" "65" "63" "59" "58" "52" "47" "46" "45" "44" "43" "42" "41" "40" "38" "29" "28" "25" "22" "20" "15" "14" "12" "11" "10" "9" "7" "4" "1" 
Union elements: 
"817" "811" "806" "804" "802" "801" "780" "777" "770" "766" "765" "763" "760" "755" "753" "752" "743" "742" "736" "733" "732" "730" "728" "725" "724" "721" "717" "716" "715" "712" "711" "707" "705" "703" "700" "699" "693" "689" "686" "685" "683" "682" "681" "680" "679" "677" "676" "675" "674" "669" "668" "665" "664" "663" "659" "656" "653" "652" "649" "648" "645" "644" "639" "634" "633" "630" "629" "628" "625" "624" "621" "615" "613" "610" "609" "607" "604" "600" "595" "593" "590" "580" "579" "578" "576" "575" "573" "570" "564" "562" "560" "559" "557" "555" "552" "551" "550" "549" "546" "545" "541" "535" "534" "533" "529" "527" "526" "523" "522" "521" "515" "514" "513" "510" "509" "508" "505" "502" "500" "497" "494" "493" "490" "489" "488" "487" "483" "480" "478" "476" "475" "473" "470" "464" "463" "462" "461" "459" "457" "454" "451" "445" "444" "442" "441" "439" "438" "437" "431" "429" "427" "425" "422" "420" "418" "416" "411" "408" "405" "403" "396" "392" "391" "390" "388" "387" "386" "385" "382" "381" "380" "379" "378" "376" "375" "372" "371" "369" "366" "364" "356" "353" "350" "348" "346" "344" "343" "338" "337" "335" "334" "327" "326" "325" "324" "322" "320" "318" "316" "315" "311" "309" "308" "305" "304" "303" "302" "301" "300" "298" "296" "293" "291" "288" "286" "284" "283" "281" "280" "278" "277" "274" "273" "270" "269" "264" "258" "256" "254" "252" "251" "250" "248" "247" "245" "244" "243" "241" "239" "238" "235" "233" "231" "230" "226" "221" "220" "219" "218" "216" "213" "212" "210" "208" "207" "206" "204" "203" "198" "197" "191" "186" "184" "182" "181" "179" "178" "177" "176" "175" "173" "172" "171" "165" "162" "160" "159" "158" "157" "156" "153" "152" "151" "149" "146" "142" "141" "140" "139" "135" "128" "127" "126" "124" "123" "118" "117" "116" "112" "111" "109" "108" "107" "103" "101" "99" "98" "97" "92" "91" "89" "87" "85" "84" "82" "81" "80" "79" "78" "77" "76" "71" "70" "65" "64" "63" "60" "59" "58" "55" "52" "50" "47" "46" "45" "44" "43" "42" "41" "40" "38" "37" "35" "34" "31" "29" "28" "25" "22" "21" "20" "18" "15" "14" "13" "12" "11" "10" "9" "7" "4" "3" "1" 

Redescription R50 Rules: 

Dist: 0 0 0 254 142
W1R: CDMEMORY >= 0.5 <= 2.0 
W2R: SPARE_AD >= -0.06803 <= 2.791977 AND AB42 >= 4.6 <= 49.7 
JS: 0.66
p-value :4.218847493575595E-14
Support intersection: 396
Support union: 600

Covered examples (intersection): 
"816" "815" "814" "811" "810" "809" "808" "805" "801" "799" "798" "797" "796" "794" "793" "792" "791" "790" "789" "788" "785" "784" "783" "779" "778" "775" "774" "771" "769" "767" "764" "763" "761" "760" "759" "758" "757" "756" "754" "751" "750" "747" "745" "741" "739" "738" "737" "735" "734" "731" "730" "729" "727" "725" "723" "720" "719" "718" "713" "709" "706" "704" "701" "698" "697" "696" "695" "694" "692" "690" "688" "684" "674" "673" "670" "667" "666" "662" "661" "660" "658" "657" "655" "654" "652" "651" "648" "647" "646" "643" "642" "641" "640" "639" "638" "637" "634" "632" "631" "630" "627" "626" "623" "622" "619" "618" "617" "615" "614" "612" "611" "609" "608" "606" "605" "603" "602" "601" "598" "596" "594" "592" "589" "588" "586" "585" "584" "583" "582" "579" "574" "572" "571" "569" "567" "566" "565" "563" "561" "558" "556" "555" "554" "553" "548" "543" "542" "540" "539" "538" "537" "536" "534" "532" "531" "530" "528" "525" "524" "520" "519" "518" "517" "516" "515" "512" "511" "507" "506" "504" "503" "498" "496" "495" "492" "491" "484" "483" "482" "481" "480" "477" "473" "472" "471" "470" "469" "468" "467" "463" "460" "458" "456" "454" "452" "449" "448" "447" "446" "442" "440" "436" "435" "434" "433" "432" "429" "428" "421" "419" "417" "415" "414" "412" "409" "407" "406" "404" "403" "402" "400" "399" "397" "394" "393" "389" "384" "383" "381" "378" "377" "373" "370" "368" "367" "362" "361" "360" "359" "358" "357" "355" "354" "351" "349" "348" "347" "345" "342" "339" "336" "333" "332" "331" "330" "329" "328" "323" "320" "319" "317" "314" "313" "310" "307" "306" "300" "299" "295" "294" "292" "287" "282" "279" "275" "272" "268" "266" "265" "262" "261" "260" "257" "253" "251" "250" "249" "247" "246" "242" "240" "234" "232" "229" "227" "226" "225" "224" "223" "222" "218" "217" "215" "214" "211" "209" "202" "201" "200" "199" "196" "195" "194" "193" "192" "190" "189" "188" "185" "183" "180" "179" "168" "166" "165" "163" "161" "158" "155" "154" "148" "147" "145" "144" "143" "137" "134" "133" "131" "130" "129" "128" "125" "122" "121" "120" "119" "118" "115" "113" "110" "106" "104" "102" "101" "100" "95" "94" "93" "91" "90" "89" "88" "86" "85" "83" "75" "74" "73" "72" "68" "67" "66" "62" "61" "56" "54" "53" "51" "50" "49" "48" "39" "33" "32" "31" "27" "26" "24" "23" "19" "17" "16" "8" "6" "5" 
Union elements: 
"820" "819" "818" "817" "816" "815" "814" "813" "812" "811" "810" "809" "808" "807" "806" "805" "804" "803" "802" "801" "800" "799" "798" "797" "796" "795" "794" "793" "792" "791" "790" "789" "788" "787" "786" "785" "784" "783" "782" "781" "780" "779" "778" "777" "776" "775" "774" "773" "772" "771" "770" "769" "768" "767" "766" "765" "764" "763" "762" "761" "760" "759" "758" "757" "756" "754" "752" "751" "750" "749" "748" "747" "746" "745" "744" "741" "740" "739" "738" "737" "735" "734" "732" "731" "730" "729" "727" "726" "725" "723" "722" "720" "719" "718" "714" "713" "712" "711" "710" "709" "708" "706" "704" "703" "702" "701" "700" "698" "697" "696" "695" "694" "692" "691" "690" "688" "687" "684" "683" "682" "678" "675" "674" "673" "672" "671" "670" "669" "668" "667" "666" "665" "664" "663" "662" "661" "660" "659" "658" "657" "656" "655" "654" "653" "652" "651" "650" "648" "647" "646" "644" "643" "642" "641" "640" "639" "638" "637" "636" "635" "634" "633" "632" "631" "630" "627" "626" "624" "623" "622" "620" "619" "618" "617" "616" "615" "614" "613" "612" "611" "610" "609" "608" "606" "605" "604" "603" "602" "601" "600" "599" "598" "597" "596" "595" "594" "593" "592" "591" "589" "588" "587" "586" "585" "584" "583" "582" "579" "577" "574" "572" "571" "569" "568" "567" "566" "565" "564" "563" "562" "561" "558" "556" "555" "554" "553" "548" "547" "546" "545" "544" "543" "542" "540" "539" "538" "537" "536" "534" "532" "531" "530" "528" "527" "525" "524" "522" "521" "520" "519" "518" "517" "516" "515" "514" "512" "511" "508" "507" "506" "505" "504" "503" "501" "499" "498" "496" "495" "494" "493" "492" "491" "489" "487" "486" "485" "484" "483" "482" "481" "480" "479" "477" "474" "473" "472" "471" "470" "469" "468" "467" "466" "465" "463" "461" "460" "458" "456" "455" "454" "453" "452" "451" "450" "449" "448" "447" "446" "443" "442" "441" "440" "436" "435" "434" "433" "432" "430" "429" "428" "427" "426" "424" "423" "421" "419" "418" "417" "415" "414" "413" "412" "411" "410" "409" "407" "406" "404" "403" "402" "401" "400" "399" "398" "397" "395" "394" "393" "389" "386" "384" "383" "381" "380" "379" "378" "377" "375" "374" "373" "370" "368" "367" "365" "363" "362" "361" "360" "359" "358" "357" "356" "355" "354" "352" "351" "349" "348" "347" "345" "342" "341" "340" "339" "338" "336" "333" "332" "331" "330" "329" "328" "325" "323" "321" "320" "319" "317" "316" "314" "313" "312" "310" "307" "306" "305" "300" "299" "297" "296" "295" "294" "292" "290" "287" "285" "282" "281" "279" "277" "276" "275" "272" "271" "269" "268" "266" "265" "263" "262" "261" "260" "259" "258" "257" "255" "253" "251" "250" "249" "248" "247" "246" "245" "242" "240" "238" "237" "236" "235" "234" "232" "230" "229" "228" "227" "226" "225" "224" "223" "222" "220" "218" "217" "216" "215" "214" "213" "211" "209" "208" "205" "204" "202" "201" "200" "199" "196" "195" "194" "193" "192" "190" "189" "188" "187" "185" "183" "180" "179" "175" "174" "172" "170" "169" "168" "167" "166" "165" "164" "163" "162" "161" "159" "158" "157" "155" "154" "150" "148" "147" "145" "144" "143" "141" "138" "137" "136" "134" "133" "132" "131" "130" "129" "128" "126" "125" "124" "122" "121" "120" "119" "118" "115" "114" "113" "112" "110" "106" "105" "104" "102" "101" "100" "98" "96" "95" "94" "93" "92" "91" "90" "89" "88" "87" "86" "85" "83" "79" "78" "76" "75" "74" "73" "72" "71" "69" "68" "67" "66" "62" "61" "60" "57" "56" "54" "53" "51" "50" "49" "48" "39" "36" "33" "32" "31" "30" "27" "26" "24" "23" "21" "19" "17" "16" "8" "6" "5" "3" "2" 

Redescription R51 Rules: 

Dist: 0 0 0 137 4
W1R: COT4TOTL >= 2.0 <= 10.0 AND COT2SCOR >= 2.0 <= 10.0 AND MMSE >= 24.0 <= 30.0 AND CDRSB >= 0.5 <= 3.5 AND CDMEMORY >= 0.5 <= 1.0 AND BCCRYING >= 0.0 <= 0.0 
W2R: SPARE_AD >= -0.834181 <= 0.590396 AND TRNSFRRN >= 3.21484 <= 3.50651 
JS: 0.376
p-value :4.785061236134425E-14
Support intersection: 141
Support union: 375

Covered examples (intersection): 
"811" "810" "809" "806" "804" "803" "789" "782" "780" "778" "770" "766" "765" "764" "763" "760" "752" "735" "730" "727" "723" "720" "718" "712" "709" "703" "700" "695" "691" "682" "675" "674" "673" "669" "664" "663" "659" "656" "653" "648" "644" "641" "639" "637" "634" "633" "632" "624" "617" "615" "614" "612" "609" "593" "592" "589" "587" "564" "562" "555" "553" "547" "546" "527" "522" "521" "514" "505" "496" "493" "491" "489" "483" "473" "470" "463" "455" "454" "442" "441" "418" "413" "411" "404" "403" "400" "399" "386" "383" "380" "375" "363" "360" "348" "338" "320" "316" "290" "281" "269" "263" "260" "250" "247" "245" "235" "234" "230" "226" "220" "218" "216" "187" "183" "179" "170" "167" "165" "162" "158" "136" "134" "130" "129" "126" "124" "118" "106" "101" "98" "92" "91" "90" "89" "85" "78" "72" "71" "39" "31" "3" 
Union elements: 
"817" "816" "814" "813" "812" "811" "810" "809" "808" "807" "806" "804" "803" "802" "800" "794" "791" "789" "782" "781" "780" "778" "777" "776" "775" "774" "773" "770" "769" "768" "767" "766" "765" "764" "763" "762" "761" "760" "759" "758" "752" "751" "749" "747" "740" "735" "734" "732" "731" "730" "729" "727" "725" "723" "720" "718" "713" "712" "711" "710" "709" "706" "704" "703" "702" "701" "700" "697" "696" "695" "694" "692" "691" "687" "683" "682" "675" "674" "673" "670" "669" "668" "667" "666" "664" "663" "659" "656" "655" "653" "652" "650" "648" "647" "646" "644" "643" "642" "641" "640" "639" "638" "637" "634" "633" "632" "631" "627" "624" "622" "617" "615" "614" "613" "612" "610" "609" "608" "606" "604" "601" "600" "598" "597" "595" "593" "592" "591" "589" "588" "587" "586" "585" "584" "583" "579" "574" "572" "571" "564" "562" "555" "554" "553" "548" "547" "546" "540" "539" "538" "537" "534" "532" "527" "524" "522" "521" "519" "517" "516" "515" "514" "512" "511" "507" "505" "499" "496" "495" "494" "493" "491" "489" "486" "483" "480" "473" "472" "470" "468" "463" "461" "455" "454" "453" "451" "450" "447" "446" "442" "441" "430" "427" "418" "417" "415" "413" "412" "411" "407" "404" "403" "402" "400" "399" "397" "386" "384" "383" "380" "379" "378" "377" "375" "373" "370" "367" "364" "363" "360" "358" "357" "355" "352" "351" "349" "348" "345" "342" "340" "339" "338" "332" "330" "328" "325" "321" "320" "319" "317" "316" "313" "312" "307" "300" "297" "296" "292" "290" "281" "279" "277" "275" "271" "269" "268" "266" "264" "263" "261" "260" "259" "258" "257" "253" "250" "249" "247" "245" "238" "236" "235" "234" "230" "229" "228" "227" "226" "224" "222" "220" "218" "217" "216" "208" "204" "202" "198" "196" "194" "192" "190" "189" "188" "187" "183" "179" "174" "172" "170" "169" "167" "166" "165" "164" "162" "161" "159" "158" "157" "155" "150" "147" "145" "144" "143" "141" "137" "136" "134" "130" "129" "128" "126" "124" "122" "121" "119" "118" "114" "112" "110" "108" "106" "105" "101" "100" "98" "96" "95" "94" "92" "91" "90" "89" "88" "85" "83" "78" "76" "73" "72" "71" "69" "68" "67" "66" "64" "60" "55" "51" "50" "49" "39" "36" "31" "30" "27" "24" "22" "21" "19" "9" "5" "3" 

Redescription R52 Rules: 

Dist: 175 0 0 1 0
W1R: RAVLTLearning >= 1.0 <= 10.0 AND GDMEMORY >= 0.0 <= 0.0 AND CDMEMORY >= 0.0 <= 0.0 
W2R: RCT19 >= 34.0 <= 471.0 AND SPARE_AD >= -3.863311 <= 0.241683 AND HMT7 >= 2.78 <= 9.62 AND Ventricles >= 7801.0 <= 98046.0 
JS: 0.4943820224719101
p-value :0.0
Support intersection: 176
Support union: 356

Covered examples (intersection): 
"755" "753" "743" "742" "736" "733" "728" "724" "721" "717" "716" "715" "707" "699" "693" "689" "686" "685" "681" "680" "679" "677" "645" "629" "628" "607" "580" "576" "570" "560" "559" "557" "552" "551" "550" "549" "541" "533" "529" "526" "523" "510" "509" "502" "497" "490" "488" "487" "476" "475" "464" "459" "457" "437" "422" "420" "416" "408" "405" "396" "392" "391" "390" "388" "382" "376" "372" "371" "369" "366" "364" "350" "346" "344" "343" "335" "334" "327" "326" "324" "322" "318" "315" "311" "305" "304" "303" "302" "301" "293" "291" "288" "286" "284" "283" "280" "278" "274" "273" "270" "264" "256" "252" "244" "243" "239" "233" "231" "221" "219" "212" "210" "207" "206" "203" "198" "197" "191" "186" "184" "182" "178" "177" "176" "173" "171" "160" "156" "152" "151" "142" "140" "127" "123" "117" "116" "111" "109" "108" "107" "103" "99" "97" "87" "84" "82" "70" "65" "64" "63" "59" "58" "52" "47" "46" "45" "44" "43" "41" "40" "38" "37" "29" "28" "25" "22" "20" "18" "15" "13" "12" "11" "10" "9" "7" "4" 
Union elements: 
"817" "811" "806" "804" "802" "801" "780" "777" "770" "763" "760" "755" "753" "752" "743" "742" "736" "733" "732" "730" "728" "724" "721" "717" "716" "715" "711" "708" "707" "705" "700" "699" "693" "689" "686" "685" "683" "682" "681" "680" "679" "677" "676" "675" "674" "669" "668" "665" "664" "663" "659" "656" "653" "649" "648" "645" "644" "639" "634" "633" "630" "629" "628" "625" "624" "621" "615" "613" "610" "609" "607" "604" "600" "595" "593" "590" "580" "579" "578" "576" "575" "573" "570" "564" "562" "560" "559" "557" "555" "552" "551" "550" "549" "546" "545" "541" "535" "534" "533" "529" "527" "526" "523" "522" "521" "515" "514" "513" "510" "509" "508" "505" "502" "500" "497" "494" "493" "490" "489" "488" "487" "483" "480" "478" "476" "475" "473" "470" "464" "463" "462" "461" "459" "457" "454" "451" "445" "444" "442" "441" "439" "438" "437" "431" "429" "427" "425" "422" "420" "418" "416" "411" "408" "405" "403" "396" "392" "391" "390" "388" "387" "386" "385" "382" "381" "380" "379" "378" "376" "375" "372" "371" "369" "366" "364" "356" "353" "350" "348" "346" "344" "343" "338" "337" "335" "334" "327" "326" "325" "324" "322" "320" "318" "316" "315" "311" "309" "308" "305" "304" "303" "302" "301" "300" "298" "296" "293" "291" "288" "286" "284" "283" "281" "280" "278" "277" "274" "273" "270" "269" "264" "258" "256" "254" "252" "251" "250" "248" "247" "245" "244" "243" "241" "239" "238" "233" "231" "230" "226" "221" "220" "219" "218" "216" "213" "212" "210" "208" "207" "206" "204" "203" "198" "197" "191" "186" "184" "182" "181" "179" "178" "177" "176" "175" "173" "172" "171" "165" "162" "160" "159" "158" "157" "156" "153" "152" "151" "149" "146" "142" "141" "140" "139" "135" "128" "127" "126" "124" "123" "118" "117" "116" "112" "111" "109" "108" "107" "103" "101" "99" "98" "97" "92" "91" "89" "87" "85" "84" "82" "81" "80" "79" "78" "77" "76" "71" "70" "65" "64" "63" "60" "59" "58" "55" "52" "50" "47" "46" "45" "44" "43" "42" "41" "40" "38" "37" "35" "34" "31" "29" "28" "25" "22" "20" "18" "15" "14" "13" "12" "11" "10" "9" "7" "4" "3" "1" 

Redescription R53 Rules: 

Dist: 105 0 0 0 0
W1R: NXHEEL >= 1.0 <= 1.0 AND CDMEMORY >= 0.0 <= 0.0 AND CONMCXLA >= 15.0 <= 40.0 
W2R: RCT5 >= 22.0 <= 51.0 AND SPARE_AD >= -3.055137 <= -0.926784 
JS: 0.4585152838427948
p-value :0.0
Support intersection: 105
Support union: 229

Covered examples (intersection): 
"742" "736" "733" "728" "716" "715" "689" "686" "681" "677" "628" "607" "590" "580" "578" "573" "559" "550" "549" "541" "533" "523" "513" "510" "502" "490" "476" "475" "464" "459" "444" "439" "437" "431" "420" "396" "392" "390" "382" "376" "372" "371" "366" "353" "350" "344" "326" "324" "322" "318" "311" "309" "308" "303" "302" "301" "298" "293" "291" "288" "283" "280" "278" "274" "256" "244" "243" "221" "219" "212" "210" "207" "206" "191" "186" "178" "177" "173" "171" "160" "156" "151" "149" "139" "127" "116" "111" "109" "82" "70" "58" "52" "47" "45" "44" "43" "42" "25" "20" "15" "14" "12" "11" "7" "4" 
Union elements: 
"755" "753" "743" "742" "736" "733" "728" "724" "721" "717" "716" "715" "711" "708" "707" "705" "699" "693" "689" "686" "685" "683" "681" "680" "679" "677" "676" "665" "649" "645" "628" "625" "621" "607" "590" "581" "580" "578" "576" "575" "573" "570" "560" "559" "557" "552" "551" "550" "549" "541" "535" "533" "529" "526" "523" "513" "510" "509" "508" "502" "500" "497" "490" "488" "487" "478" "476" "475" "464" "462" "459" "457" "445" "444" "439" "438" "437" "431" "425" "422" "420" "416" "408" "405" "396" "392" "391" "390" "388" "387" "385" "382" "376" "372" "371" "369" "366" "356" "353" "350" "346" "344" "343" "337" "335" "334" "327" "326" "324" "322" "318" "315" "311" "309" "308" "305" "304" "303" "302" "301" "298" "293" "291" "289" "288" "286" "284" "283" "280" "278" "274" "273" "270" "267" "264" "258" "256" "254" "252" "248" "244" "243" "241" "239" "238" "233" "231" "221" "219" "212" "210" "207" "206" "203" "198" "197" "191" "186" "184" "181" "178" "177" "176" "173" "171" "160" "156" "152" "151" "149" "146" "142" "140" "139" "135" "127" "123" "117" "116" "112" "111" "109" "108" "107" "103" "99" "97" "87" "84" "82" "81" "80" "77" "70" "65" "64" "63" "60" "59" "58" "55" "52" "47" "46" "45" "44" "43" "42" "41" "40" "38" "37" "35" "34" "29" "28" "25" "22" "20" "18" "15" "14" "13" "12" "11" "10" "9" "7" "4" 

Redescription R54 Rules: 

Dist: 0 0 0 70 73
W1R: Q8SCORE >= 6.0 <= 12.0 AND CDMEMORY >= 0.5 <= 2.0 
W2R: SPARE_AD >= -0.062849 <= 2.791977 AND Entorhinal >= 1426.0 <= 3139.0 
JS: 0.40974212034383956
p-value :1.021405182655144E-14
Support intersection: 143
Support union: 349

Covered examples (intersection): 
"819" "814" "803" "800" "799" "798" "797" "785" "779" "757" "750" "746" "744" "738" "726" "725" "722" "719" "709" "706" "698" "688" "678" "672" "662" "660" "655" "654" "652" "651" "646" "639" "631" "619" "616" "602" "601" "599" "598" "596" "594" "591" "584" "582" "574" "569" "566" "565" "563" "561" "544" "542" "540" "537" "532" "530" "520" "519" "517" "516" "515" "506" "503" "496" "495" "492" "485" "480" "479" "473" "467" "466" "458" "456" "452" "447" "446" "436" "435" "434" "433" "428" "424" "423" "410" "406" "389" "384" "383" "381" "365" "361" "360" "354" "351" "341" "340" "332" "331" "330" "323" "313" "312" "310" "294" "285" "282" "272" "266" "262" "236" "234" "232" "225" "223" "202" "199" "183" "168" "154" "143" "138" "137" "133" "121" "110" "100" "91" "86" "74" "66" "62" "56" "54" "49" "48" "33" "32" "27" "16" "6" "5" "2" 
Union elements: 
"819" "818" "817" "816" "814" "813" "812" "810" "807" "803" "800" "799" "798" "797" "795" "794" "793" "790" "789" "788" "786" "785" "784" "783" "782" "781" "779" "777" "776" "775" "773" "771" "766" "765" "764" "763" "762" "760" "759" "758" "757" "754" "750" "749" "748" "747" "746" "745" "744" "741" "740" "739" "738" "737" "734" "731" "727" "726" "725" "722" "719" "709" "706" "704" "700" "698" "696" "690" "688" "687" "684" "678" "672" "671" "666" "665" "662" "661" "660" "657" "655" "654" "652" "651" "649" "647" "646" "643" "639" "638" "635" "633" "631" "630" "627" "626" "620" "619" "618" "616" "615" "612" "610" "608" "605" "603" "602" "601" "599" "598" "596" "594" "591" "588" "586" "584" "582" "574" "571" "569" "566" "565" "563" "561" "558" "556" "555" "544" "543" "542" "540" "539" "538" "537" "536" "532" "531" "530" "528" "527" "525" "524" "520" "519" "518" "517" "516" "515" "512" "506" "504" "503" "501" "496" "495" "494" "492" "487" "486" "485" "484" "481" "480" "479" "477" "474" "473" "472" "471" "467" "466" "461" "458" "456" "452" "450" "449" "448" "447" "446" "442" "440" "436" "435" "434" "433" "430" "428" "426" "424" "423" "419" "417" "414" "412" "410" "406" "403" "402" "401" "398" "395" "394" "393" "389" "384" "383" "381" "375" "374" "373" "368" "365" "364" "363" "362" "361" "360" "358" "357" "356" "354" "352" "351" "349" "347" "345" "341" "340" "339" "336" "332" "331" "330" "329" "323" "321" "314" "313" "312" "310" "307" "306" "305" "300" "299" "297" "294" "292" "287" "285" "282" "276" "275" "272" "271" "268" "266" "265" "262" "257" "240" "238" "237" "236" "234" "232" "229" "225" "223" "222" "220" "215" "214" "211" "209" "208" "205" "202" "201" "199" "195" "194" "193" "188" "185" "183" "180" "179" "175" "168" "161" "154" "150" "148" "147" "145" "143" "138" "137" "133" "129" "122" "121" "115" "114" "113" "110" "106" "102" "100" "96" "94" "93" "91" "86" "85" "83" "78" "75" "74" "73" "69" "66" "62" "61" "57" "56" "54" "53" "51" "50" "49" "48" "36" "33" "32" "30" "27" "26" "24" "23" "19" "16" "8" "6" "5" "3" "2" 

Redescription R55 Rules: 

Dist: 109 0 0 0 0
W1R: GDTOTAL >= 0.0 <= 2.0 AND CDMEMORY >= 0.0 <= 0.0 
W2R: SPARE_AD >= -3.863311 <= -1.167257 AND AB42 >= 24.0 <= 80.1 AND HMT40 >= 11.2 <= 15.9 
JS: 0.5215311004784688
p-value :0.0
Support intersection: 109
Support union: 209

Covered examples (intersection): 
"743" "736" "733" "728" "721" "716" "715" "707" "699" "693" "689" "686" "676" "645" "628" "625" "578" "573" "570" "559" "557" "552" "549" "541" "529" "526" "523" "510" "502" "490" "476" "475" "464" "462" "459" "457" "444" "431" "420" "408" "396" "392" "391" "390" "388" "385" "382" "376" "369" "344" "337" "327" "326" "324" "322" "318" "315" "311" "308" "303" "302" "298" "288" "286" "283" "274" "273" "256" "252" "243" "241" "219" "206" "184" "182" "177" "176" "173" "160" "149" "142" "139" "127" "117" "116" "109" "103" "99" "97" "84" "82" "80" "70" "65" "63" "58" "47" "46" "45" "43" "41" "38" "37" "29" "28" "25" "14" "13" "11" 
Union elements: 
"755" "753" "743" "742" "736" "733" "728" "721" "717" "716" "715" "708" "707" "705" "699" "693" "689" "686" "685" "681" "677" "676" "649" "645" "629" "628" "625" "621" "607" "581" "580" "578" "576" "575" "573" "570" "560" "559" "557" "552" "551" "550" "549" "541" "535" "533" "529" "526" "523" "513" "510" "509" "508" "502" "500" "490" "488" "487" "478" "476" "475" "464" "462" "459" "457" "445" "444" "439" "438" "437" "431" "425" "422" "420" "416" "408" "405" "396" "392" "391" "390" "388" "385" "382" "376" "372" "369" "366" "364" "356" "353" "350" "346" "344" "343" "337" "335" "334" "327" "326" "324" "322" "318" "315" "311" "309" "308" "303" "302" "301" "298" "293" "288" "286" "283" "280" "278" "274" "273" "270" "264" "256" "254" "252" "248" "244" "243" "241" "239" "233" "231" "221" "219" "212" "210" "207" "206" "198" "197" "191" "186" "184" "182" "181" "178" "177" "176" "173" "171" "160" "156" "152" "151" "149" "142" "140" "139" "135" "127" "123" "117" "116" "109" "108" "107" "103" "99" "97" "87" "84" "82" "81" "80" "79" "70" "65" "64" "63" "59" "58" "55" "52" "47" "46" "45" "44" "43" "42" "41" "40" "38" "37" "35" "34" "29" "28" "25" "22" "20" "18" "15" "14" "13" "11" "10" "9" "7" "4" "1" 

Redescription R56 Rules: 

Dist: 0 0 0 137 8
W1R: ADAS13 >= 17.67 <= 36.33 AND CDRSB >= 0.0 <= 2.5 
W2R: P >= -2.13668 <= -0.85387 AND SPARE_AD >= -0.834909 <= 2.791977 AND Entorhinal >= 1426.0 <= 3894.0 
JS: 0.4119318181818182
p-value :7.882583474838611E-15
Support intersection: 145
Support union: 352

Covered examples (intersection): 
"817" "814" "803" "800" "799" "797" "794" "789" "782" "777" "775" "774" "770" "767" "763" "761" "759" "751" "748" "738" "734" "713" "712" "709" "706" "704" "687" "682" "668" "655" "650" "648" "646" "639" "622" "615" "606" "599" "598" "593" "588" "584" "577" "574" "561" "558" "555" "543" "542" "539" "537" "534" "530" "527" "525" "521" "519" "517" "516" "511" "505" "503" "496" "495" "494" "492" "485" "484" "480" "473" "471" "447" "446" "429" "417" "415" "384" "383" "381" "375" "365" "363" "360" "358" "357" "352" "351" "332" "330" "321" "296" "294" "271" "268" "266" "262" "259" "249" "242" "240" "236" "234" "229" "228" "223" "222" "217" "209" "208" "202" "201" "196" "193" "189" "188" "187" "183" "180" "174" "172" "161" "155" "148" "145" "137" "129" "125" "122" "118" "113" "110" "100" "75" "72" "66" "56" "54" "53" "51" "49" "39" "36" "31" "27" "5" 
Union elements: 
"819" "817" "815" "814" "812" "810" "809" "808" "807" "806" "805" "803" "800" "799" "797" "796" "794" "791" "789" "785" "782" "781" "777" "776" "775" "774" "770" "767" "766" "765" "764" "763" "761" "760" "759" "758" "756" "751" "749" "748" "747" "746" "738" "737" "735" "734" "731" "730" "727" "726" "725" "720" "718" "713" "712" "710" "709" "706" "704" "700" "698" "696" "695" "694" "692" "688" "687" "682" "673" "668" "665" "661" "658" "656" "655" "652" "650" "648" "647" "646" "644" "640" "639" "638" "633" "632" "631" "629" "627" "624" "623" "622" "621" "620" "617" "615" "614" "612" "611" "610" "609" "608" "607" "606" "604" "601" "599" "598" "595" "594" "593" "592" "588" "586" "584" "577" "574" "572" "571" "565" "564" "562" "561" "558" "555" "554" "548" "547" "543" "542" "540" "539" "538" "537" "534" "532" "530" "528" "527" "525" "524" "521" "519" "518" "517" "516" "515" "512" "511" "507" "505" "503" "499" "496" "495" "494" "492" "485" "484" "483" "481" "480" "476" "474" "473" "472" "471" "470" "463" "462" "455" "447" "446" "442" "440" "433" "432" "429" "424" "423" "418" "417" "415" "413" "411" "407" "403" "402" "400" "399" "397" "384" "383" "381" "380" "379" "375" "373" "372" "367" "365" "364" "363" "361" "360" "358" "357" "354" "352" "351" "349" "348" "340" "339" "336" "332" "331" "330" "328" "326" "321" "319" "316" "314" "312" "310" "307" "297" "296" "295" "294" "292" "290" "285" "281" "279" "276" "275" "272" "271" "268" "266" "265" "264" "262" "260" "259" "257" "255" "254" "253" "250" "249" "242" "240" "238" "236" "235" "234" "229" "228" "227" "226" "223" "222" "218" "217" "209" "208" "202" "201" "199" "196" "194" "193" "192" "190" "189" "188" "187" "183" "180" "179" "174" "172" "169" "168" "165" "163" "161" "157" "155" "154" "150" "148" "147" "145" "137" "131" "129" "125" "122" "120" "119" "118" "114" "113" "110" "106" "103" "102" "101" "100" "96" "95" "93" "91" "90" "89" "86" "85" "75" "72" "69" "68" "67" "66" "62" "61" "56" "54" "53" "51" "49" "48" "39" "36" "33" "31" "27" "26" "24" "23" "19" "17" "16" "9" "8" "5" "3" "2" "1" 

Redescription R57 Rules: 

Dist: 137 0 0 2 0
W1R: COT4TOTL >= 4.0 <= 10.0 AND MMFOLD >= 1.0 <= 1.0 AND MMDATE >= 1.0 <= 1.0 AND ADAS13 >= 1.0 <= 16.67 AND NXHEEL >= 1.0 <= 1.0 AND CDORIENT >= 0.0 <= 0.0 
W2R: HMT18 >= 0.6 <= 16.0 AND SPARE_AD >= -3.863311 <= -1.040518 
JS: 0.4557377049180328
p-value :0.0
Support intersection: 139
Support union: 305

Covered examples (intersection): 
"755" "743" "742" "736" "733" "728" "721" "717" "716" "715" "711" "707" "699" "693" "689" "686" "676" "645" "628" "580" "578" "573" "570" "559" "557" "552" "549" "541" "535" "533" "529" "526" "523" "510" "502" "490" "475" "464" "459" "457" "444" "437" "422" "420" "408" "396" "392" "391" "390" "388" "387" "385" "382" "376" "371" "369" "366" "353" "350" "344" "343" "337" "327" "324" "322" "318" "311" "309" "308" "303" "302" "301" "293" "288" "286" "284" "283" "280" "278" "274" "273" "270" "258" "256" "252" "244" "243" "241" "239" "233" "219" "210" "206" "191" "186" "184" "181" "178" "177" "176" "173" "171" "160" "156" "152" "151" "149" "146" "142" "139" "127" "116" "111" "109" "107" "99" "97" "82" "80" "70" "65" "63" "58" "52" "47" "46" "45" "43" "41" "38" "37" "29" "28" "25" "15" "14" "13" "11" "7" 
Union elements: 
"811" "810" "780" "778" "762" "760" "758" "755" "753" "752" "743" "742" "736" "733" "732" "730" "729" "728" "724" "721" "717" "716" "715" "711" "708" "707" "705" "703" "699" "696" "693" "691" "689" "686" "685" "683" "681" "680" "679" "677" "676" "675" "674" "673" "669" "665" "664" "663" "649" "645" "644" "640" "637" "634" "632" "629" "628" "625" "613" "612" "610" "597" "590" "589" "587" "581" "580" "578" "575" "573" "570" "564" "562" "560" "559" "557" "552" "551" "550" "549" "547" "541" "540" "535" "533" "529" "526" "523" "513" "510" "509" "508" "507" "502" "500" "497" "490" "489" "488" "487" "478" "476" "475" "464" "463" "462" "459" "457" "454" "451" "450" "445" "444" "442" "441" "439" "438" "437" "431" "427" "425" "422" "420" "411" "409" "408" "405" "404" "403" "402" "396" "392" "391" "390" "388" "387" "385" "382" "376" "371" "370" "369" "366" "364" "356" "353" "350" "348" "346" "345" "344" "343" "342" "338" "337" "335" "334" "327" "326" "325" "324" "322" "320" "318" "316" "315" "311" "309" "308" "305" "304" "303" "302" "301" "298" "293" "292" "291" "290" "289" "288" "286" "284" "283" "280" "278" "274" "273" "270" "269" "267" "264" "263" "258" "256" "252" "250" "248" "245" "244" "243" "241" "239" "238" "235" "233" "231" "230" "221" "219" "212" "210" "207" "206" "203" "198" "197" "191" "186" "184" "181" "178" "177" "176" "173" "171" "170" "167" "162" "160" "159" "158" "156" "153" "152" "151" "149" "146" "144" "142" "140" "139" "135" "127" "126" "123" "117" "116" "112" "111" "109" "108" "107" "105" "101" "99" "97" "87" "85" "84" "82" "81" "80" "78" "77" "71" "70" "67" "65" "64" "63" "60" "59" "58" "55" "52" "47" "46" "45" "44" "43" "42" "41" "40" "38" "37" "34" "29" "28" "25" "24" "22" "21" "20" "18" "15" "14" "13" "12" "11" "10" "9" "7" "4" "1" 

Redescription R58 Rules: 

Dist: 195 0 0 1 0
W1R: GDMEMORY >= 0.0 <= 0.0 AND CDMEMORY >= 0.0 <= 0.0 
W2R: RCT19 >= 34.0 <= 471.0 AND SPARE_AD >= -3.863311 <= 0.241683 
JS: 0.5384615384615384
p-value :0.0
Support intersection: 196
Support union: 364

Covered examples (intersection): 
"755" "753" "743" "742" "736" "733" "728" "724" "721" "717" "716" "715" "707" "705" "699" "693" "689" "686" "685" "681" "680" "679" "677" "676" "645" "629" "628" "625" "621" "607" "590" "580" "576" "570" "560" "559" "557" "552" "551" "550" "549" "541" "533" "529" "526" "523" "513" "510" "509" "502" "497" "490" "488" "487" "476" "475" "464" "459" "457" "444" "437" "422" "420" "416" "408" "405" "396" "392" "391" "390" "388" "385" "382" "376" "372" "371" "369" "366" "364" "350" "346" "344" "343" "335" "334" "327" "326" "324" "322" "318" "315" "311" "308" "305" "304" "303" "302" "301" "298" "293" "291" "288" "286" "284" "283" "280" "278" "274" "273" "270" "264" "256" "252" "244" "243" "239" "233" "231" "221" "219" "212" "210" "207" "206" "203" "198" "197" "191" "186" "184" "182" "181" "178" "177" "176" "173" "171" "160" "156" "153" "152" "151" "146" "142" "140" "135" "127" "123" "117" "116" "111" "109" "108" "107" "103" "99" "97" "87" "84" "82" "81" "77" "70" "65" "64" "63" "59" "58" "55" "52" "47" "46" "45" "44" "43" "42" "41" "40" "38" "37" "29" "28" "25" "22" "20" "18" "15" "14" "13" "12" "11" "10" "9" "7" "4" "1" 
Union elements: 
"817" "811" "806" "804" "802" "801" "780" "777" "770" "766" "765" "763" "760" "755" "753" "752" "743" "742" "736" "733" "732" "730" "728" "725" "724" "721" "717" "716" "715" "712" "711" "708" "707" "705" "703" "700" "699" "693" "689" "686" "685" "683" "682" "681" "680" "679" "677" "676" "675" "674" "669" "668" "665" "664" "663" "659" "656" "653" "652" "649" "648" "645" "644" "639" "634" "633" "630" "629" "628" "625" "624" "621" "615" "613" "610" "609" "607" "604" "600" "595" "593" "590" "580" "579" "578" "576" "575" "573" "570" "564" "562" "560" "559" "557" "555" "552" "551" "550" "549" "546" "545" "541" "535" "534" "533" "529" "527" "526" "523" "522" "521" "515" "514" "513" "510" "509" "508" "505" "502" "500" "497" "494" "493" "490" "489" "488" "487" "483" "480" "478" "476" "475" "473" "470" "464" "463" "462" "461" "459" "457" "454" "451" "445" "444" "442" "441" "439" "438" "437" "431" "429" "427" "425" "422" "420" "418" "416" "411" "408" "405" "403" "396" "392" "391" "390" "388" "387" "386" "385" "382" "381" "380" "379" "378" "376" "375" "372" "371" "369" "366" "364" "356" "353" "350" "348" "346" "344" "343" "338" "337" "335" "334" "327" "326" "325" "324" "322" "320" "318" "316" "315" "311" "309" "308" "305" "304" "303" "302" "301" "300" "298" "296" "293" "291" "288" "286" "284" "283" "281" "280" "278" "277" "274" "273" "270" "269" "264" "258" "256" "254" "252" "251" "250" "248" "247" "245" "244" "243" "241" "239" "238" "235" "233" "231" "230" "226" "221" "220" "219" "218" "216" "213" "212" "210" "208" "207" "206" "204" "203" "198" "197" "191" "186" "184" "182" "181" "179" "178" "177" "176" "175" "173" "172" "171" "165" "162" "160" "159" "158" "157" "156" "153" "152" "151" "149" "146" "142" "141" "140" "139" "135" "128" "127" "126" "124" "123" "118" "117" "116" "112" "111" "109" "108" "107" "103" "101" "99" "98" "97" "92" "91" "89" "87" "85" "84" "82" "81" "80" "79" "78" "77" "76" "71" "70" "65" "64" "63" "60" "59" "58" "55" "52" "50" "47" "46" "45" "44" "43" "42" "41" "40" "38" "37" "35" "34" "31" "29" "28" "25" "22" "21" "20" "18" "15" "14" "13" "12" "11" "10" "9" "7" "4" "3" "1" 

Redescription R59 Rules: 

Dist: 103 0 0 0 0
W1R: RAVLTPercForgetting >= -100.0 <= 85.714286 AND CDMEMORY >= 0.0 <= 0.0 AND CONMCXLA >= 15.0 <= 40.0 
W2R: SPARE_AD >= -3.863311 <= -1.167257 AND AB42 >= 25.2 <= 80.1 AND HMT40 >= 11.2 <= 15.9 
JS: 0.47465437788018433
p-value :0.0
Support intersection: 103
Support union: 217

Covered examples (intersection): 
"743" "736" "733" "728" "721" "716" "715" "707" "699" "693" "689" "686" "676" "645" "628" "578" "573" "570" "559" "557" "552" "549" "541" "523" "510" "502" "490" "476" "475" "464" "462" "459" "457" "444" "431" "420" "408" "396" "392" "391" "390" "388" "385" "382" "376" "369" "344" "337" "327" "326" "318" "315" "311" "308" "303" "302" "298" "288" "286" "283" "274" "273" "256" "252" "243" "241" "219" "206" "184" "177" "176" "173" "160" "149" "142" "139" "127" "117" "116" "109" "103" "99" "97" "84" "82" "80" "70" "65" "63" "58" "47" "46" "45" "43" "41" "38" "37" "29" "28" "25" "14" "13" "11" 
Union elements: 
"755" "753" "743" "742" "736" "733" "728" "724" "721" "717" "716" "715" "708" "707" "705" "699" "693" "689" "686" "685" "681" "680" "679" "677" "676" "665" "649" "645" "628" "625" "621" "607" "590" "581" "580" "578" "576" "575" "573" "570" "559" "557" "552" "551" "550" "549" "541" "535" "533" "529" "526" "523" "513" "510" "509" "508" "502" "500" "497" "490" "488" "487" "478" "476" "475" "464" "462" "459" "457" "445" "444" "439" "437" "431" "425" "420" "416" "408" "405" "396" "392" "391" "390" "388" "387" "385" "382" "376" "371" "369" "366" "356" "353" "350" "346" "344" "343" "337" "335" "334" "327" "326" "324" "322" "318" "315" "311" "309" "308" "305" "304" "303" "302" "301" "298" "293" "291" "289" "288" "286" "284" "283" "280" "278" "274" "273" "270" "267" "264" "256" "254" "252" "248" "244" "243" "241" "239" "233" "231" "221" "219" "212" "210" "207" "206" "203" "197" "191" "186" "184" "182" "178" "177" "176" "173" "171" "160" "156" "152" "151" "149" "146" "142" "140" "139" "127" "123" "117" "116" "111" "109" "107" "103" "99" "97" "87" "84" "82" "81" "80" "79" "77" "70" "65" "64" "63" "59" "58" "55" "52" "47" "46" "45" "44" "43" "42" "41" "40" "38" "37" "35" "34" "29" "28" "25" "22" "20" "18" "15" "14" "13" "12" "11" "10" "9" "7" "4" 

Redescription R60 Rules: 

Dist: 0 0 0 92 26
W1R: ADAS13 >= 19.0 <= 49.33 AND BCDROWSY >= 0.0 <= 0.0 AND CDJUDGE >= 0.0 <= 0.5 AND CONMCXLA >= 7.0 <= 31.0 
W2R: SPARE_AD >= 0.607866 <= 2.791977 AND WholeBrain >= 669364.0 <= 1163223.0 AND INSLGFBP >= 1.5563 <= 2.24797 
JS: 0.3619631901840491
p-value :8.649747584854595E-13
Support intersection: 118
Support union: 326

Covered examples (intersection): 
"814" "800" "799" "796" "794" "793" "791" "788" "767" "761" "751" "750" "749" "748" "746" "738" "734" "731" "726" "713" "706" "698" "694" "690" "687" "667" "661" "655" "647" "646" "627" "623" "611" "608" "601" "594" "588" "584" "577" "574" "567" "561" "543" "542" "539" "538" "537" "532" "530" "528" "525" "524" "519" "518" "517" "511" "503" "498" "492" "485" "484" "471" "469" "447" "446" "432" "417" "397" "394" "384" "365" "361" "352" "351" "347" "340" "330" "310" "307" "295" "275" "268" "266" "265" "262" "259" "242" "240" "236" "229" "227" "223" "214" "209" "205" "202" "199" "196" "193" "168" "163" "155" "154" "148" "145" "137" "120" "113" "110" "93" "86" "68" "56" "54" "53" "48" "23" "17" 
Union elements: 
"819" "818" "816" "814" "812" "805" "800" "799" "798" "797" "796" "795" "794" "793" "791" "790" "788" "785" "784" "782" "779" "777" "776" "774" "772" "771" "770" "768" "767" "766" "763" "762" "761" "759" "758" "757" "756" "754" "751" "750" "749" "748" "747" "746" "745" "741" "740" "738" "737" "734" "731" "729" "726" "725" "713" "712" "709" "706" "704" "698" "694" "692" "690" "687" "672" "670" "668" "667" "661" "655" "654" "651" "648" "647" "646" "643" "642" "640" "639" "638" "635" "630" "629" "627" "623" "619" "618" "616" "611" "608" "606" "605" "604" "602" "601" "599" "597" "596" "594" "593" "591" "588" "586" "584" "583" "582" "577" "574" "572" "567" "565" "561" "554" "543" "542" "540" "539" "538" "537" "536" "532" "530" "528" "525" "524" "521" "519" "518" "517" "516" "515" "511" "506" "503" "501" "498" "495" "494" "492" "486" "485" "484" "482" "481" "479" "476" "474" "473" "472" "471" "469" "468" "465" "460" "458" "456" "450" "448" "447" "446" "435" "434" "433" "432" "430" "428" "424" "423" "421" "417" "414" "410" "407" "406" "402" "397" "395" "394" "393" "389" "384" "383" "381" "377" "375" "373" "372" "368" "367" "365" "363" "361" "359" "358" "357" "354" "352" "351" "349" "347" "345" "340" "339" "336" "333" "332" "331" "330" "328" "321" "319" "317" "314" "312" "310" "307" "299" "295" "294" "292" "285" "282" "279" "276" "275" "272" "271" "268" "266" "265" "262" "261" "260" "259" "257" "255" "253" "251" "249" "246" "242" "240" "237" "236" "234" "232" "229" "227" "225" "224" "223" "217" "215" "214" "211" "209" "208" "205" "202" "201" "199" "196" "194" "193" "190" "188" "187" "185" "180" "179" "172" "168" "163" "161" "157" "155" "154" "150" "148" "145" "137" "133" "132" "131" "130" "129" "125" "121" "120" "118" "114" "113" "110" "106" "104" "100" "96" "94" "93" "91" "86" "79" "75" "69" "68" "67" "62" "61" "57" "56" "54" "53" "51" "50" "48" "39" "36" "27" "26" "23" "19" "17" "8" "5" "3" "2" 

Redescription R61 Rules: 

Dist: 176 0 0 1 0
W1R: RAVLTImmediate >= 16.0 <= 54.0 AND CDMEMORY >= 0.0 <= 0.0 
W2R: RCT19 >= 34.0 <= 471.0 AND SPARE_AD >= -3.863311 <= 0.241683 AND HMT7 >= 2.78 <= 9.62 AND Ventricles >= 7801.0 <= 98046.0 
JS: 0.5
p-value :0.0
Support intersection: 177
Support union: 354

Covered examples (intersection): 
"755" "743" "742" "736" "733" "717" "716" "715" "707" "699" "693" "689" "686" "685" "681" "679" "677" "676" "645" "629" "628" "607" "580" "578" "576" "575" "573" "570" "560" "559" "557" "552" "551" "550" "549" "541" "535" "533" "529" "526" "523" "513" "510" "509" "502" "500" "497" "490" "487" "476" "475" "464" "462" "459" "457" "445" "437" "431" "422" "420" "416" "408" "405" "396" "392" "391" "390" "387" "385" "382" "376" "372" "371" "369" "366" "364" "350" "344" "343" "337" "335" "334" "327" "326" "324" "322" "318" "315" "311" "309" "305" "304" "303" "302" "301" "293" "291" "288" "286" "284" "283" "280" "274" "273" "270" "264" "256" "252" "244" "243" "241" "239" "233" "231" "221" "219" "212" "210" "207" "206" "203" "198" "197" "191" "186" "184" "182" "178" "177" "176" "173" "160" "152" "149" "142" "140" "127" "123" "117" "111" "109" "108" "107" "103" "99" "97" "87" "84" "82" "80" "70" "64" "63" "58" "55" "47" "46" "45" "44" "43" "41" "40" "38" "37" "29" "28" "25" "22" "20" "15" "13" "12" "11" "10" "9" "7" "4" 
Union elements: 
"817" "811" "806" "804" "802" "801" "780" "777" "770" "763" "760" "755" "753" "752" "743" "742" "736" "733" "732" "730" "728" "724" "721" "717" "716" "715" "711" "707" "705" "700" "699" "693" "689" "686" "685" "683" "682" "681" "680" "679" "677" "676" "675" "674" "669" "668" "665" "664" "663" "659" "656" "653" "649" "648" "645" "644" "639" "634" "633" "630" "629" "628" "625" "624" "621" "615" "613" "610" "609" "607" "604" "600" "595" "593" "590" "580" "579" "578" "576" "575" "573" "570" "564" "562" "560" "559" "557" "555" "552" "551" "550" "549" "546" "545" "541" "535" "534" "533" "529" "527" "526" "523" "522" "521" "515" "514" "513" "510" "509" "508" "505" "502" "500" "497" "494" "493" "490" "489" "488" "487" "483" "480" "478" "476" "475" "473" "470" "464" "463" "462" "461" "459" "457" "454" "451" "445" "444" "442" "441" "439" "438" "437" "431" "429" "427" "425" "422" "420" "418" "416" "411" "408" "405" "403" "396" "392" "391" "390" "388" "387" "386" "385" "382" "381" "380" "379" "378" "376" "375" "372" "371" "369" "366" "364" "356" "350" "348" "346" "344" "343" "338" "337" "335" "334" "327" "326" "325" "324" "322" "320" "318" "316" "315" "311" "309" "308" "305" "304" "303" "302" "301" "300" "298" "296" "293" "291" "289" "288" "286" "284" "283" "281" "280" "278" "277" "274" "273" "270" "269" "267" "264" "258" "256" "254" "252" "251" "250" "248" "247" "245" "244" "243" "241" "239" "238" "233" "231" "230" "226" "221" "220" "219" "218" "216" "213" "212" "210" "208" "207" "206" "204" "203" "198" "197" "191" "186" "184" "182" "181" "179" "178" "177" "176" "175" "173" "172" "171" "165" "162" "160" "159" "158" "157" "156" "153" "152" "151" "149" "146" "142" "141" "140" "135" "128" "127" "126" "124" "123" "118" "117" "116" "112" "111" "109" "108" "107" "103" "101" "99" "98" "97" "92" "91" "89" "87" "85" "84" "82" "81" "80" "79" "78" "77" "76" "71" "70" "65" "64" "63" "60" "59" "58" "55" "52" "50" "47" "46" "45" "44" "43" "42" "41" "40" "38" "37" "35" "31" "29" "28" "25" "22" "20" "18" "15" "14" "13" "12" "11" "10" "9" "7" "4" "3" "1" 

Redescription R62 Rules: 

Dist: 179 0 0 1 0
W1R: RAVLTLearning >= 1.0 <= 10.0 AND GDMEMORY >= 0.0 <= 0.0 AND CDMEMORY >= 0.0 <= 0.0 
W2R: RCT19 >= 34.0 <= 471.0 AND SPARE_AD >= -3.863311 <= 0.241683 AND HMT7 >= 2.78 <= 9.62 
JS: 0.5013927576601671
p-value :0.0
Support intersection: 180
Support union: 359

Covered examples (intersection): 
"755" "753" "743" "742" "736" "733" "728" "724" "721" "717" "716" "715" "707" "699" "693" "689" "686" "685" "681" "680" "679" "677" "645" "629" "628" "607" "590" "580" "576" "570" "560" "559" "557" "552" "551" "550" "549" "541" "533" "529" "526" "523" "510" "509" "502" "497" "490" "488" "487" "476" "475" "464" "459" "457" "437" "422" "420" "416" "408" "405" "396" "392" "391" "390" "388" "382" "376" "372" "371" "369" "366" "364" "350" "346" "344" "343" "335" "334" "327" "326" "324" "322" "318" "315" "311" "308" "305" "304" "303" "302" "301" "293" "291" "288" "286" "284" "283" "280" "278" "274" "273" "270" "264" "256" "252" "244" "243" "239" "233" "231" "221" "219" "212" "210" "207" "206" "203" "198" "197" "191" "186" "184" "182" "178" "177" "176" "173" "171" "160" "156" "152" "151" "142" "140" "127" "123" "117" "116" "111" "109" "108" "107" "103" "99" "97" "87" "84" "82" "77" "70" "65" "64" "63" "59" "58" "52" "47" "46" "45" "44" "43" "41" "40" "38" "37" "29" "28" "25" "22" "20" "18" "15" "13" "12" "11" "10" "9" "7" "4" "1" 
Union elements: 
"817" "811" "806" "804" "802" "801" "780" "777" "770" "766" "765" "763" "760" "755" "753" "752" "743" "742" "736" "733" "732" "730" "728" "724" "721" "717" "716" "715" "711" "708" "707" "705" "700" "699" "693" "689" "686" "685" "683" "682" "681" "680" "679" "677" "676" "675" "674" "669" "668" "665" "664" "663" "659" "656" "653" "649" "648" "645" "644" "639" "634" "633" "630" "629" "628" "625" "624" "621" "615" "613" "610" "609" "607" "604" "600" "595" "593" "590" "580" "579" "578" "576" "575" "573" "570" "564" "562" "560" "559" "557" "555" "552" "551" "550" "549" "546" "545" "541" "535" "534" "533" "529" "527" "526" "523" "522" "521" "515" "514" "513" "510" "509" "508" "505" "502" "500" "497" "494" "493" "490" "489" "488" "487" "483" "480" "478" "476" "475" "473" "470" "464" "463" "462" "461" "459" "457" "454" "451" "445" "444" "442" "441" "439" "438" "437" "431" "429" "427" "425" "422" "420" "418" "416" "411" "408" "405" "403" "396" "392" "391" "390" "388" "387" "386" "385" "382" "381" "380" "379" "378" "376" "375" "372" "371" "369" "366" "364" "356" "353" "350" "348" "346" "344" "343" "338" "337" "335" "334" "327" "326" "325" "324" "322" "320" "318" "316" "315" "311" "309" "308" "305" "304" "303" "302" "301" "300" "298" "296" "293" "291" "288" "286" "284" "283" "281" "280" "278" "277" "274" "273" "270" "269" "264" "258" "256" "254" "252" "251" "250" "248" "247" "245" "244" "243" "241" "239" "238" "235" "233" "231" "230" "226" "221" "220" "219" "218" "216" "213" "212" "210" "208" "207" "206" "204" "203" "198" "197" "191" "186" "184" "182" "181" "179" "178" "177" "176" "175" "173" "172" "171" "165" "162" "160" "159" "158" "157" "156" "153" "152" "151" "149" "146" "142" "141" "140" "139" "135" "128" "127" "126" "124" "123" "118" "117" "116" "112" "111" "109" "108" "107" "103" "101" "99" "98" "97" "92" "91" "89" "87" "85" "84" "82" "81" "80" "79" "78" "77" "76" "71" "70" "65" "64" "63" "60" "59" "58" "55" "52" "50" "47" "46" "45" "44" "43" "42" "41" "40" "38" "37" "35" "34" "31" "29" "28" "25" "22" "20" "18" "15" "14" "13" "12" "11" "10" "9" "7" "4" "3" "1" 

Redescription R63 Rules: 

Dist: 107 0 0 0 0
W1R: GDTOTAL >= 0.0 <= 2.0 AND CDMEMORY >= 0.0 <= 0.0 
W2R: SPARE_AD >= -3.863311 <= -1.167257 AND AB42 >= 25.2 <= 80.1 AND HMT40 >= 11.2 <= 15.9 
JS: 0.5119617224880383
p-value :0.0
Support intersection: 107
Support union: 209

Covered examples (intersection): 
"743" "736" "733" "728" "721" "716" "715" "707" "699" "693" "689" "686" "676" "645" "628" "625" "578" "573" "570" "559" "557" "552" "549" "541" "529" "526" "523" "510" "502" "490" "476" "475" "464" "462" "459" "457" "444" "431" "420" "408" "396" "392" "391" "390" "388" "385" "382" "376" "369" "344" "337" "327" "326" "322" "318" "315" "311" "308" "303" "302" "298" "288" "286" "283" "274" "273" "256" "252" "243" "241" "219" "206" "184" "177" "176" "173" "160" "149" "142" "139" "127" "117" "116" "109" "103" "99" "97" "84" "82" "80" "70" "65" "63" "58" "47" "46" "45" "43" "41" "38" "37" "29" "28" "25" "14" "13" "11" 
Union elements: 
"755" "753" "743" "742" "736" "733" "728" "721" "717" "716" "715" "708" "707" "705" "699" "693" "689" "686" "685" "681" "677" "676" "649" "645" "629" "628" "625" "621" "607" "581" "580" "578" "576" "575" "573" "570" "560" "559" "557" "552" "551" "550" "549" "541" "535" "533" "529" "526" "523" "513" "510" "509" "508" "502" "500" "490" "488" "487" "478" "476" "475" "464" "462" "459" "457" "445" "444" "439" "438" "437" "431" "425" "422" "420" "416" "408" "405" "396" "392" "391" "390" "388" "385" "382" "376" "372" "369" "366" "364" "356" "353" "350" "346" "344" "343" "337" "335" "334" "327" "326" "324" "322" "318" "315" "311" "309" "308" "303" "302" "301" "298" "293" "288" "286" "283" "280" "278" "274" "273" "270" "264" "256" "254" "252" "248" "244" "243" "241" "239" "233" "231" "221" "219" "212" "210" "207" "206" "198" "197" "191" "186" "184" "182" "181" "178" "177" "176" "173" "171" "160" "156" "152" "151" "149" "142" "140" "139" "135" "127" "123" "117" "116" "109" "108" "107" "103" "99" "97" "87" "84" "82" "81" "80" "79" "70" "65" "64" "63" "59" "58" "55" "52" "47" "46" "45" "44" "43" "42" "41" "40" "38" "37" "35" "34" "29" "28" "25" "22" "20" "18" "15" "14" "13" "11" "10" "9" "7" "4" "1" 

Redescription R64 Rules: 

Dist: 0 0 0 152 70
W1R: RAVLTPercForgetting >= 62.5 <= 100.0 AND CDMEMORY >= 0.5 <= 2.0 
W2R: SPARE_AD >= 0.35722 <= 2.791977 AND INSULIN >= -0.67778 <= 0.5682 
JS: 0.47435897435897434
p-value :4.454214774796128E-13
Support intersection: 222
Support union: 468

Covered examples (intersection): 
"818" "814" "812" "809" "808" "805" "800" "799" "798" "797" "796" "795" "794" "793" "791" "790" "788" "785" "784" "779" "775" "772" "771" "769" "768" "767" "761" "759" "758" "756" "754" "751" "750" "746" "737" "735" "734" "729" "726" "713" "709" "706" "701" "694" "687" "673" "672" "667" "666" "654" "650" "647" "646" "642" "635" "632" "627" "623" "622" "620" "619" "616" "611" "606" "602" "601" "599" "596" "594" "591" "589" "584" "577" "571" "567" "561" "554" "553" "542" "540" "539" "538" "537" "532" "525" "524" "518" "517" "511" "506" "503" "501" "499" "498" "496" "495" "492" "485" "484" "479" "472" "471" "469" "465" "460" "456" "453" "450" "447" "446" "440" "433" "432" "430" "423" "415" "410" "407" "397" "395" "394" "389" "383" "373" "370" "367" "365" "363" "360" "358" "355" "354" "351" "347" "345" "340" "336" "333" "332" "331" "330" "329" "321" "319" "312" "310" "307" "294" "276" "275" "271" "268" "266" "265" "262" "261" "260" "259" "257" "255" "249" "246" "240" "237" "236" "228" "227" "223" "222" "215" "202" "199" "196" "193" "190" "189" "188" "185" "183" "174" "169" "168" "163" "155" "154" "150" "147" "145" "143" "137" "134" "132" "130" "129" "125" "121" "119" "110" "100" "96" "93" "90" "86" "83" "75" "69" "68" "67" "61" "56" "54" "53" "49" "48" "36" "33" "30" "26" "23" "19" "17" "8" 
Union elements: 
"819" "818" "817" "816" "815" "814" "813" "812" "810" "809" "808" "807" "806" "805" "801" "800" "799" "798" "797" "796" "795" "794" "793" "792" "791" "790" "788" "786" "785" "784" "783" "782" "779" "778" "776" "775" "774" "773" "772" "771" "770" "769" "768" "767" "766" "765" "764" "763" "762" "761" "759" "758" "757" "756" "754" "751" "750" "749" "747" "746" "745" "744" "741" "740" "739" "737" "735" "734" "731" "729" "727" "726" "723" "722" "720" "719" "714" "713" "712" "709" "706" "704" "701" "698" "697" "696" "695" "694" "692" "690" "688" "687" "684" "678" "674" "673" "672" "670" "668" "667" "666" "665" "663" "662" "661" "660" "659" "658" "657" "654" "652" "651" "650" "648" "647" "646" "642" "641" "640" "639" "638" "636" "635" "634" "633" "632" "631" "630" "627" "626" "623" "622" "620" "619" "618" "616" "615" "614" "611" "610" "608" "606" "605" "604" "603" "602" "601" "600" "599" "598" "596" "594" "591" "589" "588" "585" "584" "583" "582" "579" "577" "574" "572" "571" "569" "568" "567" "566" "565" "564" "563" "561" "558" "556" "555" "554" "553" "548" "546" "544" "543" "542" "540" "539" "538" "537" "536" "534" "532" "531" "530" "527" "525" "524" "521" "520" "519" "518" "517" "515" "512" "511" "506" "505" "504" "503" "501" "499" "498" "496" "495" "494" "493" "492" "491" "485" "484" "479" "477" "474" "472" "471" "470" "469" "468" "467" "466" "465" "463" "461" "460" "456" "455" "453" "452" "451" "450" "448" "447" "446" "443" "440" "436" "435" "434" "433" "432" "430" "429" "426" "424" "423" "421" "419" "418" "417" "415" "414" "413" "410" "409" "407" "406" "404" "403" "402" "398" "397" "395" "394" "393" "389" "384" "383" "381" "379" "377" "375" "373" "370" "368" "367" "365" "363" "362" "361" "360" "359" "358" "357" "355" "354" "351" "349" "347" "345" "342" "341" "340" "339" "336" "333" "332" "331" "330" "329" "328" "323" "321" "320" "319" "316" "313" "312" "310" "307" "306" "299" "297" "295" "294" "292" "290" "287" "285" "282" "281" "279" "276" "275" "272" "271" "268" "266" "265" "263" "262" "261" "260" "259" "257" "255" "253" "251" "250" "249" "246" "245" "242" "240" "237" "236" "235" "234" "232" "229" "228" "227" "225" "223" "222" "220" "218" "215" "214" "213" "211" "209" "208" "205" "202" "201" "200" "199" "196" "195" "194" "193" "192" "190" "189" "188" "187" "185" "183" "180" "179" "175" "174" "169" "168" "166" "164" "163" "161" "157" "155" "154" "150" "148" "147" "145" "144" "143" "141" "138" "137" "136" "134" "133" "132" "131" "130" "129" "128" "125" "122" "121" "120" "119" "115" "113" "110" "102" "100" "96" "95" "94" "93" "91" "90" "88" "86" "85" "83" "78" "75" "74" "73" "72" "69" "68" "67" "62" "61" "57" "56" "54" "53" "51" "50" "49" "48" "36" "33" "32" "30" "27" "26" "24" "23" "19" "17" "16" "8" "6" "5" "2" 

Redescription R65 Rules: 

Dist: 190 0 0 1 0
W1R: RAVLTImmediate >= 16.0 <= 54.0 AND CDMEMORY >= 0.0 <= 0.0 
W2R: RCT19 >= 34.0 <= 471.0 AND SPARE_AD >= -3.863311 <= 0.241683 
JS: 0.5276243093922652
p-value :0.0
Support intersection: 191
Support union: 362

Covered examples (intersection): 
"755" "743" "742" "736" "733" "717" "716" "715" "707" "705" "699" "693" "689" "686" "685" "681" "679" "677" "676" "645" "629" "628" "621" "607" "590" "580" "578" "576" "575" "573" "570" "560" "559" "557" "552" "551" "550" "549" "541" "535" "533" "529" "526" "523" "513" "510" "509" "502" "500" "497" "490" "487" "476" "475" "464" "462" "459" "457" "445" "444" "437" "431" "422" "420" "416" "408" "405" "396" "392" "391" "390" "387" "385" "382" "376" "372" "371" "369" "366" "364" "350" "344" "343" "337" "335" "334" "327" "326" "324" "322" "318" "315" "311" "309" "308" "305" "304" "303" "302" "301" "298" "293" "291" "288" "286" "284" "283" "280" "274" "273" "270" "264" "256" "252" "244" "243" "241" "239" "233" "231" "221" "219" "212" "210" "207" "206" "203" "198" "197" "191" "186" "184" "182" "178" "177" "176" "173" "160" "153" "152" "149" "146" "142" "140" "135" "127" "123" "117" "111" "109" "108" "107" "103" "99" "97" "87" "84" "82" "81" "80" "77" "70" "64" "63" "58" "55" "47" "46" "45" "44" "43" "42" "41" "40" "38" "37" "29" "28" "25" "22" "20" "15" "14" "13" "12" "11" "10" "9" "7" "4" "1" 
Union elements: 
"817" "811" "806" "804" "802" "801" "780" "777" "770" "766" "765" "763" "760" "755" "753" "752" "743" "742" "736" "733" "732" "730" "728" "725" "724" "721" "717" "716" "715" "712" "711" "707" "705" "703" "700" "699" "693" "689" "686" "685" "683" "682" "681" "680" "679" "677" "676" "675" "674" "669" "668" "665" "664" "663" "659" "656" "653" "652" "649" "648" "645" "644" "639" "634" "633" "630" "629" "628" "625" "624" "621" "615" "613" "610" "609" "607" "604" "600" "595" "593" "590" "580" "579" "578" "576" "575" "573" "570" "564" "562" "560" "559" "557" "555" "552" "551" "550" "549" "546" "545" "541" "535" "534" "533" "529" "527" "526" "523" "522" "521" "515" "514" "513" "510" "509" "508" "505" "502" "500" "497" "494" "493" "490" "489" "488" "487" "483" "480" "478" "476" "475" "473" "470" "464" "463" "462" "461" "459" "457" "454" "451" "445" "444" "442" "441" "439" "438" "437" "431" "429" "427" "425" "422" "420" "418" "416" "411" "408" "405" "403" "396" "392" "391" "390" "388" "387" "386" "385" "382" "381" "380" "379" "378" "376" "375" "372" "371" "369" "366" "364" "356" "350" "348" "346" "344" "343" "338" "337" "335" "334" "327" "326" "325" "324" "322" "320" "318" "316" "315" "311" "309" "308" "305" "304" "303" "302" "301" "300" "298" "296" "293" "291" "289" "288" "286" "284" "283" "281" "280" "278" "277" "274" "273" "270" "269" "267" "264" "258" "256" "254" "252" "251" "250" "248" "247" "245" "244" "243" "241" "239" "238" "235" "233" "231" "230" "226" "221" "220" "219" "218" "216" "213" "212" "210" "208" "207" "206" "204" "203" "198" "197" "191" "186" "184" "182" "181" "179" "178" "177" "176" "175" "173" "172" "171" "165" "162" "160" "159" "158" "157" "156" "153" "152" "151" "149" "146" "142" "141" "140" "135" "128" "127" "126" "124" "123" "118" "117" "116" "112" "111" "109" "108" "107" "103" "101" "99" "98" "97" "92" "91" "89" "87" "85" "84" "82" "81" "80" "79" "78" "77" "76" "71" "70" "65" "64" "63" "60" "59" "58" "55" "52" "50" "47" "46" "45" "44" "43" "42" "41" "40" "38" "37" "35" "31" "29" "28" "25" "22" "21" "20" "18" "15" "14" "13" "12" "11" "10" "9" "7" "4" "3" "1" 

Redescription R66 Rules: 

Dist: 0 0 0 104 5
W1R: ADAS13 >= 17.67 <= 36.33 AND CDRSB >= 0.0 <= 2.5 
W2R: EGF >= 0.36173 <= 3.04139 AND P >= -2.13668 <= -0.88606 AND APOAIV >= 0.85126 <= 1.81954 AND SPARE_AD >= 0.092167 <= 2.791977 AND Entorhinal >= 1426.0 <= 3531.0 
JS: 0.35973597359735976
p-value :5.040412531798211E-14
Support intersection: 109
Support union: 303

Covered examples (intersection): 
"814" "803" "800" "799" "797" "794" "789" "782" "775" "774" "770" "761" "748" "738" "734" "713" "709" "706" "704" "687" "655" "646" "622" "599" "598" "588" "584" "574" "561" "543" "542" "539" "537" "530" "525" "519" "517" "516" "511" "503" "496" "492" "485" "484" "480" "473" "471" "447" "446" "429" "417" "415" "384" "383" "365" "363" "360" "357" "352" "351" "332" "330" "321" "294" "271" "268" "266" "262" "259" "249" "242" "240" "236" "234" "229" "223" "222" "217" "209" "202" "201" "196" "193" "189" "188" "183" "180" "161" "148" "145" "137" "129" "122" "118" "113" "110" "100" "75" "66" "56" "54" "53" "51" "49" "39" "36" "31" "27" "5" 
Union elements: 
"819" "817" "815" "814" "812" "810" "809" "807" "805" "803" "800" "799" "797" "796" "794" "791" "789" "785" "782" "777" "776" "775" "774" "770" "767" "766" "765" "764" "763" "761" "759" "758" "756" "751" "749" "748" "747" "746" "738" "737" "735" "734" "731" "727" "726" "725" "713" "712" "710" "709" "706" "704" "700" "698" "696" "694" "688" "687" "682" "668" "665" "661" "658" "655" "652" "650" "648" "647" "646" "639" "638" "633" "632" "631" "629" "627" "623" "622" "621" "620" "617" "615" "612" "611" "610" "609" "608" "607" "606" "601" "599" "598" "595" "594" "593" "588" "586" "584" "577" "574" "572" "571" "565" "561" "558" "555" "554" "548" "543" "542" "540" "539" "538" "537" "534" "532" "530" "528" "527" "525" "524" "521" "519" "518" "517" "516" "515" "512" "511" "507" "505" "503" "499" "496" "495" "494" "492" "485" "484" "483" "481" "480" "476" "474" "473" "472" "471" "462" "447" "446" "433" "432" "429" "424" "423" "417" "415" "402" "400" "399" "397" "384" "383" "381" "380" "379" "375" "373" "372" "367" "365" "364" "363" "361" "360" "358" "357" "352" "351" "349" "340" "339" "336" "332" "331" "330" "328" "326" "321" "319" "314" "312" "310" "307" "297" "296" "295" "294" "292" "281" "275" "271" "268" "266" "265" "262" "260" "259" "257" "255" "254" "253" "249" "242" "240" "238" "236" "234" "229" "228" "227" "226" "223" "222" "218" "217" "209" "208" "202" "201" "199" "196" "194" "193" "192" "190" "189" "188" "187" "183" "180" "179" "174" "172" "169" "168" "165" "163" "161" "157" "155" "154" "150" "148" "147" "145" "137" "131" "129" "125" "122" "120" "118" "114" "113" "110" "106" "103" "102" "100" "96" "95" "93" "89" "86" "75" "72" "69" "68" "67" "66" "62" "61" "56" "54" "53" "51" "49" "48" "39" "36" "33" "31" "27" "26" "24" "23" "19" "17" "16" "5" "3" "1" 

Redescription R67 Rules: 

Dist: 185 0 0 1 0
W1R: GDMEMORY >= 0.0 <= 0.0 AND CDMEMORY >= 0.0 <= 0.0 
W2R: RCT19 >= 34.0 <= 471.0 AND SPARE_AD >= -3.863311 <= 0.241683 AND HMT7 >= 2.78 <= 9.62 
JS: 0.5181058495821727
p-value :0.0
Support intersection: 186
Support union: 359

Covered examples (intersection): 
"755" "753" "743" "742" "736" "733" "728" "724" "721" "717" "716" "715" "707" "699" "693" "689" "686" "685" "681" "680" "679" "677" "676" "645" "629" "628" "625" "607" "590" "580" "576" "570" "560" "559" "557" "552" "551" "550" "549" "541" "533" "529" "526" "523" "513" "510" "509" "502" "497" "490" "488" "487" "476" "475" "464" "459" "457" "437" "422" "420" "416" "408" "405" "396" "392" "391" "390" "388" "385" "382" "376" "372" "371" "369" "366" "364" "350" "346" "344" "343" "335" "334" "327" "326" "324" "322" "318" "315" "311" "308" "305" "304" "303" "302" "301" "293" "291" "288" "286" "284" "283" "280" "278" "274" "273" "270" "264" "256" "252" "244" "243" "239" "233" "231" "221" "219" "212" "210" "207" "206" "203" "198" "197" "191" "186" "184" "182" "181" "178" "177" "176" "173" "171" "160" "156" "152" "151" "142" "140" "127" "123" "117" "116" "111" "109" "108" "107" "103" "99" "97" "87" "84" "82" "77" "70" "65" "64" "63" "59" "58" "55" "52" "47" "46" "45" "44" "43" "41" "40" "38" "37" "29" "28" "25" "22" "20" "18" "15" "13" "12" "11" "10" "9" "7" "4" "1" 
Union elements: 
"817" "811" "806" "804" "802" "801" "780" "777" "770" "766" "765" "763" "760" "755" "753" "752" "743" "742" "736" "733" "732" "730" "728" "724" "721" "717" "716" "715" "711" "708" "707" "705" "700" "699" "693" "689" "686" "685" "683" "682" "681" "680" "679" "677" "676" "675" "674" "669" "668" "665" "664" "663" "659" "656" "653" "649" "648" "645" "644" "639" "634" "633" "630" "629" "628" "625" "624" "621" "615" "613" "610" "609" "607" "604" "600" "595" "593" "590" "580" "579" "578" "576" "575" "573" "570" "564" "562" "560" "559" "557" "555" "552" "551" "550" "549" "546" "545" "541" "535" "534" "533" "529" "527" "526" "523" "522" "521" "515" "514" "513" "510" "509" "508" "505" "502" "500" "497" "494" "493" "490" "489" "488" "487" "483" "480" "478" "476" "475" "473" "470" "464" "463" "462" "461" "459" "457" "454" "451" "445" "444" "442" "441" "439" "438" "437" "431" "429" "427" "425" "422" "420" "418" "416" "411" "408" "405" "403" "396" "392" "391" "390" "388" "387" "386" "385" "382" "381" "380" "379" "378" "376" "375" "372" "371" "369" "366" "364" "356" "353" "350" "348" "346" "344" "343" "338" "337" "335" "334" "327" "326" "325" "324" "322" "320" "318" "316" "315" "311" "309" "308" "305" "304" "303" "302" "301" "300" "298" "296" "293" "291" "288" "286" "284" "283" "281" "280" "278" "277" "274" "273" "270" "269" "264" "258" "256" "254" "252" "251" "250" "248" "247" "245" "244" "243" "241" "239" "238" "235" "233" "231" "230" "226" "221" "220" "219" "218" "216" "213" "212" "210" "208" "207" "206" "204" "203" "198" "197" "191" "186" "184" "182" "181" "179" "178" "177" "176" "175" "173" "172" "171" "165" "162" "160" "159" "158" "157" "156" "153" "152" "151" "149" "146" "142" "141" "140" "139" "135" "128" "127" "126" "124" "123" "118" "117" "116" "112" "111" "109" "108" "107" "103" "101" "99" "98" "97" "92" "91" "89" "87" "85" "84" "82" "81" "80" "79" "78" "77" "76" "71" "70" "65" "64" "63" "60" "59" "58" "55" "52" "50" "47" "46" "45" "44" "43" "42" "41" "40" "38" "37" "35" "34" "31" "29" "28" "25" "22" "20" "18" "15" "14" "13" "12" "11" "10" "9" "7" "4" "3" "1" 

Redescription R68 Rules: 

Dist: 0 0 0 315 91
W1R: CDMEMORY >= 0.5 <= 2.0 
W2R: TSTSTRNT >= -1.4437 <= 0.51851 
JS: 0.6393700787401575
p-value :3.425136951840102E-9
Support intersection: 406
Support union: 635

Covered examples (intersection): 
"818" "817" "816" "815" "814" "812" "811" "809" "804" "803" "802" "799" "798" "796" "794" "793" "791" "790" "789" "788" "787" "784" "782" "781" "780" "779" "778" "777" "776" "775" "774" "773" "772" "771" "770" "768" "767" "766" "765" "764" "763" "762" "761" "760" "758" "756" "754" "752" "751" "749" "748" "746" "745" "741" "740" "738" "737" "735" "734" "732" "731" "730" "729" "727" "726" "725" "723" "720" "718" "713" "712" "711" "710" "709" "706" "704" "703" "701" "700" "698" "697" "696" "695" "694" "692" "690" "687" "682" "675" "674" "673" "670" "669" "668" "666" "664" "663" "661" "656" "655" "653" "651" "648" "647" "646" "644" "643" "642" "641" "640" "639" "638" "637" "635" "634" "633" "623" "620" "619" "618" "617" "615" "614" "613" "612" "611" "610" "609" "608" "606" "605" "604" "600" "599" "597" "595" "594" "589" "588" "587" "586" "585" "584" "577" "574" "572" "571" "567" "564" "562" "561" "558" "555" "554" "553" "548" "547" "546" "543" "542" "539" "537" "532" "530" "527" "525" "522" "519" "518" "517" "516" "515" "514" "512" "511" "507" "506" "505" "503" "501" "499" "498" "496" "495" "494" "493" "492" "489" "486" "485" "481" "480" "479" "473" "472" "471" "469" "468" "465" "460" "456" "455" "454" "453" "450" "448" "447" "446" "442" "441" "434" "432" "430" "429" "427" "423" "421" "418" "417" "415" "411" "410" "409" "407" "404" "402" "400" "399" "397" "395" "394" "384" "383" "381" "380" "379" "378" "377" "375" "373" "367" "365" "363" "361" "359" "358" "355" "354" "352" "351" "349" "348" "347" "345" "340" "339" "338" "336" "333" "332" "331" "330" "329" "328" "321" "319" "316" "314" "313" "312" "310" "307" "300" "299" "294" "292" "290" "285" "281" "279" "276" "275" "272" "271" "269" "266" "265" "262" "260" "259" "257" "255" "253" "251" "249" "247" "246" "245" "242" "240" "238" "237" "234" "232" "230" "229" "228" "227" "226" "224" "223" "222" "218" "216" "215" "214" "211" "209" "205" "202" "201" "196" "193" "190" "189" "188" "187" "185" "183" "180" "179" "175" "174" "172" "170" "169" "167" "166" "164" "163" "162" "161" "155" "154" "150" "148" "147" "145" "143" "137" "136" "134" "133" "132" "131" "130" "129" "128" "126" "125" "122" "121" "120" "118" "114" "113" "106" "104" "101" "98" "96" "95" "94" "93" "90" "88" "86" "85" "83" "75" "72" "71" "69" "68" "67" "66" "62" "61" "54" "53" "51" "48" "39" "33" "31" "27" "26" "24" "23" "21" "19" "17" "8" "5" "3" "2" 
Union elements: 
"820" "819" "818" "817" "816" "815" "814" "813" "812" "811" "810" "809" "808" "807" "806" "805" "804" "803" "802" "801" "800" "799" "798" "797" "796" "795" "794" "793" "792" "791" "790" "789" "788" "787" "786" "785" "784" "783" "782" "781" "780" "779" "778" "777" "776" "775" "774" "773" "772" "771" "770" "769" "768" "767" "766" "765" "764" "763" "762" "761" "760" "759" "758" "757" "756" "754" "752" "751" "750" "749" "748" "747" "746" "745" "744" "741" "740" "739" "738" "737" "735" "734" "732" "731" "730" "729" "727" "726" "725" "723" "722" "720" "719" "718" "716" "714" "713" "712" "711" "710" "709" "706" "704" "703" "702" "701" "700" "698" "697" "696" "695" "694" "692" "691" "690" "689" "688" "687" "686" "684" "683" "682" "678" "676" "675" "674" "673" "672" "671" "670" "669" "668" "667" "666" "665" "664" "663" "662" "661" "660" "659" "658" "657" "656" "655" "654" "653" "652" "651" "650" "648" "647" "646" "644" "643" "642" "641" "640" "639" "638" "637" "636" "635" "634" "633" "632" "631" "630" "627" "626" "624" "623" "622" "620" "619" "618" "617" "616" "615" "614" "613" "612" "611" "610" "609" "608" "606" "605" "604" "603" "602" "601" "600" "599" "598" "597" "596" "595" "594" "593" "592" "591" "589" "588" "587" "586" "585" "584" "583" "582" "579" "578" "577" "574" "572" "571" "570" "569" "568" "567" "566" "565" "564" "563" "562" "561" "558" "556" "555" "554" "553" "548" "547" "546" "545" "544" "543" "542" "540" "539" "538" "537" "536" "534" "533" "532" "531" "530" "529" "528" "527" "525" "524" "522" "521" "520" "519" "518" "517" "516" "515" "514" "512" "511" "507" "506" "505" "504" "503" "502" "501" "499" "498" "496" "495" "494" "493" "492" "491" "490" "489" "486" "485" "484" "483" "482" "481" "480" "479" "477" "474" "473" "472" "471" "470" "469" "468" "467" "466" "465" "463" "461" "460" "458" "456" "455" "454" "453" "452" "451" "450" "449" "448" "447" "446" "443" "442" "441" "440" "436" "435" "434" "433" "432" "430" "429" "428" "427" "426" "424" "423" "421" "419" "418" "417" "415" "414" "413" "412" "411" "410" "409" "407" "406" "404" "403" "402" "401" "400" "399" "398" "397" "395" "394" "393" "392" "391" "389" "386" "385" "384" "383" "382" "381" "380" "379" "378" "377" "376" "375" "374" "373" "372" "370" "368" "367" "365" "364" "363" "362" "361" "360" "359" "358" "357" "355" "354" "352" "351" "349" "348" "347" "345" "344" "342" "341" "340" "339" "338" "336" "333" "332" "331" "330" "329" "328" "327" "325" "323" "321" "320" "319" "317" "316" "314" "313" "312" "310" "307" "306" "300" "299" "298" "297" "296" "295" "294" "292" "290" "288" "287" "285" "283" "282" "281" "280" "279" "277" "276" "275" "273" "272" "271" "269" "268" "266" "265" "264" "263" "262" "261" "260" "259" "258" "257" "256" "255" "253" "251" "250" "249" "247" "246" "245" "242" "240" "238" "237" "236" "235" "234" "232" "230" "229" "228" "227" "226" "225" "224" "223" "222" "221" "220" "218" "217" "216" "215" "214" "213" "211" "209" "208" "205" "204" "202" "201" "200" "199" "198" "196" "195" "194" "193" "192" "190" "189" "188" "187" "186" "185" "183" "180" "179" "175" "174" "172" "170" "169" "168" "167" "166" "165" "164" "163" "162" "161" "159" "158" "157" "155" "154" "152" "150" "148" "147" "145" "144" "143" "141" "138" "137" "136" "134" "133" "132" "131" "130" "129" "128" "127" "126" "125" "124" "122" "121" "120" "119" "118" "115" "114" "113" "112" "111" "110" "108" "106" "105" "104" "102" "101" "100" "98" "96" "95" "94" "93" "92" "91" "90" "89" "88" "86" "85" "84" "83" "79" "78" "76" "75" "74" "73" "72" "71" "69" "68" "67" "66" "62" "61" "60" "57" "56" "55" "54" "53" "51" "50" "49" "48" "45" "39" "38" "36" "33" "32" "31" "30" "27" "26" "24" "23" "22" "21" "19" "17" "16" "15" "12" "9" "8" "7" "6" "5" "3" "2" 

Redescription R69 Rules: 

Dist: 106 0 0 0 0
W1R: GDHAPPY >= 0.0 <= 0.0 AND CDMEMORY >= 0.0 <= 0.0 
W2R: SPARE_AD >= -3.863311 <= -1.167257 AND AB42 >= 25.2 <= 80.1 AND HMT40 >= 11.2 <= 15.9 
JS: 0.4818181818181818
p-value :0.0
Support intersection: 106
Support union: 220

Covered examples (intersection): 
"736" "733" "728" "721" "716" "715" "707" "699" "693" "689" "686" "676" "645" "628" "625" "578" "573" "570" "559" "557" "552" "549" "541" "529" "526" "523" "510" "502" "490" "476" "475" "464" "462" "459" "457" "444" "431" "420" "408" "396" "392" "391" "390" "388" "385" "382" "376" "369" "344" "337" "327" "326" "322" "318" "315" "311" "308" "303" "302" "298" "288" "286" "283" "274" "273" "256" "252" "243" "241" "219" "206" "184" "177" "176" "173" "160" "149" "142" "139" "127" "117" "116" "109" "103" "99" "97" "84" "82" "80" "70" "65" "63" "58" "47" "46" "45" "43" "41" "38" "37" "29" "28" "25" "14" "13" "11" 
Union elements: 
"755" "743" "742" "736" "733" "728" "724" "721" "717" "716" "715" "708" "707" "705" "699" "693" "689" "686" "685" "683" "681" "680" "679" "677" "676" "649" "645" "629" "628" "625" "621" "607" "581" "580" "578" "576" "575" "573" "570" "560" "559" "557" "552" "551" "550" "549" "541" "535" "533" "529" "526" "523" "513" "510" "509" "508" "502" "500" "490" "488" "487" "478" "476" "475" "464" "462" "459" "457" "445" "444" "439" "438" "437" "431" "425" "422" "420" "416" "408" "405" "396" "392" "391" "390" "388" "387" "385" "382" "376" "372" "369" "366" "364" "356" "353" "350" "346" "344" "343" "337" "335" "334" "327" "326" "324" "322" "318" "315" "311" "309" "308" "303" "302" "301" "298" "293" "289" "288" "286" "284" "283" "280" "278" "274" "273" "270" "267" "264" "256" "254" "252" "248" "244" "243" "241" "239" "233" "231" "221" "219" "212" "210" "207" "206" "203" "198" "197" "191" "186" "184" "182" "181" "178" "177" "176" "173" "171" "160" "156" "153" "152" "151" "149" "146" "142" "140" "139" "135" "127" "123" "117" "116" "109" "108" "107" "103" "99" "97" "87" "84" "82" "80" "79" "77" "70" "65" "64" "63" "59" "58" "55" "52" "47" "46" "45" "44" "43" "42" "41" "40" "38" "37" "35" "34" "29" "28" "25" "22" "20" "18" "15" "14" "13" "12" "11" "10" "9" "7" "4" "1" 

Redescription R70 Rules: 

Dist: 143 0 0 2 0
W1R: COT4TOTL >= 4.0 <= 10.0 AND ADAS13 >= 1.0 <= 17.33 AND CDORIENT >= 0.0 <= 0.0 
W2R: HMT18 >= 0.6 <= 16.0 AND SPARE_AD >= -3.863311 <= -1.040518 
JS: 0.44753086419753085
p-value :0.0
Support intersection: 145
Support union: 324

Covered examples (intersection): 
"755" "743" "742" "736" "733" "728" "721" "717" "716" "715" "711" "707" "699" "693" "689" "686" "677" "676" "645" "628" "580" "578" "573" "570" "559" "557" "552" "549" "541" "535" "533" "529" "526" "523" "510" "502" "490" "475" "464" "459" "457" "444" "437" "431" "422" "420" "408" "396" "392" "391" "390" "388" "387" "385" "382" "376" "371" "369" "366" "353" "350" "344" "343" "337" "327" "324" "322" "318" "315" "311" "309" "308" "303" "302" "301" "293" "288" "286" "284" "283" "280" "278" "274" "273" "270" "258" "256" "252" "244" "243" "241" "239" "233" "221" "219" "210" "206" "191" "186" "184" "181" "178" "177" "176" "173" "171" "160" "156" "152" "151" "149" "146" "142" "139" "127" "117" "116" "111" "109" "107" "99" "97" "84" "82" "80" "70" "65" "63" "58" "52" "47" "46" "45" "43" "41" "38" "37" "29" "28" "25" "15" "14" "13" "11" "7" 
Union elements: 
"816" "811" "810" "787" "780" "778" "762" "760" "758" "755" "753" "752" "747" "743" "742" "740" "736" "733" "732" "730" "729" "728" "724" "721" "720" "717" "716" "715" "711" "708" "707" "705" "703" "699" "696" "693" "691" "689" "686" "685" "683" "681" "680" "679" "677" "676" "675" "674" "673" "669" "665" "664" "663" "653" "649" "645" "644" "640" "637" "634" "632" "629" "628" "625" "613" "612" "610" "600" "597" "590" "589" "587" "581" "580" "578" "575" "573" "570" "564" "562" "560" "559" "557" "552" "551" "550" "549" "547" "541" "540" "535" "533" "529" "526" "523" "522" "513" "510" "509" "508" "507" "502" "500" "497" "490" "489" "488" "487" "478" "476" "475" "464" "463" "462" "459" "457" "454" "451" "450" "445" "444" "442" "441" "439" "438" "437" "431" "427" "425" "422" "420" "416" "413" "411" "409" "408" "405" "404" "403" "402" "396" "392" "391" "390" "388" "387" "386" "385" "382" "376" "371" "370" "369" "366" "364" "356" "353" "350" "348" "346" "345" "344" "343" "342" "338" "337" "335" "334" "327" "326" "325" "324" "322" "320" "318" "316" "315" "311" "309" "308" "305" "304" "303" "302" "301" "298" "293" "292" "291" "290" "289" "288" "286" "284" "283" "280" "278" "274" "273" "270" "269" "267" "264" "263" "258" "256" "252" "250" "248" "245" "244" "243" "241" "239" "238" "235" "233" "231" "230" "221" "219" "212" "210" "207" "206" "203" "198" "197" "191" "186" "184" "182" "181" "178" "177" "176" "173" "171" "170" "167" "166" "162" "160" "159" "158" "156" "153" "152" "151" "150" "149" "146" "144" "143" "142" "140" "139" "135" "127" "126" "123" "119" "117" "116" "112" "111" "109" "108" "107" "105" "101" "99" "97" "92" "87" "85" "84" "82" "81" "80" "79" "78" "77" "71" "70" "67" "65" "64" "63" "60" "59" "58" "55" "52" "47" "46" "45" "44" "43" "42" "41" "40" "38" "37" "35" "34" "29" "28" "25" "24" "22" "21" "20" "18" "15" "14" "13" "12" "11" "10" "9" "7" "4" "1" 

Redescription R71 Rules: 

Dist: 180 0 0 1 0
W1R: RAVLTImmediate >= 16.0 <= 54.0 AND CDMEMORY >= 0.0 <= 0.0 
W2R: RCT19 >= 34.0 <= 471.0 AND SPARE_AD >= -3.863311 <= 0.241683 AND HMT7 >= 2.78 <= 9.62 
JS: 0.5070028011204482
p-value :0.0
Support intersection: 181
Support union: 357

Covered examples (intersection): 
"755" "743" "742" "736" "733" "717" "716" "715" "707" "699" "693" "689" "686" "685" "681" "679" "677" "676" "645" "629" "628" "607" "590" "580" "578" "576" "575" "573" "570" "560" "559" "557" "552" "551" "550" "549" "541" "535" "533" "529" "526" "523" "513" "510" "509" "502" "500" "497" "490" "487" "476" "475" "464" "462" "459" "457" "445" "437" "431" "422" "420" "416" "408" "405" "396" "392" "391" "390" "387" "385" "382" "376" "372" "371" "369" "366" "364" "350" "344" "343" "337" "335" "334" "327" "326" "324" "322" "318" "315" "311" "309" "308" "305" "304" "303" "302" "301" "293" "291" "288" "286" "284" "283" "280" "274" "273" "270" "264" "256" "252" "244" "243" "241" "239" "233" "231" "221" "219" "212" "210" "207" "206" "203" "198" "197" "191" "186" "184" "182" "178" "177" "176" "173" "160" "152" "149" "142" "140" "127" "123" "117" "111" "109" "108" "107" "103" "99" "97" "87" "84" "82" "80" "77" "70" "64" "63" "58" "55" "47" "46" "45" "44" "43" "41" "40" "38" "37" "29" "28" "25" "22" "20" "15" "13" "12" "11" "10" "9" "7" "4" "1" 
Union elements: 
"817" "811" "806" "804" "802" "801" "780" "777" "770" "766" "765" "763" "760" "755" "753" "752" "743" "742" "736" "733" "732" "730" "728" "724" "721" "717" "716" "715" "711" "707" "705" "700" "699" "693" "689" "686" "685" "683" "682" "681" "680" "679" "677" "676" "675" "674" "669" "668" "665" "664" "663" "659" "656" "653" "649" "648" "645" "644" "639" "634" "633" "630" "629" "628" "625" "624" "621" "615" "613" "610" "609" "607" "604" "600" "595" "593" "590" "580" "579" "578" "576" "575" "573" "570" "564" "562" "560" "559" "557" "555" "552" "551" "550" "549" "546" "545" "541" "535" "534" "533" "529" "527" "526" "523" "522" "521" "515" "514" "513" "510" "509" "508" "505" "502" "500" "497" "494" "493" "490" "489" "488" "487" "483" "480" "478" "476" "475" "473" "470" "464" "463" "462" "461" "459" "457" "454" "451" "445" "444" "442" "441" "439" "438" "437" "431" "429" "427" "425" "422" "420" "418" "416" "411" "408" "405" "403" "396" "392" "391" "390" "388" "387" "386" "385" "382" "381" "380" "379" "378" "376" "375" "372" "371" "369" "366" "364" "356" "350" "348" "346" "344" "343" "338" "337" "335" "334" "327" "326" "325" "324" "322" "320" "318" "316" "315" "311" "309" "308" "305" "304" "303" "302" "301" "300" "298" "296" "293" "291" "289" "288" "286" "284" "283" "281" "280" "278" "277" "274" "273" "270" "269" "267" "264" "258" "256" "254" "252" "251" "250" "248" "247" "245" "244" "243" "241" "239" "238" "235" "233" "231" "230" "226" "221" "220" "219" "218" "216" "213" "212" "210" "208" "207" "206" "204" "203" "198" "197" "191" "186" "184" "182" "181" "179" "178" "177" "176" "175" "173" "172" "171" "165" "162" "160" "159" "158" "157" "156" "153" "152" "151" "149" "146" "142" "141" "140" "135" "128" "127" "126" "124" "123" "118" "117" "116" "112" "111" "109" "108" "107" "103" "101" "99" "98" "97" "92" "91" "89" "87" "85" "84" "82" "81" "80" "79" "78" "77" "76" "71" "70" "65" "64" "63" "60" "59" "58" "55" "52" "50" "47" "46" "45" "44" "43" "42" "41" "40" "38" "37" "35" "31" "29" "28" "25" "22" "20" "18" "15" "14" "13" "12" "11" "10" "9" "7" "4" "3" "1" 

Redescription R72 Rules: 

Dist: 160 0 0 1 0
W1R: RAVLTImmediate >= 16.0 <= 54.0 AND Q8SCORE >= 1.0 <= 12.0 AND CDMEMORY >= 0.0 <= 0.0 
W2R: RCT19 >= 34.0 <= 471.0 AND SPARE_AD >= -3.863311 <= 0.241683 
JS: 0.44722222222222224
p-value :0.0
Support intersection: 161
Support union: 360

Covered examples (intersection): 
"755" "743" "742" "733" "717" "716" "715" "707" "693" "686" "685" "681" "679" "677" "645" "629" "628" "621" "607" "590" "580" "578" "575" "573" "560" "559" "557" "552" "551" "549" "541" "529" "523" "513" "510" "509" "502" "500" "497" "490" "487" "476" "475" "464" "462" "459" "457" "445" "444" "437" "431" "422" "420" "416" "408" "405" "396" "392" "390" "387" "382" "376" "372" "371" "369" "366" "364" "344" "343" "337" "334" "327" "326" "324" "322" "315" "309" "308" "305" "304" "302" "298" "293" "291" "288" "286" "284" "283" "280" "274" "273" "270" "264" "256" "252" "244" "243" "241" "239" "233" "231" "221" "219" "212" "210" "207" "206" "203" "198" "197" "191" "186" "184" "182" "178" "177" "176" "160" "153" "149" "146" "142" "140" "135" "127" "123" "117" "111" "109" "108" "107" "103" "99" "97" "87" "84" "82" "80" "70" "63" "47" "46" "45" "44" "42" "41" "38" "29" "28" "25" "22" "20" "14" "13" "12" "11" "10" "9" "7" "4" "1" 
Union elements: 
"817" "811" "806" "804" "802" "801" "780" "777" "770" "766" "765" "763" "760" "755" "753" "752" "743" "742" "736" "733" "732" "730" "728" "725" "724" "721" "717" "716" "715" "712" "711" "707" "705" "703" "700" "699" "693" "689" "686" "685" "683" "682" "681" "680" "679" "677" "676" "675" "674" "669" "668" "665" "664" "663" "659" "656" "653" "652" "649" "648" "645" "644" "639" "634" "633" "630" "629" "628" "625" "624" "621" "615" "613" "610" "609" "607" "604" "600" "595" "593" "590" "580" "579" "578" "576" "575" "573" "570" "564" "562" "560" "559" "557" "555" "552" "551" "550" "549" "546" "545" "541" "535" "534" "533" "529" "527" "526" "523" "522" "521" "515" "514" "513" "510" "509" "505" "502" "500" "497" "494" "493" "490" "489" "488" "487" "483" "480" "478" "476" "475" "473" "470" "464" "463" "462" "461" "459" "457" "454" "451" "445" "444" "442" "441" "439" "438" "437" "431" "429" "427" "425" "422" "420" "418" "416" "411" "408" "405" "403" "396" "392" "391" "390" "388" "387" "386" "385" "382" "381" "380" "379" "378" "376" "375" "372" "371" "369" "366" "364" "356" "350" "348" "346" "344" "343" "338" "337" "335" "334" "327" "326" "325" "324" "322" "320" "318" "316" "315" "311" "309" "308" "305" "304" "303" "302" "301" "300" "298" "296" "293" "291" "289" "288" "286" "284" "283" "281" "280" "278" "277" "274" "273" "270" "269" "267" "264" "258" "256" "254" "252" "251" "250" "247" "245" "244" "243" "241" "239" "238" "235" "233" "231" "230" "226" "221" "220" "219" "218" "216" "213" "212" "210" "208" "207" "206" "204" "203" "198" "197" "191" "186" "184" "182" "181" "179" "178" "177" "176" "175" "173" "172" "171" "165" "162" "160" "159" "158" "157" "156" "153" "152" "151" "149" "146" "142" "141" "140" "135" "128" "127" "126" "124" "123" "118" "117" "116" "112" "111" "109" "108" "107" "103" "101" "99" "98" "97" "92" "91" "89" "87" "85" "84" "82" "81" "80" "79" "78" "77" "76" "71" "70" "65" "64" "63" "60" "59" "58" "55" "52" "50" "47" "46" "45" "44" "43" "42" "41" "40" "38" "37" "35" "31" "29" "28" "25" "22" "21" "20" "18" "15" "14" "13" "12" "11" "10" "9" "7" "4" "3" "1" 

Redescription R73 Rules: 

Dist: 0 0 0 208 27
W1R: COT4TOTL >= 0.0 <= 4.0 AND MMSE >= 24.0 <= 30.0 AND CDHOME >= 0.0 <= 0.5 AND CDMEMORY >= 0.5 <= 2.0 
W2R: TSTSTRNT >= -1.4437 <= 0.51851 
JS: 0.4644268774703557
p-value :8.714906574169845E-11
Support intersection: 235
Support union: 506

Covered examples (intersection): 
"817" "816" "815" "814" "812" "809" "803" "799" "798" "796" "794" "793" "791" "788" "784" "781" "780" "777" "776" "775" "774" "772" "770" "768" "767" "766" "764" "763" "761" "758" "756" "754" "751" "749" "748" "746" "745" "738" "735" "734" "731" "727" "726" "723" "713" "712" "709" "706" "704" "700" "697" "696" "694" "692" "690" "687" "682" "670" "668" "653" "651" "648" "647" "646" "643" "642" "639" "638" "633" "623" "615" "614" "611" "608" "606" "604" "600" "599" "595" "588" "586" "584" "577" "574" "572" "571" "567" "564" "561" "558" "555" "553" "548" "546" "543" "542" "537" "532" "530" "527" "525" "519" "518" "517" "515" "512" "511" "505" "503" "501" "498" "496" "495" "494" "493" "492" "485" "481" "480" "473" "471" "469" "468" "447" "446" "432" "429" "427" "418" "417" "415" "407" "400" "399" "397" "394" "384" "383" "381" "380" "379" "378" "377" "375" "373" "367" "363" "361" "358" "355" "352" "351" "339" "331" "330" "328" "321" "319" "313" "312" "307" "300" "294" "281" "276" "275" "271" "269" "266" "262" "260" "259" "257" "251" "249" "246" "242" "240" "237" "234" "229" "228" "227" "224" "223" "218" "209" "202" "201" "196" "193" "190" "189" "188" "187" "183" "179" "172" "169" "164" "161" "155" "148" "147" "145" "134" "131" "130" "125" "121" "120" "118" "114" "113" "96" "95" "90" "85" "75" "72" "69" "68" "66" "54" "51" "48" "33" "31" "27" "26" "23" "19" "17" "5" "3" 
Union elements: 
"818" "817" "816" "815" "814" "813" "812" "811" "809" "804" "803" "802" "800" "799" "798" "797" "796" "794" "793" "791" "790" "789" "788" "787" "784" "782" "781" "780" "779" "778" "777" "776" "775" "774" "773" "772" "771" "770" "768" "767" "766" "765" "764" "763" "762" "761" "760" "758" "756" "754" "752" "751" "749" "748" "746" "745" "741" "740" "738" "737" "735" "734" "732" "731" "730" "729" "727" "726" "725" "723" "720" "718" "716" "713" "712" "711" "710" "709" "706" "704" "703" "701" "700" "698" "697" "696" "695" "694" "692" "690" "689" "687" "686" "683" "682" "676" "675" "674" "673" "670" "669" "668" "667" "666" "665" "664" "663" "661" "659" "658" "656" "655" "653" "652" "651" "650" "648" "647" "646" "644" "643" "642" "641" "640" "639" "638" "637" "635" "634" "633" "630" "627" "623" "622" "620" "619" "618" "617" "615" "614" "613" "612" "611" "610" "609" "608" "606" "605" "604" "601" "600" "599" "597" "595" "594" "593" "591" "589" "588" "587" "586" "585" "584" "583" "579" "578" "577" "574" "572" "571" "570" "567" "566" "565" "564" "562" "561" "558" "555" "554" "553" "548" "547" "546" "543" "542" "539" "538" "537" "533" "532" "530" "529" "528" "527" "525" "524" "522" "521" "519" "518" "517" "516" "515" "514" "512" "511" "507" "506" "505" "503" "502" "501" "499" "498" "496" "495" "494" "493" "492" "490" "489" "486" "485" "484" "481" "480" "479" "474" "473" "472" "471" "470" "469" "468" "467" "465" "463" "460" "456" "455" "454" "453" "451" "450" "448" "447" "446" "442" "441" "434" "432" "430" "429" "428" "427" "423" "421" "418" "417" "415" "411" "410" "409" "407" "404" "402" "400" "399" "398" "397" "395" "394" "392" "391" "385" "384" "383" "382" "381" "380" "379" "378" "377" "376" "375" "373" "372" "370" "367" "365" "364" "363" "361" "360" "359" "358" "357" "355" "354" "352" "351" "349" "348" "347" "345" "344" "340" "339" "338" "336" "333" "332" "331" "330" "329" "328" "327" "321" "319" "316" "314" "313" "312" "310" "307" "300" "299" "298" "296" "295" "294" "292" "290" "288" "285" "283" "281" "280" "279" "276" "275" "273" "272" "271" "269" "268" "266" "265" "264" "262" "260" "259" "257" "256" "255" "253" "251" "249" "247" "246" "245" "242" "240" "238" "237" "234" "232" "230" "229" "228" "227" "226" "224" "223" "222" "221" "218" "217" "216" "215" "214" "211" "209" "208" "205" "202" "201" "199" "198" "196" "194" "193" "192" "190" "189" "188" "187" "186" "185" "183" "180" "179" "175" "174" "172" "170" "169" "168" "167" "166" "165" "164" "163" "162" "161" "157" "155" "154" "152" "150" "148" "147" "145" "143" "141" "137" "136" "134" "133" "132" "131" "130" "129" "128" "127" "126" "125" "122" "121" "120" "118" "114" "113" "111" "110" "108" "106" "104" "102" "101" "100" "98" "96" "95" "94" "93" "92" "91" "90" "88" "86" "85" "84" "83" "79" "75" "73" "72" "71" "69" "68" "67" "66" "62" "61" "56" "55" "54" "53" "51" "50" "49" "48" "45" "39" "38" "33" "31" "30" "27" "26" "24" "23" "22" "21" "19" "17" "15" "12" "9" "8" "7" "5" "3" "2" 

Redescription R74 Rules: 

Dist: 0 0 0 65 74
W1R: ADAS13 >= 17.67 <= 54.67 AND Q8SCORE >= 6.0 <= 12.0 
W2R: RCT392 >= 0.5 <= 1.1 AND SPARE_AD >= 0.614842 <= 2.791977 
JS: 0.37771739130434784
p-value :1.3557266420605174E-11
Support intersection: 139
Support union: 368

Covered examples (intersection): 
"819" "807" "799" "798" "795" "790" "785" "779" "771" "759" "754" "746" "744" "741" "738" "726" "722" "719" "698" "690" "684" "678" "672" "671" "661" "660" "654" "651" "647" "646" "631" "627" "626" "620" "619" "616" "608" "601" "599" "598" "594" "588" "584" "582" "569" "566" "565" "561" "542" "538" "537" "536" "530" "528" "525" "524" "520" "519" "518" "517" "516" "506" "503" "495" "492" "484" "477" "474" "472" "467" "452" "447" "446" "436" "435" "434" "433" "428" "419" "414" "398" "395" "394" "384" "374" "365" "354" "351" "341" "340" "332" "331" "330" "312" "310" "307" "294" "285" "282" "275" "272" "266" "262" "237" "236" "232" "225" "223" "199" "185" "168" "154" "145" "137" "133" "122" "121" "110" "96" "93" "86" "74" "69" "66" "62" "56" "54" "49" "48" "36" "33" "30" "27" "26" "23" "19" "16" "6" "5" 
Union elements: 
"819" "818" "817" "816" "814" "813" "812" "807" "805" "803" "800" "799" "798" "797" "796" "795" "794" "793" "791" "790" "788" "786" "785" "784" "783" "782" "781" "779" "777" "776" "775" "774" "773" "772" "771" "768" "767" "766" "765" "763" "761" "759" "757" "754" "751" "750" "749" "748" "747" "746" "745" "744" "741" "740" "739" "738" "737" "734" "731" "726" "725" "722" "719" "714" "713" "709" "706" "704" "701" "700" "698" "697" "696" "694" "690" "688" "684" "678" "672" "671" "670" "667" "665" "662" "661" "660" "657" "655" "654" "652" "651" "647" "646" "643" "642" "639" "633" "631" "627" "626" "622" "621" "620" "619" "618" "616" "615" "611" "610" "608" "607" "606" "605" "603" "602" "601" "599" "598" "597" "596" "594" "591" "588" "585" "584" "583" "582" "577" "574" "572" "569" "567" "566" "565" "563" "561" "558" "556" "548" "544" "543" "542" "539" "538" "537" "536" "532" "531" "530" "528" "525" "524" "520" "519" "518" "517" "516" "515" "511" "506" "504" "503" "501" "499" "498" "496" "495" "494" "492" "485" "484" "481" "480" "479" "477" "474" "473" "472" "471" "469" "468" "467" "466" "465" "461" "460" "458" "456" "452" "448" "447" "446" "440" "436" "435" "434" "433" "432" "430" "428" "426" "424" "423" "421" "419" "417" "415" "414" "412" "410" "409" "407" "406" "398" "397" "395" "394" "393" "389" "384" "383" "381" "375" "374" "372" "367" "365" "363" "361" "360" "358" "357" "356" "355" "354" "352" "351" "349" "347" "341" "340" "339" "336" "333" "332" "331" "330" "329" "328" "323" "321" "319" "317" "314" "313" "312" "310" "307" "306" "300" "297" "294" "287" "285" "282" "276" "275" "272" "271" "266" "265" "262" "261" "257" "249" "246" "242" "240" "238" "237" "236" "234" "232" "229" "227" "225" "224" "223" "222" "214" "211" "209" "208" "205" "202" "200" "199" "196" "195" "193" "188" "185" "183" "179" "175" "169" "168" "163" "161" "155" "154" "150" "148" "145" "138" "137" "133" "131" "129" "125" "122" "121" "120" "119" "115" "114" "110" "106" "103" "100" "96" "94" "93" "91" "86" "83" "79" "75" "74" "73" "69" "68" "66" "62" "61" "57" "56" "54" "51" "50" "49" "48" "36" "33" "32" "30" "27" "26" "24" "23" "19" "16" "8" "6" "5" "3" "2" "1" 

Redescription R75 Rules: 

Dist: 144 0 0 2 0
W1R: ADAS13 >= 1.0 <= 17.33 AND CDORIENT >= 0.0 <= 0.0 
W2R: HMT18 >= 0.6 <= 16.0 AND SPARE_AD >= -3.863311 <= -1.040518 
JS: 0.4294117647058823
p-value :0.0
Support intersection: 146
Support union: 340

Covered examples (intersection): 
"755" "743" "742" "736" "733" "728" "721" "717" "716" "715" "711" "707" "699" "693" "689" "686" "677" "676" "645" "628" "625" "580" "578" "573" "570" "559" "557" "552" "549" "541" "535" "533" "529" "526" "523" "510" "502" "490" "475" "464" "459" "457" "444" "437" "431" "422" "420" "408" "396" "392" "391" "390" "388" "387" "385" "382" "376" "371" "369" "366" "353" "350" "344" "343" "337" "327" "324" "322" "318" "315" "311" "309" "308" "303" "302" "301" "293" "288" "286" "284" "283" "280" "278" "274" "273" "270" "258" "256" "252" "244" "243" "241" "239" "233" "221" "219" "210" "206" "191" "186" "184" "181" "178" "177" "176" "173" "171" "160" "156" "152" "151" "149" "146" "142" "139" "127" "117" "116" "111" "109" "107" "99" "97" "84" "82" "80" "70" "65" "63" "58" "52" "47" "46" "45" "43" "41" "38" "37" "29" "28" "25" "15" "14" "13" "11" "7" 
Union elements: 
"816" "813" "812" "811" "810" "787" "780" "778" "772" "762" "760" "758" "755" "753" "752" "747" "743" "742" "740" "736" "733" "732" "730" "729" "728" "727" "724" "721" "720" "717" "716" "715" "711" "708" "707" "705" "703" "699" "696" "693" "691" "689" "686" "685" "683" "681" "680" "679" "677" "676" "675" "674" "673" "670" "669" "665" "664" "663" "653" "649" "645" "644" "640" "638" "637" "634" "632" "629" "628" "625" "613" "612" "610" "600" "597" "590" "589" "587" "581" "580" "578" "576" "575" "573" "572" "570" "564" "562" "560" "559" "557" "553" "552" "551" "550" "549" "547" "546" "541" "540" "535" "533" "529" "526" "523" "522" "513" "510" "509" "508" "507" "502" "500" "497" "490" "489" "488" "487" "478" "476" "475" "464" "463" "462" "459" "457" "454" "451" "450" "445" "444" "442" "441" "439" "438" "437" "431" "427" "425" "422" "420" "418" "416" "413" "411" "409" "408" "405" "404" "403" "402" "396" "392" "391" "390" "388" "387" "386" "385" "382" "377" "376" "373" "371" "370" "369" "366" "364" "356" "353" "350" "348" "346" "345" "344" "343" "342" "338" "337" "335" "334" "327" "326" "325" "324" "322" "320" "318" "316" "315" "311" "309" "308" "305" "304" "303" "302" "301" "298" "293" "292" "291" "290" "289" "288" "286" "284" "283" "280" "278" "274" "273" "270" "269" "267" "264" "263" "258" "256" "252" "250" "248" "245" "244" "243" "241" "239" "238" "235" "233" "231" "230" "224" "221" "219" "212" "210" "207" "206" "203" "198" "197" "191" "186" "184" "182" "181" "178" "177" "176" "173" "171" "170" "167" "166" "164" "162" "160" "159" "158" "156" "153" "152" "151" "150" "149" "147" "146" "144" "143" "142" "140" "139" "135" "127" "126" "123" "119" "117" "116" "112" "111" "109" "108" "107" "105" "101" "99" "97" "92" "87" "85" "84" "82" "81" "80" "79" "78" "77" "71" "70" "67" "65" "64" "63" "60" "59" "58" "55" "52" "47" "46" "45" "44" "43" "42" "41" "40" "38" "37" "35" "34" "29" "28" "25" "24" "22" "21" "20" "18" "15" "14" "13" "12" "11" "10" "9" "7" "4" "1" 

Redescription R76 Rules: 

Dist: 0 0 0 72 73
W1R: Q8SCORE >= 6.0 <= 12.0 AND CDMEMORY >= 0.5 <= 2.0 
W2R: SPARE_AD >= -0.741549 <= 2.791977 AND Entorhinal >= 1426.0 <= 3166.0 
JS: 0.4005524861878453
p-value :2.4202861936828413E-13
Support intersection: 145
Support union: 362

Covered examples (intersection): 
"819" "814" "803" "800" "799" "798" "797" "785" "779" "757" "750" "746" "744" "738" "726" "725" "722" "719" "709" "706" "698" "688" "678" "672" "662" "660" "655" "654" "652" "651" "646" "639" "631" "619" "616" "602" "601" "599" "598" "596" "594" "591" "584" "582" "574" "569" "566" "565" "563" "561" "544" "542" "540" "537" "532" "530" "520" "519" "517" "516" "515" "506" "503" "496" "495" "492" "485" "480" "479" "473" "467" "466" "458" "456" "452" "447" "446" "436" "435" "434" "433" "428" "424" "423" "410" "406" "389" "384" "383" "381" "375" "365" "361" "360" "354" "351" "341" "340" "332" "331" "330" "323" "313" "312" "310" "294" "285" "282" "272" "266" "262" "236" "234" "232" "225" "223" "202" "199" "183" "168" "154" "143" "138" "137" "133" "122" "121" "110" "100" "91" "86" "74" "66" "62" "56" "54" "49" "48" "33" "32" "27" "16" "6" "5" "2" 
Union elements: 
"819" "818" "817" "816" "814" "813" "812" "810" "807" "803" "800" "799" "798" "797" "795" "794" "793" "790" "789" "788" "786" "785" "784" "783" "782" "781" "779" "777" "776" "775" "773" "771" "766" "765" "764" "763" "762" "761" "760" "759" "758" "757" "754" "750" "749" "748" "747" "746" "745" "744" "741" "740" "739" "738" "737" "734" "731" "727" "726" "725" "722" "719" "709" "706" "704" "700" "698" "696" "690" "688" "687" "685" "684" "678" "672" "671" "666" "665" "662" "661" "660" "657" "655" "654" "652" "651" "649" "647" "646" "643" "639" "638" "635" "633" "631" "630" "627" "626" "620" "619" "618" "616" "615" "612" "610" "608" "605" "603" "602" "601" "599" "598" "596" "594" "591" "588" "586" "584" "582" "574" "571" "569" "566" "565" "563" "561" "558" "556" "555" "544" "543" "542" "540" "539" "538" "537" "536" "532" "531" "530" "528" "527" "525" "524" "520" "519" "518" "517" "516" "515" "512" "506" "505" "504" "503" "501" "496" "495" "494" "492" "487" "486" "485" "484" "481" "480" "479" "477" "474" "473" "472" "471" "467" "466" "461" "458" "456" "452" "450" "449" "448" "447" "446" "443" "442" "440" "436" "435" "434" "433" "430" "429" "428" "426" "425" "424" "423" "419" "418" "417" "414" "412" "410" "406" "403" "402" "401" "398" "395" "394" "393" "389" "384" "383" "381" "375" "374" "373" "368" "365" "364" "363" "362" "361" "360" "358" "357" "356" "354" "352" "351" "349" "347" "345" "341" "340" "339" "336" "334" "332" "331" "330" "329" "323" "321" "314" "313" "312" "310" "307" "306" "305" "300" "299" "297" "296" "294" "292" "287" "285" "282" "276" "275" "272" "271" "268" "266" "265" "262" "257" "254" "240" "238" "237" "236" "234" "232" "229" "225" "223" "222" "220" "215" "214" "211" "209" "208" "205" "202" "201" "199" "195" "194" "193" "188" "185" "183" "180" "179" "175" "168" "161" "154" "150" "148" "147" "145" "143" "140" "138" "137" "135" "133" "129" "122" "121" "115" "114" "113" "110" "106" "102" "100" "96" "94" "93" "91" "86" "85" "83" "81" "78" "75" "74" "73" "69" "66" "62" "61" "57" "56" "54" "53" "51" "50" "49" "48" "36" "33" "32" "30" "27" "26" "24" "23" "19" "16" "8" "6" "5" "3" "2" 

Redescription R77 Rules: 

Dist: 0 0 0 92 28
W1R: ADAS13 >= 19.0 <= 49.33 AND BCDROWSY >= 0.0 <= 0.0 AND CDJUDGE >= 0.0 <= 0.5 
W2R: SPARE_AD >= 0.607866 <= 2.791977 AND WholeBrain >= 669364.0 <= 1163223.0 AND INSLGFBP >= 1.5563 <= 2.24797 
JS: 0.3560830860534125
p-value :9.931944155994188E-12
Support intersection: 120
Support union: 337

Covered examples (intersection): 
"814" "800" "799" "796" "794" "793" "791" "788" "767" "761" "751" "750" "749" "748" "746" "738" "734" "731" "726" "713" "706" "698" "694" "690" "687" "667" "661" "655" "651" "647" "646" "627" "623" "611" "608" "601" "594" "588" "584" "577" "574" "567" "561" "543" "542" "539" "538" "537" "532" "530" "528" "525" "524" "519" "518" "517" "511" "503" "498" "492" "485" "484" "481" "471" "469" "447" "446" "432" "417" "397" "394" "384" "365" "361" "352" "351" "347" "340" "330" "310" "307" "295" "275" "268" "266" "265" "262" "259" "242" "240" "236" "229" "227" "223" "214" "209" "205" "202" "199" "196" "193" "168" "163" "155" "154" "148" "145" "137" "120" "113" "110" "93" "86" "68" "56" "54" "53" "48" "23" "17" 
Union elements: 
"819" "818" "816" "814" "812" "805" "800" "799" "798" "797" "796" "795" "794" "793" "791" "790" "788" "785" "784" "782" "779" "777" "776" "774" "772" "771" "770" "768" "767" "766" "763" "762" "761" "759" "758" "757" "756" "754" "751" "750" "749" "748" "747" "746" "745" "744" "741" "740" "738" "737" "734" "731" "729" "726" "725" "713" "712" "709" "706" "704" "698" "694" "692" "690" "687" "672" "670" "668" "667" "661" "658" "655" "654" "651" "648" "647" "646" "643" "642" "640" "639" "638" "635" "630" "629" "627" "623" "619" "618" "616" "615" "611" "608" "606" "605" "604" "602" "601" "599" "597" "596" "595" "594" "593" "591" "588" "586" "584" "583" "582" "577" "574" "572" "567" "565" "561" "558" "554" "543" "542" "540" "539" "538" "537" "536" "532" "530" "528" "525" "524" "521" "519" "518" "517" "516" "515" "511" "506" "503" "501" "498" "495" "494" "492" "486" "485" "484" "482" "481" "480" "479" "476" "474" "473" "472" "471" "469" "468" "465" "460" "458" "456" "450" "448" "447" "446" "435" "434" "433" "432" "430" "428" "424" "423" "421" "417" "414" "410" "407" "406" "402" "399" "398" "397" "395" "394" "393" "389" "384" "383" "381" "377" "375" "373" "372" "368" "367" "365" "363" "361" "359" "358" "357" "354" "352" "351" "349" "347" "345" "340" "339" "336" "333" "332" "331" "330" "328" "321" "319" "317" "314" "312" "310" "307" "299" "295" "294" "292" "285" "282" "279" "276" "275" "272" "271" "268" "266" "265" "262" "261" "260" "259" "257" "255" "253" "251" "249" "246" "242" "240" "237" "236" "234" "232" "229" "227" "225" "224" "223" "217" "215" "214" "211" "209" "208" "205" "202" "201" "199" "196" "194" "193" "190" "188" "187" "185" "183" "180" "179" "175" "172" "168" "163" "161" "157" "155" "154" "150" "148" "145" "137" "133" "132" "131" "130" "129" "125" "121" "120" "118" "114" "113" "110" "106" "104" "102" "100" "96" "94" "93" "91" "86" "79" "75" "69" "68" "67" "62" "61" "57" "56" "54" "53" "51" "50" "48" "39" "36" "27" "26" "23" "19" "17" "8" "5" "3" "2" 

Redescription R78 Rules: 

Dist: 0 0 0 191 24
W1R: COT4TOTL >= 0.0 <= 4.0 AND MMSE >= 24.0 <= 30.0 AND CDHOME >= 0.0 <= 0.5 AND CDMEMORY >= 0.5 <= 2.0 
W2R: TSTSTRNT >= -1.4437 <= 0.51851 AND ICV >= 1116279.113909 <= 1772667.916261 
JS: 0.44329896907216493
p-value :4.535107844816366E-10
Support intersection: 215
Support union: 485

Covered examples (intersection): 
"817" "815" "814" "812" "809" "803" "799" "798" "796" "794" "793" "791" "784" "781" "780" "777" "776" "774" "772" "770" "768" "767" "766" "764" "763" "761" "758" "756" "754" "749" "748" "746" "745" "738" "735" "734" "731" "727" "726" "723" "713" "712" "709" "706" "704" "700" "697" "696" "694" "692" "690" "687" "682" "670" "668" "653" "651" "648" "647" "646" "643" "642" "639" "638" "633" "623" "615" "614" "611" "608" "606" "604" "600" "599" "595" "588" "586" "584" "574" "572" "571" "567" "564" "561" "558" "555" "546" "543" "542" "537" "532" "530" "527" "525" "519" "518" "517" "515" "512" "511" "505" "503" "501" "498" "496" "495" "494" "493" "492" "485" "481" "480" "473" "471" "469" "468" "447" "446" "432" "427" "418" "417" "415" "407" "400" "399" "397" "394" "384" "383" "381" "379" "377" "375" "373" "363" "361" "358" "352" "351" "339" "331" "330" "328" "321" "319" "313" "312" "307" "300" "294" "281" "276" "275" "271" "269" "266" "262" "260" "257" "251" "246" "240" "234" "229" "228" "227" "224" "223" "218" "209" "201" "196" "193" "190" "189" "188" "187" "183" "179" "172" "164" "161" "155" "148" "147" "145" "134" "131" "125" "121" "120" "118" "114" "113" "96" "95" "90" "85" "75" "72" "68" "66" "54" "51" "48" "33" "31" "27" "26" "23" "19" "17" "5" "3" 
Union elements: 
"818" "817" "816" "815" "814" "813" "812" "809" "804" "803" "802" "800" "799" "798" "797" "796" "794" "793" "791" "789" "788" "787" "784" "782" "781" "780" "779" "778" "777" "776" "775" "774" "773" "772" "771" "770" "768" "767" "766" "764" "763" "762" "761" "760" "758" "756" "754" "752" "751" "749" "748" "746" "745" "741" "740" "738" "737" "735" "734" "732" "731" "730" "729" "727" "726" "725" "723" "720" "718" "716" "713" "712" "711" "710" "709" "706" "704" "703" "701" "700" "698" "697" "696" "695" "694" "692" "690" "689" "687" "686" "683" "682" "676" "675" "674" "673" "670" "669" "668" "667" "666" "665" "664" "663" "661" "659" "658" "656" "655" "653" "652" "651" "650" "648" "647" "646" "644" "643" "642" "641" "640" "639" "638" "637" "635" "634" "633" "630" "627" "623" "622" "620" "619" "618" "617" "615" "614" "612" "611" "610" "609" "608" "606" "605" "604" "601" "600" "599" "597" "595" "594" "593" "591" "588" "587" "586" "584" "583" "579" "578" "577" "574" "572" "571" "570" "567" "566" "565" "564" "562" "561" "558" "555" "554" "553" "548" "546" "543" "542" "539" "538" "537" "533" "532" "530" "529" "528" "527" "525" "524" "521" "519" "518" "517" "516" "515" "514" "512" "511" "507" "506" "505" "503" "502" "501" "499" "498" "496" "495" "494" "493" "492" "490" "486" "485" "484" "481" "480" "479" "474" "473" "472" "471" "470" "469" "468" "467" "463" "460" "456" "455" "454" "451" "450" "448" "447" "446" "442" "441" "434" "432" "430" "429" "428" "427" "423" "421" "418" "417" "415" "411" "410" "409" "407" "404" "402" "400" "399" "398" "397" "395" "394" "391" "385" "384" "383" "382" "381" "380" "379" "378" "377" "376" "375" "373" "372" "370" "367" "365" "364" "363" "361" "360" "359" "358" "357" "355" "352" "351" "349" "348" "347" "344" "340" "339" "338" "336" "333" "332" "331" "330" "329" "328" "327" "321" "319" "316" "314" "313" "312" "310" "307" "300" "299" "298" "296" "295" "294" "292" "290" "288" "285" "283" "281" "280" "279" "276" "275" "273" "272" "271" "269" "268" "266" "265" "264" "262" "260" "259" "257" "256" "255" "253" "251" "249" "247" "246" "245" "242" "240" "238" "237" "234" "232" "229" "228" "227" "226" "224" "223" "221" "218" "217" "216" "215" "214" "211" "209" "208" "205" "202" "201" "199" "198" "196" "194" "193" "192" "190" "189" "188" "187" "186" "185" "183" "180" "179" "174" "172" "170" "169" "168" "167" "166" "165" "164" "162" "161" "157" "155" "154" "152" "150" "148" "147" "145" "143" "141" "137" "136" "134" "132" "131" "130" "129" "128" "127" "126" "125" "122" "121" "120" "118" "114" "113" "111" "110" "108" "106" "102" "101" "100" "98" "96" "95" "94" "93" "92" "91" "90" "88" "86" "85" "84" "83" "79" "75" "73" "72" "71" "69" "68" "67" "66" "62" "61" "56" "55" "54" "53" "51" "50" "49" "48" "45" "39" "38" "33" "31" "30" "27" "26" "24" "23" "22" "21" "19" "17" "15" "12" "9" "8" "7" "5" "3" 

Redescription R79 Rules: 

Dist: 0 0 0 34 94
W1R: ADAS13 >= 20.0 <= 54.67 AND CDHOME >= 0.5 <= 2.0 
W2R: SPARE_AD >= -0.741549 <= 2.791977 AND Entorhinal >= 1426.0 <= 3166.0 
JS: 0.3585434173669468
p-value :6.64418520202048E-11
Support intersection: 128
Support union: 357

Covered examples (intersection): 
"799" "798" "797" "785" "783" "779" "776" "764" "757" "750" "746" "745" "744" "737" "726" "725" "722" "719" "698" "678" "672" "662" "660" "657" "654" "652" "651" "635" "630" "619" "616" "605" "603" "602" "601" "596" "594" "591" "582" "574" "566" "565" "563" "556" "544" "542" "532" "531" "530" "527" "520" "515" "506" "504" "496" "492" "485" "479" "467" "466" "458" "456" "452" "449" "443" "436" "435" "434" "433" "429" "428" "423" "410" "406" "393" "389" "384" "381" "375" "368" "362" "361" "354" "347" "341" "340" "336" "313" "312" "310" "299" "294" "285" "282" "272" "268" "265" "236" "234" "232" "229" "225" "222" "211" "199" "194" "154" "138" "133" "122" "121" "115" "114" "102" "86" "74" "62" "61" "54" "53" "51" "48" "33" "32" "16" "8" "6" "2" 
Union elements: 
"819" "818" "816" "814" "813" "810" "803" "801" "800" "799" "798" "797" "796" "795" "794" "793" "792" "791" "790" "789" "788" "786" "785" "783" "782" "781" "779" "776" "775" "773" "771" "769" "764" "761" "760" "758" "757" "754" "750" "749" "748" "746" "745" "744" "741" "738" "737" "734" "731" "727" "726" "725" "722" "719" "714" "710" "709" "706" "704" "698" "696" "690" "688" "687" "685" "684" "678" "672" "671" "667" "666" "665" "662" "661" "660" "657" "655" "654" "652" "651" "649" "648" "646" "643" "639" "638" "636" "635" "631" "630" "626" "619" "618" "616" "612" "611" "609" "608" "605" "604" "603" "602" "601" "599" "598" "596" "594" "591" "586" "584" "583" "582" "574" "571" "569" "568" "567" "566" "565" "563" "561" "556" "555" "544" "543" "542" "540" "539" "538" "537" "536" "534" "532" "531" "530" "528" "527" "525" "520" "519" "518" "517" "516" "515" "512" "506" "505" "504" "503" "501" "498" "496" "495" "494" "492" "487" "485" "482" "481" "480" "479" "477" "474" "473" "469" "467" "466" "465" "461" "460" "458" "456" "452" "450" "449" "448" "447" "446" "443" "442" "440" "436" "435" "434" "433" "430" "429" "428" "426" "425" "424" "423" "421" "419" "418" "417" "414" "410" "406" "402" "398" "395" "394" "393" "389" "384" "383" "381" "375" "374" "373" "368" "367" "365" "364" "363" "362" "361" "360" "359" "357" "356" "354" "352" "351" "349" "347" "341" "340" "336" "334" "332" "331" "330" "329" "323" "319" "314" "313" "312" "310" "306" "305" "300" "299" "297" "296" "295" "294" "292" "285" "282" "275" "272" "271" "268" "266" "265" "262" "259" "257" "255" "254" "251" "249" "246" "242" "240" "237" "236" "234" "232" "229" "227" "225" "223" "222" "215" "214" "211" "209" "205" "202" "201" "200" "199" "195" "194" "193" "192" "188" "185" "183" "180" "179" "168" "163" "161" "155" "154" "150" "147" "143" "140" "138" "137" "135" "133" "130" "128" "122" "121" "120" "115" "114" "113" "110" "102" "100" "94" "93" "91" "90" "86" "85" "83" "81" "75" "74" "73" "72" "69" "66" "62" "61" "60" "57" "56" "54" "53" "51" "50" "49" "48" "33" "32" "30" "27" "26" "24" "23" "19" "16" "8" "6" "5" "2" 

Redescription R80 Rules: 

Dist: 0 0 0 210 46
W1R: COT4TOTL >= 0.0 <= 4.0 AND MMSE >= 24.0 <= 30.0 AND CDMEMORY >= 0.5 <= 2.0 
W2R: TSTSTRNT >= -1.4437 <= 0.51851 
JS: 0.48484848484848486
p-value :1.6793503254675102E-9
Support intersection: 256
Support union: 528

Covered examples (intersection): 
"817" "816" "815" "814" "812" "809" "803" "799" "798" "796" "794" "793" "791" "788" "784" "781" "780" "777" "776" "775" "774" "773" "772" "771" "770" "768" "767" "766" "764" "763" "761" "758" "756" "754" "751" "749" "748" "746" "745" "741" "738" "737" "735" "734" "731" "727" "726" "723" "713" "712" "709" "706" "704" "700" "697" "696" "694" "692" "690" "687" "682" "670" "668" "653" "651" "648" "647" "646" "643" "642" "639" "638" "633" "623" "615" "614" "611" "608" "606" "605" "604" "600" "599" "595" "588" "586" "584" "577" "574" "572" "571" "567" "564" "561" "558" "555" "553" "548" "546" "543" "542" "537" "532" "530" "527" "525" "519" "518" "517" "515" "512" "511" "505" "503" "501" "498" "496" "495" "494" "493" "492" "485" "481" "480" "473" "471" "469" "468" "465" "453" "450" "447" "446" "432" "429" "427" "423" "418" "417" "415" "407" "400" "399" "397" "395" "394" "384" "383" "381" "380" "379" "378" "377" "375" "373" "367" "363" "361" "358" "355" "352" "351" "339" "336" "331" "330" "329" "328" "321" "319" "313" "312" "307" "300" "294" "285" "281" "276" "275" "271" "269" "266" "265" "262" "260" "259" "257" "255" "251" "249" "246" "242" "240" "237" "234" "229" "228" "227" "224" "223" "218" "215" "209" "205" "202" "201" "196" "193" "190" "189" "188" "187" "185" "183" "179" "172" "169" "164" "163" "161" "155" "148" "147" "145" "134" "131" "130" "125" "121" "120" "118" "114" "113" "96" "95" "93" "90" "85" "75" "72" "69" "68" "66" "54" "51" "48" "33" "31" "27" "26" "23" "19" "17" "8" "5" "3" 
Union elements: 
"818" "817" "816" "815" "814" "813" "812" "811" "809" "804" "803" "802" "800" "799" "798" "797" "796" "795" "794" "793" "792" "791" "790" "789" "788" "787" "784" "782" "781" "780" "779" "778" "777" "776" "775" "774" "773" "772" "771" "770" "769" "768" "767" "766" "765" "764" "763" "762" "761" "760" "758" "756" "754" "752" "751" "750" "749" "748" "746" "745" "741" "740" "739" "738" "737" "735" "734" "732" "731" "730" "729" "727" "726" "725" "723" "720" "718" "716" "713" "712" "711" "710" "709" "706" "704" "703" "701" "700" "698" "697" "696" "695" "694" "692" "690" "689" "687" "686" "684" "683" "682" "676" "675" "674" "673" "670" "669" "668" "667" "666" "665" "664" "663" "661" "659" "658" "656" "655" "653" "652" "651" "650" "648" "647" "646" "644" "643" "642" "641" "640" "639" "638" "637" "635" "634" "633" "630" "627" "626" "623" "622" "620" "619" "618" "617" "615" "614" "613" "612" "611" "610" "609" "608" "606" "605" "604" "601" "600" "599" "597" "596" "595" "594" "593" "591" "589" "588" "587" "586" "585" "584" "583" "579" "578" "577" "574" "572" "571" "570" "568" "567" "566" "565" "564" "562" "561" "558" "555" "554" "553" "548" "547" "546" "543" "542" "539" "538" "537" "534" "533" "532" "531" "530" "529" "528" "527" "525" "524" "522" "521" "519" "518" "517" "516" "515" "514" "512" "511" "507" "506" "505" "504" "503" "502" "501" "499" "498" "496" "495" "494" "493" "492" "490" "489" "486" "485" "484" "482" "481" "480" "479" "474" "473" "472" "471" "470" "469" "468" "467" "465" "463" "461" "460" "456" "455" "454" "453" "452" "451" "450" "449" "448" "447" "446" "442" "441" "436" "434" "433" "432" "430" "429" "428" "427" "423" "421" "418" "417" "415" "411" "410" "409" "407" "406" "404" "402" "400" "399" "398" "397" "395" "394" "392" "391" "389" "385" "384" "383" "382" "381" "380" "379" "378" "377" "376" "375" "373" "372" "370" "368" "367" "365" "364" "363" "361" "360" "359" "358" "357" "355" "354" "352" "351" "349" "348" "347" "345" "344" "340" "339" "338" "336" "333" "332" "331" "330" "329" "328" "327" "321" "319" "316" "314" "313" "312" "310" "307" "300" "299" "298" "296" "295" "294" "292" "290" "288" "285" "283" "281" "280" "279" "276" "275" "273" "272" "271" "269" "268" "266" "265" "264" "262" "260" "259" "257" "256" "255" "253" "251" "249" "247" "246" "245" "242" "240" "238" "237" "234" "232" "230" "229" "228" "227" "226" "224" "223" "222" "221" "218" "217" "216" "215" "214" "213" "211" "209" "208" "205" "202" "201" "199" "198" "196" "194" "193" "192" "190" "189" "188" "187" "186" "185" "183" "180" "179" "175" "174" "172" "170" "169" "168" "167" "166" "165" "164" "163" "162" "161" "157" "155" "154" "152" "150" "148" "147" "145" "143" "141" "137" "136" "134" "133" "132" "131" "130" "129" "128" "127" "126" "125" "122" "121" "120" "118" "114" "113" "111" "110" "108" "106" "104" "102" "101" "100" "98" "96" "95" "94" "93" "92" "91" "90" "88" "86" "85" "84" "83" "79" "75" "73" "72" "71" "69" "68" "67" "66" "62" "61" "56" "55" "54" "53" "51" "50" "49" "48" "45" "39" "38" "33" "31" "30" "27" "26" "24" "23" "22" "21" "19" "17" "15" "12" "9" "8" "7" "5" "3" "2" 

Redescription R81 Rules: 

Dist: 0 0 0 115 56
W1R: ADAS13 >= 19.0 <= 49.33 AND CDJUDGE >= 0.0 <= 0.5 
W2R: SPARE_AD >= 0.607866 <= 2.791977 AND WholeBrain >= 669364.0 <= 1163223.0 
JS: 0.4023529411764706
p-value :5.0095039227926463E-11
Support intersection: 171
Support union: 425

Covered examples (intersection): 
"819" "814" "800" "799" "797" "796" "794" "793" "791" "788" "767" "761" "751" "750" "749" "748" "746" "744" "738" "737" "734" "731" "726" "713" "710" "706" "698" "694" "690" "688" "687" "667" "661" "658" "655" "651" "647" "646" "627" "623" "611" "608" "602" "601" "599" "594" "588" "584" "583" "582" "577" "574" "567" "566" "565" "561" "558" "544" "543" "542" "539" "538" "537" "536" "532" "530" "528" "525" "524" "519" "518" "517" "516" "511" "503" "498" "492" "485" "484" "482" "481" "479" "474" "472" "471" "469" "467" "458" "447" "446" "435" "432" "428" "417" "406" "398" "397" "394" "393" "384" "368" "365" "361" "358" "352" "351" "347" "340" "331" "330" "319" "310" "307" "295" "294" "282" "275" "272" "268" "266" "265" "262" "259" "246" "242" "240" "236" "229" "227" "225" "223" "214" "209" "205" "202" "199" "196" "194" "193" "188" "168" "163" "155" "154" "148" "145" "137" "120" "113" "110" "100" "96" "93" "86" "69" "68" "57" "56" "54" "53" "51" "49" "48" "36" "33" "27" "26" "23" "19" "17" "5" 
Union elements: 
"819" "818" "817" "816" "814" "813" "812" "805" "800" "799" "798" "797" "796" "795" "794" "793" "792" "791" "790" "788" "786" "785" "784" "783" "782" "779" "777" "776" "774" "772" "771" "770" "768" "767" "766" "763" "762" "761" "759" "758" "757" "756" "754" "751" "750" "749" "748" "747" "746" "745" "744" "741" "740" "739" "738" "737" "734" "731" "729" "726" "725" "722" "719" "714" "713" "712" "710" "709" "708" "706" "704" "701" "700" "698" "697" "696" "694" "692" "690" "688" "687" "684" "678" "672" "671" "670" "668" "667" "665" "662" "661" "660" "658" "657" "655" "654" "651" "650" "648" "647" "646" "643" "642" "640" "639" "638" "636" "635" "633" "631" "630" "629" "627" "626" "623" "622" "620" "619" "618" "616" "615" "611" "608" "606" "605" "604" "603" "602" "601" "599" "597" "596" "595" "594" "593" "591" "588" "586" "584" "583" "582" "577" "574" "572" "569" "568" "567" "566" "565" "563" "561" "558" "556" "554" "544" "543" "542" "540" "539" "538" "537" "536" "534" "532" "531" "530" "528" "527" "525" "524" "521" "520" "519" "518" "517" "516" "515" "511" "506" "504" "503" "501" "499" "498" "496" "495" "494" "492" "486" "485" "484" "483" "482" "481" "480" "479" "478" "477" "476" "474" "473" "472" "471" "469" "468" "467" "465" "460" "458" "456" "452" "450" "449" "448" "447" "446" "436" "435" "434" "433" "432" "430" "429" "428" "426" "424" "423" "421" "419" "417" "415" "414" "410" "409" "407" "406" "402" "401" "399" "398" "397" "395" "394" "393" "389" "384" "383" "381" "377" "375" "374" "373" "372" "370" "368" "367" "365" "363" "362" "361" "359" "358" "357" "356" "354" "352" "351" "349" "347" "345" "341" "340" "339" "336" "333" "332" "331" "330" "328" "323" "321" "319" "317" "314" "312" "310" "307" "306" "299" "295" "294" "292" "287" "285" "282" "279" "276" "275" "272" "271" "268" "266" "265" "262" "261" "260" "259" "257" "255" "253" "251" "249" "246" "242" "240" "237" "236" "234" "232" "229" "227" "225" "224" "223" "222" "217" "215" "214" "211" "209" "208" "205" "202" "201" "200" "199" "196" "195" "194" "193" "192" "190" "188" "187" "185" "183" "180" "179" "175" "172" "169" "168" "163" "161" "157" "155" "154" "150" "148" "147" "145" "144" "143" "138" "137" "133" "132" "131" "130" "129" "125" "122" "121" "120" "119" "118" "115" "114" "113" "110" "106" "104" "102" "100" "96" "95" "94" "93" "91" "86" "83" "79" "75" "74" "73" "72" "69" "68" "67" "66" "62" "61" "60" "57" "56" "54" "53" "51" "50" "49" "48" "39" "36" "33" "27" "26" "24" "23" "19" "17" "8" "6" "5" "3" "2" 

Redescription R82 Rules: 

Dist: 0 0 0 242 41
W1R: MMSE >= 24.0 <= 30.0 AND CDMEMORY >= 0.5 <= 2.0 
W2R: TSTSTRNT >= -1.4437 <= 0.51851 AND T2TCV >= 1002.953 <= 1554.051 AND ICV >= 1116279.113909 <= 1772667.916261 
JS: 0.50355871886121
p-value :1.5568315192560078E-8
Support intersection: 283
Support union: 562

Covered examples (intersection): 
"817" "815" "814" "812" "809" "804" "803" "802" "799" "798" "796" "794" "793" "789" "787" "784" "782" "781" "777" "776" "774" "773" "772" "771" "770" "767" "766" "764" "763" "762" "761" "760" "758" "756" "754" "752" "748" "745" "741" "740" "738" "737" "735" "734" "732" "731" "729" "727" "726" "723" "720" "718" "713" "712" "711" "710" "709" "706" "704" "703" "701" "697" "696" "695" "694" "692" "690" "687" "675" "673" "670" "669" "668" "664" "663" "655" "653" "651" "648" "647" "646" "644" "642" "641" "639" "638" "637" "634" "633" "617" "615" "614" "612" "611" "610" "608" "606" "605" "604" "600" "599" "597" "595" "588" "587" "584" "572" "571" "567" "564" "562" "561" "555" "554" "543" "542" "539" "532" "530" "527" "525" "519" "518" "517" "516" "515" "514" "512" "507" "505" "503" "501" "496" "495" "494" "493" "492" "486" "485" "481" "480" "473" "471" "468" "455" "454" "450" "447" "446" "442" "441" "432" "430" "427" "423" "418" "417" "415" "411" "409" "407" "404" "402" "400" "399" "395" "394" "384" "383" "381" "379" "375" "373" "361" "352" "351" "349" "348" "340" "339" "338" "336" "333" "332" "331" "330" "329" "328" "321" "319" "316" "314" "313" "312" "307" "300" "294" "292" "290" "285" "281" "276" "275" "271" "269" "266" "265" "262" "260" "255" "253" "251" "247" "240" "238" "234" "227" "226" "223" "218" "216" "215" "209" "205" "201" "196" "193" "189" "188" "187" "185" "183" "179" "174" "172" "167" "164" "162" "161" "150" "148" "147" "145" "143" "137" "136" "134" "131" "128" "126" "125" "122" "121" "120" "118" "114" "106" "101" "98" "96" "93" "90" "88" "85" "83" "75" "72" "71" "68" "67" "66" "54" "51" "48" "33" "31" "26" "24" "23" "21" "8" "5" "3" 
Union elements: 
"820" "818" "817" "816" "815" "814" "813" "812" "811" "810" "809" "808" "807" "806" "804" "803" "802" "800" "799" "798" "797" "796" "795" "794" "793" "792" "791" "789" "788" "787" "784" "782" "781" "780" "779" "778" "777" "776" "775" "774" "773" "772" "771" "770" "769" "768" "767" "766" "765" "764" "763" "762" "761" "760" "759" "758" "756" "754" "752" "751" "750" "749" "748" "747" "746" "745" "741" "740" "739" "738" "737" "735" "734" "732" "731" "730" "729" "727" "726" "725" "723" "720" "718" "716" "713" "712" "711" "710" "709" "706" "704" "703" "702" "701" "700" "697" "696" "695" "694" "692" "691" "690" "687" "686" "684" "682" "676" "675" "674" "673" "670" "669" "668" "667" "666" "665" "664" "663" "661" "659" "658" "656" "655" "653" "652" "651" "650" "648" "647" "646" "644" "643" "642" "641" "640" "639" "638" "637" "635" "634" "633" "632" "631" "630" "627" "626" "624" "623" "622" "620" "619" "618" "617" "615" "614" "613" "612" "611" "610" "609" "608" "606" "605" "604" "601" "600" "599" "598" "597" "596" "595" "594" "593" "592" "591" "589" "588" "587" "586" "585" "584" "583" "579" "578" "577" "574" "572" "571" "570" "568" "567" "566" "565" "564" "562" "561" "558" "555" "554" "553" "548" "547" "546" "543" "542" "540" "539" "538" "537" "534" "533" "532" "531" "530" "529" "528" "527" "525" "524" "522" "521" "519" "518" "517" "516" "515" "514" "512" "511" "507" "506" "505" "504" "503" "502" "501" "499" "498" "496" "495" "494" "493" "492" "491" "490" "489" "486" "485" "484" "483" "482" "481" "480" "479" "474" "473" "472" "471" "470" "469" "468" "467" "465" "463" "461" "460" "456" "455" "454" "453" "452" "451" "450" "449" "448" "447" "446" "442" "441" "440" "436" "434" "433" "432" "430" "429" "428" "427" "423" "421" "418" "417" "415" "413" "412" "411" "410" "409" "407" "406" "404" "403" "402" "400" "399" "398" "397" "395" "394" "391" "389" "386" "385" "384" "383" "382" "381" "380" "379" "378" "377" "376" "375" "373" "372" "370" "368" "367" "365" "364" "363" "361" "360" "359" "358" "357" "355" "352" "351" "349" "348" "347" "345" "344" "342" "340" "339" "338" "336" "333" "332" "331" "330" "329" "328" "325" "321" "320" "319" "317" "316" "314" "313" "312" "307" "300" "299" "298" "297" "296" "295" "294" "292" "290" "285" "283" "281" "279" "277" "276" "275" "273" "272" "271" "269" "268" "266" "265" "264" "263" "262" "261" "260" "259" "258" "257" "256" "255" "253" "251" "250" "249" "247" "246" "245" "242" "240" "238" "237" "236" "235" "234" "232" "230" "229" "228" "227" "226" "224" "223" "222" "221" "220" "218" "217" "216" "215" "213" "211" "209" "208" "205" "204" "202" "201" "199" "198" "196" "194" "193" "192" "190" "189" "188" "187" "186" "185" "183" "180" "179" "174" "172" "170" "169" "168" "167" "166" "165" "164" "163" "162" "161" "159" "158" "157" "155" "154" "152" "150" "148" "147" "145" "144" "143" "141" "137" "136" "134" "132" "131" "130" "129" "128" "127" "126" "125" "124" "122" "121" "120" "119" "118" "114" "113" "112" "111" "110" "108" "106" "105" "104" "102" "101" "100" "98" "96" "95" "94" "93" "92" "91" "90" "89" "88" "86" "85" "84" "83" "79" "78" "76" "75" "73" "72" "71" "69" "68" "67" "66" "62" "61" "60" "56" "55" "54" "53" "51" "50" "49" "48" "45" "39" "38" "36" "33" "31" "30" "27" "26" "24" "23" "22" "21" "19" "17" "15" "12" "9" "8" "7" "5" "3" 

Redescription R83 Rules: 

Dist: 0 0 0 66 72
W1R: CO8FORST >= 0.0 <= 0.0 AND CDHOME >= 0.5 <= 2.0 
W2R: HMT15 >= 61.5 <= 84.3 AND SPARE_AD >= -0.062849 <= 2.791977 
JS: 0.35384615384615387
p-value :1.955233863704109E-9
Support intersection: 138
Support union: 390

Covered examples (intersection): 
"805" "796" "795" "791" "790" "788" "782" "779" "778" "776" "768" "759" "754" "750" "749" "745" "744" "740" "735" "731" "729" "722" "719" "718" "714" "697" "696" "694" "690" "673" "660" "652" "648" "643" "641" "640" "635" "626" "619" "609" "608" "605" "597" "596" "591" "587" "586" "583" "574" "566" "565" "563" "554" "553" "534" "531" "528" "520" "518" "507" "504" "496" "493" "467" "460" "449" "447" "440" "433" "429" "426" "423" "421" "413" "410" "401" "394" "384" "378" "377" "368" "367" "363" "362" "347" "340" "336" "329" "317" "314" "299" "287" "275" "268" "265" "259" "257" "251" "249" "246" "242" "236" "222" "218" "215" "214" "211" "200" "195" "192" "179" "136" "134" "133" "132" "130" "128" "120" "119" "114" "93" "90" "86" "74" "69" "66" "62" "61" "57" "54" "36" "33" "32" "30" "26" "23" "8" "2" 
Union elements: 
"819" "818" "816" "813" "812" "809" "805" "804" "803" "802" "801" "799" "798" "797" "796" "795" "794" "793" "792" "791" "790" "789" "788" "786" "785" "784" "783" "782" "780" "779" "778" "776" "773" "772" "770" "768" "765" "759" "758" "757" "754" "750" "749" "748" "746" "745" "744" "741" "740" "739" "737" "735" "732" "731" "730" "729" "726" "725" "723" "722" "720" "719" "718" "714" "710" "709" "706" "704" "702" "701" "698" "697" "696" "694" "692" "691" "690" "687" "684" "683" "678" "675" "674" "673" "672" "671" "668" "667" "666" "665" "661" "660" "657" "654" "653" "652" "651" "648" "647" "646" "643" "642" "641" "640" "636" "635" "631" "630" "626" "622" "620" "619" "617" "614" "612" "611" "609" "608" "606" "605" "604" "603" "601" "599" "598" "597" "596" "591" "587" "586" "585" "583" "577" "574" "572" "571" "566" "565" "564" "563" "562" "556" "555" "554" "553" "547" "542" "539" "538" "537" "536" "534" "532" "531" "528" "527" "524" "520" "519" "518" "517" "515" "514" "512" "507" "506" "505" "504" "499" "498" "496" "495" "494" "493" "492" "487" "486" "485" "482" "481" "479" "478" "477" "474" "472" "469" "467" "463" "460" "456" "453" "452" "449" "448" "447" "446" "443" "441" "440" "436" "435" "434" "433" "432" "429" "428" "426" "424" "423" "421" "419" "415" "413" "412" "411" "410" "404" "402" "401" "400" "399" "398" "397" "395" "394" "393" "389" "384" "381" "378" "377" "375" "373" "370" "368" "367" "365" "364" "363" "362" "361" "359" "354" "351" "349" "347" "345" "342" "341" "340" "338" "336" "333" "330" "329" "328" "320" "319" "317" "314" "312" "310" "299" "296" "295" "294" "287" "282" "279" "277" "275" "271" "268" "265" "263" "262" "260" "259" "257" "255" "253" "251" "250" "249" "246" "242" "240" "238" "237" "236" "234" "232" "229" "228" "227" "225" "222" "218" "216" "215" "214" "213" "211" "209" "205" "204" "200" "199" "196" "195" "194" "192" "189" "185" "183" "179" "175" "174" "170" "168" "167" "166" "164" "163" "162" "161" "155" "154" "150" "148" "147" "137" "136" "134" "133" "132" "131" "130" "128" "125" "122" "121" "120" "119" "118" "115" "114" "113" "112" "110" "104" "102" "96" "95" "94" "93" "91" "90" "89" "88" "86" "83" "75" "74" "72" "69" "66" "62" "61" "60" "57" "54" "53" "51" "50" "49" "36" "33" "32" "30" "27" "26" "23" "19" "16" "8" "6" "5" "3" "2" 

Redescription R84 Rules: 

Dist: 0 0 0 109 47
W1R: ADAS13 >= 19.0 <= 49.33 AND BCDROWSY >= 0.0 <= 0.0 AND CDJUDGE >= 0.0 <= 0.5 
W2R: SPARE_AD >= 0.607866 <= 2.791977 AND WholeBrain >= 669364.0 <= 1163223.0 
JS: 0.3795620437956204
p-value :3.783984237060167E-11
Support intersection: 156
Support union: 411

Covered examples (intersection): 
"819" "814" "800" "799" "797" "796" "794" "793" "791" "788" "767" "761" "751" "750" "749" "748" "746" "744" "738" "734" "731" "726" "713" "706" "698" "694" "690" "687" "667" "661" "658" "655" "651" "647" "646" "627" "623" "611" "608" "601" "599" "594" "588" "584" "583" "582" "577" "574" "567" "565" "561" "558" "543" "542" "539" "538" "537" "536" "532" "530" "528" "525" "524" "519" "518" "517" "511" "503" "498" "492" "485" "484" "482" "481" "474" "471" "469" "458" "447" "446" "435" "432" "428" "417" "406" "398" "397" "394" "393" "384" "368" "365" "361" "358" "352" "351" "347" "340" "330" "319" "310" "307" "295" "282" "275" "268" "266" "265" "262" "259" "246" "242" "240" "236" "229" "227" "225" "223" "214" "209" "205" "202" "199" "196" "194" "193" "188" "168" "163" "155" "154" "148" "145" "137" "120" "113" "110" "100" "96" "93" "86" "69" "68" "57" "56" "54" "53" "51" "48" "36" "27" "26" "23" "19" "17" "5" 
Union elements: 
"819" "818" "816" "814" "813" "812" "805" "800" "799" "798" "797" "796" "795" "794" "793" "792" "791" "790" "788" "786" "785" "784" "783" "782" "779" "777" "776" "774" "772" "771" "770" "768" "767" "766" "763" "762" "761" "759" "758" "757" "756" "754" "751" "750" "749" "748" "747" "746" "745" "744" "741" "740" "739" "738" "737" "734" "731" "729" "726" "725" "722" "719" "714" "713" "712" "710" "709" "708" "706" "704" "701" "698" "697" "696" "694" "692" "690" "688" "687" "684" "678" "672" "671" "670" "668" "667" "665" "662" "661" "660" "658" "657" "655" "654" "651" "650" "648" "647" "646" "643" "642" "640" "639" "638" "636" "635" "631" "630" "629" "627" "626" "623" "622" "619" "618" "616" "615" "611" "608" "606" "605" "604" "603" "602" "601" "599" "597" "596" "595" "594" "593" "591" "588" "586" "584" "583" "582" "577" "574" "572" "569" "568" "567" "566" "565" "563" "561" "558" "556" "554" "544" "543" "542" "540" "539" "538" "537" "536" "532" "531" "530" "528" "525" "524" "521" "520" "519" "518" "517" "516" "515" "511" "506" "504" "503" "501" "499" "498" "495" "494" "492" "486" "485" "484" "482" "481" "480" "479" "478" "477" "476" "474" "473" "472" "471" "469" "468" "467" "465" "460" "458" "456" "452" "450" "449" "448" "447" "446" "436" "435" "434" "433" "432" "430" "428" "426" "424" "423" "421" "419" "417" "415" "414" "410" "409" "407" "406" "402" "401" "399" "398" "397" "395" "394" "393" "389" "384" "383" "381" "377" "375" "374" "373" "372" "370" "368" "367" "365" "363" "362" "361" "359" "358" "357" "356" "354" "352" "351" "349" "347" "345" "341" "340" "339" "336" "333" "332" "331" "330" "328" "323" "321" "319" "317" "314" "312" "310" "307" "306" "299" "295" "294" "292" "287" "285" "282" "279" "276" "275" "272" "271" "268" "266" "265" "262" "261" "260" "259" "257" "255" "253" "251" "249" "246" "242" "240" "237" "236" "234" "232" "229" "227" "225" "224" "223" "217" "215" "214" "211" "209" "208" "205" "202" "201" "200" "199" "196" "195" "194" "193" "190" "188" "187" "185" "183" "180" "179" "175" "172" "169" "168" "163" "161" "157" "155" "154" "150" "148" "147" "145" "144" "143" "138" "137" "133" "132" "131" "130" "129" "125" "122" "121" "120" "119" "118" "115" "114" "113" "110" "106" "104" "102" "100" "96" "94" "93" "91" "86" "83" "79" "75" "74" "73" "69" "68" "67" "66" "62" "61" "57" "56" "54" "53" "51" "50" "49" "48" "39" "36" "33" "27" "26" "24" "23" "19" "17" "8" "6" "5" "3" "2" 

Redescription R85 Rules: 

Dist: 0 0 0 286 80
W1R: CDMEMORY >= 0.5 <= 2.0 
W2R: TSTSTRNT >= -1.4437 <= 0.51851 AND ICV >= 1116279.113909 <= 1772667.916261 
JS: 0.5772870662460567
p-value :1.446685387040958E-7
Support intersection: 366
Support union: 634

Covered examples (intersection): 
"818" "817" "815" "814" "812" "809" "804" "803" "802" "799" "798" "796" "794" "793" "791" "789" "787" "784" "782" "781" "780" "779" "778" "777" "776" "774" "773" "772" "771" "770" "768" "767" "766" "764" "763" "762" "761" "760" "758" "756" "754" "752" "749" "748" "746" "745" "741" "740" "738" "737" "735" "734" "732" "731" "730" "729" "727" "726" "725" "723" "720" "718" "713" "712" "711" "710" "709" "706" "704" "703" "701" "700" "698" "697" "696" "695" "694" "692" "690" "687" "682" "675" "674" "673" "670" "669" "668" "666" "664" "663" "661" "656" "655" "653" "651" "648" "647" "646" "644" "643" "642" "641" "640" "639" "638" "637" "635" "634" "633" "623" "620" "619" "618" "617" "615" "614" "612" "611" "610" "609" "608" "606" "605" "604" "600" "599" "597" "595" "594" "588" "587" "586" "584" "574" "572" "571" "567" "564" "562" "561" "558" "555" "554" "546" "543" "542" "539" "537" "532" "530" "527" "525" "519" "518" "517" "516" "515" "514" "512" "511" "507" "506" "505" "503" "501" "499" "498" "496" "495" "494" "493" "492" "486" "485" "481" "480" "479" "473" "472" "471" "469" "468" "460" "456" "455" "454" "450" "448" "447" "446" "442" "441" "434" "432" "430" "427" "423" "421" "418" "417" "415" "411" "410" "409" "407" "404" "402" "400" "399" "397" "395" "394" "384" "383" "381" "379" "377" "375" "373" "365" "363" "361" "359" "358" "352" "351" "349" "348" "347" "340" "339" "338" "336" "333" "332" "331" "330" "329" "328" "321" "319" "316" "314" "313" "312" "310" "307" "300" "299" "294" "292" "290" "285" "281" "279" "276" "275" "272" "271" "269" "266" "265" "262" "260" "257" "255" "253" "251" "247" "246" "245" "240" "238" "234" "232" "229" "228" "227" "226" "224" "223" "218" "216" "215" "214" "211" "209" "205" "201" "196" "193" "190" "189" "188" "187" "185" "183" "180" "179" "174" "172" "170" "167" "166" "164" "162" "161" "155" "154" "150" "148" "147" "145" "143" "137" "136" "134" "132" "131" "129" "128" "126" "125" "122" "121" "120" "118" "114" "113" "106" "101" "98" "96" "95" "94" "93" "90" "88" "86" "85" "83" "75" "72" "71" "68" "67" "66" "62" "61" "54" "53" "51" "48" "39" "33" "31" "27" "26" "24" "23" "21" "19" "17" "8" "5" "3" 
Union elements: 
"820" "819" "818" "817" "816" "815" "814" "813" "812" "811" "810" "809" "808" "807" "806" "805" "804" "803" "802" "801" "800" "799" "798" "797" "796" "795" "794" "793" "792" "791" "790" "789" "788" "787" "786" "785" "784" "783" "782" "781" "780" "779" "778" "777" "776" "775" "774" "773" "772" "771" "770" "769" "768" "767" "766" "765" "764" "763" "762" "761" "760" "759" "758" "757" "756" "754" "752" "751" "750" "749" "748" "747" "746" "745" "744" "741" "740" "739" "738" "737" "735" "734" "732" "731" "730" "729" "727" "726" "725" "723" "722" "720" "719" "718" "716" "714" "713" "712" "711" "710" "709" "706" "704" "703" "702" "701" "700" "698" "697" "696" "695" "694" "692" "691" "690" "689" "688" "687" "686" "684" "683" "682" "678" "676" "675" "674" "673" "672" "671" "670" "669" "668" "667" "666" "665" "664" "663" "662" "661" "660" "659" "658" "657" "656" "655" "654" "653" "652" "651" "650" "648" "647" "646" "644" "643" "642" "641" "640" "639" "638" "637" "636" "635" "634" "633" "632" "631" "630" "627" "626" "624" "623" "622" "620" "619" "618" "617" "616" "615" "614" "613" "612" "611" "610" "609" "608" "606" "605" "604" "603" "602" "601" "600" "599" "598" "597" "596" "595" "594" "593" "592" "591" "589" "588" "587" "586" "585" "584" "583" "582" "579" "578" "577" "574" "572" "571" "570" "569" "568" "567" "566" "565" "564" "563" "562" "561" "558" "556" "555" "554" "553" "548" "547" "546" "545" "544" "543" "542" "540" "539" "538" "537" "536" "534" "533" "532" "531" "530" "529" "528" "527" "525" "524" "522" "521" "520" "519" "518" "517" "516" "515" "514" "512" "511" "507" "506" "505" "504" "503" "502" "501" "499" "498" "496" "495" "494" "493" "492" "491" "490" "489" "486" "485" "484" "483" "482" "481" "480" "479" "477" "474" "473" "472" "471" "470" "469" "468" "467" "466" "465" "463" "461" "460" "458" "456" "455" "454" "453" "452" "451" "450" "449" "448" "447" "446" "443" "442" "441" "440" "436" "435" "434" "433" "432" "430" "429" "428" "427" "426" "424" "423" "421" "419" "418" "417" "415" "414" "413" "412" "411" "410" "409" "407" "406" "404" "403" "402" "401" "400" "399" "398" "397" "395" "394" "393" "391" "389" "386" "385" "384" "383" "382" "381" "380" "379" "378" "377" "376" "375" "374" "373" "372" "370" "368" "367" "365" "364" "363" "362" "361" "360" "359" "358" "357" "355" "354" "352" "351" "349" "348" "347" "345" "344" "342" "341" "340" "339" "338" "336" "333" "332" "331" "330" "329" "328" "327" "325" "323" "321" "320" "319" "317" "316" "314" "313" "312" "310" "307" "306" "300" "299" "298" "297" "296" "295" "294" "292" "290" "288" "287" "285" "283" "282" "281" "280" "279" "277" "276" "275" "273" "272" "271" "269" "268" "266" "265" "264" "263" "262" "261" "260" "259" "258" "257" "256" "255" "253" "251" "250" "249" "247" "246" "245" "242" "240" "238" "237" "236" "235" "234" "232" "230" "229" "228" "227" "226" "225" "224" "223" "222" "221" "220" "218" "217" "216" "215" "214" "213" "211" "209" "208" "205" "204" "202" "201" "200" "199" "198" "196" "195" "194" "193" "192" "190" "189" "188" "187" "186" "185" "183" "180" "179" "175" "174" "172" "170" "169" "168" "167" "166" "165" "164" "163" "162" "161" "159" "158" "157" "155" "154" "152" "150" "148" "147" "145" "144" "143" "141" "138" "137" "136" "134" "133" "132" "131" "130" "129" "128" "127" "126" "125" "124" "122" "121" "120" "119" "118" "115" "114" "113" "112" "111" "110" "108" "106" "105" "104" "102" "101" "100" "98" "96" "95" "94" "93" "92" "91" "90" "89" "88" "86" "85" "84" "83" "79" "78" "76" "75" "74" "73" "72" "71" "69" "68" "67" "66" "62" "61" "60" "57" "56" "55" "54" "53" "51" "50" "49" "48" "45" "39" "38" "36" "33" "32" "31" "30" "27" "26" "24" "23" "22" "21" "19" "17" "16" "15" "12" "9" "8" "7" "6" "5" "3" "2" 

Redescription R86 Rules: 

Dist: 0 0 0 191 27
W1R: COT4TOTL >= 0.0 <= 4.0 AND MMSE >= 24.0 <= 30.0 AND BCDRYMTH >= 0.0 <= 0.0 AND CDHOME >= 0.0 <= 0.5 AND CDMEMORY >= 0.5 <= 2.0 
W2R: TSTSTRNT >= -1.4437 <= 0.51851 
JS: 0.4316831683168317
p-value :1.5006448306209563E-9
Support intersection: 218
Support union: 505

Covered examples (intersection): 
"816" "814" "812" "809" "799" "798" "796" "794" "793" "791" "788" "784" "780" "777" "776" "775" "772" "770" "768" "767" "766" "764" "763" "758" "756" "754" "751" "749" "748" "746" "745" "738" "735" "734" "731" "727" "726" "723" "713" "712" "709" "706" "704" "700" "697" "696" "694" "692" "690" "687" "682" "670" "668" "653" "651" "648" "647" "646" "643" "639" "638" "633" "623" "615" "614" "611" "608" "606" "604" "600" "599" "595" "588" "586" "584" "577" "574" "572" "571" "567" "564" "561" "558" "553" "548" "546" "543" "542" "537" "532" "530" "527" "525" "519" "518" "517" "515" "512" "511" "505" "501" "498" "496" "495" "494" "493" "492" "481" "480" "473" "471" "469" "468" "447" "446" "432" "429" "427" "418" "415" "407" "400" "399" "397" "394" "384" "383" "381" "380" "379" "378" "377" "375" "373" "367" "363" "361" "358" "355" "352" "351" "339" "330" "328" "321" "319" "313" "307" "300" "294" "281" "276" "275" "271" "269" "266" "262" "260" "259" "257" "251" "249" "246" "242" "240" "237" "234" "229" "228" "227" "224" "223" "218" "209" "202" "201" "196" "190" "189" "188" "187" "183" "179" "172" "169" "164" "161" "155" "148" "145" "134" "131" "130" "121" "120" "118" "114" "113" "96" "95" "90" "85" "75" "72" "69" "68" "54" "51" "48" "33" "31" "27" "26" "23" "19" "17" "5" "3" 
Union elements: 
"818" "817" "816" "815" "814" "813" "812" "811" "809" "804" "803" "802" "800" "799" "798" "797" "796" "794" "793" "791" "790" "789" "788" "787" "784" "782" "781" "780" "779" "778" "777" "776" "775" "774" "773" "772" "771" "770" "768" "767" "766" "765" "764" "763" "762" "761" "760" "758" "756" "754" "752" "751" "749" "748" "746" "745" "741" "740" "738" "737" "735" "734" "732" "731" "730" "729" "727" "726" "725" "723" "720" "718" "716" "713" "712" "711" "710" "709" "706" "704" "703" "701" "700" "698" "697" "696" "695" "694" "692" "690" "689" "687" "686" "683" "682" "676" "675" "674" "673" "670" "669" "668" "667" "666" "665" "664" "663" "661" "659" "658" "656" "655" "653" "652" "651" "650" "648" "647" "646" "644" "643" "642" "641" "640" "639" "638" "637" "635" "634" "633" "630" "627" "623" "622" "620" "619" "618" "617" "615" "614" "613" "612" "611" "610" "609" "608" "606" "605" "604" "601" "600" "599" "597" "595" "594" "593" "591" "589" "588" "587" "586" "585" "584" "583" "579" "578" "577" "574" "572" "571" "570" "567" "566" "565" "564" "562" "561" "558" "555" "554" "553" "548" "547" "546" "543" "542" "539" "538" "537" "533" "532" "530" "529" "528" "527" "525" "524" "522" "521" "519" "518" "517" "516" "515" "514" "512" "511" "507" "506" "505" "503" "502" "501" "499" "498" "496" "495" "494" "493" "492" "490" "489" "486" "485" "484" "481" "480" "479" "474" "473" "472" "471" "470" "469" "468" "467" "465" "463" "460" "456" "455" "454" "453" "451" "450" "448" "447" "446" "442" "441" "434" "432" "430" "429" "428" "427" "423" "421" "418" "417" "415" "411" "410" "409" "407" "404" "402" "400" "399" "398" "397" "395" "394" "392" "391" "385" "384" "383" "382" "381" "380" "379" "378" "377" "376" "375" "373" "372" "370" "367" "365" "364" "363" "361" "360" "359" "358" "357" "355" "354" "352" "351" "349" "348" "347" "345" "344" "340" "339" "338" "336" "333" "332" "331" "330" "329" "328" "327" "321" "319" "316" "314" "313" "312" "310" "307" "300" "299" "298" "296" "295" "294" "292" "290" "288" "285" "283" "281" "280" "279" "276" "275" "273" "272" "271" "269" "268" "266" "265" "264" "262" "260" "259" "257" "256" "255" "253" "251" "249" "247" "246" "245" "242" "240" "238" "237" "234" "232" "230" "229" "228" "227" "226" "224" "223" "222" "221" "218" "217" "216" "215" "214" "211" "209" "208" "205" "202" "201" "199" "198" "196" "194" "193" "192" "190" "189" "188" "187" "186" "185" "183" "180" "179" "175" "174" "172" "170" "169" "168" "167" "166" "165" "164" "163" "162" "161" "157" "155" "154" "152" "150" "148" "147" "145" "143" "141" "137" "136" "134" "133" "132" "131" "130" "129" "128" "127" "126" "125" "122" "121" "120" "118" "114" "113" "111" "108" "106" "104" "102" "101" "100" "98" "96" "95" "94" "93" "92" "91" "90" "88" "86" "85" "84" "83" "79" "75" "73" "72" "71" "69" "68" "67" "66" "62" "61" "56" "55" "54" "53" "51" "50" "49" "48" "45" "39" "38" "33" "31" "30" "27" "26" "24" "23" "22" "21" "19" "17" "15" "12" "9" "8" "7" "5" "3" "2" 

Redescription R87 Rules: 

Dist: 0 0 0 95 33
W1R: ADAS13 >= 19.0 <= 49.33 AND CDJUDGE >= 0.0 <= 0.5 
W2R: SPARE_AD >= 0.607866 <= 2.791977 AND WholeBrain >= 669364.0 <= 1163223.0 AND INSLGFBP >= 1.5563 <= 2.24797 
JS: 0.3575418994413408
p-value :1.0142797712830998E-10
Support intersection: 128
Support union: 358

Covered examples (intersection): 
"814" "800" "799" "796" "794" "793" "791" "788" "767" "761" "751" "750" "749" "748" "746" "738" "737" "734" "731" "726" "713" "706" "698" "694" "690" "687" "667" "661" "655" "651" "647" "646" "627" "623" "611" "608" "602" "601" "594" "588" "584" "577" "574" "567" "561" "543" "542" "539" "538" "537" "532" "530" "528" "525" "524" "519" "518" "517" "516" "511" "503" "498" "492" "485" "484" "481" "479" "472" "471" "469" "447" "446" "432" "417" "397" "394" "384" "365" "361" "352" "351" "347" "340" "331" "330" "310" "307" "295" "294" "275" "272" "268" "266" "265" "262" "259" "242" "240" "236" "229" "227" "223" "214" "209" "205" "202" "199" "196" "193" "168" "163" "155" "154" "148" "145" "137" "120" "113" "110" "93" "86" "68" "56" "54" "53" "48" "23" "17" 
Union elements: 
"819" "818" "817" "816" "814" "812" "805" "800" "799" "798" "797" "796" "795" "794" "793" "791" "790" "788" "785" "784" "782" "779" "777" "776" "774" "772" "771" "770" "768" "767" "766" "763" "762" "761" "759" "758" "757" "756" "754" "751" "750" "749" "748" "747" "746" "745" "744" "741" "740" "738" "737" "734" "731" "729" "726" "725" "713" "712" "710" "709" "706" "704" "700" "698" "694" "692" "690" "688" "687" "672" "670" "668" "667" "661" "658" "655" "654" "651" "648" "647" "646" "643" "642" "640" "639" "638" "635" "633" "630" "629" "627" "623" "620" "619" "618" "616" "615" "611" "608" "606" "605" "604" "602" "601" "599" "597" "596" "595" "594" "593" "591" "588" "586" "584" "583" "582" "577" "574" "572" "567" "566" "565" "561" "558" "554" "544" "543" "542" "540" "539" "538" "537" "536" "534" "532" "530" "528" "527" "525" "524" "521" "519" "518" "517" "516" "515" "511" "506" "503" "501" "498" "496" "495" "494" "492" "486" "485" "484" "483" "482" "481" "480" "479" "476" "474" "473" "472" "471" "469" "468" "467" "465" "460" "458" "456" "450" "448" "447" "446" "435" "434" "433" "432" "430" "429" "428" "424" "423" "421" "417" "414" "410" "407" "406" "402" "399" "398" "397" "395" "394" "393" "389" "384" "383" "381" "377" "375" "373" "372" "368" "367" "365" "363" "361" "359" "358" "357" "354" "352" "351" "349" "347" "345" "340" "339" "336" "333" "332" "331" "330" "328" "321" "319" "317" "314" "312" "310" "307" "299" "295" "294" "292" "285" "282" "279" "276" "275" "272" "271" "268" "266" "265" "262" "261" "260" "259" "257" "255" "253" "251" "249" "246" "242" "240" "237" "236" "234" "232" "229" "227" "225" "224" "223" "222" "217" "215" "214" "211" "209" "208" "205" "202" "201" "199" "196" "194" "193" "192" "190" "188" "187" "185" "183" "180" "179" "175" "172" "168" "163" "161" "157" "155" "154" "150" "148" "145" "137" "133" "132" "131" "130" "129" "125" "121" "120" "118" "114" "113" "110" "106" "104" "102" "100" "96" "95" "94" "93" "91" "86" "79" "75" "72" "69" "68" "67" "62" "61" "60" "57" "56" "54" "53" "51" "50" "49" "48" "39" "36" "33" "27" "26" "23" "19" "17" "8" "5" "3" "2" 

Redescription R88 Rules: 

Dist: 0 0 0 192 41
W1R: COT4TOTL >= 0.0 <= 4.0 AND MMSE >= 24.0 <= 30.0 AND CDMEMORY >= 0.5 <= 2.0 
W2R: TSTSTRNT >= -1.4437 <= 0.51851 AND ICV >= 1116279.113909 <= 1772667.916261 
JS: 0.4568627450980392
p-value :1.202946342537814E-8
Support intersection: 233
Support union: 510

Covered examples (intersection): 
"817" "815" "814" "812" "809" "803" "799" "798" "796" "794" "793" "791" "784" "781" "780" "777" "776" "774" "773" "772" "771" "770" "768" "767" "766" "764" "763" "761" "758" "756" "754" "749" "748" "746" "745" "741" "738" "737" "735" "734" "731" "727" "726" "723" "713" "712" "709" "706" "704" "700" "697" "696" "694" "692" "690" "687" "682" "670" "668" "653" "651" "648" "647" "646" "643" "642" "639" "638" "633" "623" "615" "614" "611" "608" "606" "605" "604" "600" "599" "595" "588" "586" "584" "574" "572" "571" "567" "564" "561" "558" "555" "546" "543" "542" "537" "532" "530" "527" "525" "519" "518" "517" "515" "512" "511" "505" "503" "501" "498" "496" "495" "494" "493" "492" "485" "481" "480" "473" "471" "469" "468" "450" "447" "446" "432" "427" "423" "418" "417" "415" "407" "400" "399" "397" "395" "394" "384" "383" "381" "379" "377" "375" "373" "363" "361" "358" "352" "351" "339" "336" "331" "330" "329" "328" "321" "319" "313" "312" "307" "300" "294" "285" "281" "276" "275" "271" "269" "266" "265" "262" "260" "257" "255" "251" "246" "240" "234" "229" "228" "227" "224" "223" "218" "215" "209" "205" "201" "196" "193" "190" "189" "188" "187" "185" "183" "179" "172" "164" "161" "155" "148" "147" "145" "134" "131" "125" "121" "120" "118" "114" "113" "96" "95" "93" "90" "85" "75" "72" "68" "66" "54" "51" "48" "33" "31" "27" "26" "23" "19" "17" "8" "5" "3" 
Union elements: 
"818" "817" "816" "815" "814" "813" "812" "809" "804" "803" "802" "800" "799" "798" "797" "796" "795" "794" "793" "792" "791" "789" "788" "787" "784" "782" "781" "780" "779" "778" "777" "776" "775" "774" "773" "772" "771" "770" "769" "768" "767" "766" "764" "763" "762" "761" "760" "758" "756" "754" "752" "751" "750" "749" "748" "746" "745" "741" "740" "739" "738" "737" "735" "734" "732" "731" "730" "729" "727" "726" "725" "723" "720" "718" "716" "713" "712" "711" "710" "709" "706" "704" "703" "701" "700" "698" "697" "696" "695" "694" "692" "690" "689" "687" "686" "684" "683" "682" "676" "675" "674" "673" "670" "669" "668" "667" "666" "665" "664" "663" "661" "659" "658" "656" "655" "653" "652" "651" "650" "648" "647" "646" "644" "643" "642" "641" "640" "639" "638" "637" "635" "634" "633" "630" "627" "626" "623" "622" "620" "619" "618" "617" "615" "614" "612" "611" "610" "609" "608" "606" "605" "604" "601" "600" "599" "597" "596" "595" "594" "593" "591" "588" "587" "586" "584" "583" "579" "578" "577" "574" "572" "571" "570" "568" "567" "566" "565" "564" "562" "561" "558" "555" "554" "553" "548" "546" "543" "542" "539" "538" "537" "534" "533" "532" "531" "530" "529" "528" "527" "525" "524" "521" "519" "518" "517" "516" "515" "514" "512" "511" "507" "506" "505" "504" "503" "502" "501" "499" "498" "496" "495" "494" "493" "492" "490" "486" "485" "484" "482" "481" "480" "479" "474" "473" "472" "471" "470" "469" "468" "467" "465" "463" "461" "460" "456" "455" "454" "453" "452" "451" "450" "449" "448" "447" "446" "442" "441" "436" "434" "433" "432" "430" "429" "428" "427" "423" "421" "418" "417" "415" "411" "410" "409" "407" "406" "404" "402" "400" "399" "398" "397" "395" "394" "391" "389" "385" "384" "383" "382" "381" "380" "379" "378" "377" "376" "375" "373" "372" "370" "368" "367" "365" "364" "363" "361" "360" "359" "358" "357" "355" "352" "351" "349" "348" "347" "344" "340" "339" "338" "336" "333" "332" "331" "330" "329" "328" "327" "321" "319" "316" "314" "313" "312" "310" "307" "300" "299" "298" "296" "295" "294" "292" "290" "288" "285" "283" "281" "280" "279" "276" "275" "273" "272" "271" "269" "268" "266" "265" "264" "262" "260" "259" "257" "256" "255" "253" "251" "249" "247" "246" "245" "242" "240" "238" "237" "234" "232" "229" "228" "227" "226" "224" "223" "221" "218" "217" "216" "215" "214" "213" "211" "209" "208" "205" "202" "201" "199" "198" "196" "194" "193" "192" "190" "189" "188" "187" "186" "185" "183" "180" "179" "174" "172" "170" "169" "168" "167" "166" "165" "164" "163" "162" "161" "157" "155" "154" "152" "150" "148" "147" "145" "143" "141" "137" "136" "134" "132" "131" "130" "129" "128" "127" "126" "125" "122" "121" "120" "118" "114" "113" "111" "110" "108" "106" "102" "101" "100" "98" "96" "95" "94" "93" "92" "91" "90" "88" "86" "85" "84" "83" "79" "75" "73" "72" "71" "69" "68" "67" "66" "62" "61" "56" "55" "54" "53" "51" "50" "49" "48" "45" "39" "38" "33" "31" "30" "27" "26" "24" "23" "22" "21" "19" "17" "15" "12" "9" "8" "7" "5" "3" 

Redescription R89 Rules: 

Dist: 0 0 0 22 90
W1R: RAVLTPercForgetting >= 50.0 <= 100.0 AND CDMEMORY >= 1.0 <= 2.0 
W2R: SPARE_AD >= -0.741549 <= 2.791977 AND Entorhinal >= 1426.0 <= 3166.0 
JS: 0.32941176470588235
p-value :3.499228684589184E-10
Support intersection: 112
Support union: 340

Covered examples (intersection): 
"819" "799" "798" "785" "783" "779" "757" "750" "746" "745" "744" "737" "726" "722" "719" "698" "678" "672" "666" "662" "660" "654" "652" "651" "639" "635" "630" "619" "616" "605" "603" "602" "601" "596" "594" "591" "582" "569" "566" "563" "556" "544" "543" "532" "531" "530" "520" "517" "515" "506" "504" "503" "481" "479" "467" "466" "456" "452" "450" "449" "443" "435" "433" "424" "423" "410" "406" "393" "389" "368" "365" "362" "361" "354" "352" "347" "341" "340" "336" "332" "331" "323" "313" "310" "294" "285" "282" "272" "265" "234" "232" "225" "215" "199" "194" "154" "138" "133" "115" "91" "86" "74" "73" "62" "61" "53" "48" "32" "16" "8" "6" "2" 
Union elements: 
"819" "818" "816" "814" "813" "810" "805" "803" "801" "800" "799" "798" "797" "796" "795" "794" "792" "791" "790" "789" "788" "786" "785" "784" "783" "779" "776" "775" "773" "771" "770" "769" "768" "765" "764" "761" "760" "758" "757" "756" "754" "750" "749" "748" "746" "745" "744" "739" "738" "737" "734" "731" "727" "726" "725" "722" "719" "714" "713" "709" "706" "704" "698" "696" "690" "688" "687" "685" "684" "682" "678" "672" "667" "666" "665" "662" "660" "658" "657" "655" "654" "652" "651" "649" "646" "639" "638" "636" "635" "631" "630" "626" "623" "619" "618" "616" "612" "605" "604" "603" "602" "601" "599" "598" "596" "594" "591" "587" "586" "584" "583" "582" "579" "574" "571" "569" "568" "567" "566" "565" "563" "561" "556" "555" "544" "543" "542" "540" "539" "537" "536" "532" "531" "530" "527" "520" "519" "517" "516" "515" "512" "506" "505" "504" "503" "501" "496" "495" "492" "487" "485" "483" "481" "480" "479" "477" "473" "472" "469" "467" "466" "465" "461" "460" "458" "456" "452" "450" "449" "448" "447" "446" "443" "442" "440" "436" "435" "434" "433" "430" "429" "428" "426" "425" "424" "423" "419" "418" "417" "410" "406" "402" "398" "395" "394" "393" "389" "384" "383" "381" "375" "374" "373" "368" "367" "365" "364" "362" "361" "360" "359" "357" "356" "354" "352" "351" "349" "347" "341" "340" "336" "334" "333" "332" "331" "330" "329" "323" "321" "317" "316" "314" "313" "312" "310" "306" "305" "299" "297" "296" "295" "294" "292" "287" "285" "282" "272" "271" "268" "266" "265" "262" "257" "255" "254" "251" "249" "246" "240" "237" "236" "234" "232" "229" "227" "225" "223" "222" "215" "213" "211" "209" "205" "202" "201" "200" "199" "195" "194" "193" "189" "188" "185" "183" "180" "175" "168" "163" "161" "154" "150" "147" "143" "140" "138" "137" "135" "134" "133" "132" "128" "122" "121" "115" "114" "113" "110" "102" "100" "96" "94" "93" "91" "90" "86" "85" "83" "81" "75" "74" "73" "66" "62" "61" "56" "54" "53" "51" "50" "49" "48" "33" "32" "27" "24" "16" "8" "6" "5" "2" 

Redescription R90 Rules: 

Dist: 0 0 0 71 40
W1R: ADAS13 >= 20.0 <= 54.67 
W2R: HBEGFGF >= 1.79934 <= 2.74036 AND SPARE_AD >= 0.393338 <= 2.772712 AND BMP6 >= 0.59106 <= 1.96379 AND TSH >= -0.11351 <= 1.07918 AND INSLGFBP >= 1.5563 <= 2.45484 
JS: 0.29365079365079366
p-value :4.4008600097456E-9
Support intersection: 111
Support union: 378

Covered examples (intersection): 
"818" "799" "798" "796" "793" "791" "788" "782" "779" "761" "756" "749" "748" "734" "710" "706" "690" "661" "654" "647" "646" "635" "623" "619" "618" "616" "611" "608" "602" "599" "594" "591" "588" "584" "577" "574" "567" "561" "543" "542" "539" "532" "530" "528" "525" "524" "519" "518" "517" "503" "501" "496" "495" "492" "485" "481" "479" "471" "465" "460" "456" "434" "432" "423" "421" "414" "410" "395" "384" "383" "363" "354" "351" "347" "336" "331" "330" "329" "321" "319" "312" "307" "299" "295" "272" "265" "260" "255" "246" "242" "232" "227" "223" "222" "214" "201" "185" "137" "130" "113" "110" "75" "72" "68" "30" "23" "19" "17" "16" "5" "2" 
Union elements: 
"819" "818" "817" "816" "814" "808" "807" "803" "801" "800" "799" "798" "797" "796" "795" "794" "793" "792" "791" "790" "788" "786" "785" "783" "782" "781" "779" "777" "776" "775" "774" "773" "771" "770" "769" "767" "766" "764" "763" "762" "761" "759" "757" "756" "754" "751" "750" "749" "748" "746" "745" "744" "741" "740" "738" "737" "735" "734" "731" "729" "726" "725" "722" "719" "714" "713" "712" "710" "709" "706" "704" "700" "698" "694" "692" "690" "688" "687" "684" "678" "673" "672" "671" "670" "667" "662" "661" "660" "658" "657" "655" "654" "652" "651" "648" "647" "646" "643" "639" "636" "635" "633" "630" "629" "627" "626" "623" "620" "619" "618" "616" "615" "611" "609" "608" "605" "604" "603" "602" "601" "599" "597" "596" "594" "593" "591" "588" "584" "583" "582" "577" "574" "569" "568" "567" "566" "565" "563" "561" "558" "556" "554" "544" "543" "542" "539" "538" "537" "536" "534" "532" "531" "530" "528" "527" "525" "524" "520" "519" "518" "517" "515" "506" "504" "503" "501" "498" "496" "495" "494" "492" "485" "484" "482" "481" "480" "479" "477" "474" "473" "472" "471" "469" "467" "466" "465" "461" "460" "458" "456" "452" "450" "449" "448" "447" "446" "443" "436" "435" "434" "433" "432" "429" "428" "426" "424" "423" "421" "419" "415" "414" "410" "407" "406" "404" "399" "398" "397" "395" "394" "393" "389" "384" "383" "381" "375" "374" "370" "368" "367" "365" "363" "362" "361" "359" "358" "357" "354" "352" "351" "347" "342" "341" "340" "339" "336" "333" "331" "330" "329" "323" "321" "319" "313" "312" "310" "307" "300" "299" "297" "295" "294" "292" "285" "282" "279" "276" "275" "272" "268" "266" "265" "262" "260" "259" "255" "253" "251" "249" "246" "242" "240" "237" "236" "234" "232" "229" "227" "225" "224" "223" "222" "217" "214" "211" "209" "208" "205" "201" "200" "199" "195" "194" "193" "192" "190" "187" "185" "183" "180" "179" "172" "168" "163" "161" "157" "155" "154" "148" "145" "144" "138" "137" "136" "133" "131" "130" "128" "122" "121" "120" "119" "118" "115" "114" "113" "110" "102" "100" "95" "94" "93" "90" "88" "86" "75" "74" "73" "72" "69" "68" "67" "62" "61" "60" "57" "56" "54" "53" "51" "50" "49" "48" "36" "33" "32" "30" "27" "26" "23" "19" "17" "16" "8" "6" "5" "3" "2" 

Redescription R91 Rules: 

Dist: 0 0 0 222 38
W1R: MMSE >= 24.0 <= 30.0 AND CDMEMORY >= 0.5 <= 2.0 
W2R: TSTSTRNT >= -1.4437 <= 0.51851 AND T2TCV >= 1002.953 <= 1554.051 AND ICV >= 1116279.113909 <= 1742512.711876 AND WholeBrain >= 669364.0 <= 1082615.0 
JS: 0.4659498207885305
p-value :1.4125131730935436E-7
Support intersection: 260
Support union: 558

Covered examples (intersection): 
"817" "815" "814" "812" "803" "802" "799" "798" "794" "793" "789" "787" "784" "782" "781" "777" "776" "774" "773" "772" "770" "767" "764" "763" "762" "761" "760" "758" "756" "754" "752" "748" "745" "741" "740" "738" "737" "735" "734" "732" "731" "729" "727" "726" "723" "720" "718" "713" "712" "711" "710" "709" "706" "704" "703" "701" "697" "696" "694" "692" "687" "675" "673" "670" "669" "664" "663" "655" "653" "651" "647" "646" "644" "642" "641" "639" "638" "637" "634" "633" "617" "615" "614" "612" "611" "608" "606" "605" "604" "600" "599" "597" "588" "587" "584" "571" "567" "564" "562" "561" "555" "554" "543" "542" "539" "532" "530" "527" "525" "519" "517" "516" "515" "514" "512" "507" "505" "503" "501" "496" "495" "492" "486" "485" "481" "480" "473" "468" "455" "454" "450" "447" "446" "442" "441" "432" "430" "427" "423" "418" "417" "415" "411" "409" "407" "404" "402" "400" "399" "395" "394" "384" "383" "381" "379" "375" "373" "361" "352" "351" "349" "348" "340" "339" "336" "333" "332" "331" "330" "328" "321" "319" "316" "314" "313" "312" "307" "300" "294" "292" "290" "285" "281" "276" "275" "271" "269" "266" "265" "262" "260" "255" "253" "251" "247" "240" "238" "234" "227" "226" "223" "218" "216" "215" "209" "205" "201" "196" "193" "189" "188" "187" "185" "183" "179" "174" "167" "162" "161" "150" "148" "147" "145" "143" "137" "136" "134" "131" "128" "125" "122" "121" "120" "118" "114" "106" "101" "98" "96" "93" "90" "88" "85" "83" "75" "72" "71" "68" "67" "66" "54" "51" "48" "33" "26" "24" "23" "21" "8" "5" 
Union elements: 
"820" "818" "817" "816" "815" "814" "813" "812" "811" "810" "809" "808" "807" "806" "804" "803" "802" "800" "799" "798" "797" "796" "795" "794" "793" "792" "791" "789" "788" "787" "784" "782" "781" "780" "779" "778" "777" "776" "775" "774" "773" "772" "771" "770" "769" "768" "767" "766" "765" "764" "763" "762" "761" "760" "759" "758" "756" "754" "752" "751" "750" "749" "748" "747" "746" "745" "741" "740" "739" "738" "737" "735" "734" "732" "731" "730" "729" "727" "726" "725" "723" "720" "718" "716" "713" "712" "711" "710" "709" "706" "704" "703" "702" "701" "700" "697" "696" "695" "694" "692" "691" "690" "687" "686" "684" "682" "676" "675" "674" "673" "670" "669" "668" "667" "666" "665" "664" "663" "661" "659" "658" "656" "655" "653" "652" "651" "650" "648" "647" "646" "644" "643" "642" "641" "640" "639" "638" "637" "635" "634" "633" "632" "631" "630" "627" "626" "624" "623" "622" "619" "618" "617" "615" "614" "613" "612" "611" "610" "609" "608" "606" "605" "604" "601" "600" "599" "598" "597" "596" "595" "594" "593" "592" "591" "589" "588" "587" "586" "585" "584" "583" "579" "578" "577" "574" "572" "571" "570" "568" "567" "566" "565" "564" "562" "561" "558" "555" "554" "553" "548" "547" "546" "543" "542" "540" "539" "538" "537" "534" "533" "532" "531" "530" "529" "528" "527" "525" "524" "522" "521" "519" "518" "517" "516" "515" "514" "512" "511" "507" "506" "505" "504" "503" "502" "501" "499" "498" "496" "495" "494" "493" "492" "491" "490" "489" "486" "485" "484" "483" "482" "481" "480" "479" "474" "473" "472" "471" "470" "469" "468" "467" "465" "463" "461" "460" "456" "455" "454" "453" "452" "451" "450" "449" "448" "447" "446" "442" "441" "440" "436" "434" "433" "432" "430" "429" "428" "427" "423" "421" "418" "417" "415" "413" "412" "411" "410" "409" "407" "406" "404" "403" "402" "400" "399" "398" "397" "395" "394" "391" "389" "386" "384" "383" "382" "381" "380" "379" "378" "377" "376" "375" "373" "370" "368" "367" "365" "364" "363" "361" "360" "359" "358" "357" "355" "352" "351" "349" "348" "347" "345" "344" "342" "340" "339" "338" "336" "333" "332" "331" "330" "329" "328" "325" "321" "320" "319" "317" "316" "314" "313" "312" "307" "300" "299" "298" "297" "296" "295" "294" "292" "290" "285" "283" "281" "279" "277" "276" "275" "273" "272" "271" "269" "268" "266" "265" "264" "263" "262" "261" "260" "259" "258" "257" "256" "255" "253" "251" "250" "249" "247" "246" "245" "242" "240" "238" "237" "236" "235" "234" "232" "230" "229" "228" "227" "226" "224" "223" "222" "221" "220" "218" "217" "216" "215" "213" "211" "209" "208" "205" "204" "202" "201" "199" "198" "196" "194" "193" "192" "190" "189" "188" "187" "186" "185" "183" "180" "179" "174" "172" "170" "169" "168" "167" "166" "165" "164" "163" "162" "161" "159" "158" "157" "155" "154" "152" "150" "148" "147" "145" "144" "143" "141" "137" "136" "134" "132" "131" "130" "129" "128" "127" "126" "125" "124" "122" "121" "120" "119" "118" "114" "113" "112" "111" "110" "108" "106" "105" "104" "102" "101" "100" "98" "96" "95" "94" "93" "92" "91" "90" "89" "88" "86" "85" "84" "83" "79" "78" "76" "75" "73" "72" "71" "69" "68" "67" "66" "62" "61" "60" "56" "55" "54" "53" "51" "50" "49" "48" "39" "38" "36" "33" "31" "30" "27" "26" "24" "23" "22" "21" "19" "17" "15" "12" "9" "8" "7" "5" "3" 

Redescription R92 Rules: 

Dist: 0 0 0 120 13
W1R: ADAS13 >= 17.67 <= 36.33 AND CDRSB >= 0.0 <= 2.5 
W2R: SPARE_AD >= 0.35722 <= 2.791977 AND INSULIN >= -0.67778 <= 0.5682 
JS: 0.3481675392670157
p-value :3.132850645570784E-9
Support intersection: 133
Support union: 382

Covered examples (intersection): 
"815" "814" "809" "807" "800" "799" "797" "796" "794" "791" "775" "774" "767" "761" "759" "756" "751" "749" "734" "713" "709" "706" "694" "687" "650" "647" "646" "627" "623" "622" "620" "611" "608" "606" "599" "598" "584" "577" "574" "561" "558" "548" "542" "539" "538" "537" "530" "525" "524" "519" "518" "517" "511" "503" "499" "496" "495" "492" "485" "484" "472" "471" "447" "446" "432" "417" "415" "397" "383" "365" "363" "360" "358" "351" "332" "330" "328" "321" "319" "307" "294" "275" "271" "268" "266" "262" "260" "259" "249" "242" "240" "236" "229" "228" "227" "223" "222" "202" "196" "193" "190" "189" "188" "183" "180" "174" "169" "168" "161" "155" "145" "137" "129" "125" "122" "120" "110" "100" "96" "75" "69" "68" "56" "54" "53" "51" "49" "36" "33" "26" "23" "19" "17" 
Union elements: 
"819" "818" "817" "816" "815" "814" "812" "809" "808" "807" "805" "803" "800" "799" "798" "797" "796" "795" "794" "793" "791" "790" "789" "788" "785" "784" "782" "779" "778" "777" "775" "774" "772" "771" "770" "769" "768" "767" "766" "765" "763" "762" "761" "759" "758" "756" "754" "751" "750" "749" "748" "747" "746" "745" "740" "738" "737" "735" "734" "731" "729" "727" "726" "720" "713" "712" "709" "706" "704" "701" "700" "697" "696" "694" "692" "690" "688" "687" "682" "673" "672" "670" "668" "667" "666" "665" "661" "658" "655" "654" "650" "648" "647" "646" "642" "640" "639" "638" "635" "633" "632" "631" "629" "627" "623" "622" "621" "620" "619" "617" "616" "615" "614" "611" "610" "609" "608" "607" "606" "602" "601" "599" "598" "596" "595" "594" "593" "591" "589" "588" "585" "584" "577" "574" "571" "567" "565" "561" "558" "555" "554" "553" "548" "543" "542" "540" "539" "538" "537" "534" "532" "530" "528" "527" "525" "524" "521" "519" "518" "517" "516" "511" "506" "505" "503" "501" "499" "498" "496" "495" "494" "492" "485" "484" "483" "481" "480" "479" "476" "474" "473" "472" "471" "469" "468" "465" "462" "460" "456" "453" "450" "447" "446" "440" "434" "433" "432" "430" "429" "424" "423" "421" "417" "415" "414" "413" "410" "409" "407" "404" "402" "400" "399" "397" "395" "394" "389" "384" "383" "381" "380" "379" "377" "375" "373" "372" "370" "367" "365" "363" "360" "359" "358" "357" "355" "354" "352" "351" "349" "347" "345" "342" "340" "339" "336" "333" "332" "331" "330" "329" "328" "326" "321" "319" "312" "310" "307" "299" "297" "296" "294" "292" "281" "279" "276" "275" "271" "268" "266" "265" "262" "261" "260" "259" "257" "255" "254" "253" "249" "246" "242" "240" "238" "237" "236" "234" "229" "228" "227" "223" "222" "217" "215" "214" "211" "209" "208" "202" "201" "199" "196" "194" "193" "192" "190" "189" "188" "187" "185" "183" "180" "179" "174" "172" "169" "168" "166" "165" "163" "161" "157" "155" "154" "150" "148" "147" "145" "143" "137" "136" "134" "132" "131" "130" "129" "125" "122" "121" "120" "119" "118" "114" "113" "110" "106" "103" "102" "100" "96" "95" "93" "90" "88" "86" "83" "75" "72" "69" "68" "67" "66" "61" "56" "54" "53" "51" "49" "48" "39" "36" "33" "31" "30" "27" "26" "23" "19" "17" "8" "5" "3" "1" 

Redescription R93 Rules: 

Dist: 0 0 0 243 72
W1R: CDMEMORY >= 0.5 <= 2.0 
W2R: TSTSTRNT >= -1.4437 <= 0.51851 AND T2TCV >= 1002.953 <= 1554.051 AND ICV >= 1116279.113909 <= 1772667.916261 
JS: 0.5007949125596184
p-value :3.3103458266792174E-6
Support intersection: 315
Support union: 629

Covered examples (intersection): 
"818" "817" "815" "814" "812" "809" "804" "803" "802" "799" "798" "796" "794" "793" "789" "787" "784" "782" "781" "779" "777" "776" "774" "773" "772" "771" "770" "767" "766" "764" "763" "762" "761" "760" "758" "756" "754" "752" "748" "745" "741" "740" "738" "737" "735" "734" "732" "731" "729" "727" "726" "725" "723" "720" "718" "713" "712" "711" "710" "709" "706" "704" "703" "701" "697" "696" "695" "694" "692" "690" "687" "675" "673" "670" "669" "668" "666" "664" "663" "661" "655" "653" "651" "648" "647" "646" "644" "642" "641" "639" "638" "637" "635" "634" "633" "620" "619" "618" "617" "615" "614" "612" "611" "610" "608" "606" "605" "604" "600" "599" "597" "595" "594" "588" "587" "584" "572" "571" "567" "564" "562" "561" "555" "554" "543" "542" "539" "532" "530" "527" "525" "519" "518" "517" "516" "515" "514" "512" "507" "506" "505" "503" "501" "496" "495" "494" "493" "492" "486" "485" "481" "480" "479" "473" "471" "468" "460" "456" "455" "454" "450" "448" "447" "446" "442" "441" "434" "432" "430" "427" "423" "421" "418" "417" "415" "411" "410" "409" "407" "404" "402" "400" "399" "395" "394" "384" "383" "381" "379" "375" "373" "365" "361" "359" "352" "351" "349" "348" "347" "340" "339" "338" "336" "333" "332" "331" "330" "329" "328" "321" "319" "316" "314" "313" "312" "307" "300" "299" "294" "292" "290" "285" "281" "276" "275" "272" "271" "269" "266" "265" "262" "260" "255" "253" "251" "247" "240" "238" "234" "232" "227" "226" "223" "218" "216" "215" "211" "209" "205" "201" "196" "193" "189" "188" "187" "185" "183" "180" "179" "174" "172" "167" "164" "162" "161" "150" "148" "147" "145" "143" "137" "136" "134" "132" "131" "128" "126" "125" "122" "121" "120" "118" "114" "106" "101" "98" "96" "94" "93" "90" "88" "86" "85" "83" "75" "72" "71" "68" "67" "66" "62" "61" "54" "53" "51" "48" "33" "31" "26" "24" "23" "21" "8" "5" "3" 
Union elements: 
"820" "819" "818" "817" "816" "815" "814" "813" "812" "811" "810" "809" "808" "807" "806" "805" "804" "803" "802" "801" "800" "799" "798" "797" "796" "795" "794" "793" "792" "791" "790" "789" "788" "787" "786" "785" "784" "783" "782" "781" "780" "779" "778" "777" "776" "775" "774" "773" "772" "771" "770" "769" "768" "767" "766" "765" "764" "763" "762" "761" "760" "759" "758" "757" "756" "754" "752" "751" "750" "749" "748" "747" "746" "745" "744" "741" "740" "739" "738" "737" "735" "734" "732" "731" "730" "729" "727" "726" "725" "723" "722" "720" "719" "718" "716" "714" "713" "712" "711" "710" "709" "706" "704" "703" "702" "701" "700" "698" "697" "696" "695" "694" "692" "691" "690" "688" "687" "686" "684" "682" "678" "676" "675" "674" "673" "672" "671" "670" "669" "668" "667" "666" "665" "664" "663" "662" "661" "660" "659" "658" "657" "656" "655" "654" "653" "652" "651" "650" "648" "647" "646" "644" "643" "642" "641" "640" "639" "638" "637" "636" "635" "634" "633" "632" "631" "630" "627" "626" "624" "623" "622" "620" "619" "618" "617" "616" "615" "614" "613" "612" "611" "610" "609" "608" "606" "605" "604" "603" "602" "601" "600" "599" "598" "597" "596" "595" "594" "593" "592" "591" "589" "588" "587" "586" "585" "584" "583" "582" "579" "578" "577" "574" "572" "571" "570" "569" "568" "567" "566" "565" "564" "563" "562" "561" "558" "556" "555" "554" "553" "548" "547" "546" "545" "544" "543" "542" "540" "539" "538" "537" "536" "534" "533" "532" "531" "530" "529" "528" "527" "525" "524" "522" "521" "520" "519" "518" "517" "516" "515" "514" "512" "511" "507" "506" "505" "504" "503" "502" "501" "499" "498" "496" "495" "494" "493" "492" "491" "490" "489" "486" "485" "484" "483" "482" "481" "480" "479" "477" "474" "473" "472" "471" "470" "469" "468" "467" "466" "465" "463" "461" "460" "458" "456" "455" "454" "453" "452" "451" "450" "449" "448" "447" "446" "443" "442" "441" "440" "436" "435" "434" "433" "432" "430" "429" "428" "427" "426" "424" "423" "421" "419" "418" "417" "415" "414" "413" "412" "411" "410" "409" "407" "406" "404" "403" "402" "401" "400" "399" "398" "397" "395" "394" "393" "391" "389" "386" "385" "384" "383" "382" "381" "380" "379" "378" "377" "376" "375" "374" "373" "372" "370" "368" "367" "365" "364" "363" "362" "361" "360" "359" "358" "357" "355" "354" "352" "351" "349" "348" "347" "345" "344" "342" "341" "340" "339" "338" "336" "333" "332" "331" "330" "329" "328" "325" "323" "321" "320" "319" "317" "316" "314" "313" "312" "310" "307" "306" "300" "299" "298" "297" "296" "295" "294" "292" "290" "287" "285" "283" "282" "281" "279" "277" "276" "275" "273" "272" "271" "269" "268" "266" "265" "264" "263" "262" "261" "260" "259" "258" "257" "256" "255" "253" "251" "250" "249" "247" "246" "245" "242" "240" "238" "237" "236" "235" "234" "232" "230" "229" "228" "227" "226" "225" "224" "223" "222" "221" "220" "218" "217" "216" "215" "214" "213" "211" "209" "208" "205" "204" "202" "201" "200" "199" "198" "196" "195" "194" "193" "192" "190" "189" "188" "187" "186" "185" "183" "180" "179" "175" "174" "172" "170" "169" "168" "167" "166" "165" "164" "163" "162" "161" "159" "158" "157" "155" "154" "152" "150" "148" "147" "145" "144" "143" "141" "138" "137" "136" "134" "133" "132" "131" "130" "129" "128" "127" "126" "125" "124" "122" "121" "120" "119" "118" "115" "114" "113" "112" "111" "110" "108" "106" "105" "104" "102" "101" "100" "98" "96" "95" "94" "93" "92" "91" "90" "89" "88" "86" "85" "84" "83" "79" "78" "76" "75" "74" "73" "72" "71" "69" "68" "67" "66" "62" "61" "60" "57" "56" "55" "54" "53" "51" "50" "49" "48" "45" "39" "38" "36" "33" "32" "31" "30" "27" "26" "24" "23" "22" "21" "19" "17" "16" "15" "12" "9" "8" "7" "6" "5" "3" "2" 

Redescription R94 Rules: 

Dist: 0 0 0 102 1
W1R: RAVLTPercForgetting >= -25.0 <= 85.714286 AND CDRSB >= 0.5 <= 2.5 AND CDMEMORY >= 0.5 <= 1.0 
W2R: SPARE_AD >= -0.921809 <= 0.598349 AND Hippocampus >= 5527.0 <= 9433.0 
JS: 0.3056379821958457
p-value :1.3265563425512994E-8
Support intersection: 103
Support union: 337

Covered examples (intersection): 
"817" "811" "810" "808" "806" "804" "803" "789" "782" "780" "777" "760" "752" "732" "730" "727" "723" "720" "712" "703" "691" "682" "673" "669" "668" "663" "656" "653" "648" "644" "633" "624" "613" "609" "600" "595" "593" "592" "589" "564" "562" "547" "546" "522" "521" "514" "512" "507" "493" "489" "480" "473" "463" "451" "442" "429" "427" "424" "413" "411" "404" "403" "400" "386" "380" "378" "375" "363" "348" "338" "325" "320" "316" "296" "290" "277" "269" "235" "230" "220" "217" "216" "172" "170" "167" "165" "162" "159" "158" "141" "136" "124" "118" "101" "92" "89" "85" "76" "71" "39" "31" "21" "3" 
Union elements: 
"820" "817" "816" "815" "811" "810" "808" "807" "806" "804" "803" "802" "800" "789" "787" "782" "781" "780" "778" "777" "775" "774" "772" "770" "767" "763" "762" "760" "759" "757" "753" "752" "749" "748" "747" "740" "738" "735" "732" "730" "727" "724" "723" "720" "718" "713" "712" "711" "709" "703" "702" "700" "697" "696" "695" "694" "691" "687" "685" "682" "680" "679" "675" "674" "673" "670" "669" "668" "664" "663" "659" "656" "655" "653" "652" "649" "648" "644" "643" "640" "639" "638" "637" "634" "633" "632" "631" "624" "622" "621" "617" "615" "614" "613" "612" "610" "609" "608" "606" "604" "600" "598" "597" "595" "593" "592" "589" "587" "586" "585" "584" "579" "576" "575" "574" "572" "571" "564" "562" "558" "555" "553" "551" "548" "547" "546" "545" "540" "539" "538" "537" "534" "530" "528" "527" "524" "522" "521" "519" "518" "517" "516" "514" "512" "509" "508" "507" "505" "503" "500" "496" "495" "494" "493" "491" "489" "488" "487" "486" "485" "483" "481" "480" "474" "473" "470" "463" "455" "454" "451" "447" "445" "443" "442" "441" "429" "427" "425" "424" "418" "417" "416" "415" "413" "412" "411" "409" "407" "404" "403" "402" "400" "399" "386" "384" "381" "380" "379" "378" "377" "375" "373" "370" "364" "363" "357" "352" "351" "348" "345" "342" "339" "338" "335" "334" "330" "328" "325" "321" "320" "316" "307" "305" "304" "300" "297" "296" "292" "290" "289" "281" "279" "277" "269" "264" "263" "262" "261" "260" "259" "258" "254" "253" "251" "250" "248" "247" "245" "242" "238" "236" "235" "234" "231" "230" "229" "228" "226" "224" "222" "220" "218" "217" "216" "208" "204" "197" "194" "188" "187" "183" "180" "179" "174" "172" "170" "167" "166" "165" "162" "159" "158" "157" "144" "143" "141" "140" "137" "136" "135" "131" "129" "128" "126" "124" "122" "120" "119" "118" "114" "112" "108" "106" "105" "102" "101" "98" "95" "92" "91" "89" "88" "85" "81" "78" "77" "76" "72" "71" "68" "67" "66" "64" "59" "55" "51" "40" "39" "32" "31" "22" "21" "18" "10" "9" "5" "3" 

Redescription R95 Rules: 

Dist: 0 0 0 20 95
W1R: CDRSB >= 3.0 <= 9.0 AND CONMCXLC >= 0.0 <= 1.0 
W2R: HMT15 >= 61.5 <= 84.3 AND SPARE_AD >= -0.062849 <= 2.791977 
JS: 0.2987012987012987
p-value :6.649572922290403E-7
Support intersection: 115
Support union: 385

Covered examples (intersection): 
"801" "798" "795" "790" "788" "786" "784" "779" "776" "768" "757" "754" "750" "745" "744" "737" "731" "726" "725" "722" "719" "718" "714" "698" "690" "672" "660" "651" "641" "635" "630" "626" "619" "614" "605" "601" "596" "591" "587" "583" "566" "563" "532" "531" "520" "515" "504" "479" "477" "469" "467" "460" "456" "449" "443" "440" "436" "435" "433" "428" "426" "423" "421" "410" "401" "394" "393" "368" "367" "354" "347" "341" "340" "336" "329" "317" "314" "312" "299" "287" "282" "265" "257" "251" "246" "237" "225" "215" "214" "211" "205" "200" "199" "195" "185" "154" "134" "133" "132" "130" "128" "121" "115" "90" "86" "74" "62" "61" "57" "50" "32" "30" "16" "8" "2" 
Union elements: 
"819" "818" "816" "813" "812" "809" "805" "803" "801" "799" "798" "796" "795" "794" "793" "792" "791" "790" "788" "786" "785" "784" "783" "782" "781" "780" "779" "778" "776" "773" "772" "771" "770" "769" "768" "764" "759" "757" "754" "750" "749" "748" "746" "745" "744" "741" "740" "739" "737" "735" "731" "730" "729" "726" "725" "722" "720" "719" "718" "714" "710" "709" "706" "704" "702" "698" "697" "696" "694" "692" "691" "690" "687" "684" "683" "678" "674" "673" "672" "671" "667" "666" "665" "662" "660" "657" "654" "653" "652" "651" "648" "647" "646" "643" "642" "641" "640" "636" "635" "631" "630" "626" "622" "620" "619" "618" "617" "616" "614" "612" "611" "609" "608" "606" "605" "604" "603" "602" "601" "599" "598" "597" "596" "594" "591" "587" "586" "585" "583" "582" "579" "577" "574" "572" "571" "569" "568" "567" "566" "565" "563" "556" "555" "554" "553" "547" "544" "542" "539" "538" "537" "536" "534" "532" "531" "528" "524" "520" "519" "518" "517" "515" "512" "507" "506" "504" "501" "499" "498" "496" "495" "493" "492" "487" "486" "485" "482" "481" "479" "478" "477" "472" "470" "469" "468" "467" "466" "465" "463" "461" "460" "458" "456" "453" "452" "450" "449" "448" "447" "446" "443" "440" "436" "435" "434" "433" "432" "429" "428" "426" "424" "423" "421" "419" "415" "414" "413" "412" "411" "410" "406" "404" "402" "401" "400" "399" "398" "397" "395" "394" "393" "389" "384" "381" "378" "377" "374" "373" "368" "367" "365" "364" "363" "362" "361" "359" "354" "351" "349" "347" "342" "341" "340" "336" "333" "331" "330" "329" "323" "320" "319" "317" "314" "313" "312" "310" "300" "299" "295" "287" "285" "282" "279" "275" "272" "271" "268" "265" "262" "260" "259" "257" "255" "253" "251" "250" "249" "246" "242" "240" "237" "236" "232" "228" "227" "226" "225" "222" "218" "216" "215" "214" "213" "211" "209" "205" "200" "199" "196" "195" "192" "189" "185" "183" "179" "175" "170" "168" "167" "166" "164" "163" "161" "155" "154" "150" "148" "147" "138" "137" "136" "134" "133" "132" "131" "130" "128" "125" "122" "121" "120" "119" "118" "115" "114" "113" "110" "104" "96" "95" "94" "93" "91" "90" "89" "88" "86" "83" "75" "74" "73" "69" "66" "62" "61" "60" "57" "54" "50" "49" "48" "36" "33" "32" "30" "27" "26" "23" "19" "16" "8" "6" "5" "3" "2" 

Redescription R96 Rules: 

Dist: 0 0 0 64 37
W1R: ADAS13 >= 20.0 <= 54.67 
W2R: HBEGFGF >= 1.79934 <= 2.74036 AND BMP6 >= 0.59106 <= 1.96379 AND SPARE_AD >= 0.393338 <= 2.772712 AND FGF4 >= 1.96848 <= 3.31387 AND TSH >= -0.11351 <= 1.07918 AND INSLGFBP >= 1.5563 <= 2.45484 
JS: 0.26790450928381965
p-value :6.346607739349253E-8
Support intersection: 101
Support union: 377

Covered examples (intersection): 
"818" "799" "798" "796" "793" "791" "788" "782" "779" "761" "756" "749" "748" "734" "706" "661" "654" "647" "646" "635" "623" "619" "618" "616" "608" "602" "599" "594" "591" "588" "584" "577" "567" "561" "543" "542" "539" "530" "525" "524" "519" "518" "517" "503" "501" "496" "495" "492" "485" "481" "479" "471" "465" "460" "456" "434" "432" "423" "421" "414" "410" "395" "384" "383" "363" "354" "351" "347" "336" "331" "330" "329" "321" "319" "312" "307" "299" "295" "272" "265" "260" "255" "242" "232" "223" "222" "214" "201" "137" "130" "113" "110" "75" "72" "68" "30" "23" "19" "17" "5" "2" 
Union elements: 
"819" "818" "817" "816" "814" "808" "807" "803" "801" "800" "799" "798" "797" "796" "795" "794" "793" "792" "791" "790" "788" "786" "785" "783" "782" "781" "779" "777" "776" "775" "774" "773" "771" "770" "769" "767" "766" "764" "763" "762" "761" "759" "757" "756" "754" "751" "750" "749" "748" "746" "745" "744" "741" "740" "738" "737" "735" "734" "731" "729" "726" "725" "722" "719" "714" "713" "712" "710" "709" "706" "704" "700" "698" "694" "692" "690" "688" "687" "684" "678" "673" "672" "671" "670" "667" "662" "661" "660" "658" "657" "655" "654" "652" "651" "648" "647" "646" "643" "639" "636" "635" "633" "630" "629" "627" "626" "623" "620" "619" "618" "616" "615" "611" "609" "608" "605" "604" "603" "602" "601" "599" "597" "596" "594" "593" "591" "588" "584" "583" "582" "577" "574" "569" "568" "567" "566" "565" "563" "561" "558" "556" "554" "544" "543" "542" "539" "538" "537" "536" "534" "532" "531" "530" "528" "527" "525" "524" "520" "519" "518" "517" "515" "506" "504" "503" "501" "498" "496" "495" "494" "492" "485" "484" "482" "481" "480" "479" "477" "474" "473" "472" "471" "469" "467" "466" "465" "461" "460" "458" "456" "452" "450" "449" "448" "447" "446" "443" "436" "435" "434" "433" "432" "429" "428" "426" "424" "423" "421" "419" "415" "414" "410" "407" "406" "404" "399" "398" "397" "395" "394" "393" "389" "384" "383" "381" "375" "374" "370" "368" "367" "365" "363" "362" "361" "359" "358" "357" "354" "352" "351" "347" "341" "340" "339" "336" "333" "331" "330" "329" "323" "321" "319" "313" "312" "310" "307" "300" "299" "297" "295" "294" "292" "285" "282" "279" "276" "275" "272" "268" "266" "265" "262" "260" "259" "255" "253" "251" "249" "246" "242" "240" "237" "236" "234" "232" "229" "227" "225" "224" "223" "222" "217" "214" "211" "209" "208" "205" "201" "200" "199" "195" "194" "193" "192" "190" "187" "185" "183" "180" "179" "172" "168" "163" "161" "157" "155" "154" "148" "145" "144" "138" "137" "136" "133" "131" "130" "128" "122" "121" "120" "119" "118" "115" "114" "113" "110" "102" "100" "95" "94" "93" "90" "88" "86" "75" "74" "73" "72" "69" "68" "67" "62" "61" "60" "57" "56" "54" "53" "51" "50" "49" "48" "36" "33" "32" "30" "27" "26" "23" "19" "17" "16" "8" "6" "5" "3" "2" 

Redescription R97 Rules: 

Dist: 0 0 0 76 45
W1R: ADAS13 >= 20.0 <= 54.67 
W2R: HBEGFGF >= 1.79934 <= 2.74036 AND SPARE_AD >= 0.393338 <= 2.772712 AND TSH >= -0.11351 <= 1.07918 AND INSLGFBP >= 1.5563 <= 2.45484 
JS: 0.3032581453634085
p-value :1.636753239608879E-7
Support intersection: 121
Support union: 399

Covered examples (intersection): 
"818" "799" "798" "796" "793" "791" "788" "782" "779" "761" "756" "751" "749" "748" "738" "737" "734" "713" "710" "706" "690" "687" "661" "654" "647" "646" "635" "623" "620" "619" "618" "616" "611" "608" "602" "599" "594" "591" "588" "584" "577" "574" "567" "561" "543" "542" "539" "532" "530" "528" "525" "524" "519" "518" "517" "503" "501" "496" "495" "492" "485" "481" "479" "471" "465" "460" "456" "434" "432" "423" "421" "414" "410" "395" "384" "383" "363" "354" "351" "347" "336" "331" "330" "329" "321" "319" "312" "310" "307" "299" "295" "272" "265" "260" "255" "246" "242" "232" "227" "223" "222" "214" "211" "201" "185" "155" "137" "133" "130" "113" "110" "75" "72" "68" "30" "23" "19" "17" "16" "5" "2" 
Union elements: 
"819" "818" "817" "816" "814" "808" "807" "803" "801" "800" "799" "798" "797" "796" "795" "794" "793" "792" "791" "790" "788" "786" "785" "783" "782" "781" "779" "778" "777" "776" "775" "774" "773" "771" "770" "769" "767" "766" "764" "763" "762" "761" "759" "758" "757" "756" "754" "751" "750" "749" "748" "747" "746" "745" "744" "741" "740" "738" "737" "735" "734" "731" "729" "726" "725" "722" "719" "714" "713" "712" "710" "709" "706" "704" "701" "700" "698" "697" "694" "692" "690" "688" "687" "684" "678" "673" "672" "671" "670" "667" "662" "661" "660" "658" "657" "655" "654" "652" "651" "648" "647" "646" "643" "642" "640" "639" "638" "636" "635" "633" "630" "629" "627" "626" "623" "620" "619" "618" "616" "615" "614" "611" "609" "608" "605" "604" "603" "602" "601" "599" "598" "597" "596" "594" "593" "591" "588" "585" "584" "583" "582" "577" "574" "569" "568" "567" "566" "565" "563" "561" "558" "556" "554" "544" "543" "542" "539" "538" "537" "536" "534" "532" "531" "530" "528" "527" "525" "524" "520" "519" "518" "517" "515" "511" "506" "504" "503" "501" "499" "498" "496" "495" "494" "492" "486" "485" "484" "482" "481" "480" "479" "477" "474" "473" "472" "471" "469" "467" "466" "465" "461" "460" "458" "456" "452" "450" "449" "448" "447" "446" "443" "436" "435" "434" "433" "432" "430" "429" "428" "426" "424" "423" "421" "419" "415" "414" "410" "407" "406" "404" "402" "399" "398" "397" "395" "394" "393" "389" "384" "383" "381" "375" "374" "370" "368" "367" "365" "363" "362" "361" "359" "358" "357" "354" "352" "351" "347" "345" "342" "341" "340" "339" "336" "333" "331" "330" "329" "323" "321" "319" "313" "312" "310" "307" "300" "299" "297" "295" "294" "292" "285" "282" "279" "276" "275" "272" "268" "266" "265" "262" "260" "259" "257" "255" "253" "251" "249" "246" "242" "240" "237" "236" "234" "232" "229" "227" "225" "224" "223" "222" "217" "215" "214" "211" "209" "208" "205" "201" "200" "199" "195" "194" "193" "192" "190" "187" "185" "183" "180" "179" "172" "168" "163" "161" "157" "155" "154" "148" "145" "144" "138" "137" "136" "133" "131" "130" "128" "125" "122" "121" "120" "119" "118" "115" "114" "113" "110" "105" "102" "100" "95" "94" "93" "90" "88" "86" "75" "74" "73" "72" "69" "68" "67" "62" "61" "60" "57" "56" "54" "53" "51" "50" "49" "48" "36" "33" "32" "30" "27" "26" "23" "19" "17" "16" "8" "6" "5" "3" "2" 

Redescription R98 Rules: 

Dist: 0 0 0 80 45
W1R: ADAS13 >= 20.0 <= 54.67 
W2R: HBEGFGF >= 1.79934 <= 2.74036 AND SPARE_AD >= 0.392976 <= 2.772712 AND TSH >= -0.11351 <= 1.07918 
JS: 0.30637254901960786
p-value :6.221207399237372E-7
Support intersection: 125
Support union: 408

Covered examples (intersection): 
"818" "799" "798" "796" "793" "791" "788" "782" "779" "761" "756" "751" "749" "748" "738" "737" "734" "713" "710" "706" "690" "687" "661" "654" "647" "646" "635" "623" "620" "619" "618" "616" "611" "608" "602" "599" "594" "591" "588" "584" "577" "574" "567" "561" "543" "542" "539" "532" "530" "528" "525" "524" "519" "518" "517" "503" "501" "496" "495" "492" "485" "481" "479" "471" "465" "460" "456" "434" "432" "423" "421" "414" "410" "395" "384" "383" "363" "354" "351" "347" "336" "331" "330" "329" "321" "319" "312" "310" "307" "299" "295" "272" "265" "260" "255" "246" "242" "232" "227" "223" "222" "214" "211" "201" "185" "183" "155" "137" "133" "130" "113" "110" "100" "75" "72" "69" "68" "30" "27" "23" "19" "17" "16" "5" "2" 
Union elements: 
"819" "818" "817" "816" "814" "808" "807" "803" "801" "800" "799" "798" "797" "796" "795" "794" "793" "792" "791" "790" "788" "786" "785" "783" "782" "781" "779" "778" "777" "776" "775" "774" "773" "771" "770" "769" "767" "766" "764" "763" "762" "761" "759" "758" "757" "756" "754" "751" "750" "749" "748" "747" "746" "745" "744" "741" "740" "738" "737" "735" "734" "731" "729" "726" "725" "722" "719" "714" "713" "712" "710" "709" "706" "704" "701" "700" "698" "697" "694" "692" "690" "688" "687" "684" "678" "673" "672" "671" "670" "667" "662" "661" "660" "658" "657" "655" "654" "652" "651" "648" "647" "646" "643" "642" "640" "639" "638" "636" "635" "633" "630" "629" "627" "626" "623" "620" "619" "618" "616" "615" "614" "611" "609" "608" "605" "604" "603" "602" "601" "599" "598" "597" "596" "594" "593" "591" "588" "585" "584" "583" "582" "577" "574" "569" "568" "567" "566" "565" "563" "561" "558" "556" "554" "544" "543" "542" "539" "538" "537" "536" "534" "532" "531" "530" "528" "527" "525" "524" "520" "519" "518" "517" "515" "511" "506" "504" "503" "501" "499" "498" "496" "495" "494" "492" "486" "485" "484" "482" "481" "480" "479" "477" "474" "473" "472" "471" "469" "467" "466" "465" "461" "460" "458" "456" "452" "450" "449" "448" "447" "446" "443" "436" "435" "434" "433" "432" "430" "429" "428" "426" "424" "423" "421" "419" "415" "414" "410" "407" "406" "404" "402" "399" "398" "397" "395" "394" "393" "389" "384" "383" "381" "375" "374" "370" "368" "367" "365" "363" "362" "361" "359" "358" "357" "355" "354" "352" "351" "347" "345" "342" "341" "340" "339" "336" "333" "331" "330" "329" "323" "321" "319" "313" "312" "310" "307" "300" "299" "297" "295" "294" "292" "285" "282" "279" "276" "275" "272" "268" "266" "265" "262" "260" "259" "257" "255" "253" "251" "249" "246" "242" "240" "237" "236" "234" "232" "229" "227" "225" "224" "223" "222" "217" "215" "214" "211" "209" "208" "205" "201" "200" "199" "195" "194" "193" "192" "190" "187" "185" "183" "180" "179" "172" "169" "168" "163" "161" "157" "155" "154" "148" "147" "145" "144" "143" "138" "137" "136" "134" "133" "131" "130" "128" "125" "122" "121" "120" "119" "118" "115" "114" "113" "110" "105" "102" "100" "96" "95" "94" "93" "90" "88" "86" "83" "75" "74" "73" "72" "69" "68" "67" "66" "62" "61" "60" "57" "56" "54" "53" "51" "50" "49" "48" "36" "33" "32" "30" "27" "26" "24" "23" "19" "17" "16" "8" "6" "5" "3" "2" 

Redescription R99 Rules: 

Dist: 0 0 0 22 110
W1R: ADAS13 >= 17.67 <= 54.67 AND CDRSB >= 3.0 <= 9.0 
W2R: SPARE_AD >= -0.851444 <= 2.791977 AND Entorhinal >= 1426.0 <= 3894.0 
JS: 0.28695652173913044
p-value :1.4646371129578561E-5
Support intersection: 132
Support union: 460

Covered examples (intersection): 
"798" "790" "786" "785" "783" "781" "779" "776" "769" "764" "757" "750" "746" "745" "744" "741" "737" "731" "726" "725" "722" "719" "718" "710" "698" "692" "678" "672" "667" "666" "662" "660" "657" "654" "652" "651" "635" "630" "619" "616" "614" "605" "604" "603" "602" "601" "596" "594" "591" "582" "569" "566" "563" "556" "544" "532" "531" "520" "515" "506" "504" "482" "479" "470" "467" "466" "458" "456" "452" "449" "443" "436" "435" "434" "433" "428" "423" "421" "410" "406" "393" "389" "374" "368" "367" "362" "361" "354" "347" "341" "340" "336" "331" "323" "317" "313" "312" "310" "299" "295" "285" "282" "272" "265" "255" "251" "232" "225" "211" "200" "199" "163" "154" "138" "133" "121" "115" "93" "91" "90" "86" "74" "73" "62" "61" "57" "48" "32" "16" "8" "6" "2" 
Union elements: 
"819" "818" "817" "816" "814" "813" "812" "810" "808" "806" "805" "803" "801" "800" "799" "798" "797" "795" "794" "793" "792" "790" "789" "788" "786" "785" "783" "782" "781" "779" "777" "776" "775" "774" "773" "771" "770" "769" "767" "764" "763" "761" "760" "759" "758" "757" "756" "754" "753" "751" "750" "748" "747" "746" "745" "744" "741" "738" "737" "735" "734" "731" "730" "727" "726" "725" "722" "720" "719" "718" "714" "713" "712" "710" "709" "706" "704" "698" "696" "695" "692" "690" "688" "687" "685" "684" "682" "678" "673" "672" "671" "668" "667" "666" "665" "662" "661" "660" "657" "656" "655" "654" "652" "651" "650" "649" "648" "646" "644" "643" "640" "639" "638" "636" "635" "632" "631" "630" "627" "626" "624" "622" "621" "619" "618" "616" "615" "614" "612" "606" "605" "604" "603" "602" "601" "599" "598" "596" "594" "593" "592" "591" "588" "586" "584" "583" "582" "579" "577" "576" "575" "574" "572" "571" "569" "568" "567" "566" "565" "564" "563" "562" "561" "558" "556" "555" "554" "547" "544" "543" "542" "540" "539" "537" "536" "534" "532" "531" "530" "527" "525" "521" "520" "519" "517" "516" "515" "512" "511" "508" "507" "506" "505" "504" "503" "501" "498" "497" "496" "495" "494" "492" "487" "485" "484" "482" "481" "480" "479" "478" "477" "473" "472" "471" "470" "469" "468" "467" "466" "465" "463" "461" "460" "458" "456" "455" "453" "452" "450" "449" "448" "447" "446" "445" "443" "442" "440" "436" "435" "434" "433" "430" "429" "428" "426" "425" "424" "423" "421" "419" "418" "417" "415" "414" "413" "411" "410" "407" "406" "403" "402" "398" "395" "394" "393" "389" "384" "383" "381" "375" "374" "373" "368" "367" "365" "364" "363" "362" "361" "360" "359" "358" "357" "356" "354" "352" "351" "349" "348" "347" "341" "340" "336" "335" "334" "332" "331" "330" "329" "323" "321" "317" "316" "314" "313" "312" "310" "306" "305" "304" "300" "299" "297" "296" "295" "294" "292" "290" "287" "285" "282" "279" "276" "272" "271" "268" "266" "265" "264" "262" "259" "257" "255" "254" "253" "251" "250" "249" "248" "246" "242" "240" "237" "236" "235" "234" "232" "229" "228" "226" "225" "223" "222" "218" "217" "215" "214" "213" "211" "209" "208" "205" "203" "202" "201" "200" "199" "196" "195" "194" "193" "189" "188" "187" "185" "183" "180" "175" "174" "172" "168" "165" "163" "161" "157" "155" "154" "150" "148" "147" "145" "143" "140" "138" "137" "136" "135" "134" "133" "132" "130" "129" "128" "125" "122" "121" "119" "118" "115" "114" "113" "110" "104" "102" "101" "100" "95" "94" "93" "91" "90" "89" "86" "85" "83" "81" "75" "74" "73" "72" "69" "67" "66" "64" "62" "61" "60" "57" "56" "54" "53" "51" "50" "49" "48" "39" "36" "33" "32" "31" "30" "27" "24" "18" "16" "9" "8" "6" "5" "2" 

Redescription R100 Rules: 

Dist: 0 0 0 104 6
W1R: COT4TOTL >= 5.0 <= 10.0 AND MMSE >= 24.0 <= 30.0 AND CDMEMORY >= 0.5 <= 1.0 
W2R: TSTSTRNT >= -1.4437 <= 0.51851 
JS: 0.22088353413654618
p-value :0.003899272008130783
Support intersection: 110
Support union: 498

Covered examples (intersection): 
"811" "804" "802" "789" "787" "782" "778" "765" "762" "760" "752" "740" "732" "730" "729" "720" "718" "711" "710" "703" "701" "695" "675" "674" "673" "669" "664" "663" "656" "655" "644" "641" "640" "637" "634" "617" "613" "612" "610" "609" "597" "589" "587" "585" "562" "554" "547" "539" "522" "516" "514" "507" "499" "489" "486" "472" "455" "454" "442" "441" "430" "411" "409" "404" "402" "349" "348" "345" "340" "338" "333" "332" "316" "314" "292" "290" "279" "253" "247" "245" "238" "230" "226" "222" "216" "174" "170" "167" "166" "162" "154" "150" "143" "137" "136" "129" "128" "126" "122" "106" "104" "101" "98" "88" "83" "71" "67" "39" "24" "21" 
Union elements: 
"818" "817" "816" "815" "814" "812" "811" "810" "809" "808" "807" "806" "804" "803" "802" "799" "798" "796" "794" "793" "791" "790" "789" "788" "787" "784" "782" "781" "780" "779" "778" "777" "776" "775" "774" "773" "772" "771" "770" "768" "767" "766" "765" "764" "763" "762" "761" "760" "759" "758" "756" "754" "752" "751" "749" "748" "747" "746" "745" "741" "740" "738" "737" "735" "734" "732" "731" "730" "729" "727" "726" "725" "723" "720" "718" "716" "713" "712" "711" "710" "709" "706" "704" "703" "702" "701" "700" "698" "697" "696" "695" "694" "692" "691" "690" "689" "687" "686" "683" "682" "676" "675" "674" "673" "670" "669" "668" "666" "665" "664" "663" "661" "656" "655" "653" "651" "648" "647" "646" "644" "643" "642" "641" "640" "639" "638" "637" "635" "634" "633" "632" "631" "624" "623" "620" "619" "618" "617" "615" "614" "613" "612" "611" "610" "609" "608" "606" "605" "604" "600" "599" "598" "597" "595" "594" "592" "589" "588" "587" "586" "585" "584" "578" "577" "574" "572" "571" "570" "567" "564" "562" "561" "558" "555" "554" "553" "548" "547" "546" "543" "542" "540" "539" "537" "533" "532" "530" "529" "527" "525" "522" "519" "518" "517" "516" "515" "514" "512" "511" "507" "506" "505" "503" "502" "501" "499" "498" "496" "495" "494" "493" "492" "491" "490" "489" "486" "485" "483" "481" "480" "479" "473" "472" "471" "469" "468" "465" "460" "456" "455" "454" "453" "450" "448" "447" "446" "442" "441" "440" "434" "432" "430" "429" "427" "423" "421" "418" "417" "415" "413" "412" "411" "410" "409" "407" "404" "403" "402" "400" "399" "397" "395" "394" "392" "391" "386" "385" "384" "383" "382" "381" "380" "379" "378" "377" "376" "375" "373" "372" "367" "365" "364" "363" "361" "359" "358" "355" "354" "352" "351" "349" "348" "347" "345" "344" "342" "340" "339" "338" "336" "333" "332" "331" "330" "329" "328" "327" "325" "321" "320" "319" "317" "316" "314" "313" "312" "310" "307" "300" "299" "298" "297" "294" "292" "290" "288" "285" "283" "281" "280" "279" "277" "276" "275" "273" "272" "271" "269" "266" "265" "264" "263" "262" "261" "260" "259" "258" "257" "256" "255" "253" "251" "250" "249" "247" "246" "245" "242" "240" "238" "237" "236" "235" "234" "232" "230" "229" "228" "227" "226" "224" "223" "222" "221" "220" "218" "216" "215" "214" "211" "209" "205" "204" "202" "201" "198" "196" "193" "190" "189" "188" "187" "186" "185" "183" "180" "179" "175" "174" "172" "170" "169" "167" "166" "164" "163" "162" "161" "159" "158" "155" "154" "152" "150" "148" "147" "145" "144" "143" "137" "136" "134" "133" "132" "131" "130" "129" "128" "127" "126" "125" "124" "122" "121" "120" "119" "118" "114" "113" "112" "111" "108" "106" "105" "104" "101" "98" "96" "95" "94" "93" "90" "89" "88" "86" "85" "84" "83" "79" "78" "76" "75" "72" "71" "69" "68" "67" "66" "62" "61" "60" "55" "54" "53" "51" "48" "45" "39" "38" "36" "33" "31" "27" "26" "24" "23" "22" "21" "19" "17" "15" "12" "9" "8" "7" "5" "3" "2" 
