# Supplementary material for: Using redescription mining to relate clinical and biological characteristics of cognitively impaired and Alzheimer’s disease patients
Source: PLoS One. 2017 Oct 31;12(10):e0187364. doi: 10.1371/journal.pone.0187364 (PMC5663625; doi:10.1371/journal.pone.0187364)
Supplement: S16 File — (TXT) [file pone.0187364.s016.txt]

Redescriptions obtained on dataset D3 describing at least 100 subjects.
Redescriptions are obtained by using constraint-based redescription mining with a condition
to contain the PAPP-A attribute (denoted with P in the dataset) as one of the attributes in redescription queries. 
Target variable distribution is in order [CN, SMC, EMCI, LMCI, AD].

Redescription R1 Rules: 

Dist: 0 0 0 131 3
W1R: RAVLTImmediate >= 11.0 <= 44.0 AND MMSE >= 24.0 <= 30.0 AND ADAS13 >= 7.33 <= 21.67 AND CDRSB >= 0.5 <= 2.5 AND CDMEMORY >= 0.5 <= 1.0 
W2R: P >= -2.11351 <= -1.10791 AND SPARE_AD >= -0.878136 <= 2.401697 AND Fusiform >= 14030.0 <= 22690.0 AND Hippocampus >= 5839.0 <= 9433.0 
JS: 0.44666666666666666
p-value :0.0
Support intersection: 134
Support union: 300

Covered examples (intersection): 
"812" "811" "808" "807" "806" "803" "789" "780" "777" "774" "770" "760" "759" "747" "740" "735" "734" "732" "730" "727" "723" "712" "703" "696" "695" "691" "682" "674" "673" "668" "663" "656" "655" "653" "650" "624" "615" "613" "609" "606" "598" "595" "593" "592" "589" "588" "585" "577" "571" "562" "555" "554" "553" "547" "546" "527" "522" "521" "516" "512" "511" "507" "505" "496" "493" "491" "489" "455" "451" "447" "442" "418" "413" "411" "407" "404" "403" "400" "386" "380" "370" "363" "358" "355" "345" "320" "316" "297" "296" "290" "281" "279" "277" "269" "268" "262" "261" "253" "250" "249" "245" "236" "235" "230" "228" "222" "220" "218" "217" "216" "202" "179" "174" "167" "161" "159" "155" "150" "145" "141" "129" "118" "110" "92" "85" "78" "72" "67" "51" "39" "36" "31" "21" "3" 
Union elements: 
"817" "816" "815" "814" "813" "812" "811" "810" "809" "808" "807" "806" "804" "803" "800" "789" "780" "778" "777" "776" "775" "774" "772" "770" "767" "765" "763" "760" "759" "758" "752" "751" "749" "748" "747" "740" "735" "734" "732" "731" "730" "729" "727" "723" "720" "712" "711" "709" "704" "703" "702" "701" "700" "696" "695" "694" "692" "691" "687" "682" "675" "674" "673" "670" "669" "668" "663" "659" "656" "655" "653" "652" "650" "648" "644" "643" "642" "640" "639" "638" "637" "634" "633" "632" "631" "624" "623" "622" "617" "615" "614" "613" "610" "609" "606" "604" "600" "598" "597" "595" "593" "592" "589" "588" "586" "585" "577" "574" "572" "571" "564" "562" "558" "555" "554" "553" "548" "547" "546" "543" "540" "539" "534" "530" "527" "525" "522" "521" "516" "514" "512" "511" "507" "505" "499" "496" "494" "493" "491" "489" "486" "484" "483" "480" "472" "471" "470" "469" "463" "455" "451" "447" "442" "440" "430" "429" "427" "418" "417" "415" "413" "412" "411" "409" "407" "404" "403" "402" "400" "399" "397" "386" "383" "381" "380" "379" "378" "377" "375" "373" "370" "367" "363" "360" "358" "357" "355" "352" "349" "348" "345" "342" "338" "332" "328" "325" "320" "319" "316" "300" "297" "296" "295" "290" "281" "279" "277" "271" "269" "268" "263" "262" "261" "260" "259" "253" "250" "249" "247" "245" "242" "240" "238" "236" "235" "230" "229" "228" "226" "224" "222" "220" "218" "217" "216" "209" "208" "204" "202" "199" "196" "190" "189" "188" "187" "183" "179" "174" "172" "170" "169" "167" "166" "165" "163" "162" "161" "159" "155" "150" "147" "145" "144" "143" "141" "136" "131" "129" "125" "124" "119" "118" "114" "113" "112" "110" "108" "105" "102" "101" "98" "96" "92" "91" "89" "85" "83" "78" "72" "67" "66" "51" "39" "36" "31" "24" "22" "21" "16" "3" 

Redescription R2 Rules: 

Dist: 0 0 0 78 25
W1R: Q13SCORE >= 1.0 <= 5.0 AND CDORIENT >= 0.5 <= 2.0 
W2R: EPTHLDNA >= -0.33724 <= 1.04139 AND P >= -2.13668 <= -0.85387 AND SPARE_AD >= 0.598349 <= 2.791977 
JS: 0.29941860465116277
p-value :5.64613955589266E-9
Support intersection: 103
Support union: 344

Covered examples (intersection): 
"807" "799" "795" "793" "791" "788" "785" "776" "774" "767" "751" "748" "731" "713" "710" "706" "697" "692" "655" "647" "642" "623" "611" "608" "598" "594" "588" "586" "585" "577" "567" "554" "548" "543" "539" "537" "528" "524" "511" "503" "498" "495" "492" "469" "447" "433" "432" "423" "417" "415" "394" "367" "365" "361" "359" "355" "354" "352" "340" "336" "333" "332" "330" "312" "297" "295" "294" "285" "279" "272" "271" "266" "265" "261" "259" "257" "255" "253" "249" "246" "223" "222" "214" "209" "199" "188" "155" "154" "145" "137" "125" "120" "110" "100" "93" "86" "75" "62" "61" "48" "30" "27" "16" 
Union elements: 
"818" "817" "812" "808" "807" "801" "800" "799" "798" "797" "796" "795" "793" "792" "791" "790" "789" "788" "786" "785" "784" "783" "781" "779" "776" "775" "774" "773" "771" "769" "767" "764" "761" "758" "757" "756" "754" "751" "748" "747" "745" "741" "740" "738" "737" "731" "729" "726" "725" "723" "722" "719" "718" "714" "713" "712" "710" "706" "702" "701" "698" "697" "696" "694" "692" "690" "688" "684" "678" "672" "671" "668" "667" "666" "665" "662" "660" "657" "656" "655" "654" "652" "647" "646" "643" "642" "639" "638" "636" "635" "630" "627" "626" "623" "622" "619" "618" "616" "614" "611" "608" "606" "605" "604" "603" "602" "601" "599" "598" "597" "596" "594" "592" "591" "588" "586" "585" "584" "583" "577" "569" "568" "567" "566" "563" "561" "556" "555" "554" "548" "544" "543" "540" "539" "537" "536" "532" "531" "530" "528" "525" "524" "520" "519" "518" "517" "516" "515" "514" "511" "506" "504" "503" "501" "498" "495" "492" "486" "482" "479" "477" "474" "473" "472" "471" "469" "468" "467" "466" "465" "461" "460" "458" "456" "455" "453" "452" "449" "448" "447" "446" "436" "435" "433" "432" "430" "429" "428" "426" "424" "423" "421" "419" "417" "415" "414" "412" "410" "409" "407" "406" "401" "400" "397" "395" "394" "393" "389" "384" "381" "379" "374" "368" "367" "365" "362" "361" "359" "358" "355" "354" "352" "351" "349" "347" "345" "342" "341" "340" "336" "333" "332" "331" "330" "329" "328" "319" "317" "314" "313" "312" "310" "307" "300" "299" "297" "295" "294" "285" "282" "279" "276" "275" "272" "271" "268" "266" "265" "261" "259" "257" "255" "253" "251" "249" "247" "246" "240" "232" "229" "228" "225" "224" "223" "222" "214" "211" "209" "205" "200" "199" "194" "193" "188" "187" "180" "172" "168" "163" "161" "155" "154" "150" "145" "144" "138" "137" "134" "133" "132" "131" "130" "128" "125" "124" "122" "121" "120" "119" "110" "105" "100" "98" "94" "93" "89" "86" "79" "76" "75" "73" "66" "62" "61" "60" "57" "54" "53" "50" "49" "48" "33" "32" "30" "27" "26" "24" "23" "19" "17" "16" "8" "6" "2" 

Redescription R3 Rules: 

Dist: 0 0 0 103 17
W1R: RAVLTForgetting >= 0.0 <= 11.0 AND NXPLANTA >= 1.0 <= 1.0 AND Q8SCORE >= 5.0 <= 12.0 AND CDJUDGE >= 0.0 <= 0.5 AND CDMEMORY >= 0.5 <= 2.0 
W2R: EGF >= 0.36173 <= 3.04139 AND P >= -2.13668 <= -0.85387 AND SPARE_AD >= 0.607866 <= 2.12783 
JS: 0.36036036036036034
p-value :3.7481129311345285E-12
Support intersection: 120
Support union: 333

Covered examples (intersection): 
"814" "812" "807" "800" "799" "797" "794" "793" "791" "788" "784" "759" "751" "749" "748" "747" "746" "738" "737" "731" "726" "713" "706" "698" "655" "647" "646" "611" "608" "601" "599" "598" "594" "588" "584" "574" "567" "561" "558" "543" "542" "540" "538" "537" "532" "530" "528" "525" "524" "518" "517" "516" "503" "499" "492" "486" "485" "484" "471" "469" "465" "447" "446" "432" "412" "397" "394" "384" "361" "358" "351" "345" "340" "332" "331" "330" "319" "307" "294" "276" "268" "266" "265" "262" "261" "242" "240" "236" "224" "223" "205" "202" "199" "193" "190" "155" "154" "150" "148" "145" "137" "120" "110" "105" "100" "96" "93" "86" "66" "56" "54" "53" "51" "49" "48" "36" "26" "23" "19" "5" 
Union elements: 
"819" "817" "814" "812" "807" "805" "800" "799" "797" "796" "795" "794" "793" "791" "788" "785" "784" "782" "777" "776" "775" "774" "767" "766" "765" "763" "762" "761" "759" "758" "757" "754" "751" "750" "749" "748" "747" "746" "744" "740" "738" "737" "734" "731" "729" "726" "725" "720" "713" "710" "709" "706" "704" "701" "700" "698" "697" "696" "694" "692" "690" "688" "687" "674" "670" "668" "665" "664" "661" "659" "655" "651" "650" "648" "647" "646" "643" "642" "639" "638" "633" "631" "627" "623" "622" "620" "615" "611" "610" "608" "606" "602" "601" "599" "598" "597" "594" "593" "588" "586" "585" "584" "582" "577" "574" "572" "567" "566" "565" "562" "561" "558" "555" "554" "548" "544" "543" "542" "540" "539" "538" "537" "536" "532" "530" "528" "527" "525" "524" "519" "518" "517" "516" "515" "511" "505" "503" "501" "499" "498" "496" "495" "494" "492" "486" "485" "484" "480" "479" "474" "473" "472" "471" "470" "469" "468" "467" "465" "458" "448" "447" "446" "440" "435" "432" "428" "424" "417" "415" "412" "409" "407" "406" "403" "402" "398" "397" "395" "394" "393" "386" "384" "383" "381" "377" "375" "373" "370" "367" "365" "363" "361" "360" "359" "358" "357" "355" "354" "352" "351" "349" "345" "342" "340" "339" "336" "333" "332" "331" "330" "328" "321" "319" "314" "312" "310" "307" "297" "295" "294" "292" "282" "279" "276" "275" "271" "268" "266" "265" "262" "261" "260" "259" "257" "255" "253" "249" "246" "242" "240" "238" "236" "234" "229" "227" "225" "224" "223" "222" "220" "217" "214" "209" "208" "205" "202" "199" "196" "193" "192" "190" "188" "183" "179" "175" "174" "172" "170" "169" "168" "163" "161" "159" "155" "154" "150" "148" "147" "145" "144" "143" "137" "132" "131" "129" "125" "124" "122" "120" "119" "113" "110" "106" "105" "100" "96" "94" "93" "91" "86" "85" "83" "79" "78" "72" "69" "67" "66" "62" "61" "57" "56" "54" "53" "51" "50" "49" "48" "39" "36" "33" "31" "30" "27" "26" "24" "23" "21" "19" "17" "16" "5" "3" 

Redescription R4 Rules: 

Dist: 0 0 0 113 3
W1R: RAVLTForgetting >= -2.0 <= 7.0 AND MMYEAR >= 1.0 <= 1.0 AND ADAS13 >= 13.0 <= 36.67 AND CDRSB >= 0.5 <= 3.0 AND RAVLTLearning >= 0.0 <= 9.0 AND CDMEMORY >= 0.5 <= 1.0 
W2R: P >= -2.13668 <= -0.95861 AND CNTF >= 1.54407 <= 3.47567 AND SPARE_AD >= -0.2015 <= 2.401697 AND FSH >= -0.50864 <= 1.8451 AND MYLDPIF1 >= -0.07058 <= 0.79934 AND Entorhinal >= 2585.0 <= 4949.0 AND VCAM >= 2.64836 <= 3.04139 
JS: 0.3547400611620795
p-value :1.1879386363489175E-14
Support intersection: 116
Support union: 327

Covered examples (intersection): 
"814" "811" "807" "800" "789" "782" "781" "780" "775" "774" "770" "767" "763" "761" "758" "751" "740" "734" "727" "723" "720" "713" "709" "673" "655" "653" "650" "647" "643" "638" "632" "622" "615" "614" "609" "599" "593" "588" "577" "574" "561" "558" "546" "543" "537" "534" "530" "525" "516" "512" "496" "493" "489" "484" "480" "473" "471" "463" "429" "415" "413" "411" "403" "400" "397" "383" "373" "370" "363" "358" "357" "352" "351" "345" "321" "319" "316" "300" "297" "296" "294" "281" "279" "271" "261" "259" "250" "242" "229" "223" "222" "220" "217" "201" "196" "193" "189" "183" "180" "174" "155" "129" "125" "122" "118" "110" "92" "91" "75" "72" "66" "51" "39" "31" "27" "3" 
Union elements: 
"816" "815" "814" "812" "811" "809" "808" "807" "806" "803" "800" "799" "797" "796" "794" "791" "789" "787" "782" "781" "780" "778" "777" "775" "774" "772" "770" "767" "766" "765" "764" "763" "761" "760" "759" "758" "756" "751" "749" "748" "747" "740" "738" "735" "734" "727" "723" "720" "713" "712" "709" "702" "700" "697" "694" "692" "688" "687" "682" "673" "668" "666" "661" "659" "658" "656" "655" "653" "650" "648" "647" "643" "639" "638" "633" "632" "631" "630" "627" "623" "622" "615" "614" "613" "610" "609" "608" "606" "601" "600" "599" "598" "595" "593" "592" "589" "588" "586" "584" "583" "582" "579" "577" "574" "572" "571" "566" "565" "562" "561" "558" "555" "553" "548" "546" "543" "542" "540" "539" "538" "537" "534" "532" "530" "528" "527" "525" "524" "521" "519" "518" "517" "516" "515" "512" "511" "499" "496" "495" "494" "493" "492" "491" "489" "486" "485" "484" "483" "481" "480" "474" "473" "472" "471" "468" "463" "454" "451" "447" "442" "432" "429" "428" "424" "423" "417" "415" "414" "413" "412" "411" "407" "404" "403" "402" "400" "399" "398" "397" "394" "393" "384" "383" "381" "380" "379" "378" "377" "375" "373" "370" "365" "364" "363" "360" "358" "357" "352" "351" "348" "345" "342" "340" "339" "331" "330" "328" "321" "320" "319" "316" "312" "307" "300" "299" "297" "296" "295" "294" "292" "282" "281" "279" "276" "271" "269" "268" "263" "261" "260" "259" "253" "250" "249" "247" "242" "240" "238" "237" "236" "234" "229" "227" "224" "223" "222" "220" "218" "217" "216" "209" "208" "201" "196" "194" "193" "190" "189" "188" "187" "183" "180" "174" "170" "169" "167" "165" "164" "163" "159" "155" "150" "148" "145" "141" "134" "131" "130" "129" "125" "124" "122" "121" "120" "119" "118" "114" "113" "110" "106" "105" "101" "100" "96" "95" "93" "92" "91" "89" "85" "83" "75" "73" "72" "69" "68" "67" "66" "60" "57" "56" "54" "53" "51" "50" "49" "39" "36" "33" "31" "27" "26" "21" "19" "16" "5" "3" 

Redescription R5 Rules: 

Dist: 0 0 0 98 2
W1R: RAVLTPercForgetting >= 37.5 <= 100.0 AND RAVLTLearning >= -1.0 <= 3.0 AND MMSE >= 24.0 <= 30.0 AND ADAS11 >= 4.33 <= 16.33 AND Q4SCORE >= 3.0 <= 10.0 AND CDJUDGE >= 0.0 <= 0.5 AND CDMEMORY >= 0.5 <= 0.5 
W2R: P >= -2.13668 <= -0.85387 AND SPARE_AD >= -0.070838 <= 2.12783 AND Fusiform >= 12115.0 <= 22299.0 
JS: 0.3401360544217687
p-value :3.6637359812630166E-15
Support intersection: 100
Support union: 294

Covered examples (intersection): 
"814" "812" "811" "810" "800" "794" "789" "775" "767" "761" "759" "758" "751" "735" "734" "731" "727" "723" "720" "709" "706" "691" "656" "650" "648" "646" "634" "632" "622" "615" "606" "599" "588" "586" "584" "577" "574" "572" "571" "555" "554" "553" "539" "534" "527" "512" "511" "496" "493" "492" "489" "470" "447" "429" "417" "415" "397" "384" "383" "373" "363" "360" "355" "351" "345" "330" "320" "319" "271" "268" "259" "257" "250" "240" "236" "228" "223" "220" "218" "209" "201" "196" "193" "188" "179" "174" "155" "148" "145" "137" "129" "125" "113" "110" "101" "100" "72" "67" "31" "27" 
Union elements: 
"814" "813" "812" "811" "810" "809" "808" "807" "806" "805" "803" "800" "797" "794" "789" "782" "781" "780" "776" "775" "774" "772" "770" "767" "764" "763" "761" "760" "759" "758" "751" "748" "747" "746" "740" "738" "737" "735" "734" "731" "730" "727" "726" "725" "723" "720" "718" "713" "710" "709" "706" "704" "700" "698" "696" "695" "692" "691" "687" "674" "673" "665" "656" "655" "653" "652" "650" "648" "647" "646" "643" "640" "639" "638" "637" "634" "632" "631" "622" "617" "615" "614" "612" "609" "606" "601" "599" "598" "595" "594" "593" "592" "589" "588" "587" "586" "585" "584" "577" "574" "572" "571" "564" "562" "561" "558" "555" "554" "553" "547" "546" "543" "542" "540" "539" "538" "537" "534" "532" "530" "528" "527" "525" "521" "519" "518" "517" "516" "515" "512" "511" "507" "503" "498" "496" "494" "493" "492" "491" "489" "484" "480" "474" "473" "471" "470" "469" "463" "455" "453" "451" "447" "446" "442" "440" "429" "417" "415" "413" "411" "409" "407" "404" "403" "402" "400" "397" "384" "383" "381" "378" "375" "373" "370" "367" "364" "363" "361" "360" "358" "357" "355" "354" "351" "349" "348" "345" "340" "336" "332" "331" "330" "321" "320" "319" "314" "312" "300" "297" "295" "294" "292" "285" "281" "279" "276" "272" "271" "268" "266" "262" "261" "259" "257" "255" "253" "250" "249" "242" "240" "236" "230" "229" "228" "226" "223" "222" "220" "218" "217" "216" "209" "202" "201" "199" "196" "193" "190" "189" "188" "187" "183" "179" "174" "169" "167" "161" "157" "155" "154" "150" "148" "147" "145" "141" "137" "131" "130" "129" "125" "120" "119" "118" "113" "110" "102" "101" "100" "95" "93" "91" "90" "89" "86" "85" "83" "72" "67" "56" "54" "53" "51" "49" "48" "39" "36" "31" "27" "24" "16" "8" "5" "3" "2" 

Redescription R6 Rules: 

Dist: 0 0 0 86 20
W1R: MMSE >= 24.0 <= 30.0 AND Q8SCORE >= 5.0 <= 12.0 AND CDMEMORY >= 0.5 <= 2.0 
W2R: CKMB >= -1.0655 <= 0.07918 AND P >= -2.11351 <= -0.85387 AND SPARE_AD >= 0.950821 <= 2.791977 AND ANGTNSNG >= 0.14613 <= 3.04922 AND CA199 >= -0.14267 <= 1.72428 
JS: 0.3419354838709677
p-value :6.220579606974752E-13
Support intersection: 106
Support union: 310

Covered examples (intersection): 
"812" "807" "799" "795" "794" "793" "788" "784" "771" "759" "754" "751" "749" "748" "747" "746" "740" "738" "737" "726" "713" "706" "655" "646" "611" "608" "601" "598" "584" "574" "567" "561" "558" "542" "540" "538" "537" "532" "530" "524" "519" "517" "503" "495" "492" "486" "485" "484" "469" "468" "465" "446" "433" "432" "423" "412" "395" "394" "384" "367" "361" "358" "351" "340" "331" "330" "319" "312" "307" "294" "268" "265" "262" "261" "240" "237" "224" "223" "205" "202" "199" "190" "185" "163" "155" "154" "148" "145" "137" "122" "120" "104" "100" "96" "66" "56" "54" "51" "49" "48" "30" "27" "26" "23" "19" "5" 
Union elements: 
"817" "814" "812" "807" "805" "803" "800" "799" "798" "797" "796" "795" "794" "793" "792" "791" "788" "785" "784" "782" "781" "777" "776" "775" "773" "772" "771" "767" "766" "765" "763" "762" "761" "759" "756" "754" "751" "750" "749" "748" "747" "746" "745" "741" "740" "739" "738" "737" "731" "729" "726" "720" "713" "709" "706" "704" "701" "700" "698" "697" "696" "692" "690" "687" "684" "674" "668" "665" "664" "659" "655" "652" "651" "650" "648" "647" "646" "643" "642" "639" "633" "631" "627" "626" "615" "611" "610" "608" "601" "599" "598" "597" "596" "594" "593" "591" "588" "586" "584" "577" "574" "572" "567" "566" "565" "562" "561" "558" "555" "548" "543" "542" "540" "539" "538" "537" "532" "531" "530" "528" "527" "525" "524" "519" "518" "517" "516" "515" "505" "503" "501" "499" "498" "496" "495" "494" "492" "486" "485" "484" "482" "480" "474" "473" "472" "471" "470" "469" "468" "467" "465" "461" "452" "450" "447" "446" "440" "436" "433" "432" "428" "423" "412" "407" "406" "403" "402" "398" "397" "395" "394" "389" "386" "384" "383" "381" "375" "373" "367" "365" "363" "361" "360" "358" "354" "352" "351" "349" "345" "340" "339" "336" "333" "332" "331" "330" "329" "321" "319" "314" "313" "312" "310" "307" "300" "297" "295" "294" "292" "285" "279" "276" "275" "272" "271" "268" "266" "265" "262" "261" "260" "257" "246" "242" "240" "238" "237" "236" "234" "229" "224" "223" "220" "217" "214" "208" "205" "202" "199" "196" "193" "192" "190" "188" "185" "183" "180" "179" "174" "172" "170" "169" "168" "163" "161" "159" "155" "154" "150" "148" "147" "145" "144" "143" "137" "129" "124" "122" "121" "120" "119" "113" "110" "106" "105" "104" "100" "96" "93" "91" "85" "83" "78" "72" "69" "67" "66" "62" "56" "54" "53" "51" "50" "49" "48" "39" "36" "33" "31" "30" "27" "26" "23" "21" "19" "17" "16" "5" "3" "2" 

Redescription R7 Rules: 

Dist: 0 0 0 341 13
W1R: CDRSB >= 0.5 <= 3.0 AND CDMEMORY >= 0.5 <= 1.0 
W2R: P >= -2.13668 <= -0.85387 AND SPARE_AD >= -0.924783 <= 2.791977 
JS: 0.7094188376753507
p-value :0.0
Support intersection: 354
Support union: 499

Covered examples (intersection): 
"817" "815" "814" "812" "811" "810" "809" "808" "807" "806" "804" "803" "800" "799" "797" "796" "794" "791" "789" "784" "782" "781" "780" "778" "777" "775" "774" "772" "770" "767" "766" "765" "763" "761" "760" "759" "758" "752" "751" "749" "748" "747" "740" "738" "735" "734" "732" "730" "729" "727" "723" "720" "713" "712" "710" "709" "706" "704" "703" "701" "700" "697" "696" "695" "694" "692" "691" "687" "682" "675" "674" "673" "670" "669" "668" "664" "663" "659" "656" "655" "653" "650" "648" "647" "646" "644" "643" "642" "640" "639" "638" "637" "634" "633" "632" "624" "623" "622" "617" "615" "614" "613" "612" "611" "609" "608" "606" "604" "601" "600" "599" "598" "597" "595" "593" "592" "589" "588" "587" "586" "585" "584" "577" "574" "572" "571" "564" "562" "561" "558" "555" "554" "553" "548" "547" "546" "543" "542" "540" "539" "538" "537" "534" "532" "530" "528" "527" "525" "524" "522" "521" "519" "518" "517" "516" "515" "514" "512" "511" "507" "505" "503" "499" "496" "495" "494" "493" "492" "491" "489" "486" "485" "484" "483" "480" "473" "471" "468" "463" "455" "454" "451" "447" "446" "442" "432" "429" "427" "418" "417" "415" "413" "412" "411" "409" "407" "404" "403" "402" "400" "399" "397" "394" "386" "384" "383" "381" "380" "379" "378" "377" "375" "373" "370" "365" "363" "360" "358" "357" "355" "352" "351" "349" "348" "345" "342" "340" "339" "338" "332" "331" "330" "328" "325" "321" "320" "319" "316" "307" "300" "297" "296" "295" "294" "292" "290" "281" "279" "277" "276" "271" "269" "268" "266" "263" "262" "261" "260" "259" "253" "250" "249" "247" "245" "242" "240" "237" "236" "235" "234" "230" "229" "228" "227" "224" "223" "222" "220" "218" "217" "216" "209" "208" "204" "202" "201" "196" "193" "190" "189" "188" "187" "183" "180" "179" "174" "172" "169" "167" "166" "162" "161" "159" "155" "150" "148" "147" "145" "144" "141" "137" "134" "131" "130" "129" "125" "122" "120" "119" "118" "113" "110" "106" "105" "101" "100" "96" "92" "91" "89" "88" "85" "78" "75" "72" "67" "66" "56" "54" "53" "51" "49" "39" "36" "31" "27" "26" "24" "23" "21" "19" "17" "5" "3" 
Union elements: 
"820" "819" "817" "816" "815" "814" "813" "812" "811" "810" "809" "808" "807" "806" "805" "804" "803" "802" "800" "799" "797" "796" "795" "794" "793" "791" "789" "788" "787" "785" "784" "782" "781" "780" "778" "777" "776" "775" "774" "773" "772" "771" "770" "767" "766" "765" "764" "763" "762" "761" "760" "759" "758" "756" "754" "752" "751" "749" "748" "747" "746" "740" "738" "737" "735" "734" "732" "731" "730" "729" "727" "726" "725" "723" "720" "718" "713" "712" "711" "710" "709" "706" "704" "703" "702" "701" "700" "698" "697" "696" "695" "694" "692" "691" "688" "687" "683" "682" "675" "674" "673" "670" "669" "668" "667" "666" "665" "664" "663" "661" "659" "658" "656" "655" "653" "652" "650" "648" "647" "646" "644" "643" "642" "641" "640" "639" "638" "637" "634" "633" "632" "631" "630" "627" "624" "623" "622" "620" "617" "615" "614" "613" "612" "611" "610" "609" "608" "606" "604" "601" "600" "599" "598" "597" "595" "594" "593" "592" "589" "588" "587" "586" "585" "584" "583" "582" "579" "577" "574" "572" "571" "567" "566" "565" "564" "562" "561" "558" "555" "554" "553" "548" "547" "546" "545" "543" "542" "540" "539" "538" "537" "534" "532" "530" "528" "527" "525" "524" "522" "521" "519" "518" "517" "516" "515" "514" "512" "511" "507" "505" "503" "499" "498" "496" "495" "494" "493" "492" "491" "489" "486" "485" "484" "483" "481" "480" "474" "473" "472" "471" "470" "469" "468" "467" "465" "463" "455" "454" "451" "447" "446" "442" "441" "440" "433" "432" "430" "429" "428" "427" "424" "423" "418" "417" "415" "414" "413" "412" "411" "409" "407" "404" "403" "402" "400" "399" "398" "397" "395" "394" "393" "386" "384" "383" "381" "380" "379" "378" "377" "375" "373" "370" "367" "365" "364" "363" "361" "360" "359" "358" "357" "355" "354" "352" "351" "349" "348" "345" "342" "340" "339" "338" "336" "333" "332" "331" "330" "328" "325" "321" "320" "319" "316" "314" "312" "310" "307" "306" "300" "299" "297" "296" "295" "294" "292" "290" "285" "282" "281" "279" "277" "276" "275" "272" "271" "269" "268" "266" "265" "264" "263" "262" "261" "260" "259" "258" "257" "255" "253" "250" "249" "247" "246" "245" "242" "240" "238" "237" "236" "235" "234" "230" "229" "228" "227" "226" "224" "223" "222" "220" "218" "217" "216" "214" "209" "208" "205" "204" "202" "201" "199" "198" "196" "194" "193" "192" "190" "189" "188" "187" "185" "183" "180" "179" "174" "172" "170" "169" "168" "167" "166" "165" "164" "163" "162" "161" "159" "158" "157" "155" "154" "150" "148" "147" "145" "144" "143" "141" "137" "136" "134" "132" "131" "130" "129" "126" "125" "124" "122" "121" "120" "119" "118" "114" "113" "112" "110" "108" "106" "105" "104" "102" "101" "100" "98" "96" "95" "94" "93" "92" "91" "90" "89" "88" "86" "85" "83" "79" "78" "76" "75" "73" "72" "71" "69" "68" "67" "66" "62" "61" "60" "57" "56" "55" "54" "53" "51" "50" "49" "48" "39" "36" "33" "31" "30" "27" "26" "24" "23" "22" "21" "19" "17" "16" "9" "8" "5" "3" "2" 

Redescription R8 Rules: 

Dist: 0 0 0 105 4
W1R: RAVLTImmediate >= 11.0 <= 37.0 AND ADAS13 >= 7.33 <= 23.67 AND CDRSB >= 0.5 <= 2.5 AND CDMEMORY >= 0.5 <= 1.0 
W2R: P >= -2.13668 <= -0.95861 AND CNTF >= 1.54407 <= 3.47567 AND SPARE_AD >= -0.2015 <= 2.401697 AND FSH >= -0.50864 <= 1.8451 AND MYLDPIF1 >= -0.07058 <= 0.79934 AND Entorhinal >= 2585.0 <= 4949.0 
JS: 0.38652482269503546
p-value :0.0
Support intersection: 109
Support union: 282

Covered examples (intersection): 
"814" "812" "811" "808" "807" "800" "789" "780" "775" "774" "770" "767" "759" "758" "734" "727" "723" "713" "709" "704" "674" "673" "655" "653" "650" "638" "632" "622" "615" "609" "593" "589" "588" "577" "574" "546" "543" "534" "530" "527" "512" "496" "493" "491" "489" "473" "463" "415" "413" "403" "400" "397" "383" "373" "370" "363" "358" "357" "352" "351" "345" "321" "319" "316" "281" "279" "271" "268" "261" "259" "253" "250" "249" "229" "228" "222" "220" "218" "217" "216" "201" "196" "193" "189" "183" "180" "179" "174" "167" "155" "150" "145" "129" "125" "122" "118" "110" "101" "85" "72" "67" "66" "51" "39" "36" "31" "27" "24" "3" 
Union elements: 
"815" "814" "813" "812" "811" "809" "808" "807" "806" "803" "800" "797" "796" "794" "789" "782" "781" "780" "778" "777" "775" "774" "772" "770" "767" "765" "764" "763" "761" "760" "759" "758" "751" "749" "748" "740" "735" "734" "727" "723" "720" "713" "712" "711" "709" "704" "702" "700" "696" "695" "694" "687" "682" "675" "674" "673" "668" "663" "659" "658" "655" "653" "650" "648" "647" "644" "643" "640" "639" "638" "637" "634" "632" "631" "624" "623" "622" "617" "615" "614" "609" "608" "606" "601" "600" "599" "595" "593" "592" "589" "588" "577" "574" "572" "571" "564" "561" "558" "555" "554" "553" "548" "547" "546" "543" "540" "539" "538" "537" "534" "530" "527" "525" "524" "521" "518" "516" "515" "512" "511" "505" "499" "496" "494" "493" "491" "489" "486" "484" "483" "480" "474" "473" "472" "471" "463" "455" "451" "447" "446" "442" "430" "429" "423" "417" "415" "413" "411" "404" "403" "402" "400" "399" "397" "386" "384" "383" "380" "379" "378" "377" "375" "373" "370" "364" "363" "360" "358" "357" "352" "351" "348" "345" "342" "332" "330" "328" "321" "320" "319" "316" "312" "300" "297" "296" "295" "294" "290" "281" "279" "277" "276" "275" "271" "269" "268" "263" "261" "260" "259" "253" "250" "249" "247" "242" "240" "236" "235" "230" "229" "228" "224" "223" "222" "220" "218" "217" "216" "209" "204" "202" "201" "196" "193" "190" "189" "187" "183" "180" "179" "174" "170" "169" "167" "166" "165" "163" "161" "157" "155" "150" "148" "147" "145" "141" "131" "129" "125" "122" "119" "118" "114" "113" "110" "105" "102" "101" "98" "96" "95" "93" "92" "91" "89" "85" "83" "78" "75" "72" "67" "66" "54" "51" "39" "36" "31" "27" "24" "21" "17" "16" "3" 

Redescription R9 Rules: 

Dist: 0 0 0 86 20
W1R: MMSE >= 24.0 <= 30.0 AND ADAS13 >= 17.67 <= 54.67 AND CDORIENT >= 0.5 <= 2.0 
W2R: EGF >= 0.36173 <= 3.04139 AND P >= -2.13668 <= -0.85387 AND SPARE_AD >= 0.607866 <= 2.12783 
JS: 0.3241590214067278
p-value :4.728141211884918E-10
Support intersection: 106
Support union: 327

Covered examples (intersection): 
"807" "800" "799" "797" "795" "793" "791" "788" "776" "775" "774" "767" "759" "754" "751" "748" "746" "737" "734" "731" "726" "713" "710" "706" "692" "655" "647" "623" "622" "611" "608" "598" "588" "577" "567" "548" "543" "539" "537" "532" "530" "528" "525" "524" "519" "511" "503" "498" "495" "492" "469" "468" "465" "447" "432" "417" "415" "395" "394" "367" "361" "352" "351" "340" "336" "332" "331" "330" "312" "295" "294" "271" "266" "265" "262" "259" "255" "249" "246" "240" "229" "223" "222" "209" "205" "199" "196" "193" "188" "155" "154" "145" "137" "131" "125" "120" "110" "100" "96" "93" "54" "48" "30" "27" "26" "23" 
Union elements: 
"817" "814" "812" "807" "805" "803" "800" "799" "798" "797" "796" "795" "794" "793" "792" "791" "789" "788" "785" "784" "781" "777" "776" "775" "774" "773" "771" "769" "767" "765" "764" "761" "759" "758" "756" "754" "751" "750" "749" "748" "747" "746" "745" "741" "740" "738" "737" "734" "731" "729" "726" "718" "713" "712" "710" "706" "704" "701" "698" "697" "696" "694" "692" "690" "687" "684" "682" "670" "668" "667" "665" "658" "655" "652" "651" "650" "647" "646" "643" "642" "639" "638" "630" "627" "626" "623" "622" "615" "614" "611" "608" "606" "605" "604" "601" "599" "598" "597" "596" "595" "594" "593" "591" "588" "586" "585" "584" "583" "577" "574" "572" "568" "567" "566" "561" "558" "555" "554" "548" "543" "542" "540" "539" "538" "537" "532" "531" "530" "528" "527" "525" "524" "519" "518" "517" "516" "515" "511" "505" "504" "503" "501" "499" "498" "495" "494" "492" "486" "485" "484" "482" "481" "474" "473" "472" "471" "470" "469" "468" "467" "465" "461" "452" "449" "447" "446" "440" "436" "433" "432" "429" "428" "423" "417" "415" "412" "409" "407" "406" "402" "400" "399" "398" "397" "395" "394" "389" "384" "381" "379" "377" "375" "373" "370" "368" "367" "361" "359" "358" "357" "355" "354" "352" "351" "349" "345" "342" "340" "336" "333" "332" "331" "330" "329" "328" "319" "317" "314" "313" "312" "307" "300" "297" "295" "294" "292" "285" "279" "276" "275" "271" "268" "266" "265" "262" "261" "259" "257" "255" "253" "251" "249" "246" "242" "240" "236" "229" "228" "227" "224" "223" "222" "214" "213" "209" "208" "205" "202" "201" "199" "196" "194" "193" "190" "189" "188" "187" "185" "172" "169" "168" "163" "161" "155" "154" "150" "148" "147" "145" "144" "137" "134" "132" "131" "130" "128" "125" "122" "121" "120" "119" "113" "110" "105" "100" "96" "93" "91" "90" "86" "79" "75" "73" "67" "66" "62" "61" "60" "56" "54" "53" "51" "50" "49" "48" "36" "33" "30" "27" "26" "24" "23" "19" "17" "16" "8" "5" 

Redescription R10 Rules: 

Dist: 0 0 0 208 5
W1R: MMSE >= 24.0 <= 30.0 AND ADAS11 >= 3.0 <= 26.67 AND CDRSB >= 0.5 <= 3.0 AND NXSENSOR >= 1.0 <= 1.0 AND CDMEMORY >= 0.5 <= 1.0 
W2R: P >= -2.13668 <= -0.85387 AND SPARE_AD >= -0.854503 <= 2.401697 AND Entorhinal >= 2594.0 <= 5660.0 
JS: 0.5259259259259259
p-value :0.0
Support intersection: 213
Support union: 405

Covered examples (intersection): 
"817" "814" "812" "811" "810" "808" "807" "806" "804" "797" "782" "781" "780" "777" "775" "770" "767" "763" "761" "760" "759" "758" "752" "751" "748" "747" "738" "735" "734" "732" "730" "727" "723" "720" "713" "712" "710" "709" "704" "703" "695" "692" "691" "682" "674" "673" "669" "668" "656" "655" "653" "650" "648" "647" "644" "643" "640" "639" "638" "634" "633" "632" "624" "622" "615" "614" "606" "604" "601" "599" "598" "595" "593" "592" "589" "588" "587" "585" "577" "574" "572" "564" "562" "561" "558" "554" "553" "547" "546" "543" "540" "539" "537" "534" "530" "525" "522" "521" "516" "515" "514" "512" "511" "507" "505" "496" "495" "494" "493" "489" "484" "480" "473" "471" "455" "451" "442" "429" "417" "413" "411" "409" "407" "404" "403" "400" "397" "386" "383" "381" "380" "378" "375" "373" "363" "360" "355" "352" "351" "349" "348" "338" "321" "320" "319" "300" "297" "296" "295" "294" "290" "281" "279" "277" "276" "271" "269" "268" "266" "259" "253" "250" "249" "245" "242" "240" "235" "234" "230" "229" "228" "223" "222" "220" "218" "217" "208" "201" "196" "193" "189" "187" "183" "179" "174" "172" "159" "155" "150" "148" "141" "129" "125" "122" "119" "118" "110" "101" "92" "91" "89" "85" "75" "72" "67" "66" "51" "39" "36" "31" "24" "21" "3" 
Union elements: 
"817" "816" "815" "814" "813" "812" "811" "810" "809" "808" "807" "806" "805" "804" "803" "799" "797" "794" "789" "787" "782" "781" "780" "778" "777" "775" "774" "772" "770" "767" "766" "765" "764" "763" "762" "761" "760" "759" "758" "752" "751" "749" "748" "747" "740" "738" "735" "734" "732" "731" "730" "727" "723" "720" "718" "713" "712" "711" "710" "709" "706" "704" "703" "701" "700" "697" "696" "695" "694" "692" "691" "682" "675" "674" "673" "670" "669" "668" "667" "664" "663" "659" "658" "656" "655" "653" "652" "650" "648" "647" "646" "644" "643" "642" "640" "639" "638" "637" "634" "633" "632" "631" "630" "627" "624" "623" "622" "615" "614" "613" "612" "611" "610" "609" "606" "604" "601" "600" "599" "598" "597" "595" "594" "593" "592" "589" "588" "587" "586" "585" "584" "583" "579" "577" "574" "572" "571" "566" "565" "564" "562" "561" "558" "555" "554" "553" "548" "547" "546" "543" "542" "540" "539" "538" "537" "534" "532" "530" "528" "527" "525" "524" "522" "521" "519" "518" "517" "516" "515" "514" "512" "511" "507" "505" "503" "499" "496" "495" "494" "493" "492" "491" "489" "486" "485" "484" "481" "480" "474" "473" "472" "471" "470" "469" "467" "463" "455" "454" "451" "446" "442" "441" "440" "432" "430" "429" "428" "427" "423" "418" "417" "415" "413" "412" "411" "409" "407" "404" "403" "402" "400" "399" "398" "397" "394" "386" "384" "383" "381" "380" "379" "378" "375" "373" "370" "367" "364" "363" "360" "358" "357" "355" "354" "352" "351" "349" "348" "345" "340" "339" "338" "330" "328" "325" "321" "320" "319" "316" "312" "310" "307" "300" "297" "296" "295" "294" "290" "281" "279" "277" "276" "275" "271" "269" "268" "266" "264" "263" "261" "260" "259" "258" "255" "253" "250" "249" "247" "245" "242" "240" "238" "237" "236" "235" "234" "230" "229" "228" "227" "226" "224" "223" "222" "220" "218" "217" "216" "209" "208" "204" "202" "201" "196" "194" "193" "192" "190" "189" "188" "187" "183" "180" "179" "174" "172" "169" "168" "167" "164" "163" "162" "161" "159" "158" "157" "155" "150" "148" "147" "145" "144" "143" "141" "137" "136" "131" "130" "129" "126" "125" "124" "122" "121" "119" "118" "114" "112" "110" "108" "102" "101" "100" "98" "96" "95" "93" "92" "91" "90" "89" "88" "85" "78" "76" "75" "73" "72" "69" "68" "67" "66" "61" "60" "56" "55" "54" "51" "49" "39" "36" "33" "31" "27" "26" "24" "23" "22" "21" "19" "17" "16" "9" "8" "5" "3" 

Redescription R11 Rules: 

Dist: 0 0 0 150 7
W1R: RAVLTForgetting >= -2.0 <= 7.0 AND MMYEAR >= 1.0 <= 1.0 AND ADAS13 >= 13.0 <= 36.67 AND CDRSB >= 0.5 <= 3.0 AND RAVLTLearning >= 0.0 <= 9.0 AND CDMEMORY >= 0.5 <= 1.0 
W2R: HCC4 >= -0.26761 <= 0.9345 AND P >= -1.74473 <= -0.85387 AND SPARE_AD >= -0.164364 <= 2.330892 
JS: 0.4175531914893617
p-value :6.639133687258436E-14
Support intersection: 157
Support union: 376

Covered examples (intersection): 
"809" "807" "799" "796" "794" "782" "781" "778" "774" "772" "767" "765" "763" "761" "760" "758" "751" "747" "740" "738" "727" "723" "720" "713" "709" "697" "694" "655" "653" "650" "648" "647" "643" "638" "632" "622" "615" "614" "609" "608" "606" "598" "595" "592" "588" "584" "577" "572" "571" "561" "555" "553" "548" "542" "540" "538" "537" "534" "532" "530" "528" "525" "519" "518" "516" "512" "511" "499" "496" "495" "494" "493" "492" "484" "483" "468" "463" "454" "447" "432" "429" "417" "415" "412" "411" "407" "404" "403" "402" "400" "397" "384" "383" "377" "373" "370" "365" "360" "358" "352" "345" "342" "340" "339" "331" "330" "328" "321" "319" "307" "300" "297" "296" "292" "279" "261" "260" "250" "247" "242" "240" "237" "236" "234" "229" "227" "224" "223" "222" "217" "201" "196" "193" "190" "189" "188" "183" "180" "174" "134" "130" "125" "122" "120" "118" "110" "106" "105" "100" "72" "66" "53" "51" "39" "31" "27" "5" 
Union elements: 
"816" "815" "814" "812" "811" "810" "809" "808" "807" "806" "805" "803" "800" "799" "796" "795" "794" "793" "791" "789" "787" "784" "782" "781" "780" "778" "777" "775" "774" "772" "770" "767" "766" "765" "764" "763" "761" "760" "759" "758" "756" "754" "751" "749" "747" "740" "738" "737" "734" "731" "729" "727" "723" "720" "713" "712" "709" "702" "701" "700" "698" "697" "694" "692" "688" "687" "682" "673" "668" "666" "665" "661" "659" "658" "656" "655" "653" "652" "650" "648" "647" "643" "642" "641" "640" "639" "638" "634" "633" "632" "631" "630" "627" "623" "622" "617" "615" "614" "613" "612" "610" "609" "608" "606" "600" "599" "598" "597" "595" "594" "593" "592" "589" "588" "586" "585" "584" "583" "582" "579" "577" "574" "572" "571" "566" "565" "562" "561" "558" "555" "553" "548" "547" "546" "543" "542" "540" "539" "538" "537" "534" "532" "530" "528" "525" "524" "521" "519" "518" "517" "516" "512" "511" "507" "503" "499" "498" "496" "495" "494" "493" "492" "491" "489" "486" "485" "484" "483" "481" "480" "474" "473" "472" "471" "470" "469" "468" "465" "463" "454" "451" "447" "446" "440" "432" "429" "428" "424" "423" "417" "415" "414" "413" "412" "411" "409" "407" "404" "403" "402" "400" "399" "398" "397" "394" "393" "384" "383" "381" "380" "379" "378" "377" "375" "373" "370" "367" "365" "364" "363" "361" "360" "358" "357" "355" "354" "352" "351" "349" "345" "342" "340" "339" "336" "333" "332" "331" "330" "328" "321" "320" "319" "316" "312" "310" "307" "300" "299" "297" "296" "295" "294" "292" "285" "282" "281" "279" "276" "272" "271" "269" "268" "266" "265" "263" "261" "260" "259" "257" "255" "253" "250" "247" "242" "240" "238" "237" "236" "234" "230" "229" "228" "227" "226" "224" "223" "222" "220" "217" "214" "209" "208" "205" "202" "201" "199" "198" "196" "194" "193" "190" "189" "188" "187" "183" "180" "174" "170" "169" "167" "166" "165" "164" "161" "159" "155" "150" "148" "144" "141" "137" "134" "132" "131" "130" "129" "125" "124" "122" "121" "120" "118" "114" "113" "110" "106" "105" "104" "100" "96" "95" "94" "93" "92" "91" "90" "89" "88" "83" "79" "75" "73" "72" "69" "68" "66" "60" "57" "56" "54" "53" "51" "50" "49" "48" "39" "33" "31" "27" "26" "23" "21" "19" "5" "3" "2" 

Redescription R12 Rules: 

Dist: 0 0 0 128 3
W1R: RAVLTImmediate >= 11.0 <= 44.0 AND MMSE >= 24.0 <= 30.0 AND ADAS13 >= 7.33 <= 21.67 AND CDRSB >= 0.5 <= 2.5 AND Q8SCORE >= 0.0 <= 8.0 AND CDJUDGE >= 0.0 <= 0.5 AND CDMEMORY >= 0.5 <= 1.0 
W2R: P >= -2.11351 <= -1.10791 AND SPARE_AD >= -0.878136 <= 2.401697 AND Fusiform >= 14030.0 <= 22690.0 AND Hippocampus >= 5839.0 <= 9433.0 
JS: 0.445578231292517
p-value :0.0
Support intersection: 131
Support union: 294

Covered examples (intersection): 
"812" "811" "808" "807" "806" "789" "780" "774" "770" "760" "759" "747" "740" "735" "734" "732" "730" "727" "723" "712" "703" "696" "695" "691" "682" "674" "673" "668" "663" "656" "655" "653" "650" "624" "615" "613" "606" "598" "595" "593" "592" "589" "588" "585" "577" "571" "562" "555" "554" "553" "547" "546" "527" "522" "521" "516" "512" "511" "507" "505" "496" "493" "491" "489" "455" "451" "447" "442" "418" "413" "411" "407" "404" "403" "400" "386" "380" "370" "363" "358" "355" "345" "320" "316" "297" "296" "290" "281" "279" "277" "269" "268" "262" "261" "253" "250" "249" "245" "236" "235" "230" "228" "222" "220" "218" "217" "216" "202" "179" "174" "167" "161" "159" "155" "150" "145" "141" "129" "118" "110" "92" "85" "78" "72" "67" "51" "39" "36" "31" "21" "3" 
Union elements: 
"817" "816" "815" "814" "813" "812" "811" "810" "809" "808" "807" "806" "804" "803" "800" "789" "780" "778" "777" "776" "775" "774" "772" "770" "767" "765" "763" "760" "759" "758" "752" "751" "749" "748" "747" "740" "735" "734" "732" "731" "730" "729" "727" "723" "720" "712" "711" "709" "704" "703" "702" "701" "700" "696" "695" "694" "692" "691" "687" "682" "675" "674" "673" "670" "669" "668" "663" "659" "656" "655" "653" "652" "650" "648" "644" "643" "642" "640" "639" "638" "637" "634" "633" "632" "631" "624" "623" "622" "617" "615" "614" "613" "609" "606" "604" "598" "597" "595" "593" "592" "589" "588" "586" "585" "577" "574" "572" "571" "564" "562" "558" "555" "554" "553" "548" "547" "546" "543" "540" "539" "534" "530" "527" "525" "522" "521" "516" "514" "512" "511" "507" "505" "499" "496" "494" "493" "491" "489" "486" "484" "483" "480" "472" "471" "470" "469" "463" "455" "451" "447" "442" "440" "429" "427" "418" "417" "415" "413" "412" "411" "409" "407" "404" "403" "402" "400" "399" "397" "386" "383" "381" "380" "379" "378" "377" "375" "373" "370" "367" "363" "360" "358" "357" "355" "352" "349" "348" "345" "342" "338" "332" "328" "325" "320" "319" "316" "300" "297" "296" "295" "290" "281" "279" "277" "271" "269" "268" "263" "262" "261" "260" "259" "253" "250" "249" "247" "245" "242" "240" "236" "235" "230" "229" "228" "226" "224" "222" "220" "218" "217" "216" "209" "208" "204" "202" "199" "196" "190" "189" "188" "187" "183" "179" "174" "172" "170" "169" "167" "166" "165" "163" "162" "161" "159" "155" "150" "147" "145" "144" "141" "136" "131" "129" "125" "124" "119" "118" "113" "112" "110" "108" "105" "102" "101" "98" "96" "92" "91" "89" "85" "83" "78" "72" "67" "66" "51" "39" "36" "31" "24" "22" "21" "16" "3" 

Redescription R13 Rules: 

Dist: 0 0 0 316 35
W1R: MMSE >= 24.0 <= 30.0 AND Q4SCORE >= 4.0 <= 10.0 AND CDMEMORY >= 0.5 <= 2.0 
W2R: P >= -2.13668 <= -0.85387 AND SPARE_AD >= -0.834909 <= 2.791977 
JS: 0.695049504950495
p-value :0.0
Support intersection: 351
Support union: 505

Covered examples (intersection): 
"817" "815" "814" "812" "811" "809" "806" "803" "800" "799" "797" "796" "795" "794" "793" "791" "789" "788" "784" "782" "781" "780" "777" "776" "775" "774" "773" "772" "771" "770" "767" "766" "765" "764" "763" "761" "760" "759" "758" "754" "751" "749" "748" "747" "746" "740" "738" "737" "735" "734" "731" "727" "726" "723" "720" "718" "713" "712" "710" "709" "706" "704" "703" "701" "700" "697" "696" "695" "694" "692" "687" "682" "674" "673" "670" "669" "668" "659" "656" "655" "653" "652" "650" "648" "647" "646" "643" "642" "640" "639" "638" "637" "633" "632" "623" "622" "617" "615" "614" "612" "611" "609" "608" "606" "604" "601" "599" "598" "595" "593" "592" "588" "587" "586" "584" "577" "574" "572" "571" "567" "564" "562" "561" "558" "555" "554" "553" "548" "547" "546" "543" "542" "539" "538" "537" "534" "532" "530" "528" "527" "525" "524" "521" "519" "518" "517" "516" "515" "512" "511" "505" "503" "499" "498" "496" "495" "494" "493" "492" "491" "486" "485" "484" "483" "480" "473" "471" "470" "469" "468" "465" "463" "451" "447" "446" "442" "433" "432" "429" "423" "418" "417" "415" "413" "412" "411" "407" "404" "403" "402" "400" "399" "397" "395" "394" "386" "384" "383" "381" "380" "378" "377" "375" "373" "370" "367" "363" "361" "360" "358" "357" "355" "352" "351" "348" "345" "342" "340" "339" "336" "333" "332" "331" "330" "328" "321" "320" "319" "316" "314" "312" "307" "300" "297" "296" "295" "294" "292" "290" "285" "281" "279" "276" "271" "269" "268" "266" "265" "263" "262" "261" "260" "259" "257" "255" "253" "250" "249" "246" "245" "242" "240" "237" "236" "234" "230" "229" "228" "227" "226" "224" "223" "222" "218" "217" "209" "208" "205" "202" "201" "199" "196" "193" "190" "189" "188" "187" "185" "183" "179" "174" "172" "169" "167" "166" "163" "161" "155" "154" "150" "148" "147" "145" "144" "141" "137" "134" "131" "130" "129" "125" "122" "120" "118" "113" "110" "106" "105" "104" "101" "100" "96" "93" "92" "91" "90" "88" "85" "78" "75" "72" "67" "66" "56" "54" "51" "49" "48" "39" "31" "30" "27" "26" "24" "23" "21" "19" "17" "8" "5" "3" 
Union elements: 
"817" "816" "815" "814" "813" "812" "811" "810" "809" "808" "807" "806" "805" "804" "803" "800" "799" "798" "797" "796" "795" "794" "793" "792" "791" "789" "788" "785" "784" "782" "781" "780" "778" "777" "776" "775" "774" "773" "772" "771" "770" "769" "768" "767" "766" "765" "764" "763" "761" "760" "759" "758" "756" "754" "752" "751" "750" "749" "748" "747" "746" "745" "741" "740" "739" "738" "737" "735" "734" "732" "731" "730" "729" "727" "726" "725" "723" "720" "718" "713" "712" "710" "709" "706" "704" "703" "702" "701" "700" "698" "697" "696" "695" "694" "692" "691" "690" "687" "684" "683" "682" "675" "674" "673" "670" "669" "668" "667" "665" "664" "663" "659" "658" "656" "655" "653" "652" "651" "650" "648" "647" "646" "644" "643" "642" "641" "640" "639" "638" "637" "634" "633" "632" "631" "630" "627" "626" "624" "623" "622" "617" "615" "614" "613" "612" "611" "609" "608" "606" "605" "604" "601" "600" "599" "598" "597" "596" "595" "594" "593" "592" "591" "589" "588" "587" "586" "585" "584" "583" "579" "577" "574" "572" "571" "568" "567" "566" "565" "564" "562" "561" "558" "555" "554" "553" "548" "547" "546" "543" "542" "540" "539" "538" "537" "534" "532" "531" "530" "528" "527" "525" "524" "522" "521" "519" "518" "517" "516" "515" "514" "512" "511" "507" "505" "504" "503" "501" "499" "498" "496" "495" "494" "493" "492" "491" "489" "486" "485" "484" "483" "482" "481" "480" "474" "473" "472" "471" "470" "469" "468" "467" "465" "463" "461" "455" "454" "453" "452" "451" "450" "449" "447" "446" "442" "440" "436" "433" "432" "429" "428" "427" "423" "418" "417" "415" "413" "412" "411" "409" "407" "406" "404" "403" "402" "400" "399" "398" "397" "395" "394" "389" "386" "384" "383" "381" "380" "379" "378" "377" "375" "373" "370" "368" "367" "365" "364" "363" "361" "360" "359" "358" "357" "355" "354" "352" "351" "349" "348" "345" "342" "340" "339" "338" "336" "333" "332" "331" "330" "329" "328" "325" "321" "320" "319" "317" "316" "314" "313" "312" "310" "307" "300" "297" "296" "295" "294" "292" "290" "285" "281" "279" "277" "276" "275" "272" "271" "269" "268" "266" "265" "264" "263" "262" "261" "260" "259" "257" "255" "253" "251" "250" "249" "247" "246" "245" "242" "240" "238" "237" "236" "235" "234" "230" "229" "228" "227" "226" "224" "223" "222" "220" "218" "217" "216" "215" "214" "213" "209" "208" "205" "204" "202" "201" "199" "198" "196" "194" "193" "192" "190" "189" "188" "187" "185" "183" "180" "179" "174" "172" "169" "168" "167" "166" "165" "164" "163" "162" "161" "159" "157" "155" "154" "150" "148" "147" "145" "144" "143" "141" "137" "134" "132" "131" "130" "129" "128" "125" "124" "122" "121" "120" "119" "118" "114" "113" "112" "110" "108" "106" "105" "104" "102" "101" "100" "96" "95" "94" "93" "92" "91" "90" "89" "88" "86" "85" "83" "79" "78" "75" "73" "72" "69" "68" "67" "66" "62" "61" "60" "56" "55" "54" "53" "51" "50" "49" "48" "39" "36" "33" "31" "30" "27" "26" "24" "23" "22" "21" "19" "17" "16" "9" "8" "5" "3" "2" 

Redescription R14 Rules: 

Dist: 0 0 0 148 2
W1R: RAVLTPercForgetting >= 36.363636 <= 100.0 AND MMSE >= 24.0 <= 30.0 AND ADAS11 >= 4.0 <= 16.33 AND Q4SCORE >= 3.0 <= 10.0 AND CDJUDGE >= 0.0 <= 0.5 AND CDMEMORY >= 0.5 <= 0.5 
W2R: P >= -2.13668 <= -0.85387 AND SPARE_AD >= -0.070838 <= 2.12783 AND Fusiform >= 12115.0 <= 22299.0 
JS: 0.44776119402985076
p-value :0.0
Support intersection: 150
Support union: 335

Covered examples (intersection): 
"814" "812" "811" "810" "807" "800" "794" "789" "775" "767" "761" "760" "759" "758" "751" "747" "735" "734" "731" "730" "727" "723" "720" "709" "706" "704" "695" "691" "687" "674" "673" "656" "655" "650" "648" "646" "640" "634" "632" "622" "615" "614" "606" "599" "592" "589" "588" "586" "585" "584" "577" "574" "572" "571" "555" "554" "553" "542" "540" "539" "534" "527" "516" "512" "511" "507" "496" "493" "492" "491" "489" "473" "470" "463" "447" "446" "440" "429" "417" "415" "411" "407" "403" "400" "397" "384" "383" "381" "373" "370" "363" "360" "358" "357" "355" "351" "345" "330" "320" "319" "292" "279" "271" "268" "262" "261" "259" "257" "253" "250" "240" "236" "228" "223" "222" "220" "218" "209" "202" "201" "196" "193" "188" "183" "179" "174" "155" "150" "148" "147" "145" "137" "129" "125" "119" "118" "113" "110" "101" "100" "85" "72" "67" "51" "39" "36" "31" "27" "24" "3" 
Union elements: 
"816" "814" "813" "812" "811" "810" "809" "808" "807" "806" "805" "803" "800" "797" "794" "789" "782" "781" "780" "776" "775" "774" "772" "770" "767" "764" "763" "761" "760" "759" "758" "751" "748" "747" "746" "740" "738" "737" "735" "734" "731" "730" "727" "726" "725" "723" "720" "718" "713" "712" "710" "709" "706" "704" "702" "701" "700" "698" "696" "695" "694" "692" "691" "687" "674" "673" "669" "668" "665" "663" "659" "656" "655" "653" "652" "650" "648" "647" "646" "643" "642" "640" "639" "638" "637" "634" "632" "631" "622" "617" "615" "614" "612" "611" "609" "608" "606" "601" "599" "598" "597" "595" "594" "593" "592" "589" "588" "587" "586" "585" "584" "577" "574" "572" "571" "564" "562" "561" "558" "555" "554" "553" "547" "546" "543" "542" "540" "539" "538" "537" "534" "532" "530" "528" "527" "525" "521" "519" "518" "517" "516" "515" "512" "511" "507" "505" "503" "499" "498" "496" "494" "493" "492" "491" "489" "484" "480" "474" "473" "471" "470" "469" "463" "455" "453" "451" "447" "446" "442" "440" "429" "418" "417" "415" "413" "412" "411" "409" "407" "404" "403" "402" "400" "397" "386" "384" "383" "381" "380" "379" "378" "375" "373" "370" "367" "364" "363" "361" "360" "358" "357" "355" "354" "351" "349" "348" "345" "340" "336" "332" "331" "330" "321" "320" "319" "314" "312" "300" "297" "295" "294" "292" "290" "285" "281" "279" "277" "276" "275" "272" "271" "268" "266" "263" "262" "261" "260" "259" "257" "255" "253" "250" "249" "247" "245" "242" "240" "238" "236" "235" "230" "229" "228" "226" "223" "222" "220" "218" "217" "216" "209" "204" "202" "201" "199" "196" "193" "190" "189" "188" "187" "183" "179" "174" "169" "167" "166" "164" "162" "161" "157" "155" "154" "150" "148" "147" "145" "144" "143" "141" "137" "131" "130" "129" "125" "120" "119" "118" "113" "112" "110" "106" "102" "101" "100" "98" "95" "93" "91" "90" "89" "86" "85" "83" "78" "72" "67" "66" "56" "54" "53" "51" "49" "48" "39" "36" "31" "27" "24" "17" "16" "8" "5" "3" "2" 

Redescription R15 Rules: 

Dist: 0 0 0 94 21
W1R: RAVLTImmediate >= 20.0 <= 53.0 AND NXOTHER >= 1.0 <= 1.0 AND ADAS13 >= 16.0 <= 45.33 
W2R: P >= -2.11351 <= -0.85387 AND SPARE_AD >= 0.950821 <= 2.791977 AND CA199 >= -0.14267 <= 1.72428 
JS: 0.2784503631961259
p-value :4.4381759745082405E-6
Support intersection: 115
Support union: 413

Covered examples (intersection): 
"812" "807" "796" "776" "775" "771" "767" "761" "759" "751" "749" "747" "746" "740" "738" "737" "726" "713" "706" "694" "692" "687" "655" "650" "646" "638" "611" "608" "606" "601" "598" "584" "577" "567" "561" "558" "548" "542" "539" "538" "530" "524" "519" "517" "503" "498" "495" "492" "486" "485" "484" "469" "465" "446" "432" "423" "412" "394" "384" "373" "367" "365" "361" "352" "351" "340" "336" "331" "330" "319" "312" "310" "307" "295" "292" "272" "271" "265" "262" "257" "249" "246" "240" "237" "229" "223" "202" "199" "188" "185" "180" "169" "163" "155" "154" "145" "137" "131" "122" "120" "104" "100" "66" "56" "54" "51" "48" "36" "30" "27" "26" "23" "17" "5" "2" 
Union elements: 
"819" "817" "816" "812" "809" "807" "805" "803" "799" "797" "796" "795" "794" "793" "792" "791" "790" "789" "788" "786" "785" "784" "782" "781" "780" "779" "777" "776" "775" "774" "772" "771" "770" "769" "767" "766" "765" "764" "763" "761" "759" "757" "756" "754" "751" "750" "749" "748" "747" "746" "745" "744" "741" "740" "738" "737" "729" "727" "726" "718" "714" "713" "710" "709" "706" "704" "701" "700" "698" "697" "696" "694" "693" "692" "690" "688" "687" "682" "678" "668" "667" "666" "665" "662" "660" "659" "658" "657" "655" "652" "650" "648" "647" "646" "643" "642" "640" "639" "638" "636" "635" "633" "631" "630" "629" "627" "626" "623" "621" "620" "617" "616" "615" "611" "610" "608" "607" "606" "605" "604" "603" "601" "600" "599" "598" "597" "595" "594" "593" "592" "591" "588" "586" "584" "583" "579" "577" "574" "572" "571" "567" "566" "565" "561" "558" "556" "555" "551" "548" "546" "543" "542" "540" "539" "538" "537" "536" "534" "532" "531" "530" "528" "527" "525" "524" "521" "519" "518" "517" "516" "515" "512" "511" "505" "504" "503" "501" "499" "498" "496" "495" "494" "492" "486" "485" "484" "483" "481" "480" "477" "476" "474" "472" "471" "469" "468" "467" "466" "465" "463" "462" "446" "445" "443" "440" "436" "435" "434" "433" "432" "429" "428" "424" "423" "421" "419" "417" "416" "415" "414" "413" "412" "410" "407" "406" "402" "400" "399" "398" "397" "395" "394" "384" "383" "381" "380" "379" "377" "375" "374" "373" "372" "368" "367" "365" "363" "361" "360" "359" "358" "357" "355" "354" "352" "351" "349" "345" "340" "339" "336" "333" "332" "331" "330" "328" "326" "324" "323" "321" "319" "317" "314" "313" "312" "310" "307" "300" "299" "298" "297" "296" "295" "294" "292" "285" "279" "275" "272" "271" "268" "266" "265" "262" "261" "260" "259" "257" "250" "249" "247" "246" "240" "238" "237" "236" "234" "229" "228" "224" "223" "222" "217" "215" "214" "213" "211" "209" "208" "205" "202" "201" "199" "196" "195" "193" "192" "190" "189" "188" "187" "186" "185" "183" "180" "179" "175" "174" "172" "170" "169" "168" "165" "164" "163" "161" "157" "155" "154" "148" "147" "145" "144" "143" "141" "137" "134" "133" "131" "130" "129" "128" "125" "122" "121" "120" "119" "115" "114" "113" "106" "105" "104" "103" "102" "100" "96" "95" "94" "92" "90" "86" "85" "75" "74" "68" "67" "66" "62" "60" "56" "54" "53" "51" "49" "48" "39" "36" "33" "32" "31" "30" "27" "26" "23" "21" "19" "17" "16" "8" "5" "3" "2" "1" 

Redescription R16 Rules: 

Dist: 0 0 0 238 10
W1R: COT2SCOR >= 0.0 <= 7.0 AND ADAS13 >= 10.33 <= 36.33 AND CDRSB >= 0.5 <= 2.5 AND GDBORED >= 0.0 <= 0.0 AND CDMEMORY >= 0.5 <= 1.0 
W2R: P >= -2.13668 <= -0.85387 AND SPARE_AD >= -0.834909 <= 2.791977 
JS: 0.5414847161572053
p-value :0.0
Support intersection: 248
Support union: 458

Covered examples (intersection): 
"817" "815" "809" "807" "806" "803" "800" "799" "797" "796" "791" "789" "782" "780" "778" "775" "774" "772" "770" "767" "766" "765" "763" "761" "760" "759" "758" "751" "749" "748" "740" "738" "734" "727" "723" "720" "713" "712" "709" "706" "704" "703" "700" "697" "696" "694" "691" "687" "682" "674" "668" "664" "659" "656" "655" "650" "648" "647" "646" "639" "638" "637" "623" "622" "617" "615" "611" "609" "608" "606" "599" "598" "593" "592" "589" "588" "584" "577" "574" "572" "564" "562" "561" "558" "555" "554" "553" "548" "547" "546" "542" "539" "538" "537" "534" "530" "528" "527" "525" "524" "521" "519" "518" "517" "516" "512" "511" "505" "503" "499" "496" "495" "494" "493" "492" "486" "485" "484" "483" "480" "473" "471" "463" "451" "447" "446" "442" "432" "429" "418" "417" "415" "412" "411" "404" "403" "402" "400" "399" "397" "384" "383" "381" "377" "375" "373" "370" "365" "363" "360" "357" "355" "352" "351" "345" "342" "330" "328" "321" "316" "307" "297" "296" "294" "292" "281" "279" "271" "269" "268" "266" "263" "262" "260" "259" "250" "249" "247" "245" "242" "240" "235" "234" "230" "229" "228" "227" "224" "223" "218" "217" "209" "208" "202" "201" "196" "193" "190" "189" "188" "187" "183" "180" "179" "174" "172" "169" "167" "166" "162" "161" "155" "148" "147" "145" "144" "137" "131" "129" "125" "122" "120" "118" "113" "110" "105" "100" "92" "85" "78" "75" "72" "66" "56" "54" "53" "49" "39" "36" "31" "27" "26" "24" "23" "19" "17" "5" "3" 
Union elements: 
"819" "817" "816" "815" "814" "813" "812" "811" "810" "809" "808" "807" "806" "805" "804" "803" "800" "799" "797" "796" "795" "794" "793" "791" "789" "788" "787" "785" "784" "782" "781" "780" "778" "777" "776" "775" "774" "773" "772" "771" "770" "767" "766" "765" "764" "763" "761" "760" "759" "758" "756" "754" "752" "751" "749" "748" "747" "746" "740" "738" "737" "735" "734" "732" "731" "730" "729" "727" "726" "725" "723" "720" "718" "713" "712" "710" "709" "706" "704" "703" "702" "701" "700" "698" "697" "696" "695" "694" "692" "691" "688" "687" "683" "682" "675" "674" "673" "670" "669" "668" "665" "664" "663" "661" "659" "658" "656" "655" "653" "652" "650" "648" "647" "646" "644" "643" "642" "641" "640" "639" "638" "637" "634" "633" "632" "627" "624" "623" "622" "620" "617" "615" "614" "613" "612" "611" "610" "609" "608" "606" "604" "601" "599" "598" "597" "595" "594" "593" "592" "589" "588" "587" "586" "585" "584" "577" "574" "572" "571" "567" "565" "564" "562" "561" "558" "555" "554" "553" "548" "547" "546" "545" "543" "542" "540" "539" "538" "537" "534" "532" "530" "528" "527" "525" "524" "522" "521" "519" "518" "517" "516" "515" "514" "512" "511" "507" "505" "503" "499" "498" "496" "495" "494" "493" "492" "491" "489" "486" "485" "484" "483" "481" "480" "474" "473" "471" "470" "469" "468" "465" "463" "455" "454" "451" "447" "446" "442" "440" "433" "432" "430" "429" "427" "424" "423" "418" "417" "415" "413" "412" "411" "409" "407" "404" "403" "402" "400" "399" "397" "395" "394" "386" "384" "383" "381" "380" "379" "378" "377" "375" "373" "370" "367" "365" "364" "363" "361" "360" "359" "358" "357" "355" "354" "352" "351" "349" "348" "345" "342" "340" "339" "338" "336" "333" "332" "331" "330" "328" "325" "321" "320" "319" "316" "314" "312" "310" "307" "306" "300" "297" "296" "295" "294" "292" "290" "285" "281" "279" "277" "276" "272" "271" "269" "268" "266" "265" "264" "263" "262" "261" "260" "259" "257" "255" "253" "250" "249" "247" "246" "245" "242" "240" "237" "236" "235" "234" "230" "229" "228" "227" "226" "224" "223" "222" "220" "218" "217" "216" "214" "209" "208" "205" "204" "202" "201" "199" "198" "196" "193" "192" "190" "189" "188" "187" "185" "183" "180" "179" "174" "172" "169" "168" "167" "166" "165" "163" "162" "161" "159" "157" "155" "154" "150" "148" "147" "145" "144" "141" "137" "134" "132" "131" "130" "129" "125" "124" "122" "120" "119" "118" "114" "113" "110" "108" "106" "105" "104" "102" "101" "100" "96" "95" "94" "93" "92" "91" "90" "89" "88" "86" "85" "83" "79" "78" "75" "72" "69" "68" "67" "66" "62" "61" "56" "55" "54" "53" "51" "49" "48" "39" "36" "33" "31" "30" "27" "26" "24" "23" "22" "21" "19" "17" "16" "9" "8" "5" "3" "2" 

Redescription R17 Rules: 

Dist: 0 0 0 106 18
W1R: NXPLANTA >= 1.0 <= 1.0 AND Q8SCORE >= 5.0 <= 12.0 AND CDJUDGE >= 0.0 <= 0.5 AND CDMEMORY >= 0.5 <= 2.0 
W2R: EGF >= 0.36173 <= 3.04139 AND P >= -2.13668 <= -0.85387 AND SPARE_AD >= 0.607866 <= 2.12783 
JS: 0.3712574850299401
p-value :7.389644451905042E-13
Support intersection: 124
Support union: 334

Covered examples (intersection): 
"814" "812" "807" "800" "799" "797" "794" "793" "791" "788" "784" "759" "751" "749" "748" "747" "746" "740" "738" "737" "731" "726" "713" "706" "698" "655" "647" "646" "611" "608" "601" "599" "598" "594" "588" "584" "574" "567" "561" "558" "543" "542" "540" "538" "537" "532" "530" "528" "525" "524" "519" "518" "517" "516" "503" "499" "492" "486" "485" "484" "471" "469" "465" "447" "446" "432" "412" "397" "394" "384" "361" "358" "351" "345" "340" "332" "331" "330" "319" "307" "294" "276" "268" "266" "265" "262" "261" "242" "240" "236" "224" "223" "214" "205" "202" "199" "193" "190" "161" "155" "154" "150" "148" "145" "137" "120" "110" "105" "100" "96" "93" "86" "66" "56" "54" "53" "51" "49" "48" "36" "26" "23" "19" "5" 
Union elements: 
"819" "817" "814" "812" "807" "805" "800" "799" "797" "796" "795" "794" "793" "791" "788" "785" "784" "782" "777" "776" "775" "774" "767" "766" "765" "763" "762" "761" "759" "758" "757" "754" "751" "750" "749" "748" "747" "746" "744" "740" "738" "737" "734" "731" "729" "726" "725" "720" "713" "710" "709" "706" "704" "701" "700" "698" "697" "696" "694" "692" "690" "688" "687" "674" "670" "668" "665" "664" "661" "659" "655" "651" "650" "648" "647" "646" "643" "642" "639" "638" "633" "631" "627" "623" "622" "620" "615" "611" "610" "608" "606" "602" "601" "599" "598" "597" "594" "593" "588" "586" "585" "584" "582" "577" "574" "572" "567" "566" "565" "562" "561" "558" "555" "554" "548" "544" "543" "542" "540" "539" "538" "537" "536" "532" "530" "528" "527" "525" "524" "519" "518" "517" "516" "515" "511" "505" "503" "501" "499" "498" "496" "495" "494" "492" "486" "485" "484" "482" "480" "479" "474" "473" "472" "471" "470" "469" "468" "467" "465" "458" "448" "447" "446" "440" "435" "432" "428" "424" "417" "415" "412" "409" "407" "406" "403" "402" "398" "397" "395" "394" "393" "386" "384" "383" "381" "377" "375" "373" "370" "367" "365" "363" "361" "360" "359" "358" "357" "355" "354" "352" "351" "349" "345" "342" "340" "339" "336" "333" "332" "331" "330" "328" "321" "319" "314" "312" "310" "307" "297" "295" "294" "292" "282" "279" "276" "275" "271" "268" "266" "265" "262" "261" "260" "259" "257" "255" "253" "249" "246" "242" "240" "238" "236" "234" "229" "227" "225" "224" "223" "222" "220" "217" "214" "209" "208" "205" "202" "199" "196" "193" "192" "190" "188" "183" "179" "175" "174" "172" "170" "169" "168" "163" "161" "159" "155" "154" "150" "148" "147" "145" "144" "143" "137" "132" "131" "129" "125" "124" "122" "120" "119" "113" "110" "106" "105" "100" "96" "94" "93" "91" "86" "85" "83" "79" "78" "72" "69" "67" "66" "62" "61" "57" "56" "54" "53" "51" "50" "49" "48" "39" "36" "33" "31" "30" "27" "26" "24" "23" "21" "19" "17" "16" "5" "3" 

Redescription R18 Rules: 

Dist: 0 0 0 124 4
W1R: RAVLTImmediate >= 11.0 <= 37.0 AND CDRSB >= 0.5 <= 2.5 AND CDMEMORY >= 0.5 <= 1.0 
W2R: P >= -2.13668 <= -0.95861 AND CNTF >= 1.54407 <= 3.47567 AND SPARE_AD >= -0.2015 <= 2.401697 AND FSH >= -0.50864 <= 1.8451 AND MYLDPIF1 >= -0.07058 <= 0.79934 AND Entorhinal >= 2585.0 <= 4949.0 AND VCAM >= 2.64836 <= 3.04139 
JS: 0.3843843843843844
p-value :0.0
Support intersection: 128
Support union: 333

Covered examples (intersection): 
"814" "812" "811" "808" "807" "800" "797" "789" "782" "780" "775" "774" "770" "767" "763" "761" "759" "758" "751" "748" "734" "727" "723" "713" "709" "673" "655" "653" "650" "647" "639" "638" "632" "622" "615" "609" "599" "593" "589" "588" "577" "574" "561" "558" "546" "543" "537" "534" "530" "527" "525" "512" "496" "493" "491" "489" "484" "480" "473" "471" "463" "429" "415" "413" "403" "400" "397" "383" "378" "373" "370" "363" "358" "357" "352" "351" "345" "321" "319" "316" "294" "281" "279" "276" "271" "268" "261" "259" "253" "250" "249" "242" "229" "223" "222" "220" "218" "217" "216" "201" "196" "193" "189" "183" "180" "174" "167" "155" "150" "148" "145" "129" "125" "122" "118" "110" "101" "85" "75" "72" "67" "66" "51" "39" "36" "31" "27" "3" 
Union elements: 
"819" "817" "815" "814" "813" "812" "811" "809" "808" "807" "806" "803" "800" "799" "797" "796" "794" "791" "789" "782" "781" "780" "778" "777" "775" "774" "772" "770" "767" "766" "765" "764" "763" "761" "760" "759" "758" "756" "751" "749" "748" "740" "738" "735" "734" "727" "723" "720" "713" "712" "711" "709" "706" "704" "702" "700" "696" "695" "694" "688" "687" "682" "675" "674" "673" "668" "663" "661" "659" "658" "655" "653" "650" "648" "647" "646" "644" "643" "640" "639" "638" "637" "634" "633" "632" "631" "627" "624" "623" "622" "617" "615" "614" "611" "609" "608" "606" "601" "600" "599" "595" "593" "592" "589" "588" "584" "577" "574" "572" "571" "565" "564" "561" "558" "555" "554" "553" "548" "547" "546" "543" "542" "540" "539" "538" "537" "534" "530" "528" "527" "525" "524" "521" "519" "518" "517" "516" "515" "512" "511" "505" "503" "499" "496" "495" "494" "493" "492" "491" "489" "486" "485" "484" "483" "481" "480" "474" "473" "472" "471" "463" "455" "451" "447" "446" "442" "432" "430" "429" "424" "423" "417" "415" "413" "411" "404" "403" "402" "400" "399" "397" "386" "384" "383" "381" "380" "379" "378" "377" "375" "373" "370" "365" "364" "363" "360" "358" "357" "352" "351" "348" "345" "342" "339" "332" "330" "328" "321" "320" "319" "316" "312" "307" "300" "297" "296" "295" "294" "290" "281" "279" "277" "276" "275" "271" "269" "268" "266" "263" "261" "260" "259" "253" "250" "249" "247" "242" "240" "236" "235" "234" "229" "228" "227" "224" "223" "222" "220" "218" "217" "216" "209" "208" "204" "202" "201" "196" "194" "193" "192" "190" "189" "187" "183" "180" "179" "174" "172" "170" "169" "168" "167" "166" "165" "163" "161" "157" "155" "150" "148" "147" "145" "141" "131" "129" "125" "122" "120" "119" "118" "114" "113" "110" "105" "102" "101" "100" "98" "96" "95" "93" "92" "91" "89" "88" "85" "83" "78" "75" "72" "69" "68" "67" "66" "56" "54" "53" "51" "49" "39" "36" "33" "31" "27" "26" "24" "23" "21" "19" "17" "16" "5" "3" 

Redescription R19 Rules: 

Dist: 0 0 0 130 3
W1R: RAVLTImmediate >= 11.0 <= 44.0 AND MMSE >= 24.0 <= 30.0 AND ADAS13 >= 7.33 <= 21.67 AND CDRSB >= 0.5 <= 2.5 AND Q8SCORE >= 0.0 <= 8.0 AND CDMEMORY >= 0.5 <= 1.0 
W2R: P >= -2.11351 <= -1.10791 AND SPARE_AD >= -0.878136 <= 2.401697 AND Fusiform >= 14030.0 <= 22690.0 AND Hippocampus >= 5839.0 <= 9433.0 
JS: 0.4478114478114478
p-value :0.0
Support intersection: 133
Support union: 297

Covered examples (intersection): 
"812" "811" "808" "807" "806" "803" "789" "780" "774" "770" "760" "759" "747" "740" "735" "734" "732" "730" "727" "723" "712" "703" "696" "695" "691" "682" "674" "673" "668" "663" "656" "655" "653" "650" "624" "615" "613" "609" "606" "598" "595" "593" "592" "589" "588" "585" "577" "571" "562" "555" "554" "553" "547" "546" "527" "522" "521" "516" "512" "511" "507" "505" "496" "493" "491" "489" "455" "451" "447" "442" "418" "413" "411" "407" "404" "403" "400" "386" "380" "370" "363" "358" "355" "345" "320" "316" "297" "296" "290" "281" "279" "277" "269" "268" "262" "261" "253" "250" "249" "245" "236" "235" "230" "228" "222" "220" "218" "217" "216" "202" "179" "174" "167" "161" "159" "155" "150" "145" "141" "129" "118" "110" "92" "85" "78" "72" "67" "51" "39" "36" "31" "21" "3" 
Union elements: 
"817" "816" "815" "814" "813" "812" "811" "810" "809" "808" "807" "806" "804" "803" "800" "789" "780" "778" "777" "776" "775" "774" "772" "770" "767" "765" "763" "760" "759" "758" "752" "751" "749" "748" "747" "740" "735" "734" "732" "731" "730" "729" "727" "723" "720" "712" "711" "709" "704" "703" "702" "701" "700" "696" "695" "694" "692" "691" "687" "682" "675" "674" "673" "670" "669" "668" "663" "659" "656" "655" "653" "652" "650" "648" "644" "643" "642" "640" "639" "638" "637" "634" "633" "632" "631" "624" "623" "622" "617" "615" "614" "613" "609" "606" "604" "600" "598" "597" "595" "593" "592" "589" "588" "586" "585" "577" "574" "572" "571" "564" "562" "558" "555" "554" "553" "548" "547" "546" "543" "540" "539" "534" "530" "527" "525" "522" "521" "516" "514" "512" "511" "507" "505" "499" "496" "494" "493" "491" "489" "486" "484" "483" "480" "472" "471" "470" "469" "463" "455" "451" "447" "442" "440" "430" "429" "427" "418" "417" "415" "413" "412" "411" "409" "407" "404" "403" "402" "400" "399" "397" "386" "383" "381" "380" "379" "378" "377" "375" "373" "370" "367" "363" "360" "358" "357" "355" "352" "349" "348" "345" "342" "338" "332" "328" "325" "320" "319" "316" "300" "297" "296" "295" "290" "281" "279" "277" "271" "269" "268" "263" "262" "261" "260" "259" "253" "250" "249" "247" "245" "242" "240" "236" "235" "230" "229" "228" "226" "224" "222" "220" "218" "217" "216" "209" "208" "204" "202" "199" "196" "190" "189" "188" "187" "183" "179" "174" "172" "170" "169" "167" "166" "165" "163" "162" "161" "159" "155" "150" "147" "145" "144" "141" "136" "131" "129" "125" "124" "119" "118" "114" "113" "112" "110" "108" "105" "102" "101" "98" "96" "92" "91" "89" "85" "83" "78" "72" "67" "66" "51" "39" "36" "31" "24" "22" "21" "16" "3" 

Redescription R20 Rules: 

Dist: 0 0 0 360 35
W1R: MMSE >= 24.0 <= 30.0 AND CDMEMORY >= 0.5 <= 2.0 
W2R: P >= -2.13668 <= -0.85387 AND SPARE_AD >= -0.854503 <= 2.791977 
JS: 0.7581573896353166
p-value :0.0
Support intersection: 395
Support union: 521

Covered examples (intersection): 
"817" "815" "814" "812" "811" "810" "809" "808" "807" "806" "804" "803" "800" "799" "797" "796" "795" "794" "793" "791" "789" "788" "784" "782" "781" "780" "778" "777" "776" "775" "774" "773" "772" "771" "770" "767" "766" "765" "764" "763" "761" "760" "759" "758" "754" "752" "751" "749" "748" "747" "746" "740" "738" "737" "735" "734" "732" "731" "730" "729" "727" "726" "723" "720" "718" "713" "712" "710" "709" "706" "704" "703" "701" "700" "697" "696" "695" "694" "692" "691" "687" "682" "675" "674" "673" "670" "669" "668" "664" "663" "659" "656" "655" "653" "652" "650" "648" "647" "646" "644" "643" "642" "641" "640" "639" "638" "637" "634" "633" "632" "624" "623" "622" "617" "615" "614" "613" "612" "611" "609" "608" "606" "604" "601" "599" "598" "597" "595" "593" "592" "589" "588" "587" "586" "585" "584" "577" "574" "572" "571" "567" "564" "562" "561" "558" "555" "554" "553" "548" "547" "546" "543" "542" "540" "539" "538" "537" "534" "532" "530" "528" "527" "525" "524" "522" "521" "519" "518" "517" "516" "515" "514" "512" "511" "507" "505" "503" "499" "498" "496" "495" "494" "493" "492" "491" "489" "486" "485" "484" "483" "480" "473" "471" "470" "469" "468" "465" "463" "455" "454" "451" "447" "446" "442" "440" "433" "432" "429" "423" "418" "417" "415" "413" "412" "411" "409" "407" "404" "403" "402" "400" "399" "397" "395" "394" "386" "384" "383" "381" "380" "378" "377" "375" "373" "370" "367" "363" "361" "360" "358" "357" "355" "352" "351" "349" "348" "345" "342" "340" "339" "338" "336" "333" "332" "331" "330" "328" "325" "321" "320" "319" "316" "314" "312" "307" "300" "297" "296" "295" "294" "292" "290" "285" "281" "279" "277" "276" "271" "269" "268" "266" "265" "263" "262" "261" "260" "259" "257" "255" "253" "250" "249" "247" "246" "245" "242" "240" "237" "236" "235" "234" "230" "229" "228" "227" "226" "224" "223" "222" "220" "218" "217" "216" "209" "208" "205" "204" "202" "201" "199" "196" "193" "190" "189" "188" "187" "185" "183" "179" "174" "172" "169" "167" "166" "163" "162" "161" "159" "155" "154" "150" "148" "147" "145" "144" "141" "137" "134" "131" "130" "129" "125" "122" "120" "119" "118" "113" "110" "106" "105" "104" "101" "100" "96" "93" "92" "91" "90" "89" "88" "85" "78" "75" "72" "67" "66" "56" "54" "51" "49" "48" "39" "36" "31" "30" "27" "26" "24" "23" "21" "19" "17" "8" "5" "3" 
Union elements: 
"820" "817" "816" "815" "814" "813" "812" "811" "810" "809" "808" "807" "806" "805" "804" "803" "802" "800" "799" "798" "797" "796" "795" "794" "793" "792" "791" "789" "788" "787" "785" "784" "782" "781" "780" "778" "777" "776" "775" "774" "773" "772" "771" "770" "769" "768" "767" "766" "765" "764" "763" "762" "761" "760" "759" "758" "756" "754" "752" "751" "750" "749" "748" "747" "746" "745" "741" "740" "739" "738" "737" "735" "734" "732" "731" "730" "729" "727" "726" "725" "723" "720" "718" "713" "712" "711" "710" "709" "706" "704" "703" "702" "701" "700" "698" "697" "696" "695" "694" "692" "691" "690" "687" "684" "683" "682" "675" "674" "673" "670" "669" "668" "667" "665" "664" "663" "659" "658" "656" "655" "653" "652" "651" "650" "648" "647" "646" "644" "643" "642" "641" "640" "639" "638" "637" "634" "633" "632" "631" "630" "627" "626" "624" "623" "622" "617" "615" "614" "613" "612" "611" "610" "609" "608" "606" "605" "604" "601" "600" "599" "598" "597" "596" "595" "594" "593" "592" "591" "589" "588" "587" "586" "585" "584" "583" "579" "577" "574" "572" "571" "568" "567" "566" "565" "564" "562" "561" "558" "555" "554" "553" "548" "547" "546" "543" "542" "540" "539" "538" "537" "534" "532" "531" "530" "528" "527" "525" "524" "522" "521" "519" "518" "517" "516" "515" "514" "512" "511" "507" "505" "504" "503" "501" "499" "498" "496" "495" "494" "493" "492" "491" "489" "486" "485" "484" "483" "482" "481" "480" "474" "473" "472" "471" "470" "469" "468" "467" "465" "463" "461" "455" "454" "453" "452" "451" "450" "449" "447" "446" "442" "441" "440" "436" "433" "432" "430" "429" "428" "427" "423" "418" "417" "415" "413" "412" "411" "409" "407" "406" "404" "403" "402" "400" "399" "398" "397" "395" "394" "389" "386" "384" "383" "381" "380" "379" "378" "377" "375" "373" "370" "368" "367" "365" "364" "363" "361" "360" "359" "358" "357" "355" "354" "352" "351" "349" "348" "345" "342" "340" "339" "338" "336" "333" "332" "331" "330" "329" "328" "325" "321" "320" "319" "317" "316" "314" "313" "312" "310" "307" "300" "297" "296" "295" "294" "292" "290" "285" "281" "279" "277" "276" "275" "272" "271" "269" "268" "266" "265" "264" "263" "262" "261" "260" "259" "258" "257" "255" "253" "251" "250" "249" "247" "246" "245" "242" "240" "238" "237" "236" "235" "234" "230" "229" "228" "227" "226" "224" "223" "222" "220" "218" "217" "216" "215" "214" "213" "209" "208" "205" "204" "202" "201" "199" "198" "196" "194" "193" "192" "190" "189" "188" "187" "185" "183" "180" "179" "174" "172" "170" "169" "168" "167" "166" "165" "164" "163" "162" "161" "159" "158" "157" "155" "154" "150" "148" "147" "145" "144" "143" "141" "137" "136" "134" "132" "131" "130" "129" "128" "126" "125" "124" "122" "121" "120" "119" "118" "114" "113" "112" "110" "108" "106" "105" "104" "102" "101" "100" "98" "96" "95" "94" "93" "92" "91" "90" "89" "88" "86" "85" "83" "79" "78" "76" "75" "73" "72" "71" "69" "68" "67" "66" "62" "61" "60" "56" "55" "54" "53" "51" "50" "49" "48" "39" "36" "33" "31" "30" "27" "26" "24" "23" "22" "21" "19" "17" "16" "9" "8" "5" "3" "2" 

Redescription R21 Rules: 

Dist: 0 0 0 207 5
W1R: MMSE >= 24.0 <= 30.0 AND ADAS11 >= 3.0 <= 26.67 AND CDRSB >= 0.5 <= 3.0 AND NXSENSOR >= 1.0 <= 1.0 AND CDMEMORY >= 0.5 <= 1.0 
W2R: P >= -2.13668 <= -0.85387 AND SPARE_AD >= -0.834909 <= 2.401697 AND Entorhinal >= 2594.0 <= 5660.0 
JS: 0.5247524752475248
p-value :0.0
Support intersection: 212
Support union: 404

Covered examples (intersection): 
"817" "814" "812" "811" "810" "808" "807" "806" "804" "797" "782" "781" "780" "777" "775" "770" "767" "763" "761" "760" "759" "758" "752" "751" "748" "747" "738" "735" "734" "732" "730" "727" "723" "720" "713" "712" "710" "709" "704" "703" "695" "692" "691" "682" "674" "673" "669" "668" "656" "655" "653" "650" "648" "647" "644" "643" "640" "639" "638" "634" "633" "632" "624" "622" "615" "614" "606" "604" "601" "599" "598" "595" "593" "592" "589" "588" "587" "585" "577" "574" "572" "564" "562" "561" "558" "554" "553" "547" "546" "543" "540" "539" "537" "534" "530" "525" "522" "521" "516" "515" "514" "512" "511" "507" "505" "496" "495" "494" "493" "489" "484" "480" "473" "471" "455" "451" "442" "429" "417" "413" "411" "409" "407" "404" "403" "400" "397" "386" "383" "381" "380" "378" "375" "373" "363" "360" "355" "352" "351" "349" "348" "338" "321" "320" "319" "300" "297" "296" "295" "294" "290" "281" "279" "277" "276" "271" "269" "268" "266" "259" "253" "250" "249" "245" "242" "240" "235" "234" "230" "229" "228" "223" "222" "220" "218" "217" "208" "201" "196" "193" "189" "187" "183" "179" "174" "172" "155" "150" "148" "141" "129" "125" "122" "119" "118" "110" "101" "92" "91" "89" "85" "75" "72" "67" "66" "51" "39" "36" "31" "24" "21" "3" 
Union elements: 
"817" "816" "815" "814" "813" "812" "811" "810" "809" "808" "807" "806" "805" "804" "803" "799" "797" "794" "789" "787" "782" "781" "780" "778" "777" "775" "774" "772" "770" "767" "766" "765" "764" "763" "762" "761" "760" "759" "758" "752" "751" "749" "748" "747" "740" "738" "735" "734" "732" "731" "730" "727" "723" "720" "718" "713" "712" "711" "710" "709" "706" "704" "703" "701" "700" "697" "696" "695" "694" "692" "691" "682" "675" "674" "673" "670" "669" "668" "667" "664" "663" "659" "658" "656" "655" "653" "652" "650" "648" "647" "646" "644" "643" "642" "640" "639" "638" "637" "634" "633" "632" "631" "630" "627" "624" "623" "622" "615" "614" "612" "611" "610" "609" "606" "604" "601" "600" "599" "598" "597" "595" "594" "593" "592" "589" "588" "587" "586" "585" "584" "583" "579" "577" "574" "572" "571" "566" "565" "564" "562" "561" "558" "555" "554" "553" "548" "547" "546" "543" "542" "540" "539" "538" "537" "534" "532" "530" "528" "527" "525" "524" "522" "521" "519" "518" "517" "516" "515" "514" "512" "511" "507" "505" "503" "499" "496" "495" "494" "493" "492" "491" "489" "486" "485" "484" "481" "480" "474" "473" "472" "471" "470" "469" "467" "463" "455" "454" "451" "446" "442" "441" "440" "432" "430" "429" "428" "427" "423" "418" "417" "415" "413" "412" "411" "409" "407" "404" "403" "402" "400" "399" "398" "397" "394" "386" "384" "383" "381" "380" "379" "378" "375" "373" "370" "367" "364" "363" "360" "358" "357" "355" "354" "352" "351" "349" "348" "345" "340" "339" "338" "330" "328" "325" "321" "320" "319" "316" "312" "310" "307" "300" "297" "296" "295" "294" "290" "281" "279" "277" "276" "275" "271" "269" "268" "266" "264" "263" "261" "260" "259" "258" "255" "253" "250" "249" "247" "245" "242" "240" "238" "237" "236" "235" "234" "230" "229" "228" "227" "226" "224" "223" "222" "220" "218" "217" "216" "209" "208" "204" "202" "201" "196" "194" "193" "192" "190" "189" "188" "187" "183" "180" "179" "174" "172" "169" "168" "167" "164" "163" "162" "161" "159" "158" "157" "155" "150" "148" "147" "145" "144" "143" "141" "137" "136" "131" "130" "129" "126" "125" "124" "122" "121" "119" "118" "114" "112" "110" "108" "102" "101" "100" "98" "96" "95" "93" "92" "91" "90" "89" "88" "85" "78" "76" "75" "73" "72" "69" "68" "67" "66" "61" "60" "56" "55" "54" "51" "49" "39" "36" "33" "31" "27" "26" "24" "23" "22" "21" "19" "17" "16" "9" "8" "5" "3" 

Redescription R22 Rules: 

Dist: 0 0 0 92 31
W1R: CDORIENT >= 0.5 <= 2.0 
W2R: EPTHLDNA >= -0.33724 <= 1.04139 AND P >= -2.13668 <= -0.85387 AND SPARE_AD >= 0.598349 <= 2.791977 
JS: 0.2935560859188544
p-value :1.441027052129229E-7
Support intersection: 123
Support union: 419

Covered examples (intersection): 
"807" "800" "799" "795" "793" "791" "788" "785" "784" "776" "775" "774" "767" "751" "748" "737" "731" "726" "713" "710" "706" "701" "697" "692" "655" "647" "642" "623" "611" "608" "598" "594" "588" "586" "585" "577" "567" "554" "548" "543" "539" "537" "532" "530" "528" "524" "511" "503" "498" "495" "492" "469" "468" "447" "433" "432" "423" "417" "415" "407" "394" "367" "365" "361" "359" "355" "354" "352" "351" "340" "336" "333" "332" "330" "312" "297" "295" "294" "285" "279" "276" "272" "271" "266" "265" "261" "259" "257" "255" "253" "249" "246" "240" "228" "223" "222" "214" "209" "199" "193" "188" "180" "155" "154" "145" "137" "131" "125" "120" "110" "100" "93" "86" "75" "62" "61" "54" "53" "48" "30" "27" "23" "16" 
Union elements: 
"820" "819" "818" "817" "812" "808" "807" "806" "805" "804" "803" "802" "801" "800" "799" "798" "797" "796" "795" "793" "792" "791" "790" "789" "788" "786" "785" "784" "783" "781" "779" "777" "776" "775" "774" "773" "771" "769" "768" "767" "765" "764" "761" "759" "758" "757" "756" "754" "751" "750" "748" "747" "746" "745" "744" "741" "740" "739" "738" "737" "735" "734" "731" "729" "726" "725" "723" "722" "719" "718" "714" "713" "712" "710" "706" "702" "701" "698" "697" "696" "695" "694" "692" "690" "688" "684" "682" "678" "672" "671" "668" "667" "666" "665" "662" "660" "659" "658" "657" "656" "655" "654" "652" "651" "647" "646" "643" "642" "641" "639" "638" "636" "635" "630" "627" "626" "624" "623" "622" "620" "619" "618" "616" "615" "614" "611" "608" "606" "605" "604" "603" "602" "601" "599" "598" "597" "596" "595" "594" "593" "592" "591" "588" "586" "585" "584" "583" "582" "579" "577" "571" "569" "568" "567" "566" "563" "561" "556" "555" "554" "548" "545" "544" "543" "540" "539" "537" "536" "532" "531" "530" "528" "527" "525" "524" "520" "519" "518" "517" "516" "515" "514" "512" "511" "506" "505" "504" "503" "501" "498" "495" "494" "493" "492" "491" "486" "482" "481" "479" "477" "474" "473" "472" "471" "470" "469" "468" "467" "466" "465" "461" "460" "458" "456" "455" "453" "452" "449" "448" "447" "446" "443" "440" "436" "435" "434" "433" "432" "430" "429" "428" "426" "424" "423" "421" "419" "417" "415" "414" "412" "410" "409" "407" "406" "401" "400" "399" "398" "397" "395" "394" "393" "389" "384" "381" "379" "378" "375" "374" "368" "367" "365" "362" "361" "359" "358" "355" "354" "352" "351" "349" "347" "345" "342" "341" "340" "336" "333" "332" "331" "330" "329" "328" "323" "319" "317" "314" "313" "312" "310" "307" "306" "300" "299" "297" "295" "294" "287" "285" "282" "279" "277" "276" "275" "272" "271" "268" "266" "265" "262" "261" "259" "257" "255" "253" "251" "249" "247" "246" "240" "232" "229" "228" "226" "225" "224" "223" "222" "220" "218" "216" "215" "214" "213" "211" "209" "208" "205" "204" "201" "200" "199" "196" "195" "194" "193" "189" "188" "187" "185" "180" "175" "172" "168" "163" "161" "155" "154" "150" "145" "144" "141" "138" "137" "136" "134" "133" "132" "131" "130" "128" "125" "124" "122" "121" "120" "119" "115" "110" "105" "100" "98" "96" "94" "93" "91" "90" "89" "88" "86" "83" "79" "76" "75" "74" "73" "66" "62" "61" "60" "57" "54" "53" "50" "49" "48" "33" "32" "30" "27" "26" "24" "23" "19" "17" "16" "8" "6" "2" 

Redescription R23 Rules: 

Dist: 0 0 0 164 2
W1R: RAVLTPercForgetting >= 36.363636 <= 100.0 AND MMSE >= 24.0 <= 30.0 AND Q4SCORE >= 3.0 <= 10.0 AND CDJUDGE >= 0.0 <= 0.5 AND CDMEMORY >= 0.5 <= 0.5 
W2R: P >= -2.13668 <= -0.85387 AND SPARE_AD >= -0.070838 <= 2.12783 AND Fusiform >= 12115.0 <= 22299.0 
JS: 0.46629213483146065
p-value :0.0
Support intersection: 166
Support union: 356

Covered examples (intersection): 
"814" "812" "811" "810" "807" "800" "797" "794" "789" "782" "775" "767" "763" "761" "760" "759" "758" "751" "748" "747" "735" "734" "731" "730" "727" "723" "720" "710" "709" "706" "704" "695" "691" "687" "674" "673" "656" "655" "650" "648" "647" "646" "640" "634" "632" "622" "615" "614" "606" "599" "592" "589" "588" "586" "585" "584" "577" "574" "572" "571" "561" "555" "554" "553" "542" "540" "539" "537" "534" "527" "525" "516" "512" "511" "507" "496" "493" "492" "491" "489" "484" "473" "471" "470" "463" "447" "446" "440" "429" "417" "415" "411" "407" "403" "400" "397" "384" "383" "381" "373" "370" "363" "360" "358" "357" "355" "351" "345" "330" "320" "319" "292" "279" "276" "271" "268" "266" "262" "261" "259" "257" "253" "250" "240" "236" "228" "223" "222" "220" "218" "209" "202" "201" "196" "193" "188" "183" "179" "174" "155" "150" "148" "147" "145" "137" "129" "125" "119" "118" "113" "110" "101" "100" "85" "72" "67" "56" "51" "49" "39" "36" "31" "27" "24" "5" "3" 
Union elements: 
"817" "816" "814" "813" "812" "811" "810" "809" "808" "807" "806" "805" "803" "800" "797" "794" "793" "789" "782" "781" "780" "776" "775" "774" "772" "770" "767" "766" "764" "763" "761" "760" "759" "758" "751" "748" "747" "746" "740" "738" "737" "735" "734" "731" "730" "727" "726" "725" "723" "720" "718" "713" "712" "710" "709" "706" "704" "702" "701" "700" "698" "696" "695" "694" "692" "691" "687" "674" "673" "669" "668" "665" "663" "659" "656" "655" "653" "652" "650" "648" "647" "646" "643" "642" "640" "639" "638" "637" "634" "633" "632" "631" "627" "622" "617" "615" "614" "612" "611" "609" "608" "606" "601" "599" "598" "597" "595" "594" "593" "592" "589" "588" "587" "586" "585" "584" "577" "574" "572" "571" "565" "564" "562" "561" "558" "555" "554" "553" "547" "546" "543" "542" "540" "539" "538" "537" "534" "532" "530" "528" "527" "525" "524" "521" "519" "518" "517" "516" "515" "512" "511" "507" "505" "503" "499" "498" "496" "494" "493" "492" "491" "489" "485" "484" "480" "474" "473" "471" "470" "469" "463" "455" "453" "451" "447" "446" "442" "440" "432" "429" "428" "418" "417" "415" "413" "412" "411" "409" "407" "404" "403" "402" "400" "397" "386" "384" "383" "381" "380" "379" "378" "375" "373" "370" "367" "364" "363" "361" "360" "358" "357" "355" "354" "351" "349" "348" "345" "340" "339" "336" "332" "331" "330" "321" "320" "319" "314" "312" "307" "300" "297" "295" "294" "292" "290" "285" "281" "279" "277" "276" "275" "272" "271" "268" "266" "263" "262" "261" "260" "259" "257" "255" "253" "250" "249" "247" "245" "242" "240" "238" "236" "235" "230" "229" "228" "226" "223" "222" "220" "218" "217" "216" "209" "208" "204" "202" "201" "199" "196" "193" "192" "190" "189" "188" "187" "183" "179" "174" "169" "168" "167" "166" "164" "162" "161" "157" "155" "154" "150" "148" "147" "145" "144" "143" "141" "137" "131" "130" "129" "125" "120" "119" "118" "113" "112" "110" "106" "102" "101" "100" "98" "95" "93" "91" "90" "89" "86" "85" "83" "78" "72" "69" "68" "67" "66" "56" "54" "53" "51" "49" "48" "39" "36" "33" "31" "27" "26" "24" "23" "19" "17" "16" "8" "5" "3" "2" 

Redescription R24 Rules: 

Dist: 0 0 0 106 4
W1R: RAVLTImmediate >= 11.0 <= 37.0 AND ADAS13 >= 7.33 <= 23.67 AND CDRSB >= 0.5 <= 2.5 AND CDMEMORY >= 0.5 <= 1.0 
W2R: P >= -2.13668 <= -0.95861 AND CNTF >= 1.54407 <= 3.47567 AND SPARE_AD >= -0.2015 <= 2.401697 AND FSH >= -0.50864 <= 1.8451 AND Entorhinal >= 2585.0 <= 4949.0 
JS: 0.38869257950530034
p-value :0.0
Support intersection: 110
Support union: 283

Covered examples (intersection): 
"814" "812" "811" "808" "807" "800" "789" "780" "775" "774" "770" "767" "759" "758" "734" "727" "723" "713" "709" "704" "674" "673" "655" "653" "650" "638" "632" "622" "615" "609" "593" "589" "588" "577" "574" "546" "543" "534" "530" "527" "512" "496" "493" "491" "489" "473" "463" "446" "415" "413" "403" "400" "397" "383" "373" "370" "363" "358" "357" "352" "351" "345" "321" "319" "316" "281" "279" "271" "268" "261" "259" "253" "250" "249" "229" "228" "222" "220" "218" "217" "216" "201" "196" "193" "189" "183" "180" "179" "174" "167" "155" "150" "145" "129" "125" "122" "118" "110" "101" "85" "72" "67" "66" "51" "39" "36" "31" "27" "24" "3" 
Union elements: 
"815" "814" "813" "812" "811" "809" "808" "807" "806" "803" "800" "797" "796" "794" "789" "782" "781" "780" "778" "777" "775" "774" "772" "770" "767" "765" "764" "763" "761" "760" "759" "758" "751" "749" "748" "740" "735" "734" "730" "727" "723" "720" "713" "712" "711" "709" "704" "702" "700" "696" "695" "694" "687" "682" "675" "674" "673" "668" "663" "659" "658" "655" "653" "650" "648" "647" "644" "643" "640" "639" "638" "637" "634" "632" "631" "624" "623" "622" "617" "615" "614" "609" "608" "606" "601" "600" "599" "595" "593" "592" "589" "588" "577" "574" "572" "571" "564" "561" "558" "555" "554" "553" "548" "547" "546" "543" "540" "539" "538" "537" "534" "530" "527" "525" "524" "521" "518" "516" "515" "512" "511" "505" "499" "496" "494" "493" "491" "489" "486" "484" "483" "480" "474" "473" "472" "471" "463" "455" "451" "447" "446" "442" "430" "429" "423" "417" "415" "413" "411" "404" "403" "402" "400" "399" "397" "386" "384" "383" "380" "379" "378" "377" "375" "373" "370" "364" "363" "360" "358" "357" "352" "351" "348" "345" "342" "332" "330" "328" "321" "320" "319" "316" "312" "300" "297" "296" "295" "294" "290" "281" "279" "277" "276" "275" "271" "269" "268" "263" "261" "260" "259" "253" "250" "249" "247" "242" "240" "236" "235" "230" "229" "228" "224" "223" "222" "220" "218" "217" "216" "209" "204" "202" "201" "196" "193" "190" "189" "187" "183" "180" "179" "174" "170" "169" "167" "166" "165" "163" "161" "157" "155" "150" "148" "147" "145" "141" "131" "129" "125" "122" "119" "118" "114" "113" "110" "105" "102" "101" "98" "96" "95" "93" "92" "91" "89" "85" "83" "78" "75" "72" "67" "66" "54" "51" "39" "36" "31" "27" "24" "21" "17" "16" "3" 

Redescription R25 Rules: 

Dist: 0 0 0 88 20
W1R: MMSE >= 24.0 <= 30.0 AND Q8SCORE >= 5.0 <= 12.0 AND CDMEMORY >= 0.5 <= 2.0 
W2R: P >= -2.11351 <= -0.85387 AND SPARE_AD >= 0.950821 <= 2.791977 AND ANGTNSNG >= 0.14613 <= 3.04922 AND CA199 >= -0.14267 <= 1.72428 
JS: 0.34394904458598724
p-value :1.0011991236069662E-12
Support intersection: 108
Support union: 314

Covered examples (intersection): 
"812" "807" "799" "795" "794" "793" "788" "784" "771" "759" "754" "751" "749" "748" "747" "746" "740" "738" "737" "726" "713" "706" "655" "646" "611" "608" "601" "598" "584" "574" "567" "561" "558" "542" "540" "538" "537" "532" "530" "524" "519" "517" "503" "495" "492" "486" "485" "484" "469" "468" "465" "446" "433" "432" "423" "412" "395" "394" "384" "367" "361" "358" "351" "340" "331" "330" "319" "312" "307" "294" "268" "265" "262" "261" "240" "237" "236" "224" "223" "205" "202" "199" "190" "185" "163" "155" "154" "148" "145" "137" "122" "120" "105" "104" "100" "96" "66" "56" "54" "51" "49" "48" "30" "27" "26" "23" "19" "5" 
Union elements: 
"817" "814" "812" "807" "805" "803" "800" "799" "798" "797" "796" "795" "794" "793" "792" "791" "788" "785" "784" "782" "781" "777" "776" "775" "773" "772" "771" "767" "766" "765" "763" "762" "761" "759" "756" "754" "751" "750" "749" "748" "747" "746" "745" "741" "740" "739" "738" "737" "731" "729" "726" "720" "713" "709" "706" "704" "701" "700" "698" "697" "696" "694" "692" "690" "687" "684" "674" "668" "665" "664" "659" "655" "652" "651" "650" "648" "647" "646" "643" "642" "640" "639" "633" "631" "627" "626" "615" "611" "610" "608" "606" "601" "599" "598" "597" "596" "594" "593" "591" "588" "586" "584" "577" "574" "572" "567" "566" "565" "562" "561" "558" "555" "548" "543" "542" "540" "539" "538" "537" "532" "531" "530" "528" "527" "525" "524" "519" "518" "517" "516" "515" "505" "503" "501" "499" "498" "496" "495" "494" "492" "486" "485" "484" "482" "480" "474" "473" "472" "471" "470" "469" "468" "467" "465" "461" "452" "450" "447" "446" "440" "436" "433" "432" "428" "423" "412" "407" "406" "403" "402" "398" "397" "395" "394" "389" "386" "384" "383" "381" "375" "373" "367" "365" "363" "361" "360" "358" "354" "352" "351" "349" "345" "340" "339" "336" "333" "332" "331" "330" "329" "321" "319" "314" "313" "312" "310" "307" "300" "297" "295" "294" "292" "285" "279" "276" "275" "272" "271" "268" "266" "265" "262" "261" "260" "257" "246" "242" "240" "238" "237" "236" "234" "229" "224" "223" "220" "217" "214" "208" "205" "202" "199" "196" "193" "192" "190" "188" "185" "183" "180" "179" "174" "172" "170" "169" "168" "163" "161" "159" "155" "154" "150" "148" "147" "145" "144" "143" "137" "129" "124" "122" "121" "120" "119" "113" "110" "106" "105" "104" "100" "96" "93" "91" "86" "85" "83" "78" "72" "69" "67" "66" "62" "56" "54" "53" "51" "50" "49" "48" "39" "36" "33" "31" "30" "27" "26" "23" "21" "19" "17" "16" "5" "3" "2" 

Redescription R26 Rules: 

Dist: 0 0 0 317 10
W1R: CDRSB >= 0.5 <= 2.5 AND CDMEMORY >= 0.5 <= 1.0 
W2R: P >= -2.13668 <= -0.85387 AND SPARE_AD >= -0.834909 <= 2.791977 
JS: 0.6826722338204593
p-value :0.0
Support intersection: 327
Support union: 479

Covered examples (intersection): 
"817" "815" "814" "812" "811" "810" "809" "808" "807" "806" "804" "803" "800" "799" "797" "796" "794" "791" "789" "782" "780" "778" "777" "775" "774" "772" "770" "767" "766" "765" "763" "761" "760" "759" "758" "752" "751" "749" "748" "747" "740" "738" "735" "734" "732" "730" "729" "727" "723" "720" "713" "712" "709" "706" "704" "703" "701" "700" "697" "696" "695" "694" "691" "687" "682" "675" "674" "673" "670" "669" "668" "664" "663" "659" "656" "655" "653" "650" "648" "647" "646" "644" "642" "640" "639" "638" "637" "634" "633" "632" "624" "623" "622" "617" "615" "612" "611" "609" "608" "606" "599" "598" "597" "595" "593" "592" "589" "588" "586" "585" "584" "577" "574" "572" "571" "564" "562" "561" "558" "555" "554" "553" "548" "547" "546" "543" "542" "540" "539" "538" "537" "534" "530" "528" "527" "525" "524" "522" "521" "519" "518" "517" "516" "514" "512" "511" "507" "505" "503" "499" "496" "495" "494" "493" "492" "491" "489" "486" "485" "484" "483" "480" "473" "471" "463" "455" "454" "451" "447" "446" "442" "432" "429" "418" "417" "415" "413" "412" "411" "409" "407" "404" "403" "402" "400" "399" "397" "386" "384" "383" "381" "380" "378" "377" "375" "373" "370" "365" "363" "360" "358" "357" "355" "352" "351" "348" "345" "342" "339" "338" "332" "330" "328" "325" "321" "320" "319" "316" "307" "297" "296" "294" "292" "290" "281" "279" "277" "276" "271" "269" "268" "266" "263" "262" "261" "260" "259" "253" "250" "249" "247" "245" "242" "240" "236" "235" "234" "230" "229" "228" "227" "224" "223" "222" "220" "218" "217" "216" "209" "208" "204" "202" "201" "196" "193" "190" "189" "188" "187" "183" "180" "179" "174" "172" "169" "167" "166" "162" "161" "155" "150" "148" "147" "145" "144" "141" "137" "131" "129" "125" "122" "120" "119" "118" "113" "110" "106" "105" "101" "100" "96" "92" "89" "88" "85" "78" "75" "72" "67" "66" "56" "54" "53" "51" "49" "39" "36" "31" "27" "26" "24" "23" "21" "19" "17" "5" "3" 
Union elements: 
"820" "819" "817" "816" "815" "814" "813" "812" "811" "810" "809" "808" "807" "806" "805" "804" "803" "802" "800" "799" "797" "796" "795" "794" "793" "791" "789" "788" "787" "785" "784" "782" "781" "780" "778" "777" "776" "775" "774" "773" "772" "771" "770" "767" "766" "765" "764" "763" "762" "761" "760" "759" "758" "756" "754" "752" "751" "749" "748" "747" "746" "740" "738" "737" "735" "734" "732" "731" "730" "729" "727" "726" "725" "723" "720" "718" "713" "712" "711" "710" "709" "706" "704" "703" "702" "701" "700" "698" "697" "696" "695" "694" "692" "691" "688" "687" "683" "682" "675" "674" "673" "670" "669" "668" "665" "664" "663" "661" "659" "658" "656" "655" "653" "652" "650" "648" "647" "646" "644" "643" "642" "641" "640" "639" "638" "637" "634" "633" "632" "631" "627" "624" "623" "622" "620" "617" "615" "614" "613" "612" "611" "610" "609" "608" "606" "604" "601" "600" "599" "598" "597" "595" "594" "593" "592" "589" "588" "587" "586" "585" "584" "577" "574" "572" "571" "567" "565" "564" "562" "561" "558" "555" "554" "553" "548" "547" "546" "545" "543" "542" "540" "539" "538" "537" "534" "532" "530" "528" "527" "525" "524" "522" "521" "519" "518" "517" "516" "515" "514" "512" "511" "507" "505" "503" "499" "498" "496" "495" "494" "493" "492" "491" "489" "486" "485" "484" "483" "481" "480" "474" "473" "472" "471" "470" "469" "468" "465" "463" "455" "454" "451" "447" "446" "442" "441" "440" "433" "432" "430" "429" "427" "424" "423" "418" "417" "415" "413" "412" "411" "409" "407" "404" "403" "402" "400" "399" "397" "395" "394" "386" "384" "383" "381" "380" "379" "378" "377" "375" "373" "370" "367" "365" "364" "363" "361" "360" "359" "358" "357" "355" "354" "352" "351" "349" "348" "345" "342" "340" "339" "338" "336" "333" "332" "331" "330" "328" "325" "321" "320" "319" "316" "314" "312" "310" "307" "306" "300" "297" "296" "295" "294" "292" "290" "285" "281" "279" "277" "276" "275" "272" "271" "269" "268" "266" "265" "264" "263" "262" "261" "260" "259" "258" "257" "255" "253" "250" "249" "247" "246" "245" "242" "240" "238" "237" "236" "235" "234" "230" "229" "228" "227" "226" "224" "223" "222" "220" "218" "217" "216" "214" "209" "208" "205" "204" "202" "201" "199" "198" "196" "194" "193" "192" "190" "189" "188" "187" "185" "183" "180" "179" "174" "172" "170" "169" "168" "167" "166" "165" "163" "162" "161" "159" "158" "157" "155" "154" "150" "148" "147" "145" "144" "143" "141" "137" "136" "134" "132" "131" "130" "129" "126" "125" "124" "122" "120" "119" "118" "114" "113" "112" "110" "108" "106" "105" "104" "102" "101" "100" "98" "96" "95" "94" "93" "92" "91" "90" "89" "88" "86" "85" "83" "79" "78" "76" "75" "72" "71" "69" "68" "67" "66" "62" "61" "56" "55" "54" "53" "51" "49" "48" "39" "36" "33" "31" "30" "27" "26" "24" "23" "22" "21" "19" "17" "16" "9" "8" "5" "3" "2" 

Redescription R27 Rules: 

Dist: 0 0 0 137 4
W1R: RAVLTImmediate >= 11.0 <= 44.0 AND MMSE >= 24.0 <= 30.0 AND ADAS13 >= 7.33 <= 21.67 AND CDRSB >= 0.5 <= 2.5 AND Q8SCORE >= 0.0 <= 8.0 AND CDJUDGE >= 0.0 <= 0.5 AND CDMEMORY >= 0.5 <= 1.0 
W2R: P >= -2.11351 <= -1.10791 AND SPARE_AD >= -0.878136 <= 2.401697 AND Hippocampus >= 5825.0 <= 9433.0 
JS: 0.44904458598726116
p-value :0.0
Support intersection: 141
Support union: 314

Covered examples (intersection): 
"812" "811" "808" "807" "806" "800" "789" "780" "774" "770" "767" "760" "759" "747" "740" "735" "734" "732" "730" "727" "723" "712" "703" "696" "695" "691" "682" "674" "673" "668" "663" "656" "655" "653" "650" "644" "634" "632" "624" "615" "613" "606" "598" "595" "593" "592" "589" "588" "585" "577" "571" "564" "562" "555" "554" "553" "547" "546" "527" "522" "521" "516" "512" "511" "507" "505" "496" "493" "491" "489" "463" "455" "451" "447" "442" "418" "413" "411" "407" "404" "403" "400" "386" "380" "370" "363" "358" "355" "352" "345" "320" "316" "297" "296" "290" "281" "279" "277" "269" "268" "262" "261" "253" "250" "249" "245" "236" "235" "230" "229" "228" "222" "220" "218" "217" "216" "202" "179" "174" "167" "161" "159" "155" "150" "145" "141" "129" "118" "110" "101" "92" "85" "78" "72" "67" "51" "39" "36" "31" "21" "3" 
Union elements: 
"817" "816" "815" "814" "813" "812" "811" "810" "809" "808" "807" "806" "804" "803" "800" "797" "794" "789" "782" "781" "780" "778" "777" "776" "775" "774" "772" "770" "767" "765" "763" "761" "760" "759" "758" "752" "751" "749" "748" "747" "746" "740" "735" "734" "732" "731" "730" "729" "727" "723" "720" "718" "712" "711" "710" "709" "704" "703" "702" "701" "700" "696" "695" "694" "692" "691" "687" "682" "675" "674" "673" "670" "669" "668" "663" "659" "656" "655" "653" "652" "650" "648" "644" "643" "642" "640" "639" "638" "637" "634" "633" "632" "631" "624" "623" "622" "617" "615" "614" "613" "609" "606" "604" "598" "597" "595" "594" "593" "592" "589" "588" "586" "585" "577" "574" "572" "571" "564" "562" "558" "555" "554" "553" "548" "547" "546" "543" "540" "539" "534" "530" "527" "525" "522" "521" "516" "514" "512" "511" "507" "505" "499" "496" "495" "494" "493" "491" "489" "486" "484" "483" "480" "472" "471" "470" "469" "463" "455" "451" "447" "446" "442" "440" "429" "427" "418" "417" "415" "413" "412" "411" "409" "407" "404" "403" "402" "400" "399" "397" "386" "383" "381" "380" "379" "378" "377" "375" "373" "370" "367" "364" "363" "360" "358" "357" "355" "352" "349" "348" "345" "342" "338" "332" "328" "325" "320" "319" "316" "300" "297" "296" "295" "294" "290" "281" "279" "277" "276" "271" "269" "268" "264" "263" "262" "261" "260" "259" "253" "250" "249" "247" "245" "242" "240" "236" "235" "230" "229" "228" "226" "224" "222" "220" "218" "217" "216" "209" "208" "204" "202" "199" "196" "190" "189" "188" "187" "183" "179" "174" "172" "170" "169" "167" "166" "165" "163" "162" "161" "159" "155" "150" "147" "145" "144" "141" "137" "136" "131" "129" "125" "124" "122" "119" "118" "113" "112" "110" "108" "105" "102" "101" "98" "96" "93" "92" "91" "89" "85" "83" "78" "72" "67" "66" "61" "51" "39" "36" "31" "24" "22" "21" "16" "9" "3" 

Redescription R28 Rules: 

Dist: 0 0 0 162 16
W1R: MMSE >= 24.0 <= 30.0 AND ADAS13 >= 14.33 <= 49.33 AND CDJUDGE >= 0.0 <= 0.5 AND CDMEMORY >= 0.5 <= 2.0 
W2R: EGF >= 0.36173 <= 3.04139 AND P >= -2.13668 <= -0.85387 AND SPARE_AD >= 0.607866 <= 2.12783 
JS: 0.4671916010498688
p-value :0.0
Support intersection: 178
Support union: 381

Covered examples (intersection): 
"814" "812" "807" "800" "799" "797" "796" "794" "793" "791" "788" "775" "774" "767" "761" "759" "758" "751" "749" "748" "747" "746" "740" "738" "737" "734" "731" "726" "713" "710" "706" "704" "697" "694" "692" "687" "655" "650" "647" "646" "642" "638" "623" "622" "611" "608" "606" "601" "599" "598" "588" "586" "584" "577" "574" "572" "567" "561" "558" "548" "543" "542" "540" "539" "538" "537" "532" "530" "528" "525" "524" "519" "518" "517" "516" "511" "503" "499" "498" "492" "486" "485" "484" "471" "469" "465" "447" "446" "432" "417" "415" "412" "407" "402" "397" "394" "384" "377" "373" "370" "361" "358" "357" "355" "352" "351" "345" "342" "340" "332" "331" "330" "328" "319" "314" "307" "297" "295" "294" "292" "271" "268" "266" "265" "262" "261" "259" "257" "249" "246" "242" "240" "236" "229" "227" "224" "223" "222" "209" "205" "202" "199" "196" "193" "190" "188" "169" "161" "155" "154" "150" "148" "147" "145" "144" "137" "131" "125" "120" "113" "110" "105" "100" "96" "93" "66" "56" "54" "51" "49" "48" "36" "27" "26" "23" "19" "17" "5" 
Union elements: 
"817" "816" "815" "814" "812" "811" "809" "807" "805" "800" "799" "797" "796" "795" "794" "793" "791" "789" "788" "787" "785" "784" "782" "780" "777" "776" "775" "774" "772" "770" "768" "767" "766" "765" "763" "761" "759" "758" "754" "751" "750" "749" "748" "747" "746" "740" "738" "737" "734" "731" "729" "727" "726" "723" "720" "718" "713" "712" "710" "709" "706" "704" "701" "700" "698" "697" "696" "694" "692" "690" "687" "682" "674" "670" "668" "667" "665" "659" "658" "656" "655" "651" "650" "648" "647" "646" "643" "642" "639" "638" "633" "632" "631" "630" "627" "623" "622" "617" "615" "614" "613" "611" "610" "608" "606" "604" "601" "599" "598" "597" "595" "594" "593" "592" "588" "586" "585" "584" "583" "579" "577" "574" "572" "571" "567" "566" "565" "562" "561" "558" "555" "554" "553" "548" "546" "543" "542" "540" "539" "538" "537" "534" "532" "530" "528" "527" "525" "524" "521" "519" "518" "517" "516" "515" "512" "511" "505" "503" "501" "499" "498" "496" "495" "494" "492" "489" "486" "485" "484" "483" "482" "481" "480" "474" "473" "472" "471" "470" "469" "468" "467" "465" "463" "453" "451" "447" "446" "440" "432" "429" "428" "418" "417" "415" "413" "412" "411" "409" "407" "406" "404" "403" "402" "400" "399" "398" "397" "395" "394" "384" "383" "381" "380" "379" "377" "375" "373" "370" "368" "367" "363" "361" "360" "359" "358" "357" "355" "354" "352" "351" "349" "345" "342" "340" "339" "336" "333" "332" "331" "330" "328" "321" "319" "314" "312" "307" "297" "296" "295" "294" "292" "281" "279" "276" "275" "271" "268" "266" "265" "262" "261" "260" "259" "257" "255" "253" "251" "250" "249" "247" "246" "242" "240" "238" "236" "234" "229" "228" "227" "226" "224" "223" "222" "220" "217" "215" "214" "209" "208" "205" "202" "201" "199" "196" "194" "193" "192" "190" "189" "188" "187" "183" "179" "174" "172" "170" "169" "168" "165" "164" "163" "161" "159" "157" "155" "154" "150" "148" "147" "145" "144" "143" "141" "137" "134" "132" "131" "130" "129" "125" "124" "122" "120" "119" "118" "113" "110" "106" "105" "102" "100" "96" "95" "93" "92" "91" "86" "85" "83" "79" "78" "72" "69" "68" "67" "66" "62" "61" "60" "56" "54" "53" "51" "50" "49" "48" "39" "36" "33" "31" "30" "27" "26" "24" "23" "21" "19" "17" "16" "5" "3" 

Redescription R29 Rules: 

Dist: 0 0 0 358 35
W1R: MMSE >= 24.0 <= 30.0 AND CDMEMORY >= 0.5 <= 2.0 
W2R: P >= -2.13668 <= -0.85387 AND SPARE_AD >= -0.834909 <= 2.791977 
JS: 0.7543186180422264
p-value :0.0
Support intersection: 393
Support union: 521

Covered examples (intersection): 
"817" "815" "814" "812" "811" "810" "809" "808" "807" "806" "804" "803" "800" "799" "797" "796" "795" "794" "793" "791" "789" "788" "784" "782" "781" "780" "778" "777" "776" "775" "774" "773" "772" "771" "770" "767" "766" "765" "764" "763" "761" "760" "759" "758" "754" "752" "751" "749" "748" "747" "746" "740" "738" "737" "735" "734" "732" "731" "730" "729" "727" "726" "723" "720" "718" "713" "712" "710" "709" "706" "704" "703" "701" "700" "697" "696" "695" "694" "692" "691" "687" "682" "675" "674" "673" "670" "669" "668" "664" "663" "659" "656" "655" "653" "652" "650" "648" "647" "646" "644" "643" "642" "641" "640" "639" "638" "637" "634" "633" "632" "624" "623" "622" "617" "615" "614" "612" "611" "609" "608" "606" "604" "601" "599" "598" "597" "595" "593" "592" "589" "588" "587" "586" "585" "584" "577" "574" "572" "571" "567" "564" "562" "561" "558" "555" "554" "553" "548" "547" "546" "543" "542" "540" "539" "538" "537" "534" "532" "530" "528" "527" "525" "524" "522" "521" "519" "518" "517" "516" "515" "514" "512" "511" "507" "505" "503" "499" "498" "496" "495" "494" "493" "492" "491" "489" "486" "485" "484" "483" "480" "473" "471" "470" "469" "468" "465" "463" "455" "454" "451" "447" "446" "442" "440" "433" "432" "429" "423" "418" "417" "415" "413" "412" "411" "409" "407" "404" "403" "402" "400" "399" "397" "395" "394" "386" "384" "383" "381" "380" "378" "377" "375" "373" "370" "367" "363" "361" "360" "358" "357" "355" "352" "351" "349" "348" "345" "342" "340" "339" "338" "336" "333" "332" "331" "330" "328" "325" "321" "320" "319" "316" "314" "312" "307" "300" "297" "296" "295" "294" "292" "290" "285" "281" "279" "277" "276" "271" "269" "268" "266" "265" "263" "262" "261" "260" "259" "257" "255" "253" "250" "249" "247" "246" "245" "242" "240" "237" "236" "235" "234" "230" "229" "228" "227" "226" "224" "223" "222" "220" "218" "217" "216" "209" "208" "205" "204" "202" "201" "199" "196" "193" "190" "189" "188" "187" "185" "183" "179" "174" "172" "169" "167" "166" "163" "162" "161" "155" "154" "150" "148" "147" "145" "144" "141" "137" "134" "131" "130" "129" "125" "122" "120" "119" "118" "113" "110" "106" "105" "104" "101" "100" "96" "93" "92" "91" "90" "89" "88" "85" "78" "75" "72" "67" "66" "56" "54" "51" "49" "48" "39" "36" "31" "30" "27" "26" "24" "23" "21" "19" "17" "8" "5" "3" 
Union elements: 
"820" "817" "816" "815" "814" "813" "812" "811" "810" "809" "808" "807" "806" "805" "804" "803" "802" "800" "799" "798" "797" "796" "795" "794" "793" "792" "791" "789" "788" "787" "785" "784" "782" "781" "780" "778" "777" "776" "775" "774" "773" "772" "771" "770" "769" "768" "767" "766" "765" "764" "763" "762" "761" "760" "759" "758" "756" "754" "752" "751" "750" "749" "748" "747" "746" "745" "741" "740" "739" "738" "737" "735" "734" "732" "731" "730" "729" "727" "726" "725" "723" "720" "718" "713" "712" "711" "710" "709" "706" "704" "703" "702" "701" "700" "698" "697" "696" "695" "694" "692" "691" "690" "687" "684" "683" "682" "675" "674" "673" "670" "669" "668" "667" "665" "664" "663" "659" "658" "656" "655" "653" "652" "651" "650" "648" "647" "646" "644" "643" "642" "641" "640" "639" "638" "637" "634" "633" "632" "631" "630" "627" "626" "624" "623" "622" "617" "615" "614" "613" "612" "611" "610" "609" "608" "606" "605" "604" "601" "600" "599" "598" "597" "596" "595" "594" "593" "592" "591" "589" "588" "587" "586" "585" "584" "583" "579" "577" "574" "572" "571" "568" "567" "566" "565" "564" "562" "561" "558" "555" "554" "553" "548" "547" "546" "543" "542" "540" "539" "538" "537" "534" "532" "531" "530" "528" "527" "525" "524" "522" "521" "519" "518" "517" "516" "515" "514" "512" "511" "507" "505" "504" "503" "501" "499" "498" "496" "495" "494" "493" "492" "491" "489" "486" "485" "484" "483" "482" "481" "480" "474" "473" "472" "471" "470" "469" "468" "467" "465" "463" "461" "455" "454" "453" "452" "451" "450" "449" "447" "446" "442" "441" "440" "436" "433" "432" "430" "429" "428" "427" "423" "418" "417" "415" "413" "412" "411" "409" "407" "406" "404" "403" "402" "400" "399" "398" "397" "395" "394" "389" "386" "384" "383" "381" "380" "379" "378" "377" "375" "373" "370" "368" "367" "365" "364" "363" "361" "360" "359" "358" "357" "355" "354" "352" "351" "349" "348" "345" "342" "340" "339" "338" "336" "333" "332" "331" "330" "329" "328" "325" "321" "320" "319" "317" "316" "314" "313" "312" "310" "307" "300" "297" "296" "295" "294" "292" "290" "285" "281" "279" "277" "276" "275" "272" "271" "269" "268" "266" "265" "264" "263" "262" "261" "260" "259" "258" "257" "255" "253" "251" "250" "249" "247" "246" "245" "242" "240" "238" "237" "236" "235" "234" "230" "229" "228" "227" "226" "224" "223" "222" "220" "218" "217" "216" "215" "214" "213" "209" "208" "205" "204" "202" "201" "199" "198" "196" "194" "193" "192" "190" "189" "188" "187" "185" "183" "180" "179" "174" "172" "170" "169" "168" "167" "166" "165" "164" "163" "162" "161" "159" "158" "157" "155" "154" "150" "148" "147" "145" "144" "143" "141" "137" "136" "134" "132" "131" "130" "129" "128" "126" "125" "124" "122" "121" "120" "119" "118" "114" "113" "112" "110" "108" "106" "105" "104" "102" "101" "100" "98" "96" "95" "94" "93" "92" "91" "90" "89" "88" "86" "85" "83" "79" "78" "76" "75" "73" "72" "71" "69" "68" "67" "66" "62" "61" "60" "56" "55" "54" "53" "51" "50" "49" "48" "39" "36" "33" "31" "30" "27" "26" "24" "23" "22" "21" "19" "17" "16" "9" "8" "5" "3" "2" 

Redescription R30 Rules: 

Dist: 0 0 0 100 4
W1R: RAVLTImmediate >= 11.0 <= 37.0 AND ADAS13 >= 7.33 <= 23.67 AND CDRSB >= 0.5 <= 2.5 AND CDMEMORY >= 0.5 <= 1.0 
W2R: P >= -2.13668 <= -0.95861 AND CNTF >= 1.54407 <= 3.47567 AND SPARE_AD >= -0.2015 <= 2.401697 AND FSH >= -0.50864 <= 1.8451 AND MYLDPIF1 >= -0.07058 <= 0.79934 AND Entorhinal >= 2585.0 <= 4949.0 AND VCAM >= 2.64836 <= 3.04139 
JS: 0.3701067615658363
p-value :2.220446049250313E-16
Support intersection: 104
Support union: 281

Covered examples (intersection): 
"814" "812" "811" "808" "807" "800" "789" "780" "775" "774" "770" "767" "759" "758" "734" "727" "723" "713" "709" "673" "655" "653" "650" "638" "632" "622" "615" "609" "593" "589" "588" "577" "574" "546" "543" "534" "530" "527" "512" "496" "493" "491" "489" "473" "463" "415" "413" "403" "400" "397" "383" "373" "370" "363" "358" "357" "352" "351" "345" "321" "319" "316" "281" "279" "271" "268" "261" "259" "253" "250" "249" "229" "222" "220" "218" "217" "216" "201" "196" "193" "189" "183" "180" "174" "167" "155" "150" "145" "129" "125" "122" "118" "110" "101" "85" "72" "67" "66" "51" "39" "36" "31" "27" "3" 
Union elements: 
"815" "814" "813" "812" "811" "809" "808" "807" "806" "803" "800" "797" "796" "794" "789" "782" "781" "780" "778" "777" "775" "774" "772" "770" "767" "765" "764" "763" "761" "760" "759" "758" "751" "749" "748" "740" "735" "734" "727" "723" "720" "713" "712" "711" "709" "704" "702" "700" "696" "695" "694" "687" "682" "675" "674" "673" "668" "663" "659" "658" "655" "653" "650" "648" "647" "644" "643" "640" "639" "638" "637" "634" "632" "631" "624" "623" "622" "617" "615" "614" "609" "608" "606" "601" "600" "599" "595" "593" "592" "589" "588" "577" "574" "572" "571" "564" "561" "558" "555" "554" "553" "548" "547" "546" "543" "540" "539" "538" "537" "534" "530" "527" "525" "524" "521" "518" "516" "515" "512" "511" "505" "499" "496" "494" "493" "491" "489" "486" "484" "483" "480" "474" "473" "472" "471" "463" "455" "451" "447" "446" "442" "430" "429" "423" "417" "415" "413" "411" "404" "403" "402" "400" "399" "397" "386" "384" "383" "380" "379" "378" "377" "375" "373" "370" "364" "363" "360" "358" "357" "352" "351" "348" "345" "342" "332" "330" "328" "321" "320" "319" "316" "312" "300" "297" "296" "295" "294" "290" "281" "279" "277" "276" "275" "271" "269" "268" "263" "261" "260" "259" "253" "250" "249" "247" "242" "240" "236" "235" "229" "228" "224" "223" "222" "220" "218" "217" "216" "209" "204" "202" "201" "196" "193" "190" "189" "187" "183" "180" "179" "174" "170" "169" "167" "166" "165" "163" "161" "157" "155" "150" "148" "147" "145" "141" "131" "129" "125" "122" "119" "118" "114" "113" "110" "105" "102" "101" "98" "96" "95" "93" "92" "91" "89" "85" "83" "78" "75" "72" "67" "66" "54" "51" "39" "36" "31" "27" "24" "21" "17" "16" "3" 

Redescription R31 Rules: 

Dist: 0 0 0 291 9
W1R: MMSE >= 24.0 <= 30.0 AND ADAS11 >= 3.0 <= 26.67 AND CDRSB >= 0.5 <= 3.0 AND NXSENSOR >= 1.0 <= 1.0 AND CDMEMORY >= 0.5 <= 1.0 
W2R: P >= -2.13668 <= -0.85387 AND SPARE_AD >= -0.834909 <= 2.791977 
JS: 0.631578947368421
p-value :0.0
Support intersection: 300
Support union: 475

Covered examples (intersection): 
"817" "815" "814" "812" "811" "810" "809" "808" "807" "806" "804" "803" "799" "797" "794" "782" "781" "780" "778" "777" "775" "772" "770" "767" "766" "765" "763" "761" "760" "759" "758" "752" "751" "749" "748" "747" "738" "735" "734" "732" "730" "727" "723" "720" "713" "712" "710" "709" "706" "704" "703" "701" "700" "697" "696" "695" "694" "692" "691" "682" "675" "674" "673" "670" "669" "668" "664" "659" "656" "655" "653" "650" "648" "647" "646" "644" "643" "642" "640" "639" "638" "637" "634" "633" "632" "624" "623" "622" "615" "614" "612" "611" "606" "604" "601" "599" "598" "597" "595" "593" "592" "589" "588" "587" "586" "585" "584" "577" "574" "572" "571" "564" "562" "561" "558" "555" "554" "553" "548" "547" "546" "543" "542" "540" "539" "538" "537" "534" "532" "530" "528" "525" "524" "522" "521" "519" "518" "517" "516" "515" "514" "512" "511" "507" "505" "503" "499" "496" "495" "494" "493" "492" "489" "486" "485" "484" "480" "473" "471" "455" "454" "451" "442" "432" "429" "418" "417" "413" "412" "411" "409" "407" "404" "403" "402" "400" "399" "397" "394" "386" "384" "383" "381" "380" "378" "375" "373" "363" "360" "355" "352" "351" "349" "348" "340" "339" "338" "330" "328" "321" "320" "319" "307" "300" "297" "296" "295" "294" "290" "281" "279" "277" "276" "271" "269" "268" "266" "263" "260" "259" "253" "250" "249" "247" "245" "242" "240" "237" "236" "235" "234" "230" "229" "228" "227" "224" "223" "222" "220" "218" "217" "209" "208" "204" "202" "201" "196" "193" "190" "189" "188" "187" "183" "179" "174" "172" "169" "161" "155" "150" "148" "147" "144" "141" "137" "131" "130" "129" "125" "122" "119" "118" "110" "101" "100" "96" "92" "91" "89" "88" "85" "75" "72" "67" "66" "56" "54" "51" "49" "39" "36" "31" "26" "24" "23" "21" "19" "17" "5" "3" 
Union elements: 
"817" "816" "815" "814" "813" "812" "811" "810" "809" "808" "807" "806" "805" "804" "803" "800" "799" "797" "796" "795" "794" "793" "791" "789" "788" "787" "785" "784" "782" "781" "780" "778" "777" "776" "775" "774" "773" "772" "771" "770" "767" "766" "765" "764" "763" "762" "761" "760" "759" "758" "754" "752" "751" "749" "748" "747" "746" "740" "738" "737" "735" "734" "732" "731" "730" "729" "727" "726" "725" "723" "720" "718" "713" "712" "711" "710" "709" "706" "704" "703" "701" "700" "698" "697" "696" "695" "694" "692" "691" "687" "683" "682" "675" "674" "673" "670" "669" "668" "667" "665" "664" "663" "659" "658" "656" "655" "653" "652" "650" "648" "647" "646" "644" "643" "642" "641" "640" "639" "638" "637" "634" "633" "632" "631" "630" "627" "624" "623" "622" "617" "615" "614" "612" "611" "610" "609" "608" "606" "604" "601" "600" "599" "598" "597" "595" "594" "593" "592" "589" "588" "587" "586" "585" "584" "583" "579" "577" "574" "572" "571" "567" "566" "565" "564" "562" "561" "558" "555" "554" "553" "548" "547" "546" "543" "542" "540" "539" "538" "537" "534" "532" "530" "528" "527" "525" "524" "522" "521" "519" "518" "517" "516" "515" "514" "512" "511" "507" "505" "503" "499" "498" "496" "495" "494" "493" "492" "491" "489" "486" "485" "484" "483" "481" "480" "474" "473" "472" "471" "470" "469" "468" "467" "465" "463" "455" "454" "451" "447" "446" "442" "441" "440" "433" "432" "430" "429" "428" "427" "423" "418" "417" "415" "413" "412" "411" "409" "407" "404" "403" "402" "400" "399" "398" "397" "395" "394" "386" "384" "383" "381" "380" "379" "378" "377" "375" "373" "370" "367" "365" "364" "363" "361" "360" "359" "358" "357" "355" "354" "352" "351" "349" "348" "345" "342" "340" "339" "338" "336" "333" "332" "331" "330" "328" "325" "321" "320" "319" "316" "314" "312" "310" "307" "300" "297" "296" "295" "294" "292" "290" "285" "281" "279" "277" "276" "275" "272" "271" "269" "268" "266" "265" "264" "263" "262" "261" "260" "259" "258" "257" "255" "253" "250" "249" "247" "246" "245" "242" "240" "238" "237" "236" "235" "234" "230" "229" "228" "227" "226" "224" "223" "222" "220" "218" "217" "216" "214" "209" "208" "205" "204" "202" "201" "199" "198" "196" "194" "193" "192" "190" "189" "188" "187" "185" "183" "180" "179" "174" "172" "169" "168" "167" "166" "164" "163" "162" "161" "159" "158" "157" "155" "154" "150" "148" "147" "145" "144" "143" "141" "137" "136" "134" "132" "131" "130" "129" "126" "125" "124" "122" "121" "120" "119" "118" "114" "113" "112" "110" "108" "106" "105" "104" "102" "101" "100" "98" "96" "95" "94" "93" "92" "91" "90" "89" "88" "86" "85" "79" "78" "76" "75" "73" "72" "69" "68" "67" "66" "62" "61" "60" "56" "55" "54" "53" "51" "49" "48" "39" "36" "33" "31" "30" "27" "26" "24" "23" "22" "21" "19" "17" "16" "9" "8" "5" "3" "2" 

Redescription R32 Rules: 

Dist: 0 0 0 172 4
W1R: MMSE >= 24.0 <= 30.0 AND ADAS11 >= 3.0 <= 26.67 AND CDRSB >= 0.5 <= 2.5 AND CDMEMORY >= 0.5 <= 1.0 
W2R: P >= -2.11351 <= -1.10791 AND SPARE_AD >= -0.878136 <= 2.401697 AND Fusiform >= 14030.0 <= 22690.0 AND Hippocampus >= 5839.0 <= 9433.0 
JS: 0.45012787723785164
p-value :0.0
Support intersection: 176
Support union: 391

Covered examples (intersection): 
"817" "814" "812" "811" "810" "808" "807" "806" "804" "803" "789" "780" "777" "774" "770" "763" "760" "759" "752" "751" "748" "747" "740" "735" "734" "732" "730" "727" "723" "712" "703" "696" "695" "691" "682" "674" "673" "669" "668" "663" "656" "655" "653" "650" "648" "639" "633" "624" "615" "613" "609" "606" "598" "595" "593" "592" "589" "588" "585" "577" "571" "562" "558" "555" "554" "553" "547" "546" "534" "527" "525" "522" "521" "516" "514" "512" "511" "507" "505" "496" "494" "493" "491" "489" "484" "480" "471" "455" "451" "447" "442" "429" "427" "418" "413" "411" "409" "407" "404" "403" "400" "397" "386" "381" "380" "378" "375" "370" "363" "358" "357" "355" "348" "345" "338" "325" "320" "319" "316" "297" "296" "290" "281" "279" "277" "269" "268" "262" "261" "259" "253" "250" "249" "245" "242" "236" "235" "230" "228" "222" "220" "218" "217" "216" "208" "202" "187" "183" "179" "174" "172" "167" "162" "161" "159" "155" "150" "145" "141" "129" "119" "118" "113" "110" "92" "89" "85" "78" "72" "67" "51" "39" "36" "31" "21" "3" 
Union elements: 
"817" "816" "815" "814" "813" "812" "811" "810" "809" "808" "807" "806" "804" "803" "800" "799" "797" "796" "794" "791" "789" "787" "782" "780" "778" "777" "776" "775" "774" "772" "770" "767" "766" "765" "763" "762" "761" "760" "759" "758" "756" "752" "751" "749" "748" "747" "740" "738" "735" "734" "732" "731" "730" "729" "727" "723" "720" "713" "712" "711" "709" "706" "704" "703" "702" "701" "700" "697" "696" "695" "694" "692" "691" "687" "682" "675" "674" "673" "670" "669" "668" "664" "663" "659" "658" "656" "655" "653" "652" "650" "648" "647" "646" "644" "643" "642" "640" "639" "638" "637" "634" "633" "632" "631" "627" "624" "623" "622" "617" "615" "614" "613" "612" "611" "610" "609" "608" "606" "604" "600" "599" "598" "597" "595" "593" "592" "589" "588" "586" "585" "584" "577" "574" "572" "571" "565" "564" "562" "561" "558" "555" "554" "553" "548" "547" "546" "543" "542" "540" "539" "538" "537" "534" "530" "528" "527" "525" "524" "522" "521" "519" "518" "517" "516" "514" "512" "511" "507" "505" "503" "499" "496" "495" "494" "493" "492" "491" "489" "486" "485" "484" "483" "481" "480" "474" "473" "472" "471" "470" "469" "463" "455" "454" "451" "447" "446" "442" "441" "440" "432" "430" "429" "427" "418" "417" "415" "413" "412" "411" "409" "407" "404" "403" "402" "400" "399" "397" "386" "384" "383" "381" "380" "379" "378" "377" "375" "373" "370" "367" "363" "360" "358" "357" "355" "352" "351" "349" "348" "345" "342" "339" "338" "332" "330" "328" "325" "321" "320" "319" "316" "307" "300" "297" "296" "295" "294" "292" "290" "281" "279" "277" "276" "275" "271" "269" "268" "266" "263" "262" "261" "260" "259" "258" "253" "250" "249" "247" "245" "242" "240" "238" "236" "235" "234" "230" "229" "228" "227" "226" "224" "223" "222" "220" "218" "217" "216" "209" "208" "204" "202" "201" "199" "196" "194" "193" "192" "190" "189" "188" "187" "183" "179" "174" "172" "170" "169" "168" "167" "166" "165" "163" "162" "161" "159" "158" "157" "155" "150" "148" "147" "145" "144" "143" "141" "137" "136" "131" "129" "126" "125" "124" "122" "120" "119" "118" "114" "113" "112" "110" "108" "106" "105" "102" "101" "100" "98" "96" "95" "92" "91" "89" "88" "85" "83" "78" "76" "75" "72" "69" "68" "67" "66" "56" "54" "51" "49" "39" "36" "33" "31" "27" "26" "24" "23" "22" "21" "19" "17" "16" "5" "3" 

Redescription R33 Rules: 

Dist: 0 0 0 162 21
W1R: ADAS13 >= 14.33 <= 49.33 AND CDJUDGE >= 0.0 <= 0.5 AND CDMEMORY >= 0.5 <= 2.0 
W2R: EGF >= 0.36173 <= 3.04139 AND P >= -2.13668 <= -0.85387 AND SPARE_AD >= 0.607866 <= 2.12783 
JS: 0.4474327628361858
p-value :3.3306690738754696E-16
Support intersection: 183
Support union: 409

Covered examples (intersection): 
"814" "812" "807" "800" "799" "797" "796" "794" "793" "791" "788" "775" "774" "767" "761" "759" "758" "751" "749" "748" "747" "746" "740" "738" "737" "734" "731" "726" "713" "710" "706" "704" "698" "697" "694" "692" "687" "655" "650" "647" "646" "642" "638" "623" "622" "611" "608" "606" "601" "599" "598" "594" "588" "586" "584" "577" "574" "572" "567" "561" "558" "548" "543" "542" "540" "539" "538" "537" "532" "530" "528" "525" "524" "519" "518" "517" "516" "511" "503" "499" "498" "492" "486" "485" "484" "471" "469" "465" "447" "446" "432" "417" "415" "412" "407" "402" "397" "394" "384" "377" "373" "370" "361" "358" "357" "355" "352" "351" "345" "342" "340" "332" "331" "330" "328" "319" "314" "307" "297" "295" "294" "292" "271" "268" "266" "265" "262" "261" "259" "257" "249" "246" "242" "240" "236" "229" "227" "224" "223" "222" "214" "209" "205" "202" "199" "196" "193" "190" "188" "169" "161" "155" "154" "150" "148" "147" "145" "144" "137" "131" "125" "120" "113" "110" "105" "100" "96" "93" "86" "66" "56" "54" "53" "51" "49" "48" "36" "27" "26" "23" "19" "17" "5" 
Union elements: 
"819" "817" "816" "815" "814" "812" "811" "809" "807" "805" "800" "799" "797" "796" "795" "794" "793" "791" "789" "788" "787" "785" "784" "782" "780" "777" "776" "775" "774" "772" "770" "768" "767" "766" "765" "763" "761" "759" "758" "757" "754" "751" "750" "749" "748" "747" "746" "744" "740" "738" "737" "734" "731" "729" "727" "726" "725" "723" "720" "718" "713" "712" "710" "709" "706" "704" "701" "700" "698" "697" "696" "694" "692" "690" "688" "687" "682" "674" "670" "668" "667" "666" "665" "661" "659" "658" "656" "655" "651" "650" "648" "647" "646" "643" "642" "639" "638" "633" "632" "631" "630" "627" "623" "622" "620" "617" "615" "614" "613" "611" "610" "608" "606" "604" "602" "601" "599" "598" "597" "595" "594" "593" "592" "588" "586" "585" "584" "583" "582" "579" "577" "574" "572" "571" "567" "566" "565" "562" "561" "558" "555" "554" "553" "548" "546" "544" "543" "542" "540" "539" "538" "537" "536" "534" "532" "530" "528" "527" "525" "524" "521" "519" "518" "517" "516" "515" "512" "511" "505" "503" "501" "499" "498" "496" "495" "494" "492" "489" "486" "485" "484" "483" "482" "481" "480" "479" "474" "473" "472" "471" "470" "469" "468" "467" "465" "463" "458" "453" "451" "448" "447" "446" "440" "435" "432" "429" "428" "424" "418" "417" "415" "413" "412" "411" "409" "407" "406" "404" "403" "402" "400" "399" "398" "397" "395" "394" "393" "384" "383" "381" "380" "379" "377" "375" "373" "370" "368" "367" "365" "363" "361" "360" "359" "358" "357" "355" "354" "352" "351" "349" "347" "345" "342" "340" "339" "336" "333" "332" "331" "330" "328" "321" "319" "314" "312" "310" "307" "297" "296" "295" "294" "292" "282" "281" "279" "276" "275" "272" "271" "268" "266" "265" "262" "261" "260" "259" "257" "255" "253" "251" "250" "249" "247" "246" "242" "240" "238" "236" "234" "229" "228" "227" "226" "225" "224" "223" "222" "220" "217" "215" "214" "209" "208" "205" "202" "201" "199" "196" "194" "193" "192" "190" "189" "188" "187" "183" "180" "179" "175" "174" "172" "170" "169" "168" "165" "164" "163" "161" "159" "157" "155" "154" "150" "148" "147" "145" "144" "143" "141" "137" "134" "132" "131" "130" "129" "125" "124" "122" "120" "119" "118" "113" "110" "106" "105" "102" "100" "96" "95" "94" "93" "92" "91" "86" "85" "83" "79" "78" "72" "69" "68" "67" "66" "62" "61" "60" "57" "56" "54" "53" "51" "50" "49" "48" "39" "36" "33" "31" "30" "27" "26" "24" "23" "21" "19" "17" "16" "5" "3" 

Redescription R34 Rules: 

Dist: 0 0 0 129 4
W1R: RAVLTImmediate >= 11.0 <= 37.0 AND CDRSB >= 0.5 <= 2.5 AND CDMEMORY >= 0.5 <= 1.0 
W2R: P >= -2.13668 <= -0.95861 AND CNTF >= 1.54407 <= 3.47567 AND SPARE_AD >= -0.2015 <= 2.401697 AND FSH >= -0.50864 <= 1.8451 AND MYLDPIF1 >= -0.07058 <= 0.79934 AND Entorhinal >= 2585.0 <= 4949.0 
JS: 0.39820359281437123
p-value :0.0
Support intersection: 133
Support union: 334

Covered examples (intersection): 
"814" "812" "811" "808" "807" "800" "797" "789" "782" "780" "775" "774" "770" "767" "763" "761" "759" "758" "751" "748" "734" "727" "723" "713" "709" "704" "674" "673" "655" "653" "650" "647" "639" "638" "632" "622" "615" "609" "599" "593" "589" "588" "577" "574" "561" "558" "546" "543" "537" "534" "530" "527" "525" "512" "496" "493" "491" "489" "484" "480" "473" "471" "463" "429" "415" "413" "403" "400" "397" "383" "378" "373" "370" "363" "358" "357" "352" "351" "345" "321" "319" "316" "294" "281" "279" "276" "271" "268" "261" "259" "253" "250" "249" "242" "229" "228" "223" "222" "220" "218" "217" "216" "201" "196" "193" "189" "183" "180" "179" "174" "167" "155" "150" "148" "145" "129" "125" "122" "118" "110" "101" "85" "75" "72" "67" "66" "51" "39" "36" "31" "27" "24" "3" 
Union elements: 
"819" "817" "815" "814" "813" "812" "811" "809" "808" "807" "806" "803" "800" "799" "797" "796" "794" "791" "789" "782" "781" "780" "778" "777" "775" "774" "772" "770" "767" "766" "765" "764" "763" "761" "760" "759" "758" "756" "751" "749" "748" "740" "738" "735" "734" "727" "723" "720" "713" "712" "711" "709" "706" "704" "702" "700" "696" "695" "694" "688" "687" "682" "675" "674" "673" "668" "663" "661" "659" "658" "655" "653" "650" "648" "647" "646" "644" "643" "640" "639" "638" "637" "634" "633" "632" "631" "627" "624" "623" "622" "617" "615" "614" "611" "609" "608" "606" "601" "600" "599" "595" "593" "592" "589" "588" "584" "577" "574" "572" "571" "565" "564" "561" "558" "555" "554" "553" "548" "547" "546" "543" "542" "540" "539" "538" "537" "534" "530" "528" "527" "525" "524" "521" "519" "518" "517" "516" "515" "512" "511" "505" "503" "499" "496" "495" "494" "493" "492" "491" "489" "486" "485" "484" "483" "481" "480" "474" "473" "472" "471" "463" "455" "451" "447" "446" "442" "432" "430" "429" "424" "423" "417" "415" "413" "411" "404" "403" "402" "400" "399" "397" "386" "384" "383" "381" "380" "379" "378" "377" "375" "373" "370" "365" "364" "363" "360" "358" "357" "352" "351" "348" "345" "342" "339" "332" "330" "328" "321" "320" "319" "316" "312" "307" "300" "297" "296" "295" "294" "290" "281" "279" "277" "276" "275" "271" "269" "268" "266" "263" "261" "260" "259" "253" "250" "249" "247" "242" "240" "236" "235" "234" "230" "229" "228" "227" "224" "223" "222" "220" "218" "217" "216" "209" "208" "204" "202" "201" "196" "194" "193" "192" "190" "189" "187" "183" "180" "179" "174" "172" "170" "169" "168" "167" "166" "165" "163" "161" "157" "155" "150" "148" "147" "145" "141" "131" "129" "125" "122" "120" "119" "118" "114" "113" "110" "105" "102" "101" "100" "98" "96" "95" "93" "92" "91" "89" "88" "85" "83" "78" "75" "72" "69" "68" "67" "66" "56" "54" "53" "51" "49" "39" "36" "33" "31" "27" "26" "24" "23" "21" "19" "17" "16" "5" "3" 

Redescription R35 Rules: 

Dist: 0 0 0 339 13
W1R: CDRSB >= 0.5 <= 3.0 AND CDMEMORY >= 0.5 <= 1.0 
W2R: P >= -2.13668 <= -0.85387 AND SPARE_AD >= -0.878136 <= 2.791977 
JS: 0.7054108216432866
p-value :0.0
Support intersection: 352
Support union: 499

Covered examples (intersection): 
"817" "815" "814" "812" "811" "810" "809" "808" "807" "806" "804" "803" "800" "799" "797" "796" "794" "791" "789" "784" "782" "781" "780" "778" "777" "775" "774" "772" "770" "767" "766" "765" "763" "761" "760" "759" "758" "752" "751" "749" "748" "747" "740" "738" "735" "734" "732" "730" "729" "727" "723" "720" "713" "712" "710" "709" "706" "704" "703" "701" "700" "697" "696" "695" "694" "692" "691" "687" "682" "675" "674" "673" "670" "669" "668" "664" "663" "659" "656" "655" "653" "650" "648" "647" "646" "644" "643" "642" "640" "639" "638" "637" "634" "633" "632" "624" "623" "622" "617" "615" "614" "613" "612" "611" "609" "608" "606" "604" "601" "599" "598" "597" "595" "593" "592" "589" "588" "587" "586" "585" "584" "577" "574" "572" "571" "564" "562" "561" "558" "555" "554" "553" "548" "547" "546" "543" "542" "540" "539" "538" "537" "534" "532" "530" "528" "527" "525" "524" "522" "521" "519" "518" "517" "516" "515" "514" "512" "511" "507" "505" "503" "499" "496" "495" "494" "493" "492" "491" "489" "486" "485" "484" "483" "480" "473" "471" "468" "463" "455" "454" "451" "447" "446" "442" "432" "429" "427" "418" "417" "415" "413" "412" "411" "409" "407" "404" "403" "402" "400" "399" "397" "394" "386" "384" "383" "381" "380" "378" "377" "375" "373" "370" "365" "363" "360" "358" "357" "355" "352" "351" "349" "348" "345" "342" "340" "339" "338" "332" "331" "330" "328" "325" "321" "320" "319" "316" "307" "300" "297" "296" "295" "294" "292" "290" "281" "279" "277" "276" "271" "269" "268" "266" "263" "262" "261" "260" "259" "253" "250" "249" "247" "245" "242" "240" "237" "236" "235" "234" "230" "229" "228" "227" "224" "223" "222" "220" "218" "217" "216" "209" "208" "204" "202" "201" "196" "193" "190" "189" "188" "187" "183" "180" "179" "174" "172" "169" "167" "166" "162" "161" "159" "155" "150" "148" "147" "145" "144" "141" "137" "134" "131" "130" "129" "125" "122" "120" "119" "118" "113" "110" "106" "105" "101" "100" "96" "92" "91" "89" "88" "85" "78" "75" "72" "67" "66" "56" "54" "53" "51" "49" "39" "36" "31" "27" "26" "24" "23" "21" "19" "17" "5" "3" 
Union elements: 
"820" "819" "817" "816" "815" "814" "813" "812" "811" "810" "809" "808" "807" "806" "805" "804" "803" "802" "800" "799" "797" "796" "795" "794" "793" "791" "789" "788" "787" "785" "784" "782" "781" "780" "778" "777" "776" "775" "774" "773" "772" "771" "770" "767" "766" "765" "764" "763" "762" "761" "760" "759" "758" "756" "754" "752" "751" "749" "748" "747" "746" "740" "738" "737" "735" "734" "732" "731" "730" "729" "727" "726" "725" "723" "720" "718" "713" "712" "711" "710" "709" "706" "704" "703" "702" "701" "700" "698" "697" "696" "695" "694" "692" "691" "688" "687" "683" "682" "675" "674" "673" "670" "669" "668" "667" "666" "665" "664" "663" "661" "659" "658" "656" "655" "653" "652" "650" "648" "647" "646" "644" "643" "642" "641" "640" "639" "638" "637" "634" "633" "632" "631" "630" "627" "624" "623" "622" "620" "617" "615" "614" "613" "612" "611" "610" "609" "608" "606" "604" "601" "600" "599" "598" "597" "595" "594" "593" "592" "589" "588" "587" "586" "585" "584" "583" "582" "579" "577" "574" "572" "571" "567" "566" "565" "564" "562" "561" "558" "555" "554" "553" "548" "547" "546" "545" "543" "542" "540" "539" "538" "537" "534" "532" "530" "528" "527" "525" "524" "522" "521" "519" "518" "517" "516" "515" "514" "512" "511" "507" "505" "503" "499" "498" "496" "495" "494" "493" "492" "491" "489" "486" "485" "484" "483" "481" "480" "474" "473" "472" "471" "470" "469" "468" "467" "465" "463" "455" "454" "451" "447" "446" "442" "441" "440" "433" "432" "430" "429" "428" "427" "424" "423" "418" "417" "415" "414" "413" "412" "411" "409" "407" "404" "403" "402" "400" "399" "398" "397" "395" "394" "393" "386" "384" "383" "381" "380" "379" "378" "377" "375" "373" "370" "367" "365" "364" "363" "361" "360" "359" "358" "357" "355" "354" "352" "351" "349" "348" "345" "342" "340" "339" "338" "336" "333" "332" "331" "330" "328" "325" "321" "320" "319" "316" "314" "312" "310" "307" "306" "300" "299" "297" "296" "295" "294" "292" "290" "285" "282" "281" "279" "277" "276" "275" "272" "271" "269" "268" "266" "265" "264" "263" "262" "261" "260" "259" "258" "257" "255" "253" "250" "249" "247" "246" "245" "242" "240" "238" "237" "236" "235" "234" "230" "229" "228" "227" "226" "224" "223" "222" "220" "218" "217" "216" "214" "209" "208" "205" "204" "202" "201" "199" "198" "196" "194" "193" "192" "190" "189" "188" "187" "185" "183" "180" "179" "174" "172" "170" "169" "168" "167" "166" "165" "164" "163" "162" "161" "159" "158" "157" "155" "154" "150" "148" "147" "145" "144" "143" "141" "137" "136" "134" "132" "131" "130" "129" "126" "125" "124" "122" "121" "120" "119" "118" "114" "113" "112" "110" "108" "106" "105" "104" "102" "101" "100" "98" "96" "95" "94" "93" "92" "91" "90" "89" "88" "86" "85" "83" "79" "78" "76" "75" "73" "72" "71" "69" "68" "67" "66" "62" "61" "60" "57" "56" "55" "54" "53" "51" "50" "49" "48" "39" "36" "33" "31" "30" "27" "26" "24" "23" "22" "21" "19" "17" "16" "9" "8" "5" "3" "2" 

Redescription R36 Rules: 

Dist: 0 0 0 210 30
W1R: COT4TOTL >= 0.0 <= 5.0 AND RAVLTForgetting >= -2.0 <= 9.0 AND MMSE >= 24.0 <= 28.0 AND CDMEMORY >= 0.5 <= 2.0 AND CONMCXLA >= 12.0 <= 40.0 
W2R: P >= -2.13668 <= -0.85387 AND SPARE_AD >= -0.834909 <= 2.791977 
JS: 0.4979253112033195
p-value :1.7064127888488656E-13
Support intersection: 240
Support union: 482

Covered examples (intersection): 
"815" "811" "809" "803" "800" "799" "797" "796" "795" "793" "791" "788" "781" "776" "774" "772" "771" "770" "767" "765" "764" "763" "761" "758" "754" "751" "749" "748" "746" "738" "737" "734" "731" "727" "726" "723" "720" "718" "713" "710" "709" "706" "704" "700" "697" "694" "692" "687" "682" "673" "670" "659" "653" "652" "650" "648" "646" "643" "639" "638" "633" "632" "623" "622" "617" "615" "612" "611" "606" "604" "599" "598" "595" "592" "588" "587" "584" "577" "574" "571" "567" "564" "561" "558" "554" "553" "548" "546" "543" "542" "539" "538" "537" "534" "532" "530" "527" "525" "524" "521" "519" "517" "515" "512" "511" "503" "499" "498" "496" "495" "494" "493" "492" "484" "483" "480" "473" "471" "470" "469" "463" "442" "433" "429" "423" "418" "417" "415" "413" "412" "407" "402" "399" "397" "395" "394" "384" "383" "381" "380" "375" "373" "370" "367" "363" "361" "358" "357" "355" "352" "351" "345" "342" "340" "339" "336" "332" "331" "328" "321" "319" "316" "312" "307" "296" "295" "294" "292" "285" "281" "271" "268" "266" "265" "261" "260" "255" "253" "250" "249" "242" "240" "237" "236" "228" "227" "226" "223" "222" "218" "217" "209" "205" "201" "199" "196" "193" "190" "189" "188" "187" "185" "183" "179" "174" "169" "163" "161" "155" "148" "145" "137" "134" "131" "130" "129" "125" "122" "120" "118" "113" "110" "104" "100" "96" "91" "90" "72" "66" "54" "51" "49" "48" "39" "31" "26" "23" "8" "5" "3" 
Union elements: 
"817" "816" "815" "814" "812" "811" "810" "809" "808" "807" "806" "805" "804" "803" "800" "799" "797" "796" "795" "794" "793" "792" "791" "789" "788" "785" "784" "782" "781" "780" "778" "777" "776" "775" "774" "773" "772" "771" "770" "769" "768" "767" "766" "765" "764" "763" "761" "760" "759" "758" "756" "754" "752" "751" "750" "749" "748" "747" "746" "745" "741" "740" "738" "737" "735" "734" "732" "731" "730" "729" "727" "726" "725" "723" "720" "718" "713" "712" "710" "709" "706" "704" "703" "701" "700" "698" "697" "696" "695" "694" "692" "691" "690" "687" "684" "683" "682" "675" "674" "673" "670" "669" "668" "667" "665" "664" "663" "659" "658" "656" "655" "653" "652" "651" "650" "648" "647" "646" "644" "643" "642" "641" "640" "639" "638" "637" "634" "633" "632" "630" "627" "626" "624" "623" "622" "617" "615" "614" "612" "611" "609" "608" "606" "605" "604" "601" "600" "599" "598" "597" "595" "594" "593" "592" "591" "589" "588" "587" "586" "585" "584" "583" "579" "577" "574" "572" "571" "568" "567" "566" "565" "564" "562" "561" "558" "555" "554" "553" "548" "547" "546" "543" "542" "540" "539" "538" "537" "534" "532" "531" "530" "528" "527" "525" "524" "522" "521" "519" "518" "517" "516" "515" "514" "512" "511" "507" "505" "504" "503" "499" "498" "496" "495" "494" "493" "492" "491" "489" "486" "485" "484" "483" "481" "480" "474" "473" "472" "471" "470" "469" "468" "467" "465" "463" "461" "455" "454" "453" "452" "451" "450" "449" "447" "446" "442" "440" "436" "433" "432" "429" "428" "423" "418" "417" "415" "413" "412" "411" "409" "407" "406" "404" "403" "402" "400" "399" "398" "397" "395" "394" "389" "386" "384" "383" "381" "380" "379" "378" "377" "375" "373" "370" "368" "367" "365" "364" "363" "361" "360" "359" "358" "357" "355" "354" "352" "351" "349" "348" "345" "342" "340" "339" "338" "336" "333" "332" "331" "330" "328" "325" "321" "320" "319" "317" "316" "314" "312" "310" "307" "300" "297" "296" "295" "294" "292" "290" "285" "281" "279" "277" "276" "275" "272" "271" "269" "268" "266" "265" "264" "263" "262" "261" "260" "259" "257" "255" "253" "251" "250" "249" "247" "246" "245" "242" "240" "237" "236" "235" "234" "230" "229" "228" "227" "226" "224" "223" "222" "220" "218" "217" "216" "215" "214" "213" "209" "208" "205" "204" "202" "201" "199" "198" "196" "194" "193" "190" "189" "188" "187" "185" "183" "180" "179" "174" "172" "169" "168" "167" "166" "165" "163" "162" "161" "159" "155" "154" "150" "148" "147" "145" "144" "141" "137" "134" "132" "131" "130" "129" "125" "122" "121" "120" "119" "118" "113" "110" "108" "106" "105" "104" "102" "101" "100" "96" "95" "94" "93" "92" "91" "90" "89" "88" "86" "85" "83" "79" "78" "75" "72" "69" "68" "67" "66" "62" "61" "56" "55" "54" "53" "51" "50" "49" "48" "39" "36" "33" "31" "30" "27" "26" "24" "23" "22" "21" "19" "17" "16" "9" "8" "5" "3" "2" 

Redescription R37 Rules: 

Dist: 0 0 0 139 4
W1R: RAVLTImmediate >= 11.0 <= 44.0 AND MMSE >= 24.0 <= 30.0 AND ADAS13 >= 7.33 <= 21.67 AND CDRSB >= 0.5 <= 2.5 AND Q8SCORE >= 0.0 <= 8.0 AND CDMEMORY >= 0.5 <= 1.0 
W2R: P >= -2.11351 <= -1.10791 AND SPARE_AD >= -0.878136 <= 2.401697 AND Hippocampus >= 5825.0 <= 9433.0 
JS: 0.45110410094637227
p-value :0.0
Support intersection: 143
Support union: 317

Covered examples (intersection): 
"812" "811" "808" "807" "806" "803" "800" "789" "780" "774" "770" "767" "760" "759" "747" "740" "735" "734" "732" "730" "727" "723" "712" "703" "696" "695" "691" "682" "674" "673" "668" "663" "656" "655" "653" "650" "644" "634" "632" "624" "615" "613" "609" "606" "598" "595" "593" "592" "589" "588" "585" "577" "571" "564" "562" "555" "554" "553" "547" "546" "527" "522" "521" "516" "512" "511" "507" "505" "496" "493" "491" "489" "463" "455" "451" "447" "442" "418" "413" "411" "407" "404" "403" "400" "386" "380" "370" "363" "358" "355" "352" "345" "320" "316" "297" "296" "290" "281" "279" "277" "269" "268" "262" "261" "253" "250" "249" "245" "236" "235" "230" "229" "228" "222" "220" "218" "217" "216" "202" "179" "174" "167" "161" "159" "155" "150" "145" "141" "129" "118" "110" "101" "92" "85" "78" "72" "67" "51" "39" "36" "31" "21" "3" 
Union elements: 
"817" "816" "815" "814" "813" "812" "811" "810" "809" "808" "807" "806" "804" "803" "800" "797" "794" "789" "782" "781" "780" "778" "777" "776" "775" "774" "772" "770" "767" "765" "763" "761" "760" "759" "758" "752" "751" "749" "748" "747" "746" "740" "735" "734" "732" "731" "730" "729" "727" "723" "720" "718" "712" "711" "710" "709" "704" "703" "702" "701" "700" "696" "695" "694" "692" "691" "687" "682" "675" "674" "673" "670" "669" "668" "663" "659" "656" "655" "653" "652" "650" "648" "644" "643" "642" "640" "639" "638" "637" "634" "633" "632" "631" "624" "623" "622" "617" "615" "614" "613" "609" "606" "604" "600" "598" "597" "595" "594" "593" "592" "589" "588" "586" "585" "577" "574" "572" "571" "564" "562" "558" "555" "554" "553" "548" "547" "546" "543" "540" "539" "534" "530" "527" "525" "522" "521" "516" "514" "512" "511" "507" "505" "499" "496" "495" "494" "493" "491" "489" "486" "484" "483" "480" "472" "471" "470" "469" "463" "455" "451" "447" "446" "442" "440" "430" "429" "427" "418" "417" "415" "413" "412" "411" "409" "407" "404" "403" "402" "400" "399" "397" "386" "383" "381" "380" "379" "378" "377" "375" "373" "370" "367" "364" "363" "360" "358" "357" "355" "352" "349" "348" "345" "342" "338" "332" "328" "325" "320" "319" "316" "300" "297" "296" "295" "294" "290" "281" "279" "277" "276" "271" "269" "268" "264" "263" "262" "261" "260" "259" "253" "250" "249" "247" "245" "242" "240" "236" "235" "230" "229" "228" "226" "224" "222" "220" "218" "217" "216" "209" "208" "204" "202" "199" "196" "190" "189" "188" "187" "183" "179" "174" "172" "170" "169" "167" "166" "165" "163" "162" "161" "159" "155" "150" "147" "145" "144" "141" "137" "136" "131" "129" "125" "124" "122" "119" "118" "114" "113" "112" "110" "108" "105" "102" "101" "98" "96" "93" "92" "91" "89" "85" "83" "78" "72" "67" "66" "61" "51" "39" "36" "31" "24" "22" "21" "16" "9" "3" 

Redescription R38 Rules: 

Dist: 0 0 0 256 10
W1R: COT2SCOR >= 0.0 <= 7.0 AND ADAS13 >= 10.33 <= 36.33 AND CDRSB >= 0.5 <= 2.5 AND CDMEMORY >= 0.5 <= 1.0 
W2R: P >= -2.13668 <= -0.85387 AND SPARE_AD >= -0.834909 <= 2.791977 
JS: 0.5757575757575758
p-value :0.0
Support intersection: 266
Support union: 462

Covered examples (intersection): 
"817" "815" "814" "809" "807" "806" "803" "800" "799" "797" "796" "794" "791" "789" "782" "780" "778" "775" "774" "772" "770" "767" "766" "765" "763" "761" "760" "759" "758" "751" "749" "748" "740" "738" "734" "727" "723" "720" "713" "712" "709" "706" "704" "703" "700" "697" "696" "694" "691" "687" "682" "674" "673" "668" "664" "659" "656" "655" "650" "648" "647" "646" "642" "639" "638" "637" "633" "632" "623" "622" "617" "615" "611" "609" "608" "606" "599" "598" "595" "593" "592" "589" "588" "584" "577" "574" "572" "564" "562" "561" "558" "555" "554" "553" "548" "547" "546" "543" "542" "540" "539" "538" "537" "534" "530" "528" "527" "525" "524" "521" "519" "518" "517" "516" "512" "511" "505" "503" "499" "496" "495" "494" "493" "492" "486" "485" "484" "483" "480" "473" "471" "463" "451" "447" "446" "442" "432" "429" "418" "417" "415" "412" "411" "404" "403" "402" "400" "399" "397" "384" "383" "381" "380" "377" "375" "373" "370" "365" "363" "360" "357" "355" "352" "351" "345" "342" "339" "330" "328" "321" "319" "316" "307" "297" "296" "294" "292" "290" "281" "279" "271" "269" "268" "266" "263" "262" "260" "259" "250" "249" "247" "245" "242" "240" "236" "235" "234" "230" "229" "228" "227" "224" "223" "218" "217" "209" "208" "202" "201" "196" "193" "190" "189" "188" "187" "183" "180" "179" "174" "172" "169" "167" "166" "162" "161" "155" "148" "147" "145" "144" "141" "137" "131" "129" "125" "122" "120" "118" "113" "110" "105" "100" "96" "92" "85" "78" "75" "72" "66" "56" "54" "53" "51" "49" "39" "36" "31" "27" "26" "24" "23" "21" "19" "17" "5" "3" 
Union elements: 
"819" "817" "816" "815" "814" "813" "812" "811" "810" "809" "808" "807" "806" "805" "804" "803" "800" "799" "797" "796" "795" "794" "793" "791" "789" "788" "787" "785" "784" "782" "781" "780" "778" "777" "776" "775" "774" "773" "772" "771" "770" "767" "766" "765" "764" "763" "761" "760" "759" "758" "756" "754" "752" "751" "749" "748" "747" "746" "740" "738" "737" "735" "734" "732" "731" "730" "729" "727" "726" "725" "723" "720" "718" "713" "712" "710" "709" "706" "704" "703" "702" "701" "700" "698" "697" "696" "695" "694" "692" "691" "688" "687" "683" "682" "675" "674" "673" "670" "669" "668" "665" "664" "663" "661" "659" "658" "656" "655" "653" "652" "650" "648" "647" "646" "644" "643" "642" "641" "640" "639" "638" "637" "634" "633" "632" "627" "624" "623" "622" "620" "617" "615" "614" "613" "612" "611" "610" "609" "608" "606" "604" "601" "600" "599" "598" "597" "595" "594" "593" "592" "589" "588" "587" "586" "585" "584" "577" "574" "572" "571" "567" "565" "564" "562" "561" "558" "555" "554" "553" "548" "547" "546" "545" "543" "542" "540" "539" "538" "537" "534" "532" "530" "528" "527" "525" "524" "522" "521" "519" "518" "517" "516" "515" "514" "512" "511" "507" "505" "503" "499" "498" "496" "495" "494" "493" "492" "491" "489" "486" "485" "484" "483" "481" "480" "474" "473" "472" "471" "470" "469" "468" "465" "463" "455" "454" "451" "447" "446" "442" "440" "433" "432" "430" "429" "427" "424" "423" "418" "417" "415" "413" "412" "411" "409" "407" "404" "403" "402" "400" "399" "397" "395" "394" "386" "384" "383" "381" "380" "379" "378" "377" "375" "373" "370" "367" "365" "364" "363" "361" "360" "359" "358" "357" "355" "354" "352" "351" "349" "348" "345" "342" "340" "339" "338" "336" "333" "332" "331" "330" "328" "325" "321" "320" "319" "316" "314" "312" "310" "307" "306" "300" "297" "296" "295" "294" "292" "290" "285" "281" "279" "277" "276" "275" "272" "271" "269" "268" "266" "265" "264" "263" "262" "261" "260" "259" "257" "255" "253" "250" "249" "247" "246" "245" "242" "240" "237" "236" "235" "234" "230" "229" "228" "227" "226" "224" "223" "222" "220" "218" "217" "216" "214" "209" "208" "205" "204" "202" "201" "199" "198" "196" "194" "193" "192" "190" "189" "188" "187" "185" "183" "180" "179" "174" "172" "169" "168" "167" "166" "165" "163" "162" "161" "159" "157" "155" "154" "150" "148" "147" "145" "144" "141" "137" "134" "132" "131" "130" "129" "125" "124" "122" "120" "119" "118" "114" "113" "110" "108" "106" "105" "104" "102" "101" "100" "96" "95" "94" "93" "92" "91" "90" "89" "88" "86" "85" "83" "79" "78" "75" "72" "69" "68" "67" "66" "62" "61" "56" "55" "54" "53" "51" "49" "48" "39" "36" "33" "31" "30" "27" "26" "24" "23" "22" "21" "19" "17" "16" "9" "8" "5" "3" "2" 

Redescription R39 Rules: 

Dist: 0 0 0 319 8
W1R: MMSE >= 24.0 <= 30.0 AND ADAS11 >= 3.0 <= 26.67 AND CDRSB >= 0.5 <= 2.5 AND CDMEMORY >= 0.5 <= 1.0 
W2R: P >= -2.13668 <= -0.85387 AND SPARE_AD >= -0.878136 <= 2.791977 
JS: 0.697228144989339
p-value :0.0
Support intersection: 327
Support union: 469

Covered examples (intersection): 
"817" "815" "814" "812" "811" "810" "809" "808" "807" "806" "804" "803" "800" "799" "797" "796" "794" "791" "789" "782" "780" "778" "777" "775" "774" "772" "770" "767" "766" "765" "763" "761" "760" "759" "758" "752" "751" "749" "748" "747" "740" "738" "735" "734" "732" "730" "729" "727" "723" "720" "713" "712" "709" "706" "704" "703" "701" "700" "697" "696" "695" "694" "691" "687" "682" "675" "674" "673" "670" "669" "668" "664" "663" "659" "656" "655" "653" "650" "648" "647" "646" "644" "642" "640" "639" "638" "637" "634" "633" "632" "624" "623" "622" "617" "615" "613" "612" "611" "609" "608" "606" "599" "598" "597" "595" "593" "592" "589" "588" "586" "585" "584" "577" "574" "572" "571" "564" "562" "561" "558" "555" "554" "553" "548" "547" "546" "543" "542" "540" "539" "538" "537" "534" "530" "528" "527" "525" "524" "522" "521" "519" "518" "517" "516" "514" "512" "511" "507" "505" "503" "499" "496" "495" "494" "493" "492" "491" "489" "486" "485" "484" "483" "480" "473" "471" "463" "455" "454" "451" "447" "446" "442" "432" "429" "427" "418" "417" "415" "413" "412" "411" "409" "407" "404" "403" "402" "400" "399" "397" "386" "384" "383" "381" "380" "378" "377" "375" "373" "370" "363" "360" "358" "357" "355" "352" "351" "348" "345" "342" "339" "338" "332" "330" "328" "325" "321" "320" "319" "316" "307" "297" "296" "294" "292" "290" "281" "279" "277" "276" "271" "269" "268" "266" "263" "262" "261" "260" "259" "253" "250" "249" "247" "245" "242" "240" "236" "235" "234" "230" "229" "228" "227" "224" "223" "222" "220" "218" "217" "216" "209" "208" "204" "202" "201" "196" "193" "190" "189" "188" "187" "183" "179" "174" "172" "169" "167" "166" "162" "161" "159" "155" "150" "148" "147" "145" "144" "141" "137" "131" "129" "125" "122" "120" "119" "118" "113" "110" "106" "105" "101" "100" "96" "92" "89" "88" "85" "78" "75" "72" "67" "66" "56" "54" "51" "49" "39" "36" "31" "27" "26" "24" "23" "21" "19" "17" "5" "3" 
Union elements: 
"817" "816" "815" "814" "813" "812" "811" "810" "809" "808" "807" "806" "805" "804" "803" "800" "799" "797" "796" "795" "794" "793" "791" "789" "788" "787" "785" "784" "782" "781" "780" "778" "777" "776" "775" "774" "773" "772" "771" "770" "767" "766" "765" "764" "763" "762" "761" "760" "759" "758" "756" "754" "752" "751" "749" "748" "747" "746" "740" "738" "737" "735" "734" "732" "731" "730" "729" "727" "726" "725" "723" "720" "718" "713" "712" "711" "710" "709" "706" "704" "703" "702" "701" "700" "698" "697" "696" "695" "694" "692" "691" "687" "683" "682" "675" "674" "673" "670" "669" "668" "665" "664" "663" "659" "658" "656" "655" "653" "652" "650" "648" "647" "646" "644" "643" "642" "641" "640" "639" "638" "637" "634" "633" "632" "631" "627" "624" "623" "622" "617" "615" "614" "613" "612" "611" "610" "609" "608" "606" "604" "601" "600" "599" "598" "597" "595" "594" "593" "592" "589" "588" "587" "586" "585" "584" "577" "574" "572" "571" "567" "565" "564" "562" "561" "558" "555" "554" "553" "548" "547" "546" "543" "542" "540" "539" "538" "537" "534" "532" "530" "528" "527" "525" "524" "522" "521" "519" "518" "517" "516" "515" "514" "512" "511" "507" "505" "503" "499" "498" "496" "495" "494" "493" "492" "491" "489" "486" "485" "484" "483" "481" "480" "474" "473" "472" "471" "470" "469" "468" "465" "463" "455" "454" "451" "447" "446" "442" "441" "440" "433" "432" "430" "429" "427" "423" "418" "417" "415" "413" "412" "411" "409" "407" "404" "403" "402" "400" "399" "397" "395" "394" "386" "384" "383" "381" "380" "379" "378" "377" "375" "373" "370" "367" "365" "364" "363" "361" "360" "359" "358" "357" "355" "354" "352" "351" "349" "348" "345" "342" "340" "339" "338" "336" "333" "332" "331" "330" "328" "325" "321" "320" "319" "316" "314" "312" "310" "307" "300" "297" "296" "295" "294" "292" "290" "285" "281" "279" "277" "276" "275" "272" "271" "269" "268" "266" "265" "264" "263" "262" "261" "260" "259" "258" "257" "255" "253" "250" "249" "247" "246" "245" "242" "240" "238" "237" "236" "235" "234" "230" "229" "228" "227" "226" "224" "223" "222" "220" "218" "217" "216" "214" "209" "208" "205" "204" "202" "201" "199" "198" "196" "194" "193" "192" "190" "189" "188" "187" "185" "183" "180" "179" "174" "172" "170" "169" "168" "167" "166" "165" "163" "162" "161" "159" "158" "157" "155" "154" "150" "148" "147" "145" "144" "143" "141" "137" "136" "134" "132" "131" "130" "129" "126" "125" "124" "122" "120" "119" "118" "114" "113" "112" "110" "108" "106" "105" "104" "102" "101" "100" "98" "96" "95" "94" "93" "92" "91" "90" "89" "88" "86" "85" "83" "79" "78" "76" "75" "72" "69" "68" "67" "66" "62" "61" "56" "55" "54" "53" "51" "49" "48" "39" "36" "33" "31" "30" "27" "26" "24" "23" "22" "21" "19" "17" "16" "9" "8" "5" "3" "2" 

Redescription R40 Rules: 

Dist: 0 0 0 215 11
W1R: MMSE >= 24.0 <= 30.0 AND Q4SCORE >= 3.0 <= 10.0 AND CDJUDGE >= 0.0 <= 0.5 AND CDMEMORY >= 0.5 <= 2.0 
W2R: P >= -2.13668 <= -0.85387 AND SPARE_AD >= -0.070838 <= 2.12783 AND Fusiform >= 12115.0 <= 22299.0 
JS: 0.517162471395881
p-value :0.0
Support intersection: 226
Support union: 437

Covered examples (intersection): 
"814" "812" "811" "810" "807" "800" "797" "794" "789" "782" "780" "775" "774" "770" "767" "763" "761" "760" "759" "758" "751" "748" "747" "746" "740" "738" "737" "735" "734" "731" "730" "727" "726" "723" "720" "718" "713" "710" "709" "706" "704" "696" "695" "692" "691" "687" "674" "673" "656" "655" "653" "650" "648" "647" "646" "643" "640" "639" "638" "634" "632" "622" "615" "614" "612" "606" "601" "599" "598" "592" "589" "588" "587" "586" "585" "584" "577" "574" "572" "571" "561" "558" "555" "554" "553" "547" "543" "542" "540" "539" "537" "534" "532" "530" "527" "525" "519" "517" "516" "515" "512" "511" "507" "503" "496" "493" "492" "491" "489" "484" "480" "473" "471" "470" "469" "463" "447" "446" "442" "440" "429" "417" "415" "413" "411" "407" "404" "403" "402" "400" "397" "384" "383" "381" "378" "373" "370" "363" "361" "360" "358" "357" "355" "351" "348" "345" "340" "332" "331" "330" "321" "320" "319" "314" "297" "295" "294" "292" "279" "276" "271" "268" "266" "262" "261" "259" "257" "253" "250" "249" "242" "240" "236" "229" "228" "226" "223" "222" "220" "218" "217" "216" "209" "202" "201" "199" "196" "193" "189" "188" "183" "179" "174" "167" "161" "155" "154" "150" "148" "147" "145" "137" "129" "125" "119" "118" "113" "110" "101" "100" "93" "91" "85" "72" "67" "56" "51" "49" "48" "39" "36" "31" "27" "24" "5" "3" 
Union elements: 
"817" "816" "815" "814" "813" "812" "811" "810" "809" "808" "807" "806" "805" "803" "800" "799" "797" "796" "794" "793" "791" "789" "788" "787" "784" "782" "781" "780" "778" "777" "776" "775" "774" "772" "770" "768" "767" "766" "765" "764" "763" "761" "760" "759" "758" "751" "750" "749" "748" "747" "746" "740" "738" "737" "735" "734" "732" "731" "730" "727" "726" "725" "723" "720" "718" "713" "712" "711" "710" "709" "706" "704" "703" "702" "701" "700" "698" "697" "696" "695" "694" "692" "691" "690" "687" "682" "674" "673" "670" "669" "668" "667" "665" "663" "659" "658" "656" "655" "653" "652" "651" "650" "648" "647" "646" "644" "643" "642" "640" "639" "638" "637" "634" "633" "632" "631" "630" "627" "623" "622" "617" "615" "614" "613" "612" "611" "609" "608" "606" "604" "601" "599" "598" "597" "595" "594" "593" "592" "589" "588" "587" "586" "585" "584" "583" "579" "577" "574" "572" "571" "567" "566" "565" "564" "562" "561" "558" "555" "554" "553" "548" "547" "546" "543" "542" "540" "539" "538" "537" "534" "532" "530" "528" "527" "525" "524" "521" "519" "518" "517" "516" "515" "512" "511" "507" "505" "503" "501" "499" "498" "496" "494" "493" "492" "491" "489" "486" "485" "484" "483" "482" "481" "480" "474" "473" "472" "471" "470" "469" "467" "465" "463" "455" "454" "453" "451" "447" "446" "442" "440" "432" "429" "428" "427" "418" "417" "415" "413" "412" "411" "409" "407" "406" "404" "403" "402" "400" "399" "398" "397" "394" "386" "384" "383" "381" "380" "379" "378" "377" "375" "373" "370" "368" "367" "364" "363" "361" "360" "358" "357" "355" "354" "352" "351" "349" "348" "345" "342" "340" "339" "338" "336" "332" "331" "330" "328" "321" "320" "319" "316" "314" "312" "307" "300" "297" "296" "295" "294" "292" "290" "285" "281" "279" "277" "276" "275" "272" "271" "269" "268" "266" "265" "263" "262" "261" "260" "259" "257" "255" "253" "251" "250" "249" "247" "246" "245" "242" "240" "238" "236" "235" "234" "230" "229" "228" "227" "226" "224" "223" "222" "220" "218" "217" "216" "215" "209" "208" "205" "204" "202" "201" "199" "196" "194" "193" "192" "190" "189" "188" "187" "183" "179" "174" "172" "170" "169" "168" "167" "166" "165" "164" "163" "162" "161" "159" "158" "157" "155" "154" "150" "148" "147" "145" "144" "143" "141" "137" "136" "134" "131" "130" "129" "125" "124" "120" "119" "118" "113" "112" "110" "106" "105" "102" "101" "100" "98" "96" "95" "93" "92" "91" "90" "89" "88" "86" "85" "83" "78" "72" "69" "68" "67" "66" "60" "56" "54" "53" "51" "50" "49" "48" "39" "36" "33" "31" "27" "26" "24" "23" "21" "19" "17" "16" "8" "5" "3" "2" 

Redescription R41 Rules: 

Dist: 0 0 0 153 4
W1R: RAVLTImmediate >= 11.0 <= 44.0 AND MMSE >= 24.0 <= 30.0 AND ADAS13 >= 7.33 <= 21.67 AND CDRSB >= 0.5 <= 2.5 AND Q8SCORE >= 0.0 <= 8.0 AND CDJUDGE >= 0.0 <= 0.5 AND CDMEMORY >= 0.5 <= 1.0 
W2R: P >= -2.13668 <= -0.85387 AND SPARE_AD >= -0.854503 <= 2.401697 AND Entorhinal >= 2594.0 <= 5660.0 
JS: 0.4658753709198813
p-value :0.0
Support intersection: 157
Support union: 337

Covered examples (intersection): 
"812" "811" "808" "807" "806" "789" "780" "775" "774" "770" "767" "760" "759" "758" "747" "740" "735" "734" "732" "730" "727" "723" "720" "712" "709" "704" "703" "695" "691" "682" "674" "673" "668" "663" "656" "655" "653" "650" "644" "640" "638" "634" "632" "624" "622" "615" "613" "606" "598" "595" "593" "592" "589" "588" "585" "577" "574" "572" "564" "562" "554" "553" "547" "546" "543" "540" "539" "530" "527" "522" "521" "516" "512" "511" "507" "505" "496" "493" "491" "489" "463" "455" "451" "442" "417" "415" "413" "411" "407" "404" "403" "400" "386" "383" "380" "373" "370" "363" "360" "358" "355" "352" "345" "320" "316" "297" "296" "290" "281" "279" "277" "271" "269" "268" "261" "253" "250" "249" "245" "240" "235" "230" "229" "228" "222" "220" "218" "217" "216" "196" "189" "179" "174" "167" "159" "155" "150" "145" "141" "129" "125" "118" "110" "101" "92" "85" "78" "72" "67" "66" "51" "39" "36" "31" "24" "21" "3" 
Union elements: 
"817" "816" "815" "814" "813" "812" "811" "810" "809" "808" "807" "806" "805" "804" "800" "797" "789" "782" "781" "780" "778" "777" "775" "774" "772" "770" "767" "765" "764" "763" "761" "760" "759" "758" "752" "751" "749" "748" "747" "740" "738" "735" "734" "732" "731" "730" "729" "727" "723" "720" "718" "713" "712" "711" "710" "709" "704" "703" "702" "701" "700" "696" "695" "694" "692" "691" "687" "682" "675" "674" "673" "670" "669" "668" "663" "659" "656" "655" "653" "652" "650" "648" "647" "644" "643" "642" "640" "639" "638" "637" "634" "633" "632" "631" "624" "623" "622" "617" "615" "614" "613" "609" "606" "604" "601" "599" "598" "597" "595" "594" "593" "592" "589" "588" "587" "586" "585" "577" "574" "572" "571" "564" "562" "561" "558" "555" "554" "553" "548" "547" "546" "543" "540" "539" "537" "534" "530" "527" "525" "522" "521" "516" "515" "514" "512" "511" "507" "505" "499" "496" "495" "494" "493" "491" "489" "486" "484" "483" "480" "473" "472" "471" "470" "469" "463" "455" "451" "447" "446" "442" "440" "429" "423" "418" "417" "415" "413" "412" "411" "409" "407" "404" "403" "402" "400" "399" "397" "386" "383" "381" "380" "379" "378" "377" "375" "373" "370" "367" "364" "363" "360" "358" "357" "355" "354" "352" "351" "349" "348" "345" "342" "338" "332" "328" "325" "321" "320" "319" "316" "312" "310" "300" "297" "296" "295" "294" "290" "281" "279" "277" "276" "271" "269" "268" "266" "264" "263" "262" "261" "260" "259" "255" "253" "250" "249" "247" "245" "242" "240" "236" "235" "234" "230" "229" "228" "226" "224" "223" "222" "220" "218" "217" "216" "209" "208" "204" "202" "201" "196" "193" "190" "189" "188" "187" "183" "180" "179" "174" "172" "170" "169" "167" "166" "165" "163" "162" "161" "159" "155" "150" "148" "147" "145" "144" "141" "136" "131" "129" "125" "124" "122" "119" "118" "112" "110" "108" "105" "102" "101" "98" "96" "93" "92" "91" "90" "89" "85" "83" "78" "75" "72" "67" "66" "61" "55" "51" "39" "36" "31" "27" "24" "22" "21" "16" "9" "8" "3" 

Redescription R42 Rules: 

Dist: 0 0 0 264 10
W1R: RAVLTImmediate >= 11.0 <= 37.0 AND CDRSB >= 0.5 <= 2.5 AND CDMEMORY >= 0.5 <= 1.0 
W2R: P >= -2.13668 <= -0.85387 AND SPARE_AD >= -0.924783 <= 2.791977 
JS: 0.5969498910675382
p-value :0.0
Support intersection: 274
Support union: 459

Covered examples (intersection): 
"817" "815" "814" "812" "811" "809" "808" "807" "806" "803" "800" "799" "797" "796" "794" "791" "789" "782" "780" "778" "777" "775" "774" "772" "770" "767" "766" "765" "763" "761" "760" "759" "758" "751" "749" "748" "738" "734" "727" "723" "713" "712" "709" "706" "704" "700" "696" "695" "694" "687" "682" "675" "674" "673" "668" "663" "659" "655" "653" "650" "648" "647" "646" "644" "640" "639" "638" "637" "634" "633" "632" "624" "623" "622" "617" "615" "611" "609" "608" "606" "600" "599" "595" "593" "592" "589" "588" "584" "577" "574" "572" "571" "564" "561" "558" "555" "554" "553" "548" "547" "546" "543" "542" "540" "539" "538" "537" "534" "530" "528" "527" "525" "524" "521" "519" "518" "517" "512" "511" "505" "503" "499" "496" "495" "494" "493" "492" "491" "489" "486" "485" "484" "483" "480" "473" "471" "463" "455" "451" "447" "446" "432" "429" "417" "415" "413" "404" "403" "402" "400" "399" "397" "386" "384" "383" "381" "380" "379" "378" "377" "375" "373" "370" "365" "363" "360" "358" "357" "352" "351" "345" "342" "339" "332" "330" "328" "321" "319" "316" "307" "294" "290" "281" "279" "277" "276" "271" "269" "268" "266" "263" "261" "260" "259" "253" "250" "249" "247" "242" "240" "236" "235" "234" "229" "228" "227" "224" "223" "222" "220" "218" "217" "216" "209" "208" "204" "202" "201" "196" "193" "190" "189" "187" "183" "180" "179" "174" "172" "169" "167" "166" "161" "155" "150" "148" "147" "145" "141" "131" "129" "125" "122" "120" "118" "113" "110" "105" "101" "100" "96" "88" "85" "78" "75" "72" "67" "66" "56" "54" "53" "51" "49" "39" "36" "31" "27" "26" "24" "23" "21" "19" "17" "5" "3" 
Union elements: 
"819" "817" "815" "814" "813" "812" "811" "810" "809" "808" "807" "806" "805" "804" "803" "800" "799" "797" "796" "795" "794" "793" "791" "789" "788" "785" "784" "782" "781" "780" "778" "777" "776" "775" "774" "773" "772" "771" "770" "767" "766" "765" "764" "763" "761" "760" "759" "758" "756" "754" "752" "751" "749" "748" "747" "746" "740" "738" "737" "735" "734" "732" "731" "730" "729" "727" "726" "725" "723" "720" "718" "713" "712" "711" "710" "709" "706" "704" "703" "702" "701" "700" "698" "697" "696" "695" "694" "692" "691" "688" "687" "683" "682" "675" "674" "673" "670" "669" "668" "665" "664" "663" "661" "659" "658" "656" "655" "653" "652" "650" "648" "647" "646" "644" "643" "642" "641" "640" "639" "638" "637" "634" "633" "632" "631" "627" "624" "623" "622" "617" "615" "614" "613" "612" "611" "609" "608" "606" "604" "601" "600" "599" "598" "597" "595" "594" "593" "592" "589" "588" "587" "586" "585" "584" "577" "574" "572" "571" "567" "565" "564" "562" "561" "558" "555" "554" "553" "548" "547" "546" "543" "542" "540" "539" "538" "537" "534" "532" "530" "528" "527" "525" "524" "522" "521" "519" "518" "517" "516" "515" "514" "512" "511" "507" "505" "503" "499" "498" "496" "495" "494" "493" "492" "491" "489" "486" "485" "484" "483" "481" "480" "474" "473" "472" "471" "470" "469" "468" "465" "463" "455" "454" "451" "447" "446" "442" "440" "433" "432" "430" "429" "427" "424" "423" "418" "417" "415" "413" "412" "411" "409" "407" "404" "403" "402" "400" "399" "397" "395" "394" "386" "384" "383" "381" "380" "379" "378" "377" "375" "373" "370" "367" "365" "364" "363" "361" "360" "359" "358" "357" "355" "354" "352" "351" "349" "348" "345" "342" "340" "339" "338" "336" "333" "332" "331" "330" "328" "325" "321" "320" "319" "316" "314" "312" "310" "307" "300" "297" "296" "295" "294" "292" "290" "285" "281" "279" "277" "276" "275" "272" "271" "269" "268" "266" "265" "264" "263" "262" "261" "260" "259" "257" "255" "253" "250" "249" "247" "246" "245" "242" "240" "237" "236" "235" "234" "230" "229" "228" "227" "226" "224" "223" "222" "220" "218" "217" "216" "214" "209" "208" "205" "204" "202" "201" "199" "198" "196" "194" "193" "192" "190" "189" "188" "187" "185" "183" "180" "179" "174" "172" "170" "169" "168" "167" "166" "165" "163" "162" "161" "159" "157" "155" "154" "150" "148" "147" "145" "144" "141" "137" "134" "132" "131" "130" "129" "125" "122" "120" "119" "118" "114" "113" "110" "108" "106" "105" "104" "102" "101" "100" "98" "96" "95" "94" "93" "92" "91" "90" "89" "88" "86" "85" "83" "79" "78" "75" "72" "69" "68" "67" "66" "62" "61" "56" "55" "54" "53" "51" "49" "48" "39" "36" "33" "31" "30" "27" "26" "24" "23" "22" "21" "19" "17" "16" "9" "8" "5" "3" "2" 

Redescription R43 Rules: 

Dist: 0 0 0 233 31
W1R: MMSE >= 24.0 <= 28.0 AND Q4SCORE >= 4.0 <= 10.0 AND CDMEMORY >= 0.5 <= 2.0 AND CONMCXLA >= 12.0 <= 40.0 
W2R: P >= -2.13668 <= -0.85387 AND SPARE_AD >= -0.834909 <= 2.791977 
JS: 0.5409836065573771
p-value :5.218048215738236E-15
Support intersection: 264
Support union: 488

Covered examples (intersection): 
"815" "811" "809" "803" "800" "799" "797" "796" "795" "793" "791" "788" "781" "776" "774" "772" "771" "770" "767" "765" "764" "763" "761" "760" "758" "754" "751" "749" "748" "747" "746" "738" "737" "735" "734" "731" "727" "726" "723" "720" "718" "713" "710" "709" "706" "704" "701" "700" "697" "694" "692" "687" "682" "674" "673" "670" "659" "655" "653" "652" "650" "648" "646" "643" "640" "639" "638" "637" "633" "632" "623" "622" "617" "615" "612" "611" "609" "606" "604" "599" "598" "595" "592" "588" "587" "584" "577" "574" "571" "567" "564" "562" "561" "558" "554" "553" "548" "547" "546" "543" "542" "539" "538" "537" "534" "532" "530" "527" "525" "524" "521" "519" "517" "515" "512" "511" "503" "499" "498" "496" "495" "494" "493" "492" "486" "484" "483" "480" "473" "471" "470" "469" "463" "442" "433" "429" "423" "418" "417" "415" "413" "412" "407" "402" "399" "397" "395" "394" "384" "383" "381" "380" "375" "373" "370" "367" "363" "361" "358" "357" "355" "352" "351" "345" "342" "340" "339" "336" "333" "332" "331" "328" "321" "319" "316" "314" "312" "307" "297" "296" "295" "294" "292" "285" "281" "279" "271" "268" "266" "265" "261" "260" "255" "253" "250" "249" "242" "240" "237" "236" "230" "228" "227" "226" "223" "222" "218" "217" "209" "205" "201" "199" "196" "193" "190" "189" "188" "187" "185" "183" "179" "174" "169" "166" "163" "161" "155" "154" "148" "145" "144" "137" "134" "131" "130" "129" "125" "122" "120" "118" "113" "110" "105" "104" "101" "100" "96" "91" "90" "72" "67" "66" "54" "51" "49" "48" "39" "31" "26" "23" "21" "8" "5" "3" 
Union elements: 
"817" "816" "815" "814" "812" "811" "810" "809" "808" "807" "806" "805" "804" "803" "800" "799" "797" "796" "795" "794" "793" "792" "791" "789" "788" "785" "784" "782" "781" "780" "778" "777" "776" "775" "774" "773" "772" "771" "770" "769" "768" "767" "766" "765" "764" "763" "761" "760" "759" "758" "756" "754" "752" "751" "750" "749" "748" "747" "746" "745" "741" "740" "738" "737" "735" "734" "732" "731" "730" "729" "727" "726" "725" "723" "720" "718" "713" "712" "710" "709" "706" "704" "703" "702" "701" "700" "698" "697" "696" "695" "694" "692" "691" "690" "687" "684" "683" "682" "675" "674" "673" "670" "669" "668" "667" "665" "664" "663" "659" "658" "656" "655" "653" "652" "651" "650" "648" "647" "646" "644" "643" "642" "641" "640" "639" "638" "637" "634" "633" "632" "630" "627" "626" "624" "623" "622" "617" "615" "614" "613" "612" "611" "609" "608" "606" "605" "604" "601" "600" "599" "598" "597" "595" "594" "593" "592" "591" "589" "588" "587" "586" "585" "584" "583" "579" "577" "574" "572" "571" "568" "567" "566" "565" "564" "562" "561" "558" "555" "554" "553" "548" "547" "546" "543" "542" "540" "539" "538" "537" "534" "532" "531" "530" "528" "527" "525" "524" "522" "521" "519" "518" "517" "516" "515" "514" "512" "511" "507" "505" "504" "503" "501" "499" "498" "496" "495" "494" "493" "492" "491" "489" "486" "485" "484" "483" "482" "481" "480" "474" "473" "472" "471" "470" "469" "468" "467" "465" "463" "461" "455" "454" "453" "452" "451" "450" "449" "447" "446" "442" "440" "436" "433" "432" "429" "428" "423" "418" "417" "415" "413" "412" "411" "409" "407" "406" "404" "403" "402" "400" "399" "398" "397" "395" "394" "389" "386" "384" "383" "381" "380" "379" "378" "377" "375" "373" "370" "368" "367" "365" "364" "363" "361" "360" "359" "358" "357" "355" "354" "352" "351" "349" "348" "345" "342" "340" "339" "338" "336" "333" "332" "331" "330" "328" "325" "321" "320" "319" "317" "316" "314" "312" "310" "307" "300" "297" "296" "295" "294" "292" "290" "285" "281" "279" "277" "276" "275" "272" "271" "269" "268" "266" "265" "264" "263" "262" "261" "260" "259" "257" "255" "253" "251" "250" "249" "247" "246" "245" "242" "240" "237" "236" "235" "234" "230" "229" "228" "227" "226" "224" "223" "222" "220" "218" "217" "216" "215" "214" "213" "209" "208" "205" "204" "202" "201" "199" "198" "196" "194" "193" "190" "189" "188" "187" "185" "183" "180" "179" "174" "172" "169" "168" "167" "166" "165" "163" "162" "161" "159" "155" "154" "150" "148" "147" "145" "144" "143" "141" "137" "134" "132" "131" "130" "129" "125" "124" "122" "121" "120" "119" "118" "113" "110" "108" "106" "105" "104" "102" "101" "100" "96" "95" "94" "93" "92" "91" "90" "89" "88" "86" "85" "83" "79" "78" "75" "72" "69" "68" "67" "66" "62" "61" "56" "55" "54" "53" "51" "50" "49" "48" "39" "36" "33" "31" "30" "27" "26" "24" "23" "22" "21" "19" "17" "16" "9" "8" "5" "3" "2" 

Redescription R44 Rules: 

Dist: 0 0 0 130 4
W1R: RAVLTImmediate >= 11.0 <= 37.0 AND CDRSB >= 0.5 <= 2.5 AND CDMEMORY >= 0.5 <= 1.0 
W2R: P >= -2.13668 <= -0.95861 AND CNTF >= 1.54407 <= 3.47567 AND SPARE_AD >= -0.2015 <= 2.401697 AND FSH >= -0.50864 <= 1.8451 AND Entorhinal >= 2585.0 <= 4949.0 
JS: 0.4
p-value :0.0
Support intersection: 134
Support union: 335

Covered examples (intersection): 
"814" "812" "811" "808" "807" "800" "797" "789" "782" "780" "775" "774" "770" "767" "763" "761" "759" "758" "751" "748" "734" "727" "723" "713" "709" "704" "674" "673" "655" "653" "650" "647" "639" "638" "632" "622" "615" "609" "599" "593" "589" "588" "577" "574" "561" "558" "546" "543" "537" "534" "530" "527" "525" "512" "496" "493" "491" "489" "484" "480" "473" "471" "463" "446" "429" "415" "413" "403" "400" "397" "383" "378" "373" "370" "363" "358" "357" "352" "351" "345" "321" "319" "316" "294" "281" "279" "276" "271" "268" "261" "259" "253" "250" "249" "242" "229" "228" "223" "222" "220" "218" "217" "216" "201" "196" "193" "189" "183" "180" "179" "174" "167" "155" "150" "148" "145" "129" "125" "122" "118" "110" "101" "85" "75" "72" "67" "66" "51" "39" "36" "31" "27" "24" "3" 
Union elements: 
"819" "817" "815" "814" "813" "812" "811" "809" "808" "807" "806" "803" "800" "799" "797" "796" "794" "791" "789" "782" "781" "780" "778" "777" "775" "774" "772" "770" "767" "766" "765" "764" "763" "761" "760" "759" "758" "756" "751" "749" "748" "740" "738" "735" "734" "730" "727" "723" "720" "713" "712" "711" "709" "706" "704" "702" "700" "696" "695" "694" "688" "687" "682" "675" "674" "673" "668" "663" "661" "659" "658" "655" "653" "650" "648" "647" "646" "644" "643" "640" "639" "638" "637" "634" "633" "632" "631" "627" "624" "623" "622" "617" "615" "614" "611" "609" "608" "606" "601" "600" "599" "595" "593" "592" "589" "588" "584" "577" "574" "572" "571" "565" "564" "561" "558" "555" "554" "553" "548" "547" "546" "543" "542" "540" "539" "538" "537" "534" "530" "528" "527" "525" "524" "521" "519" "518" "517" "516" "515" "512" "511" "505" "503" "499" "496" "495" "494" "493" "492" "491" "489" "486" "485" "484" "483" "481" "480" "474" "473" "472" "471" "463" "455" "451" "447" "446" "442" "432" "430" "429" "424" "423" "417" "415" "413" "411" "404" "403" "402" "400" "399" "397" "386" "384" "383" "381" "380" "379" "378" "377" "375" "373" "370" "365" "364" "363" "360" "358" "357" "352" "351" "348" "345" "342" "339" "332" "330" "328" "321" "320" "319" "316" "312" "307" "300" "297" "296" "295" "294" "290" "281" "279" "277" "276" "275" "271" "269" "268" "266" "263" "261" "260" "259" "253" "250" "249" "247" "242" "240" "236" "235" "234" "230" "229" "228" "227" "224" "223" "222" "220" "218" "217" "216" "209" "208" "204" "202" "201" "196" "194" "193" "192" "190" "189" "187" "183" "180" "179" "174" "172" "170" "169" "168" "167" "166" "165" "163" "161" "157" "155" "150" "148" "147" "145" "141" "131" "129" "125" "122" "120" "119" "118" "114" "113" "110" "105" "102" "101" "100" "98" "96" "95" "93" "92" "91" "89" "88" "85" "83" "78" "75" "72" "69" "68" "67" "66" "56" "54" "53" "51" "49" "39" "36" "33" "31" "27" "26" "24" "23" "21" "19" "17" "16" "5" "3" 

Redescription R45 Rules: 

Dist: 0 0 0 318 8
W1R: MMSE >= 24.0 <= 30.0 AND ADAS11 >= 3.0 <= 26.67 AND CDRSB >= 0.5 <= 2.5 AND CDMEMORY >= 0.5 <= 1.0 
W2R: P >= -2.13668 <= -0.85387 AND SPARE_AD >= -0.854503 <= 2.791977 
JS: 0.6950959488272921
p-value :0.0
Support intersection: 326
Support union: 469

Covered examples (intersection): 
"817" "815" "814" "812" "811" "810" "809" "808" "807" "806" "804" "803" "800" "799" "797" "796" "794" "791" "789" "782" "780" "778" "777" "775" "774" "772" "770" "767" "766" "765" "763" "761" "760" "759" "758" "752" "751" "749" "748" "747" "740" "738" "735" "734" "732" "730" "729" "727" "723" "720" "713" "712" "709" "706" "704" "703" "701" "700" "697" "696" "695" "694" "691" "687" "682" "675" "674" "673" "670" "669" "668" "664" "663" "659" "656" "655" "653" "650" "648" "647" "646" "644" "642" "640" "639" "638" "637" "634" "633" "632" "624" "623" "622" "617" "615" "613" "612" "611" "609" "608" "606" "599" "598" "597" "595" "593" "592" "589" "588" "586" "585" "584" "577" "574" "572" "571" "564" "562" "561" "558" "555" "554" "553" "548" "547" "546" "543" "542" "540" "539" "538" "537" "534" "530" "528" "527" "525" "524" "522" "521" "519" "518" "517" "516" "514" "512" "511" "507" "505" "503" "499" "496" "495" "494" "493" "492" "491" "489" "486" "485" "484" "483" "480" "473" "471" "463" "455" "454" "451" "447" "446" "442" "432" "429" "418" "417" "415" "413" "412" "411" "409" "407" "404" "403" "402" "400" "399" "397" "386" "384" "383" "381" "380" "378" "377" "375" "373" "370" "363" "360" "358" "357" "355" "352" "351" "348" "345" "342" "339" "338" "332" "330" "328" "325" "321" "320" "319" "316" "307" "297" "296" "294" "292" "290" "281" "279" "277" "276" "271" "269" "268" "266" "263" "262" "261" "260" "259" "253" "250" "249" "247" "245" "242" "240" "236" "235" "234" "230" "229" "228" "227" "224" "223" "222" "220" "218" "217" "216" "209" "208" "204" "202" "201" "196" "193" "190" "189" "188" "187" "183" "179" "174" "172" "169" "167" "166" "162" "161" "159" "155" "150" "148" "147" "145" "144" "141" "137" "131" "129" "125" "122" "120" "119" "118" "113" "110" "106" "105" "101" "100" "96" "92" "89" "88" "85" "78" "75" "72" "67" "66" "56" "54" "51" "49" "39" "36" "31" "27" "26" "24" "23" "21" "19" "17" "5" "3" 
Union elements: 
"817" "816" "815" "814" "813" "812" "811" "810" "809" "808" "807" "806" "805" "804" "803" "800" "799" "797" "796" "795" "794" "793" "791" "789" "788" "787" "785" "784" "782" "781" "780" "778" "777" "776" "775" "774" "773" "772" "771" "770" "767" "766" "765" "764" "763" "762" "761" "760" "759" "758" "756" "754" "752" "751" "749" "748" "747" "746" "740" "738" "737" "735" "734" "732" "731" "730" "729" "727" "726" "725" "723" "720" "718" "713" "712" "711" "710" "709" "706" "704" "703" "702" "701" "700" "698" "697" "696" "695" "694" "692" "691" "687" "683" "682" "675" "674" "673" "670" "669" "668" "665" "664" "663" "659" "658" "656" "655" "653" "652" "650" "648" "647" "646" "644" "643" "642" "641" "640" "639" "638" "637" "634" "633" "632" "631" "627" "624" "623" "622" "617" "615" "614" "613" "612" "611" "610" "609" "608" "606" "604" "601" "600" "599" "598" "597" "595" "594" "593" "592" "589" "588" "587" "586" "585" "584" "577" "574" "572" "571" "567" "565" "564" "562" "561" "558" "555" "554" "553" "548" "547" "546" "543" "542" "540" "539" "538" "537" "534" "532" "530" "528" "527" "525" "524" "522" "521" "519" "518" "517" "516" "515" "514" "512" "511" "507" "505" "503" "499" "498" "496" "495" "494" "493" "492" "491" "489" "486" "485" "484" "483" "481" "480" "474" "473" "472" "471" "470" "469" "468" "465" "463" "455" "454" "451" "447" "446" "442" "441" "440" "433" "432" "430" "429" "427" "423" "418" "417" "415" "413" "412" "411" "409" "407" "404" "403" "402" "400" "399" "397" "395" "394" "386" "384" "383" "381" "380" "379" "378" "377" "375" "373" "370" "367" "365" "364" "363" "361" "360" "359" "358" "357" "355" "354" "352" "351" "349" "348" "345" "342" "340" "339" "338" "336" "333" "332" "331" "330" "328" "325" "321" "320" "319" "316" "314" "312" "310" "307" "300" "297" "296" "295" "294" "292" "290" "285" "281" "279" "277" "276" "275" "272" "271" "269" "268" "266" "265" "264" "263" "262" "261" "260" "259" "258" "257" "255" "253" "250" "249" "247" "246" "245" "242" "240" "238" "237" "236" "235" "234" "230" "229" "228" "227" "226" "224" "223" "222" "220" "218" "217" "216" "214" "209" "208" "205" "204" "202" "201" "199" "198" "196" "194" "193" "192" "190" "189" "188" "187" "185" "183" "180" "179" "174" "172" "170" "169" "168" "167" "166" "165" "163" "162" "161" "159" "158" "157" "155" "154" "150" "148" "147" "145" "144" "143" "141" "137" "136" "134" "132" "131" "130" "129" "126" "125" "124" "122" "120" "119" "118" "114" "113" "112" "110" "108" "106" "105" "104" "102" "101" "100" "98" "96" "95" "94" "93" "92" "91" "90" "89" "88" "86" "85" "83" "79" "78" "76" "75" "72" "69" "68" "67" "66" "62" "61" "56" "55" "54" "53" "51" "49" "48" "39" "36" "33" "31" "30" "27" "26" "24" "23" "22" "21" "19" "17" "16" "9" "8" "5" "3" "2" 

Redescription R46 Rules: 

Dist: 0 0 0 140 4
W1R: RAVLTImmediate >= 11.0 <= 44.0 AND MMSE >= 24.0 <= 30.0 AND ADAS13 >= 7.33 <= 21.67 AND CDRSB >= 0.5 <= 2.5 AND CDMEMORY >= 0.5 <= 1.0 
W2R: P >= -2.11351 <= -1.10791 AND SPARE_AD >= -0.878136 <= 2.401697 AND Hippocampus >= 5825.0 <= 9433.0 
JS: 0.45
p-value :0.0
Support intersection: 144
Support union: 320

Covered examples (intersection): 
"812" "811" "808" "807" "806" "803" "800" "789" "780" "777" "774" "770" "767" "760" "759" "747" "740" "735" "734" "732" "730" "727" "723" "712" "703" "696" "695" "691" "682" "674" "673" "668" "663" "656" "655" "653" "650" "644" "634" "632" "624" "615" "613" "609" "606" "598" "595" "593" "592" "589" "588" "585" "577" "571" "564" "562" "555" "554" "553" "547" "546" "527" "522" "521" "516" "512" "511" "507" "505" "496" "493" "491" "489" "463" "455" "451" "447" "442" "418" "413" "411" "407" "404" "403" "400" "386" "380" "370" "363" "358" "355" "352" "345" "320" "316" "297" "296" "290" "281" "279" "277" "269" "268" "262" "261" "253" "250" "249" "245" "236" "235" "230" "229" "228" "222" "220" "218" "217" "216" "202" "179" "174" "167" "161" "159" "155" "150" "145" "141" "129" "118" "110" "101" "92" "85" "78" "72" "67" "51" "39" "36" "31" "21" "3" 
Union elements: 
"817" "816" "815" "814" "813" "812" "811" "810" "809" "808" "807" "806" "804" "803" "800" "797" "794" "789" "782" "781" "780" "778" "777" "776" "775" "774" "772" "770" "767" "765" "763" "761" "760" "759" "758" "752" "751" "749" "748" "747" "746" "740" "735" "734" "732" "731" "730" "729" "727" "723" "720" "718" "712" "711" "710" "709" "704" "703" "702" "701" "700" "696" "695" "694" "692" "691" "687" "682" "675" "674" "673" "670" "669" "668" "663" "659" "656" "655" "653" "652" "650" "648" "644" "643" "642" "640" "639" "638" "637" "634" "633" "632" "631" "624" "623" "622" "617" "615" "614" "613" "610" "609" "606" "604" "600" "598" "597" "595" "594" "593" "592" "589" "588" "586" "585" "577" "574" "572" "571" "564" "562" "558" "555" "554" "553" "548" "547" "546" "543" "540" "539" "534" "530" "527" "525" "522" "521" "516" "514" "512" "511" "507" "505" "499" "496" "495" "494" "493" "491" "489" "486" "484" "483" "480" "472" "471" "470" "469" "463" "455" "451" "447" "446" "442" "440" "430" "429" "427" "418" "417" "415" "413" "412" "411" "409" "407" "404" "403" "402" "400" "399" "397" "386" "383" "381" "380" "379" "378" "377" "375" "373" "370" "367" "364" "363" "360" "358" "357" "355" "352" "349" "348" "345" "342" "338" "332" "328" "325" "320" "319" "316" "300" "297" "296" "295" "294" "290" "281" "279" "277" "276" "271" "269" "268" "264" "263" "262" "261" "260" "259" "253" "250" "249" "247" "245" "242" "240" "238" "236" "235" "230" "229" "228" "226" "224" "222" "220" "218" "217" "216" "209" "208" "204" "202" "199" "196" "190" "189" "188" "187" "183" "179" "174" "172" "170" "169" "167" "166" "165" "163" "162" "161" "159" "155" "150" "147" "145" "144" "143" "141" "137" "136" "131" "129" "125" "124" "122" "119" "118" "114" "113" "112" "110" "108" "105" "102" "101" "98" "96" "93" "92" "91" "89" "85" "83" "78" "72" "67" "66" "61" "51" "39" "36" "31" "24" "22" "21" "16" "9" "3" 

Redescription R47 Rules: 

Dist: 0 0 0 122 3
W1R: RAVLTForgetting >= -2.0 <= 7.0 AND ADAS13 >= 13.0 <= 36.67 AND CDRSB >= 0.5 <= 3.0 AND CDMEMORY >= 0.5 <= 1.0 
W2R: P >= -2.13668 <= -0.95861 AND CNTF >= 1.54407 <= 3.47567 AND SPARE_AD >= -0.2015 <= 2.401697 AND FSH >= -0.50864 <= 1.8451 AND MYLDPIF1 >= -0.07058 <= 0.79934 AND Entorhinal >= 2585.0 <= 4949.0 AND VCAM >= 2.64836 <= 3.04139 
JS: 0.3654970760233918
p-value :1.4432899320127035E-15
Support intersection: 125
Support union: 342

Covered examples (intersection): 
"814" "811" "807" "800" "789" "782" "781" "780" "775" "774" "770" "767" "763" "761" "759" "758" "751" "748" "740" "734" "727" "723" "720" "713" "709" "673" "655" "653" "650" "647" "643" "639" "638" "632" "622" "615" "614" "609" "599" "593" "588" "577" "574" "561" "558" "546" "543" "537" "534" "530" "527" "525" "516" "515" "512" "496" "493" "489" "484" "480" "473" "471" "463" "429" "415" "413" "411" "403" "400" "397" "383" "373" "370" "363" "358" "357" "352" "351" "345" "321" "319" "316" "300" "297" "296" "295" "294" "281" "279" "271" "268" "261" "259" "250" "242" "229" "223" "222" "220" "217" "201" "196" "193" "189" "183" "180" "174" "155" "148" "145" "129" "125" "122" "118" "110" "92" "91" "75" "72" "66" "51" "39" "31" "27" "3" 
Union elements: 
"819" "817" "816" "815" "814" "812" "811" "809" "808" "807" "806" "803" "800" "799" "797" "796" "794" "791" "789" "787" "782" "781" "780" "778" "777" "775" "774" "772" "770" "767" "766" "765" "764" "763" "761" "760" "759" "758" "756" "751" "749" "748" "747" "740" "738" "735" "734" "727" "723" "720" "713" "712" "710" "709" "704" "702" "700" "697" "694" "692" "688" "687" "682" "673" "668" "667" "666" "661" "659" "658" "656" "655" "653" "650" "648" "647" "643" "639" "638" "633" "632" "631" "630" "627" "623" "622" "617" "615" "614" "613" "610" "609" "608" "606" "601" "600" "599" "598" "595" "593" "592" "589" "588" "586" "584" "583" "582" "579" "577" "574" "572" "571" "566" "565" "562" "561" "558" "555" "553" "548" "546" "543" "542" "540" "539" "538" "537" "534" "532" "530" "528" "527" "525" "524" "521" "519" "518" "517" "516" "515" "512" "511" "503" "499" "496" "495" "494" "493" "492" "491" "489" "486" "485" "484" "483" "481" "480" "474" "473" "472" "471" "468" "467" "463" "454" "451" "447" "442" "432" "429" "428" "424" "423" "417" "415" "414" "413" "412" "411" "407" "404" "403" "402" "400" "399" "398" "397" "394" "393" "384" "383" "381" "380" "379" "378" "377" "375" "373" "370" "365" "364" "363" "360" "358" "357" "352" "351" "348" "345" "342" "340" "339" "331" "330" "328" "321" "320" "319" "316" "312" "307" "300" "299" "297" "296" "295" "294" "292" "282" "281" "279" "276" "271" "269" "268" "266" "263" "261" "260" "259" "253" "250" "249" "247" "242" "240" "238" "237" "236" "234" "229" "227" "224" "223" "222" "220" "218" "217" "216" "209" "208" "201" "196" "194" "193" "192" "190" "189" "188" "187" "183" "180" "179" "174" "172" "170" "169" "168" "167" "165" "164" "163" "161" "159" "155" "150" "148" "145" "141" "134" "131" "130" "129" "125" "124" "122" "121" "120" "119" "118" "114" "113" "110" "106" "105" "101" "100" "96" "95" "93" "92" "91" "89" "85" "83" "75" "73" "72" "69" "68" "67" "66" "60" "57" "56" "54" "53" "51" "50" "49" "39" "36" "33" "31" "27" "26" "23" "21" "19" "16" "5" "3" 

Redescription R48 Rules: 

Dist: 0 0 0 87 32
W1R: Q8SCORE >= 5.0 <= 12.0 AND CDMEMORY >= 0.5 <= 2.0 
W2R: CKMB >= -1.0655 <= 0.07918 AND P >= -2.11351 <= -0.85387 AND SPARE_AD >= 0.950821 <= 2.791977 AND ANGTNSNG >= 0.14613 <= 3.04922 AND CA199 >= -0.14267 <= 1.72428 
JS: 0.3156498673740053
p-value :7.401638191240067E-10
Support intersection: 119
Support union: 377

Covered examples (intersection): 
"812" "807" "805" "799" "795" "794" "793" "788" "785" "784" "771" "759" "754" "751" "749" "748" "747" "746" "740" "738" "737" "726" "713" "706" "698" "655" "646" "611" "608" "601" "598" "594" "584" "574" "567" "561" "558" "542" "540" "538" "537" "532" "530" "524" "519" "517" "503" "495" "492" "486" "485" "484" "469" "468" "465" "446" "433" "432" "423" "412" "395" "394" "384" "367" "365" "361" "358" "354" "351" "340" "331" "330" "319" "312" "310" "307" "294" "272" "268" "265" "262" "261" "240" "237" "224" "223" "214" "205" "202" "199" "190" "185" "163" "155" "154" "148" "145" "137" "122" "120" "104" "100" "96" "66" "62" "56" "54" "53" "51" "49" "48" "30" "27" "26" "23" "19" "16" "5" "2" 
Union elements: 
"819" "818" "817" "814" "812" "807" "805" "803" "800" "799" "798" "797" "796" "795" "794" "793" "792" "791" "790" "788" "786" "785" "784" "783" "782" "781" "779" "777" "776" "775" "773" "772" "771" "767" "766" "765" "763" "762" "761" "759" "757" "756" "754" "751" "750" "749" "748" "747" "746" "745" "744" "741" "740" "739" "738" "737" "731" "729" "726" "725" "722" "720" "719" "713" "709" "706" "704" "701" "700" "698" "697" "696" "692" "690" "688" "687" "684" "678" "674" "672" "671" "668" "665" "664" "662" "661" "660" "659" "655" "654" "652" "651" "650" "648" "647" "646" "643" "642" "639" "633" "631" "627" "626" "620" "619" "618" "616" "615" "611" "610" "608" "602" "601" "599" "598" "597" "596" "594" "593" "591" "588" "586" "584" "582" "577" "574" "572" "569" "567" "566" "565" "563" "562" "561" "558" "556" "555" "548" "544" "543" "542" "540" "539" "538" "537" "536" "532" "531" "530" "528" "527" "525" "524" "520" "519" "518" "517" "516" "515" "506" "505" "503" "501" "499" "498" "496" "495" "494" "492" "486" "485" "484" "482" "480" "479" "477" "474" "473" "472" "471" "470" "469" "468" "467" "466" "465" "461" "458" "456" "452" "450" "448" "447" "446" "440" "436" "435" "434" "433" "432" "428" "426" "424" "423" "419" "414" "412" "410" "407" "406" "403" "402" "401" "398" "397" "395" "394" "393" "389" "386" "384" "383" "381" "375" "374" "373" "367" "365" "363" "361" "360" "359" "358" "354" "352" "351" "349" "345" "341" "340" "339" "336" "333" "332" "331" "330" "329" "323" "321" "319" "314" "313" "312" "310" "307" "300" "297" "295" "294" "292" "287" "285" "282" "279" "276" "275" "272" "271" "268" "266" "265" "262" "261" "260" "257" "246" "242" "240" "238" "237" "236" "234" "232" "229" "225" "224" "223" "220" "217" "214" "208" "205" "202" "199" "196" "195" "193" "192" "190" "188" "185" "183" "180" "179" "175" "174" "172" "170" "169" "168" "163" "161" "159" "155" "154" "150" "148" "147" "145" "144" "143" "138" "137" "133" "129" "124" "122" "121" "120" "119" "115" "113" "110" "106" "105" "104" "100" "96" "94" "93" "91" "86" "85" "83" "78" "74" "72" "69" "67" "66" "62" "61" "57" "56" "54" "53" "51" "50" "49" "48" "39" "36" "33" "32" "31" "30" "27" "26" "23" "21" "19" "17" "16" "6" "5" "3" "2" 

Redescription R49 Rules: 

Dist: 0 0 0 337 11
W1R: MMSE >= 24.0 <= 30.0 AND CDRSB >= 0.5 <= 3.0 AND CDMEMORY >= 0.5 <= 1.0 
W2R: P >= -2.13668 <= -0.85387 AND SPARE_AD >= -0.854503 <= 2.791977 
JS: 0.7175257731958763
p-value :0.0
Support intersection: 348
Support union: 485

Covered examples (intersection): 
"817" "815" "814" "812" "811" "810" "809" "808" "807" "806" "804" "803" "800" "799" "797" "796" "794" "791" "789" "784" "782" "781" "780" "778" "777" "775" "774" "772" "770" "767" "766" "765" "763" "761" "760" "759" "758" "752" "751" "749" "748" "747" "740" "738" "735" "734" "732" "730" "729" "727" "723" "720" "713" "712" "710" "709" "706" "704" "703" "701" "700" "697" "696" "695" "694" "692" "691" "687" "682" "675" "674" "673" "670" "669" "668" "664" "663" "659" "656" "655" "653" "650" "648" "647" "646" "644" "643" "642" "640" "639" "638" "637" "634" "633" "632" "624" "623" "622" "617" "615" "614" "613" "612" "611" "609" "608" "606" "604" "601" "599" "598" "597" "595" "593" "592" "589" "588" "587" "586" "585" "584" "577" "574" "572" "571" "564" "562" "561" "558" "555" "554" "553" "548" "547" "546" "543" "542" "540" "539" "538" "537" "534" "532" "530" "528" "527" "525" "524" "522" "521" "519" "518" "517" "516" "515" "514" "512" "511" "507" "505" "503" "499" "496" "495" "494" "493" "492" "491" "489" "486" "485" "484" "483" "480" "473" "471" "468" "463" "455" "454" "451" "447" "446" "442" "432" "429" "418" "417" "415" "413" "412" "411" "409" "407" "404" "403" "402" "400" "399" "397" "394" "386" "384" "383" "381" "380" "378" "377" "375" "373" "370" "363" "360" "358" "357" "355" "352" "351" "349" "348" "345" "342" "340" "339" "338" "332" "331" "330" "328" "325" "321" "320" "319" "316" "307" "300" "297" "296" "295" "294" "292" "290" "281" "279" "277" "276" "271" "269" "268" "266" "263" "262" "261" "260" "259" "253" "250" "249" "247" "245" "242" "240" "237" "236" "235" "234" "230" "229" "228" "227" "224" "223" "222" "220" "218" "217" "216" "209" "208" "204" "202" "201" "196" "193" "190" "189" "188" "187" "183" "179" "174" "172" "169" "167" "166" "162" "161" "159" "155" "150" "148" "147" "145" "144" "141" "137" "134" "131" "130" "129" "125" "122" "120" "119" "118" "113" "110" "106" "105" "101" "100" "96" "92" "91" "89" "88" "85" "78" "75" "72" "67" "66" "56" "54" "51" "49" "39" "36" "31" "27" "26" "24" "23" "21" "19" "17" "5" "3" 
Union elements: 
"820" "817" "816" "815" "814" "813" "812" "811" "810" "809" "808" "807" "806" "805" "804" "803" "802" "800" "799" "797" "796" "795" "794" "793" "791" "789" "788" "787" "785" "784" "782" "781" "780" "778" "777" "776" "775" "774" "773" "772" "771" "770" "767" "766" "765" "764" "763" "762" "761" "760" "759" "758" "756" "754" "752" "751" "749" "748" "747" "746" "740" "738" "737" "735" "734" "732" "731" "730" "729" "727" "726" "725" "723" "720" "718" "713" "712" "711" "710" "709" "706" "704" "703" "702" "701" "700" "698" "697" "696" "695" "694" "692" "691" "687" "683" "682" "675" "674" "673" "670" "669" "668" "667" "665" "664" "663" "659" "658" "656" "655" "653" "652" "650" "648" "647" "646" "644" "643" "642" "641" "640" "639" "638" "637" "634" "633" "632" "631" "630" "627" "624" "623" "622" "617" "615" "614" "613" "612" "611" "610" "609" "608" "606" "604" "601" "600" "599" "598" "597" "595" "594" "593" "592" "589" "588" "587" "586" "585" "584" "583" "579" "577" "574" "572" "571" "567" "566" "565" "564" "562" "561" "558" "555" "554" "553" "548" "547" "546" "543" "542" "540" "539" "538" "537" "534" "532" "530" "528" "527" "525" "524" "522" "521" "519" "518" "517" "516" "515" "514" "512" "511" "507" "505" "503" "499" "498" "496" "495" "494" "493" "492" "491" "489" "486" "485" "484" "483" "481" "480" "474" "473" "472" "471" "470" "469" "468" "467" "465" "463" "455" "454" "451" "447" "446" "442" "441" "440" "433" "432" "430" "429" "428" "427" "423" "418" "417" "415" "413" "412" "411" "409" "407" "404" "403" "402" "400" "399" "398" "397" "395" "394" "386" "384" "383" "381" "380" "379" "378" "377" "375" "373" "370" "367" "365" "364" "363" "361" "360" "359" "358" "357" "355" "354" "352" "351" "349" "348" "345" "342" "340" "339" "338" "336" "333" "332" "331" "330" "328" "325" "321" "320" "319" "316" "314" "312" "310" "307" "300" "297" "296" "295" "294" "292" "290" "285" "281" "279" "277" "276" "275" "272" "271" "269" "268" "266" "265" "264" "263" "262" "261" "260" "259" "258" "257" "255" "253" "250" "249" "247" "246" "245" "242" "240" "238" "237" "236" "235" "234" "230" "229" "228" "227" "226" "224" "223" "222" "220" "218" "217" "216" "214" "209" "208" "205" "204" "202" "201" "199" "198" "196" "194" "193" "192" "190" "189" "188" "187" "185" "183" "180" "179" "174" "172" "170" "169" "168" "167" "166" "165" "164" "163" "162" "161" "159" "158" "157" "155" "154" "150" "148" "147" "145" "144" "143" "141" "137" "136" "134" "132" "131" "130" "129" "126" "125" "124" "122" "121" "120" "119" "118" "114" "113" "112" "110" "108" "106" "105" "104" "102" "101" "100" "98" "96" "95" "94" "93" "92" "91" "90" "89" "88" "86" "85" "83" "79" "78" "76" "75" "73" "72" "71" "69" "68" "67" "66" "62" "61" "60" "56" "55" "54" "53" "51" "50" "49" "48" "39" "36" "33" "31" "30" "27" "26" "24" "23" "22" "21" "19" "17" "16" "9" "8" "5" "3" "2" 

Redescription R50 Rules: 

Dist: 0 0 0 191 5
W1R: MMSE >= 24.0 <= 30.0 AND ADAS11 >= 3.0 <= 26.67 AND CDRSB >= 0.5 <= 2.5 AND CDMEMORY >= 0.5 <= 1.0 
W2R: P >= -2.11351 <= -1.10791 AND SPARE_AD >= -0.878136 <= 2.401697 AND Hippocampus >= 5825.0 <= 9433.0 
JS: 0.48877805486284287
p-value :0.0
Support intersection: 196
Support union: 401

Covered examples (intersection): 
"817" "814" "812" "811" "810" "808" "807" "806" "804" "803" "800" "797" "794" "789" "782" "780" "777" "774" "770" "767" "763" "761" "760" "759" "752" "751" "748" "747" "740" "735" "734" "732" "730" "727" "723" "712" "703" "696" "695" "691" "682" "674" "673" "669" "668" "663" "656" "655" "653" "650" "648" "644" "639" "634" "633" "632" "624" "615" "613" "609" "606" "598" "595" "593" "592" "589" "588" "585" "577" "571" "564" "562" "558" "555" "554" "553" "547" "546" "534" "527" "525" "522" "521" "516" "514" "512" "511" "507" "505" "496" "495" "494" "493" "491" "489" "484" "480" "471" "463" "455" "451" "447" "446" "442" "429" "427" "418" "413" "411" "409" "407" "404" "403" "400" "397" "386" "381" "380" "378" "375" "370" "363" "358" "357" "355" "352" "348" "345" "338" "325" "320" "319" "316" "297" "296" "294" "290" "281" "279" "277" "276" "269" "268" "262" "261" "259" "253" "250" "249" "245" "242" "236" "235" "230" "229" "228" "222" "220" "218" "217" "216" "208" "202" "187" "183" "179" "174" "172" "167" "162" "161" "159" "155" "150" "145" "141" "137" "129" "122" "119" "118" "113" "110" "101" "92" "89" "85" "78" "72" "67" "51" "39" "36" "31" "21" "3" 
Union elements: 
"817" "816" "815" "814" "813" "812" "811" "810" "809" "808" "807" "806" "804" "803" "800" "799" "797" "796" "794" "791" "789" "787" "782" "781" "780" "778" "777" "776" "775" "774" "772" "770" "767" "766" "765" "763" "762" "761" "760" "759" "758" "756" "752" "751" "749" "748" "747" "746" "740" "738" "735" "734" "732" "731" "730" "729" "727" "723" "720" "718" "713" "712" "711" "710" "709" "706" "704" "703" "702" "701" "700" "697" "696" "695" "694" "692" "691" "687" "682" "675" "674" "673" "670" "669" "668" "664" "663" "659" "658" "656" "655" "653" "652" "650" "648" "647" "646" "644" "643" "642" "640" "639" "638" "637" "634" "633" "632" "631" "627" "624" "623" "622" "617" "615" "614" "613" "612" "611" "610" "609" "608" "606" "604" "600" "599" "598" "597" "595" "594" "593" "592" "589" "588" "586" "585" "584" "577" "574" "572" "571" "565" "564" "562" "561" "558" "555" "554" "553" "548" "547" "546" "543" "542" "540" "539" "538" "537" "534" "530" "528" "527" "525" "524" "522" "521" "519" "518" "517" "516" "514" "512" "511" "507" "505" "503" "499" "496" "495" "494" "493" "492" "491" "489" "486" "485" "484" "483" "481" "480" "474" "473" "472" "471" "470" "469" "463" "455" "454" "451" "447" "446" "442" "441" "440" "432" "430" "429" "427" "418" "417" "415" "413" "412" "411" "409" "407" "404" "403" "402" "400" "399" "397" "386" "384" "383" "381" "380" "379" "378" "377" "375" "373" "370" "367" "364" "363" "360" "358" "357" "355" "352" "351" "349" "348" "345" "342" "339" "338" "332" "330" "328" "325" "321" "320" "319" "316" "307" "300" "297" "296" "295" "294" "292" "290" "281" "279" "277" "276" "275" "271" "269" "268" "266" "264" "263" "262" "261" "260" "259" "258" "253" "250" "249" "247" "245" "242" "240" "238" "236" "235" "234" "230" "229" "228" "227" "226" "224" "223" "222" "220" "218" "217" "216" "209" "208" "204" "202" "201" "199" "196" "194" "193" "192" "190" "189" "188" "187" "183" "179" "174" "172" "170" "169" "168" "167" "166" "165" "163" "162" "161" "159" "158" "157" "155" "150" "148" "147" "145" "144" "143" "141" "137" "136" "131" "129" "126" "125" "124" "122" "120" "119" "118" "114" "113" "112" "110" "108" "106" "105" "102" "101" "100" "98" "96" "95" "93" "92" "91" "89" "88" "85" "83" "78" "76" "75" "72" "69" "68" "67" "66" "61" "56" "54" "51" "49" "39" "36" "33" "31" "27" "26" "24" "23" "22" "21" "19" "17" "16" "9" "5" "3" 

Redescription R51 Rules: 

Dist: 0 0 0 220 11
W1R: MMSE >= 24.0 <= 30.0 AND CDJUDGE >= 0.0 <= 0.5 AND CDMEMORY >= 0.5 <= 2.0 
W2R: P >= -2.13668 <= -0.85387 AND SPARE_AD >= -0.070838 <= 2.12783 AND Fusiform >= 12115.0 <= 22299.0 
JS: 0.506578947368421
p-value :0.0
Support intersection: 231
Support union: 456

Covered examples (intersection): 
"814" "812" "811" "810" "808" "807" "800" "797" "794" "789" "782" "780" "775" "774" "770" "767" "763" "761" "760" "759" "758" "751" "748" "747" "746" "740" "738" "737" "735" "734" "731" "730" "727" "726" "723" "720" "718" "713" "710" "709" "706" "704" "696" "695" "692" "691" "687" "674" "673" "656" "655" "653" "650" "648" "647" "646" "643" "640" "639" "638" "634" "632" "622" "615" "614" "612" "606" "601" "599" "598" "592" "589" "588" "587" "586" "585" "584" "577" "574" "572" "571" "561" "558" "555" "554" "553" "547" "543" "542" "540" "539" "537" "534" "532" "530" "527" "525" "519" "517" "516" "515" "512" "511" "507" "503" "496" "493" "492" "491" "489" "484" "480" "473" "471" "470" "469" "463" "455" "447" "446" "442" "440" "429" "417" "415" "413" "411" "409" "407" "404" "403" "402" "400" "397" "384" "383" "381" "378" "373" "370" "363" "361" "360" "358" "357" "355" "351" "349" "348" "345" "340" "332" "331" "330" "321" "320" "319" "314" "297" "295" "294" "292" "279" "276" "271" "268" "266" "262" "261" "259" "257" "253" "250" "249" "242" "240" "236" "229" "228" "226" "223" "222" "220" "218" "217" "216" "209" "202" "201" "199" "196" "193" "189" "188" "183" "179" "174" "167" "161" "155" "154" "150" "148" "147" "145" "137" "129" "125" "119" "118" "113" "110" "101" "100" "93" "91" "89" "85" "72" "67" "56" "51" "49" "48" "39" "36" "31" "27" "24" "5" "3" 
Union elements: 
"820" "817" "816" "815" "814" "813" "812" "811" "810" "809" "808" "807" "806" "805" "804" "803" "802" "800" "799" "797" "796" "794" "793" "791" "789" "788" "787" "784" "782" "781" "780" "778" "777" "776" "775" "774" "772" "770" "768" "767" "766" "765" "764" "763" "762" "761" "760" "759" "758" "752" "751" "750" "749" "748" "747" "746" "740" "738" "737" "735" "734" "732" "731" "730" "729" "727" "726" "725" "723" "720" "718" "713" "712" "711" "710" "709" "706" "704" "703" "702" "701" "700" "698" "697" "696" "695" "694" "692" "691" "690" "687" "682" "675" "674" "673" "670" "669" "668" "667" "665" "664" "663" "659" "658" "656" "655" "653" "652" "651" "650" "648" "647" "646" "644" "643" "642" "641" "640" "639" "638" "637" "634" "633" "632" "631" "630" "627" "624" "623" "622" "617" "615" "614" "613" "612" "611" "610" "609" "608" "606" "604" "601" "599" "598" "597" "595" "594" "593" "592" "589" "588" "587" "586" "585" "584" "583" "579" "577" "574" "572" "571" "567" "566" "565" "564" "562" "561" "558" "555" "554" "553" "548" "547" "546" "543" "542" "540" "539" "538" "537" "534" "532" "530" "528" "527" "525" "524" "522" "521" "519" "518" "517" "516" "515" "514" "512" "511" "507" "505" "503" "501" "499" "498" "496" "494" "493" "492" "491" "489" "486" "485" "484" "483" "482" "481" "480" "474" "473" "472" "471" "470" "469" "467" "465" "463" "455" "454" "453" "451" "447" "446" "442" "441" "440" "432" "429" "428" "427" "418" "417" "415" "413" "412" "411" "409" "407" "406" "404" "403" "402" "400" "399" "398" "397" "394" "386" "384" "383" "381" "380" "379" "378" "377" "375" "373" "370" "368" "367" "364" "363" "361" "360" "358" "357" "355" "354" "352" "351" "349" "348" "345" "342" "340" "339" "338" "336" "332" "331" "330" "328" "325" "321" "320" "319" "316" "314" "312" "307" "300" "297" "296" "295" "294" "292" "290" "285" "281" "279" "277" "276" "275" "272" "271" "269" "268" "266" "265" "263" "262" "261" "260" "259" "258" "257" "255" "253" "251" "250" "249" "247" "246" "245" "242" "240" "238" "236" "235" "234" "230" "229" "228" "227" "226" "224" "223" "222" "220" "218" "217" "216" "215" "209" "208" "205" "204" "202" "201" "199" "196" "194" "193" "192" "190" "189" "188" "187" "183" "179" "174" "172" "170" "169" "168" "167" "166" "165" "164" "163" "162" "161" "159" "158" "157" "155" "154" "150" "148" "147" "145" "144" "143" "141" "137" "136" "134" "131" "130" "129" "126" "125" "124" "120" "119" "118" "113" "112" "110" "106" "105" "102" "101" "100" "98" "96" "95" "93" "92" "91" "90" "89" "88" "86" "85" "83" "78" "76" "72" "71" "69" "68" "67" "66" "60" "56" "54" "53" "51" "50" "49" "48" "39" "36" "33" "31" "27" "26" "24" "23" "21" "19" "17" "16" "8" "5" "3" "2" 

Redescription R52 Rules: 

Dist: 0 0 0 359 54
W1R: CDMEMORY >= 0.5 <= 2.0 
W2R: P >= -2.13668 <= -0.85387 AND SPARE_AD >= -0.834909 <= 2.791977 
JS: 0.6883333333333334
p-value :4.440892098500626E-15
Support intersection: 413
Support union: 600

Covered examples (intersection): 
"817" "815" "814" "812" "811" "810" "809" "808" "807" "806" "805" "804" "803" "800" "799" "797" "796" "795" "794" "793" "791" "789" "788" "785" "784" "782" "781" "780" "778" "777" "776" "775" "774" "773" "772" "771" "770" "767" "766" "765" "764" "763" "761" "760" "759" "758" "754" "752" "751" "749" "748" "747" "746" "740" "738" "737" "735" "734" "732" "731" "730" "729" "727" "726" "725" "723" "720" "718" "713" "712" "710" "709" "706" "704" "703" "701" "700" "698" "697" "696" "695" "694" "692" "691" "687" "682" "675" "674" "673" "670" "669" "668" "664" "663" "659" "656" "655" "653" "652" "650" "648" "647" "646" "644" "643" "642" "641" "640" "639" "638" "637" "634" "633" "632" "624" "623" "622" "617" "615" "614" "612" "611" "609" "608" "606" "604" "601" "599" "598" "597" "595" "594" "593" "592" "589" "588" "587" "586" "585" "584" "577" "574" "572" "571" "567" "564" "562" "561" "558" "555" "554" "553" "548" "547" "546" "543" "542" "540" "539" "538" "537" "534" "532" "530" "528" "527" "525" "524" "522" "521" "519" "518" "517" "516" "515" "514" "512" "511" "507" "505" "503" "499" "498" "496" "495" "494" "493" "492" "491" "489" "486" "485" "484" "483" "480" "473" "471" "470" "469" "468" "465" "463" "455" "454" "451" "447" "446" "442" "440" "433" "432" "429" "423" "418" "417" "415" "413" "412" "411" "409" "407" "404" "403" "402" "400" "399" "397" "395" "394" "386" "384" "383" "381" "380" "378" "377" "375" "373" "370" "367" "365" "363" "361" "360" "359" "358" "357" "355" "354" "352" "351" "349" "348" "345" "342" "340" "339" "338" "336" "333" "332" "331" "330" "328" "325" "321" "320" "319" "316" "314" "312" "310" "307" "300" "297" "296" "295" "294" "292" "290" "285" "281" "279" "277" "276" "272" "271" "269" "268" "266" "265" "263" "262" "261" "260" "259" "257" "255" "253" "250" "249" "247" "246" "245" "242" "240" "237" "236" "235" "234" "230" "229" "228" "227" "226" "224" "223" "222" "220" "218" "217" "216" "214" "209" "208" "205" "204" "202" "201" "199" "196" "193" "190" "189" "188" "187" "185" "183" "180" "179" "174" "172" "169" "167" "166" "163" "162" "161" "155" "154" "150" "148" "147" "145" "144" "141" "137" "134" "132" "131" "130" "129" "125" "122" "120" "119" "118" "113" "110" "106" "105" "104" "101" "100" "96" "94" "93" "92" "91" "90" "89" "88" "86" "85" "78" "75" "72" "67" "66" "62" "61" "56" "54" "53" "51" "49" "48" "39" "36" "31" "30" "27" "26" "24" "23" "21" "19" "17" "16" "8" "5" "3" "2" 
Union elements: 
"820" "819" "818" "817" "816" "815" "814" "813" "812" "811" "810" "809" "808" "807" "806" "805" "804" "803" "802" "801" "800" "799" "798" "797" "796" "795" "794" "793" "792" "791" "790" "789" "788" "787" "786" "785" "784" "783" "782" "781" "780" "779" "778" "777" "776" "775" "774" "773" "772" "771" "770" "769" "768" "767" "766" "765" "764" "763" "762" "761" "760" "759" "758" "757" "756" "754" "752" "751" "750" "749" "748" "747" "746" "745" "744" "741" "740" "739" "738" "737" "735" "734" "732" "731" "730" "729" "727" "726" "725" "723" "722" "720" "719" "718" "714" "713" "712" "711" "710" "709" "706" "704" "703" "702" "701" "700" "698" "697" "696" "695" "694" "692" "691" "690" "688" "687" "684" "683" "682" "678" "675" "674" "673" "672" "671" "670" "669" "668" "667" "666" "665" "664" "663" "662" "661" "660" "659" "658" "657" "656" "655" "654" "653" "652" "651" "650" "648" "647" "646" "644" "643" "642" "641" "640" "639" "638" "637" "636" "635" "634" "633" "632" "631" "630" "627" "626" "624" "623" "622" "620" "619" "618" "617" "616" "615" "614" "613" "612" "611" "610" "609" "608" "606" "605" "604" "603" "602" "601" "600" "599" "598" "597" "596" "595" "594" "593" "592" "591" "589" "588" "587" "586" "585" "584" "583" "582" "579" "577" "574" "572" "571" "569" "568" "567" "566" "565" "564" "563" "562" "561" "558" "556" "555" "554" "553" "548" "547" "546" "545" "544" "543" "542" "540" "539" "538" "537" "536" "534" "532" "531" "530" "528" "527" "525" "524" "522" "521" "520" "519" "518" "517" "516" "515" "514" "512" "511" "507" "506" "505" "504" "503" "501" "499" "498" "496" "495" "494" "493" "492" "491" "489" "486" "485" "484" "483" "482" "481" "480" "479" "477" "474" "473" "472" "471" "470" "469" "468" "467" "466" "465" "463" "461" "460" "458" "456" "455" "454" "453" "452" "451" "450" "449" "448" "447" "446" "443" "442" "441" "440" "436" "435" "434" "433" "432" "430" "429" "428" "427" "426" "424" "423" "421" "419" "418" "417" "415" "414" "413" "412" "411" "410" "409" "407" "406" "404" "403" "402" "401" "400" "399" "398" "397" "395" "394" "393" "389" "386" "384" "383" "381" "380" "379" "378" "377" "375" "374" "373" "370" "368" "367" "365" "364" "363" "362" "361" "360" "359" "358" "357" "355" "354" "352" "351" "349" "348" "347" "345" "342" "341" "340" "339" "338" "336" "333" "332" "331" "330" "329" "328" "325" "323" "321" "320" "319" "317" "316" "314" "313" "312" "310" "307" "306" "300" "299" "297" "296" "295" "294" "292" "290" "287" "285" "282" "281" "279" "277" "276" "275" "272" "271" "269" "268" "266" "265" "264" "263" "262" "261" "260" "259" "258" "257" "255" "253" "251" "250" "249" "247" "246" "245" "242" "240" "238" "237" "236" "235" "234" "232" "230" "229" "228" "227" "226" "225" "224" "223" "222" "220" "218" "217" "216" "215" "214" "213" "211" "209" "208" "205" "204" "202" "201" "200" "199" "198" "196" "195" "194" "193" "192" "190" "189" "188" "187" "185" "183" "180" "179" "175" "174" "172" "170" "169" "168" "167" "166" "165" "164" "163" "162" "161" "159" "158" "157" "155" "154" "150" "148" "147" "145" "144" "143" "141" "138" "137" "136" "134" "133" "132" "131" "130" "129" "128" "126" "125" "124" "122" "121" "120" "119" "118" "115" "114" "113" "112" "110" "108" "106" "105" "104" "102" "101" "100" "98" "96" "95" "94" "93" "92" "91" "90" "89" "88" "86" "85" "83" "79" "78" "76" "75" "74" "73" "72" "71" "69" "68" "67" "66" "62" "61" "60" "57" "56" "55" "54" "53" "51" "50" "49" "48" "39" "36" "33" "32" "31" "30" "27" "26" "24" "23" "22" "21" "19" "17" "16" "9" "8" "6" "5" "3" "2" 

Redescription R53 Rules: 

Dist: 0 0 0 154 4
W1R: RAVLTImmediate >= 11.0 <= 44.0 AND MMSE >= 24.0 <= 30.0 AND ADAS13 >= 7.33 <= 21.67 AND CDRSB >= 0.5 <= 2.5 AND Q8SCORE >= 0.0 <= 8.0 AND CDMEMORY >= 0.5 <= 1.0 
W2R: P >= -2.13668 <= -0.85387 AND SPARE_AD >= -0.854503 <= 2.401697 AND Entorhinal >= 2594.0 <= 5660.0 
JS: 0.4633431085043988
p-value :0.0
Support intersection: 158
Support union: 341

Covered examples (intersection): 
"812" "811" "808" "807" "806" "789" "780" "775" "774" "770" "767" "760" "759" "758" "747" "740" "735" "734" "732" "730" "727" "723" "720" "712" "709" "704" "703" "695" "691" "682" "674" "673" "668" "663" "656" "655" "653" "650" "644" "640" "638" "634" "632" "624" "622" "615" "613" "609" "606" "598" "595" "593" "592" "589" "588" "585" "577" "574" "572" "564" "562" "554" "553" "547" "546" "543" "540" "539" "530" "527" "522" "521" "516" "512" "511" "507" "505" "496" "493" "491" "489" "463" "455" "451" "442" "417" "415" "413" "411" "407" "404" "403" "400" "386" "383" "380" "373" "370" "363" "360" "358" "355" "352" "345" "320" "316" "297" "296" "290" "281" "279" "277" "271" "269" "268" "261" "253" "250" "249" "245" "240" "235" "230" "229" "228" "222" "220" "218" "217" "216" "196" "189" "179" "174" "167" "159" "155" "150" "145" "141" "129" "125" "118" "110" "101" "92" "85" "78" "72" "67" "66" "51" "39" "36" "31" "24" "21" "3" 
Union elements: 
"817" "816" "815" "814" "813" "812" "811" "810" "809" "808" "807" "806" "805" "804" "803" "800" "797" "789" "782" "781" "780" "778" "777" "775" "774" "772" "770" "767" "765" "764" "763" "761" "760" "759" "758" "752" "751" "749" "748" "747" "740" "738" "735" "734" "732" "731" "730" "729" "727" "723" "720" "718" "713" "712" "711" "710" "709" "704" "703" "702" "701" "700" "696" "695" "694" "692" "691" "687" "682" "675" "674" "673" "670" "669" "668" "663" "659" "656" "655" "653" "652" "650" "648" "647" "644" "643" "642" "640" "639" "638" "637" "634" "633" "632" "631" "624" "623" "622" "617" "615" "614" "613" "609" "606" "604" "601" "600" "599" "598" "597" "595" "594" "593" "592" "589" "588" "587" "586" "585" "577" "574" "572" "571" "564" "562" "561" "558" "555" "554" "553" "548" "547" "546" "543" "540" "539" "537" "534" "530" "527" "525" "522" "521" "516" "515" "514" "512" "511" "507" "505" "499" "496" "495" "494" "493" "491" "489" "486" "484" "483" "480" "473" "472" "471" "470" "469" "463" "455" "451" "447" "446" "442" "440" "430" "429" "423" "418" "417" "415" "413" "412" "411" "409" "407" "404" "403" "402" "400" "399" "397" "386" "383" "381" "380" "379" "378" "377" "375" "373" "370" "367" "364" "363" "360" "358" "357" "355" "354" "352" "351" "349" "348" "345" "342" "338" "332" "328" "325" "321" "320" "319" "316" "312" "310" "300" "297" "296" "295" "294" "290" "281" "279" "277" "276" "271" "269" "268" "266" "264" "263" "262" "261" "260" "259" "255" "253" "250" "249" "247" "245" "242" "240" "236" "235" "234" "230" "229" "228" "226" "224" "223" "222" "220" "218" "217" "216" "209" "208" "204" "202" "201" "196" "193" "190" "189" "188" "187" "183" "180" "179" "174" "172" "170" "169" "167" "166" "165" "163" "162" "161" "159" "155" "150" "148" "147" "145" "144" "141" "136" "131" "129" "125" "124" "122" "119" "118" "114" "112" "110" "108" "105" "102" "101" "98" "96" "93" "92" "91" "90" "89" "85" "83" "78" "75" "72" "67" "66" "61" "55" "51" "39" "36" "31" "27" "24" "22" "21" "16" "9" "8" "3" 

Redescription R54 Rules: 

Dist: 0 0 0 134 4
W1R: RAVLTImmediate >= 11.0 <= 37.0 AND CDRSB >= 0.5 <= 2.5 AND CDMEMORY >= 0.5 <= 1.0 
W2R: P >= -2.13668 <= -0.95861 AND CNTF >= 1.54407 <= 3.47567 AND SPARE_AD >= -0.2015 <= 2.401697 AND Entorhinal >= 2585.0 <= 4949.0 
JS: 0.40588235294117647
p-value :0.0
Support intersection: 138
Support union: 340

Covered examples (intersection): 
"814" "812" "811" "808" "807" "800" "797" "789" "782" "780" "775" "774" "770" "767" "763" "761" "759" "758" "751" "748" "734" "727" "723" "713" "709" "704" "674" "673" "655" "653" "650" "647" "639" "638" "632" "622" "615" "609" "599" "593" "589" "588" "577" "574" "561" "558" "546" "543" "537" "534" "530" "527" "525" "512" "496" "493" "491" "489" "484" "480" "473" "471" "463" "455" "446" "429" "415" "413" "403" "400" "397" "383" "381" "378" "373" "370" "363" "358" "357" "352" "351" "345" "321" "319" "316" "294" "281" "279" "276" "271" "268" "266" "261" "259" "253" "250" "249" "242" "240" "229" "228" "223" "222" "220" "218" "217" "216" "201" "196" "193" "189" "183" "180" "179" "174" "167" "155" "150" "148" "145" "129" "125" "122" "118" "110" "101" "85" "75" "72" "67" "66" "51" "39" "36" "31" "27" "24" "3" 
Union elements: 
"819" "817" "815" "814" "813" "812" "811" "809" "808" "807" "806" "803" "800" "799" "797" "796" "794" "791" "789" "782" "781" "780" "778" "777" "775" "774" "772" "770" "767" "766" "765" "764" "763" "761" "760" "759" "758" "756" "751" "749" "748" "740" "738" "735" "734" "730" "727" "723" "720" "713" "712" "711" "709" "706" "704" "702" "700" "696" "695" "694" "688" "687" "682" "675" "674" "673" "668" "663" "661" "659" "658" "655" "653" "650" "648" "647" "646" "644" "643" "640" "639" "638" "637" "634" "633" "632" "631" "627" "624" "623" "622" "617" "615" "614" "611" "609" "608" "606" "601" "600" "599" "595" "593" "592" "589" "588" "584" "577" "574" "572" "571" "565" "564" "561" "558" "555" "554" "553" "548" "547" "546" "543" "542" "540" "539" "538" "537" "534" "530" "528" "527" "525" "524" "521" "519" "518" "517" "516" "515" "512" "511" "507" "505" "503" "499" "496" "495" "494" "493" "492" "491" "489" "486" "485" "484" "483" "481" "480" "474" "473" "472" "471" "463" "455" "451" "447" "446" "442" "432" "430" "429" "424" "423" "417" "415" "413" "411" "404" "403" "402" "400" "399" "397" "386" "384" "383" "381" "380" "379" "378" "377" "375" "373" "370" "365" "364" "363" "360" "358" "357" "355" "352" "351" "348" "345" "342" "339" "332" "330" "328" "321" "320" "319" "316" "312" "307" "300" "297" "296" "295" "294" "290" "281" "279" "277" "276" "275" "271" "269" "268" "266" "263" "261" "260" "259" "253" "250" "249" "247" "242" "240" "236" "235" "234" "230" "229" "228" "227" "226" "224" "223" "222" "220" "218" "217" "216" "209" "208" "204" "202" "201" "196" "194" "193" "192" "190" "189" "187" "183" "180" "179" "174" "172" "170" "169" "168" "167" "166" "165" "163" "161" "157" "155" "150" "148" "147" "145" "141" "131" "129" "125" "122" "120" "119" "118" "114" "113" "110" "105" "102" "101" "100" "98" "96" "95" "93" "92" "91" "90" "89" "88" "85" "83" "78" "75" "72" "69" "68" "67" "66" "56" "54" "53" "51" "49" "39" "36" "33" "31" "27" "26" "24" "23" "21" "19" "17" "16" "8" "5" "3" 

Redescription R55 Rules: 

Dist: 0 0 0 139 21
W1R: MMSE >= 24.0 <= 30.0 AND ADAS13 >= 17.67 <= 54.67 AND CDMEMORY >= 0.5 <= 2.0 
W2R: EGF >= 0.36173 <= 3.04139 AND P >= -2.13668 <= -0.85387 AND SPARE_AD >= 0.607866 <= 2.12783 
JS: 0.42216358839050133
p-value :6.328271240363392E-15
Support intersection: 160
Support union: 379

Covered examples (intersection): 
"814" "807" "800" "799" "797" "796" "795" "794" "793" "791" "788" "776" "775" "774" "767" "761" "759" "754" "751" "749" "748" "746" "738" "737" "734" "731" "726" "713" "710" "706" "704" "694" "692" "687" "655" "650" "647" "646" "623" "622" "611" "608" "606" "601" "599" "598" "588" "584" "577" "574" "567" "561" "558" "548" "543" "542" "539" "538" "537" "532" "530" "528" "525" "524" "519" "518" "517" "516" "511" "503" "499" "498" "495" "492" "485" "484" "471" "469" "468" "465" "447" "446" "432" "417" "415" "397" "395" "394" "384" "367" "361" "358" "357" "352" "351" "340" "336" "332" "331" "330" "328" "319" "312" "307" "295" "294" "271" "268" "266" "265" "262" "259" "255" "249" "246" "242" "240" "236" "229" "227" "223" "222" "209" "205" "202" "199" "196" "193" "190" "188" "169" "161" "155" "154" "148" "145" "137" "131" "125" "122" "120" "113" "110" "100" "96" "93" "66" "56" "54" "51" "49" "48" "36" "30" "27" "26" "23" "19" "17" "5" 
Union elements: 
"817" "815" "814" "812" "809" "807" "805" "803" "800" "799" "798" "797" "796" "795" "794" "793" "792" "791" "789" "788" "785" "784" "782" "781" "777" "776" "775" "774" "773" "771" "770" "769" "767" "766" "765" "764" "763" "761" "759" "758" "756" "754" "751" "750" "749" "748" "747" "746" "745" "741" "740" "738" "737" "734" "731" "729" "726" "718" "713" "712" "710" "709" "706" "704" "701" "700" "698" "697" "696" "694" "692" "690" "687" "684" "682" "670" "668" "667" "665" "658" "655" "652" "651" "650" "648" "647" "646" "643" "642" "639" "638" "633" "631" "630" "627" "626" "623" "622" "617" "615" "614" "611" "610" "609" "608" "606" "605" "604" "601" "599" "598" "597" "596" "595" "594" "593" "591" "588" "586" "585" "584" "583" "577" "574" "572" "568" "567" "566" "565" "561" "558" "555" "554" "548" "543" "542" "540" "539" "538" "537" "534" "532" "531" "530" "528" "527" "525" "524" "521" "519" "518" "517" "516" "515" "511" "505" "504" "503" "501" "499" "498" "496" "495" "494" "492" "486" "485" "484" "483" "482" "481" "480" "474" "473" "472" "471" "470" "469" "468" "467" "465" "461" "452" "449" "447" "446" "440" "436" "433" "432" "429" "428" "423" "417" "415" "412" "409" "407" "406" "402" "400" "399" "398" "397" "395" "394" "389" "384" "383" "381" "380" "379" "377" "375" "373" "370" "368" "367" "363" "361" "360" "359" "358" "357" "355" "354" "352" "351" "349" "345" "342" "340" "339" "336" "333" "332" "331" "330" "329" "328" "321" "319" "317" "314" "313" "312" "307" "300" "297" "296" "295" "294" "292" "285" "281" "279" "276" "275" "271" "268" "266" "265" "262" "261" "260" "259" "257" "255" "253" "251" "249" "246" "242" "240" "238" "237" "236" "234" "229" "228" "227" "224" "223" "222" "217" "214" "213" "209" "208" "205" "202" "201" "199" "196" "194" "193" "192" "190" "189" "188" "187" "185" "183" "179" "174" "172" "169" "168" "165" "163" "161" "157" "155" "154" "150" "148" "147" "145" "144" "137" "134" "132" "131" "130" "129" "128" "125" "122" "121" "120" "119" "118" "114" "113" "110" "106" "105" "104" "102" "100" "96" "95" "93" "91" "90" "86" "79" "75" "73" "72" "69" "68" "67" "66" "62" "61" "60" "56" "54" "53" "51" "50" "49" "48" "39" "36" "33" "31" "30" "27" "26" "24" "23" "19" "17" "16" "8" "5" "3" 

Redescription R56 Rules: 

Dist: 0 0 0 159 4
W1R: RAVLTImmediate >= 11.0 <= 44.0 AND MMSE >= 24.0 <= 30.0 AND CDRSB >= 0.5 <= 2.5 AND CDMEMORY >= 0.5 <= 1.0 
W2R: P >= -2.11351 <= -1.10791 AND SPARE_AD >= -0.878136 <= 2.401697 AND Fusiform >= 14030.0 <= 22690.0 AND Hippocampus >= 5839.0 <= 9433.0 
JS: 0.4323607427055703
p-value :0.0
Support intersection: 163
Support union: 377

Covered examples (intersection): 
"817" "814" "812" "811" "808" "807" "806" "803" "789" "780" "777" "774" "770" "763" "760" "759" "751" "748" "747" "740" "735" "734" "732" "730" "727" "723" "712" "703" "696" "695" "691" "682" "674" "673" "668" "663" "656" "655" "653" "650" "648" "639" "633" "624" "615" "613" "609" "606" "598" "595" "593" "592" "589" "588" "585" "577" "571" "562" "558" "555" "554" "553" "547" "546" "534" "527" "525" "522" "521" "516" "512" "511" "507" "505" "496" "494" "493" "491" "489" "484" "480" "471" "455" "451" "447" "442" "429" "418" "413" "411" "407" "404" "403" "400" "397" "386" "381" "380" "378" "375" "370" "363" "358" "357" "355" "345" "320" "319" "316" "297" "296" "290" "281" "279" "277" "269" "268" "262" "261" "259" "253" "250" "249" "245" "242" "236" "235" "230" "228" "222" "220" "218" "217" "216" "208" "202" "187" "183" "179" "174" "172" "167" "161" "159" "155" "150" "145" "141" "129" "118" "113" "110" "92" "85" "78" "72" "67" "51" "39" "36" "31" "21" "3" 
Union elements: 
"817" "816" "815" "814" "813" "812" "811" "810" "809" "808" "807" "806" "804" "803" "800" "799" "797" "796" "794" "791" "789" "782" "780" "778" "777" "776" "775" "774" "772" "770" "767" "766" "765" "763" "761" "760" "759" "758" "756" "752" "751" "749" "748" "747" "740" "738" "735" "734" "732" "731" "730" "729" "727" "723" "720" "713" "712" "711" "709" "706" "704" "703" "702" "701" "700" "696" "695" "694" "692" "691" "687" "682" "675" "674" "673" "670" "669" "668" "663" "659" "658" "656" "655" "653" "652" "650" "648" "647" "646" "644" "643" "642" "640" "639" "638" "637" "634" "633" "632" "631" "627" "624" "623" "622" "617" "615" "614" "613" "611" "610" "609" "608" "606" "604" "600" "599" "598" "597" "595" "593" "592" "589" "588" "586" "585" "584" "577" "574" "572" "571" "565" "564" "562" "561" "558" "555" "554" "553" "548" "547" "546" "543" "542" "540" "539" "538" "537" "534" "530" "528" "527" "525" "524" "522" "521" "519" "518" "517" "516" "514" "512" "511" "507" "505" "503" "499" "496" "495" "494" "493" "492" "491" "489" "486" "485" "484" "483" "481" "480" "474" "473" "472" "471" "470" "469" "463" "455" "451" "447" "446" "442" "440" "432" "430" "429" "427" "418" "417" "415" "413" "412" "411" "409" "407" "404" "403" "402" "400" "399" "397" "386" "384" "383" "381" "380" "379" "378" "377" "375" "373" "370" "367" "363" "360" "358" "357" "355" "352" "351" "349" "348" "345" "342" "339" "338" "332" "330" "328" "325" "321" "320" "319" "316" "307" "300" "297" "296" "295" "294" "290" "281" "279" "277" "276" "275" "271" "269" "268" "266" "263" "262" "261" "260" "259" "253" "250" "249" "247" "245" "242" "240" "238" "236" "235" "234" "230" "229" "228" "227" "226" "224" "223" "222" "220" "218" "217" "216" "209" "208" "204" "202" "201" "199" "196" "194" "193" "192" "190" "189" "188" "187" "183" "179" "174" "172" "170" "169" "168" "167" "166" "165" "163" "162" "161" "159" "157" "155" "150" "148" "147" "145" "144" "143" "141" "136" "131" "129" "125" "124" "122" "120" "119" "118" "114" "113" "112" "110" "108" "105" "102" "101" "100" "98" "96" "95" "92" "91" "89" "88" "85" "83" "78" "75" "72" "69" "68" "67" "66" "56" "54" "51" "49" "39" "36" "33" "31" "27" "26" "24" "23" "22" "21" "19" "17" "16" "5" "3" 

Redescription R57 Rules: 

Dist: 0 0 0 160 7
W1R: RAVLTForgetting >= -2.0 <= 7.0 AND ADAS13 >= 13.0 <= 36.67 AND CDRSB >= 0.5 <= 3.0 AND CDMEMORY >= 0.5 <= 1.0 
W2R: HCC4 >= -0.26761 <= 0.9345 AND P >= -1.74473 <= -0.85387 AND SPARE_AD >= -0.164364 <= 2.330892 
JS: 0.4282051282051282
p-value :4.3076653355456074E-14
Support intersection: 167
Support union: 390

Covered examples (intersection): 
"809" "807" "799" "796" "794" "782" "781" "778" "774" "772" "767" "765" "763" "761" "760" "759" "758" "751" "747" "740" "738" "727" "723" "720" "713" "709" "697" "694" "655" "653" "650" "648" "647" "643" "639" "638" "632" "622" "617" "615" "614" "609" "608" "606" "598" "595" "592" "588" "584" "577" "572" "571" "561" "555" "553" "548" "542" "540" "538" "537" "534" "532" "530" "528" "525" "519" "518" "516" "512" "511" "503" "499" "496" "495" "494" "493" "492" "484" "483" "468" "463" "454" "447" "432" "429" "417" "415" "412" "411" "407" "404" "403" "402" "400" "397" "384" "383" "377" "373" "370" "365" "360" "358" "352" "345" "342" "340" "339" "331" "330" "328" "321" "319" "307" "300" "297" "296" "295" "292" "279" "268" "266" "261" "260" "250" "247" "242" "240" "237" "236" "234" "229" "227" "224" "223" "222" "217" "201" "196" "193" "190" "189" "188" "183" "180" "174" "161" "148" "134" "130" "125" "122" "120" "118" "110" "106" "105" "100" "72" "66" "53" "51" "39" "31" "27" "23" "5" 
Union elements: 
"819" "817" "816" "815" "814" "812" "811" "810" "809" "808" "807" "806" "805" "803" "800" "799" "796" "795" "794" "793" "791" "789" "787" "784" "782" "781" "780" "778" "777" "775" "774" "772" "770" "767" "766" "765" "764" "763" "761" "760" "759" "758" "756" "754" "751" "749" "748" "747" "740" "738" "737" "734" "731" "729" "727" "723" "720" "713" "712" "710" "709" "704" "702" "701" "700" "698" "697" "694" "692" "688" "687" "682" "673" "668" "667" "666" "665" "661" "659" "658" "656" "655" "653" "652" "650" "648" "647" "643" "642" "641" "640" "639" "638" "634" "633" "632" "631" "630" "627" "623" "622" "617" "615" "614" "613" "612" "610" "609" "608" "606" "600" "599" "598" "597" "595" "594" "593" "592" "589" "588" "586" "585" "584" "583" "582" "579" "577" "574" "572" "571" "566" "565" "562" "561" "558" "555" "553" "548" "547" "546" "543" "542" "540" "539" "538" "537" "534" "532" "530" "528" "527" "525" "524" "521" "519" "518" "517" "516" "515" "512" "511" "507" "503" "499" "498" "496" "495" "494" "493" "492" "491" "489" "486" "485" "484" "483" "481" "480" "474" "473" "472" "471" "470" "469" "468" "467" "465" "463" "454" "451" "447" "446" "440" "432" "429" "428" "424" "423" "417" "415" "414" "413" "412" "411" "409" "407" "404" "403" "402" "400" "399" "398" "397" "394" "393" "384" "383" "381" "380" "379" "378" "377" "375" "373" "370" "367" "365" "364" "363" "361" "360" "358" "357" "355" "354" "352" "351" "349" "345" "342" "340" "339" "336" "333" "332" "331" "330" "328" "321" "320" "319" "316" "312" "310" "307" "300" "299" "297" "296" "295" "294" "292" "285" "282" "281" "279" "276" "272" "271" "269" "268" "266" "265" "263" "261" "260" "259" "257" "255" "253" "250" "247" "242" "240" "238" "237" "236" "234" "230" "229" "228" "227" "226" "224" "223" "222" "220" "217" "214" "209" "208" "205" "202" "201" "199" "198" "196" "194" "193" "192" "190" "189" "188" "187" "183" "180" "179" "174" "172" "170" "169" "168" "167" "166" "165" "164" "161" "159" "155" "150" "148" "145" "144" "141" "137" "134" "132" "131" "130" "129" "125" "124" "122" "121" "120" "118" "114" "113" "110" "106" "105" "104" "100" "96" "95" "94" "93" "92" "91" "90" "89" "88" "83" "79" "75" "73" "72" "69" "68" "66" "60" "57" "56" "54" "53" "51" "50" "49" "48" "39" "33" "31" "27" "26" "23" "21" "19" "5" "3" "2" 

Redescription R58 Rules: 

Dist: 0 0 0 217 6
W1R: CDRSB >= 0.5 <= 2.5 AND CDMEMORY >= 0.5 <= 1.0 
W2R: P >= -2.13668 <= -0.85387 AND SPARE_AD >= -0.834909 <= 2.401697 AND Entorhinal >= 2594.0 <= 5660.0 
JS: 0.5259433962264151
p-value :0.0
Support intersection: 223
Support union: 424

Covered examples (intersection): 
"817" "814" "812" "811" "810" "808" "807" "806" "804" "797" "789" "782" "780" "777" "775" "774" "770" "767" "763" "761" "760" "759" "758" "752" "751" "748" "747" "740" "738" "735" "734" "732" "730" "727" "723" "720" "713" "712" "709" "704" "703" "695" "691" "682" "674" "673" "669" "668" "663" "656" "655" "653" "650" "648" "647" "644" "640" "639" "638" "634" "633" "632" "624" "622" "615" "609" "606" "599" "598" "595" "593" "592" "589" "588" "585" "577" "574" "572" "564" "562" "561" "558" "554" "553" "547" "546" "543" "540" "539" "537" "534" "530" "527" "525" "522" "521" "516" "514" "512" "511" "507" "505" "496" "495" "494" "493" "491" "489" "484" "480" "473" "471" "463" "455" "451" "446" "442" "429" "417" "415" "413" "411" "409" "407" "404" "403" "400" "397" "386" "383" "381" "380" "378" "375" "373" "370" "363" "360" "358" "357" "355" "352" "351" "348" "345" "338" "325" "321" "320" "319" "316" "297" "296" "294" "290" "281" "279" "277" "276" "271" "269" "268" "266" "261" "259" "253" "250" "249" "245" "242" "240" "235" "234" "230" "229" "228" "223" "222" "220" "218" "217" "216" "208" "201" "196" "193" "189" "187" "183" "180" "179" "174" "172" "167" "162" "155" "150" "148" "145" "141" "129" "125" "122" "119" "118" "110" "101" "92" "89" "85" "78" "75" "72" "67" "66" "51" "39" "36" "31" "27" "24" "21" "3" 
Union elements: 
"820" "819" "817" "816" "815" "814" "813" "812" "811" "810" "809" "808" "807" "806" "805" "804" "803" "802" "800" "799" "797" "796" "794" "791" "789" "787" "782" "781" "780" "778" "777" "775" "774" "772" "770" "767" "766" "765" "764" "763" "762" "761" "760" "759" "758" "756" "752" "751" "749" "748" "747" "740" "738" "735" "734" "732" "731" "730" "729" "727" "723" "720" "718" "713" "712" "711" "710" "709" "706" "704" "703" "702" "701" "700" "697" "696" "695" "694" "692" "691" "688" "687" "682" "675" "674" "673" "670" "669" "668" "664" "663" "661" "659" "658" "656" "655" "653" "652" "650" "648" "647" "646" "644" "643" "642" "640" "639" "638" "637" "634" "633" "632" "631" "627" "624" "623" "622" "620" "617" "615" "614" "613" "612" "611" "610" "609" "608" "606" "604" "601" "600" "599" "598" "597" "595" "594" "593" "592" "589" "588" "587" "586" "585" "584" "577" "574" "572" "571" "565" "564" "562" "561" "558" "555" "554" "553" "548" "547" "546" "545" "543" "542" "540" "539" "538" "537" "534" "530" "528" "527" "525" "524" "522" "521" "519" "518" "517" "516" "515" "514" "512" "511" "507" "505" "503" "499" "496" "495" "494" "493" "492" "491" "489" "486" "485" "484" "483" "481" "480" "474" "473" "472" "471" "470" "469" "463" "455" "454" "451" "447" "446" "442" "441" "440" "432" "430" "429" "427" "424" "423" "418" "417" "415" "413" "412" "411" "409" "407" "404" "403" "402" "400" "399" "397" "386" "384" "383" "381" "380" "379" "378" "377" "375" "373" "370" "367" "365" "364" "363" "360" "358" "357" "355" "354" "352" "351" "349" "348" "345" "342" "339" "338" "332" "330" "328" "325" "321" "320" "319" "316" "312" "310" "307" "306" "300" "297" "296" "295" "294" "292" "290" "281" "279" "277" "276" "275" "271" "269" "268" "266" "264" "263" "262" "261" "260" "259" "258" "255" "253" "250" "249" "247" "245" "242" "240" "238" "236" "235" "234" "230" "229" "228" "227" "226" "224" "223" "222" "220" "218" "217" "216" "209" "208" "204" "202" "201" "196" "194" "193" "192" "190" "189" "188" "187" "183" "180" "179" "174" "172" "170" "169" "168" "167" "166" "165" "163" "162" "161" "159" "158" "157" "155" "150" "148" "147" "145" "144" "143" "141" "137" "136" "131" "129" "126" "125" "124" "122" "120" "119" "118" "114" "113" "112" "110" "108" "106" "105" "102" "101" "100" "98" "96" "95" "93" "92" "91" "90" "89" "88" "85" "83" "78" "76" "75" "72" "71" "69" "68" "67" "66" "61" "56" "55" "54" "53" "51" "49" "39" "36" "33" "31" "27" "26" "24" "23" "22" "21" "19" "17" "16" "9" "8" "5" "3" 

Redescription R59 Rules: 

Dist: 0 0 0 227 7
W1R: MMSE >= 24.0 <= 30.0 AND CDRSB >= 0.5 <= 3.0 AND NXSENSOR >= 1.0 <= 1.0 AND Q8SCORE >= 3.0 <= 12.0 AND CDMEMORY >= 0.5 <= 1.0 
W2R: P >= -2.13668 <= -0.85387 AND SPARE_AD >= -0.834909 <= 2.791977 
JS: 0.5053995680345572
p-value :4.440892098500626E-16
Support intersection: 234
Support union: 463

Covered examples (intersection): 
"817" "815" "814" "812" "811" "810" "809" "808" "807" "806" "803" "799" "797" "794" "782" "781" "780" "778" "777" "775" "772" "770" "767" "766" "765" "763" "761" "760" "759" "751" "749" "748" "747" "738" "734" "732" "727" "723" "720" "713" "712" "710" "709" "706" "704" "703" "700" "694" "692" "682" "675" "674" "673" "668" "664" "659" "656" "655" "653" "650" "648" "647" "646" "643" "639" "633" "632" "623" "615" "611" "606" "604" "601" "599" "598" "597" "595" "593" "588" "584" "574" "571" "562" "561" "558" "555" "553" "546" "543" "542" "540" "539" "538" "537" "534" "532" "530" "528" "525" "524" "522" "521" "519" "518" "517" "516" "515" "511" "505" "503" "499" "496" "495" "494" "493" "492" "489" "486" "485" "484" "480" "473" "471" "454" "451" "432" "429" "413" "412" "411" "407" "403" "402" "399" "397" "394" "386" "384" "383" "381" "380" "378" "375" "373" "363" "360" "355" "351" "348" "340" "339" "330" "321" "319" "307" "300" "295" "294" "290" "276" "271" "269" "268" "266" "263" "260" "253" "250" "242" "240" "237" "236" "235" "234" "227" "224" "223" "222" "220" "218" "217" "209" "208" "204" "202" "201" "196" "193" "190" "189" "188" "187" "183" "179" "174" "172" "161" "155" "150" "148" "147" "144" "137" "131" "130" "129" "125" "122" "118" "110" "101" "100" "96" "91" "88" "85" "75" "72" "67" "66" "56" "54" "51" "49" "39" "36" "31" "26" "23" "21" "19" "17" "5" "3" 
Union elements: 
"817" "816" "815" "814" "812" "811" "810" "809" "808" "807" "806" "805" "804" "803" "800" "799" "797" "796" "795" "794" "793" "791" "789" "788" "787" "785" "784" "782" "781" "780" "778" "777" "776" "775" "774" "773" "772" "771" "770" "767" "766" "765" "764" "763" "762" "761" "760" "759" "758" "754" "752" "751" "749" "748" "747" "746" "740" "738" "737" "735" "734" "732" "731" "730" "729" "727" "726" "725" "723" "720" "718" "713" "712" "711" "710" "709" "706" "704" "703" "701" "700" "698" "697" "696" "695" "694" "692" "691" "687" "683" "682" "675" "674" "673" "670" "669" "668" "667" "665" "664" "663" "659" "658" "656" "655" "653" "652" "650" "648" "647" "646" "644" "643" "642" "641" "640" "639" "638" "637" "634" "633" "632" "631" "630" "627" "624" "623" "622" "617" "615" "614" "612" "611" "610" "609" "608" "606" "604" "601" "599" "598" "597" "595" "594" "593" "592" "589" "588" "587" "586" "585" "584" "583" "579" "577" "574" "572" "571" "567" "566" "565" "564" "562" "561" "558" "555" "554" "553" "548" "547" "546" "543" "542" "540" "539" "538" "537" "534" "532" "530" "528" "527" "525" "524" "522" "521" "519" "518" "517" "516" "515" "514" "512" "511" "507" "505" "503" "499" "498" "496" "495" "494" "493" "492" "491" "489" "486" "485" "484" "483" "481" "480" "474" "473" "472" "471" "470" "469" "468" "467" "465" "463" "455" "454" "451" "447" "446" "442" "440" "433" "432" "429" "428" "423" "418" "417" "415" "413" "412" "411" "409" "407" "404" "403" "402" "400" "399" "398" "397" "395" "394" "386" "384" "383" "381" "380" "379" "378" "377" "375" "373" "370" "367" "365" "364" "363" "361" "360" "359" "358" "357" "355" "354" "352" "351" "349" "348" "345" "342" "340" "339" "338" "336" "333" "332" "331" "330" "328" "325" "321" "320" "319" "316" "314" "312" "310" "307" "300" "297" "296" "295" "294" "292" "290" "285" "281" "279" "277" "276" "275" "272" "271" "269" "268" "266" "265" "264" "263" "262" "261" "260" "259" "257" "255" "253" "250" "249" "247" "246" "245" "242" "240" "238" "237" "236" "235" "234" "230" "229" "228" "227" "226" "224" "223" "222" "220" "218" "217" "216" "214" "209" "208" "205" "204" "202" "201" "199" "198" "196" "194" "193" "192" "190" "189" "188" "187" "185" "183" "180" "179" "174" "172" "169" "168" "167" "166" "164" "163" "162" "161" "159" "158" "157" "155" "154" "150" "148" "147" "145" "144" "143" "141" "137" "136" "134" "132" "131" "130" "129" "125" "124" "122" "121" "120" "119" "118" "114" "113" "110" "108" "106" "105" "104" "101" "100" "96" "95" "94" "93" "92" "91" "90" "89" "88" "86" "85" "79" "78" "75" "73" "72" "69" "67" "66" "62" "61" "60" "56" "55" "54" "53" "51" "49" "48" "39" "36" "33" "31" "30" "27" "26" "24" "23" "22" "21" "19" "17" "16" "9" "8" "5" "3" "2" 

Redescription R60 Rules: 

Dist: 0 0 0 204 8
W1R: RAVLTImmediate >= 11.0 <= 37.0 AND ADAS13 >= 7.33 <= 23.67 AND CDRSB >= 0.5 <= 2.5 AND CDMEMORY >= 0.5 <= 1.0 
W2R: P >= -2.13668 <= -0.85387 AND SPARE_AD >= -0.924783 <= 2.791977 
JS: 0.4764044943820225
p-value :0.0
Support intersection: 212
Support union: 445

Covered examples (intersection): 
"815" "814" "812" "811" "809" "808" "807" "806" "803" "800" "796" "794" "789" "780" "778" "777" "775" "774" "772" "770" "767" "765" "760" "759" "758" "749" "734" "727" "723" "713" "712" "709" "704" "700" "696" "695" "694" "687" "682" "675" "674" "673" "668" "663" "659" "655" "653" "650" "648" "644" "640" "638" "637" "634" "632" "624" "623" "622" "617" "615" "609" "608" "606" "600" "595" "593" "592" "589" "588" "577" "574" "572" "571" "564" "555" "554" "553" "548" "547" "546" "543" "540" "539" "538" "534" "530" "527" "524" "521" "518" "512" "511" "505" "499" "496" "494" "493" "491" "489" "486" "483" "473" "463" "455" "451" "447" "446" "417" "415" "413" "404" "403" "402" "400" "399" "397" "386" "384" "383" "380" "379" "377" "375" "373" "370" "363" "360" "358" "357" "352" "351" "345" "342" "332" "330" "328" "321" "319" "316" "290" "281" "279" "277" "271" "269" "268" "263" "261" "260" "259" "253" "250" "249" "247" "240" "236" "235" "229" "228" "224" "222" "220" "218" "217" "216" "209" "204" "202" "201" "196" "193" "190" "189" "187" "183" "180" "179" "174" "169" "167" "166" "161" "155" "150" "147" "145" "141" "131" "129" "125" "122" "118" "113" "110" "105" "101" "96" "85" "78" "72" "67" "66" "54" "51" "39" "36" "31" "27" "24" "21" "17" "3" 
Union elements: 
"817" "815" "814" "813" "812" "811" "810" "809" "808" "807" "806" "805" "804" "803" "800" "799" "797" "796" "795" "794" "793" "791" "789" "788" "785" "784" "782" "781" "780" "778" "777" "776" "775" "774" "773" "772" "771" "770" "767" "766" "765" "764" "763" "761" "760" "759" "758" "754" "752" "751" "749" "748" "747" "746" "740" "738" "737" "735" "734" "732" "731" "730" "729" "727" "726" "725" "723" "720" "718" "713" "712" "711" "710" "709" "706" "704" "703" "702" "701" "700" "698" "697" "696" "695" "694" "692" "691" "687" "683" "682" "675" "674" "673" "670" "669" "668" "665" "664" "663" "659" "658" "656" "655" "653" "652" "650" "648" "647" "646" "644" "643" "642" "641" "640" "639" "638" "637" "634" "633" "632" "631" "624" "623" "622" "617" "615" "614" "613" "612" "611" "609" "608" "606" "604" "601" "600" "599" "598" "597" "595" "594" "593" "592" "589" "588" "587" "586" "585" "584" "577" "574" "572" "571" "567" "564" "562" "561" "558" "555" "554" "553" "548" "547" "546" "543" "542" "540" "539" "538" "537" "534" "532" "530" "528" "527" "525" "524" "522" "521" "519" "518" "517" "516" "515" "514" "512" "511" "507" "505" "503" "499" "498" "496" "495" "494" "493" "492" "491" "489" "486" "485" "484" "483" "480" "474" "473" "472" "471" "470" "469" "468" "465" "463" "455" "454" "451" "447" "446" "442" "440" "433" "432" "430" "429" "427" "423" "418" "417" "415" "413" "412" "411" "409" "407" "404" "403" "402" "400" "399" "397" "395" "394" "386" "384" "383" "381" "380" "379" "378" "377" "375" "373" "370" "367" "365" "364" "363" "361" "360" "359" "358" "357" "355" "354" "352" "351" "349" "348" "345" "342" "340" "339" "338" "336" "333" "332" "331" "330" "328" "325" "321" "320" "319" "316" "314" "312" "310" "307" "300" "297" "296" "295" "294" "292" "290" "285" "281" "279" "277" "276" "275" "272" "271" "269" "268" "266" "265" "264" "263" "262" "261" "260" "259" "257" "255" "253" "250" "249" "247" "246" "245" "242" "240" "237" "236" "235" "234" "230" "229" "228" "227" "226" "224" "223" "222" "220" "218" "217" "216" "214" "209" "208" "205" "204" "202" "201" "199" "198" "196" "193" "190" "189" "188" "187" "185" "183" "180" "179" "174" "172" "170" "169" "167" "166" "165" "163" "162" "161" "159" "157" "155" "154" "150" "148" "147" "145" "144" "141" "137" "134" "132" "131" "130" "129" "125" "122" "120" "119" "118" "114" "113" "110" "108" "106" "105" "104" "102" "101" "100" "98" "96" "95" "94" "93" "92" "91" "90" "89" "88" "86" "85" "83" "79" "78" "75" "72" "67" "66" "62" "61" "56" "55" "54" "53" "51" "49" "48" "39" "36" "31" "30" "27" "26" "24" "23" "22" "21" "19" "17" "16" "9" "8" "5" "3" "2" 

Redescription R61 Rules: 

Dist: 0 0 0 212 8
W1R: MMSE >= 24.0 <= 28.0 AND CDRSB >= 0.5 <= 2.5 AND Q4SCORE >= 4.0 <= 10.0 AND CDMEMORY >= 0.5 <= 1.0 
W2R: P >= -2.13668 <= -0.85387 AND SPARE_AD >= -0.854503 <= 2.791977 
JS: 0.4888888888888889
p-value :0.0
Support intersection: 220
Support union: 450

Covered examples (intersection): 
"817" "815" "811" "809" "803" "800" "799" "797" "796" "791" "782" "774" "772" "770" "767" "765" "763" "761" "760" "758" "751" "749" "748" "747" "738" "735" "734" "727" "723" "720" "713" "709" "706" "704" "701" "700" "697" "694" "687" "682" "674" "673" "670" "659" "655" "653" "650" "648" "646" "640" "639" "638" "637" "633" "632" "623" "622" "617" "615" "613" "612" "611" "609" "606" "599" "598" "595" "592" "588" "584" "577" "574" "571" "564" "562" "561" "558" "554" "553" "548" "547" "546" "543" "542" "539" "538" "537" "534" "530" "527" "525" "524" "521" "519" "517" "512" "511" "503" "499" "496" "495" "494" "493" "492" "486" "484" "483" "480" "473" "471" "463" "442" "432" "429" "418" "417" "415" "413" "412" "407" "402" "399" "397" "384" "383" "381" "380" "378" "375" "373" "370" "363" "358" "357" "355" "352" "351" "345" "342" "339" "332" "328" "321" "319" "316" "307" "297" "296" "294" "292" "281" "279" "276" "271" "268" "266" "261" "260" "259" "253" "250" "249" "242" "240" "236" "230" "229" "228" "227" "223" "222" "218" "217" "209" "201" "196" "193" "190" "189" "188" "187" "183" "179" "174" "172" "169" "166" "161" "159" "155" "148" "145" "144" "137" "131" "129" "125" "122" "120" "118" "113" "110" "105" "101" "100" "96" "75" "72" "67" "66" "54" "51" "49" "39" "31" "26" "23" "21" "5" "3" 
Union elements: 
"817" "816" "815" "814" "812" "811" "810" "809" "808" "807" "806" "805" "804" "803" "800" "799" "797" "796" "795" "794" "793" "791" "789" "788" "785" "784" "782" "781" "780" "778" "777" "776" "775" "774" "773" "772" "771" "770" "767" "766" "765" "764" "763" "761" "760" "759" "758" "756" "754" "752" "751" "749" "748" "747" "746" "740" "738" "737" "735" "734" "732" "731" "730" "729" "727" "726" "725" "723" "720" "718" "713" "712" "710" "709" "706" "704" "703" "702" "701" "700" "698" "697" "696" "695" "694" "692" "691" "687" "683" "682" "675" "674" "673" "670" "669" "668" "665" "664" "663" "659" "658" "656" "655" "653" "652" "650" "648" "647" "646" "644" "643" "642" "641" "640" "639" "638" "637" "634" "633" "632" "631" "627" "624" "623" "622" "617" "615" "614" "613" "612" "611" "609" "608" "606" "604" "601" "600" "599" "598" "597" "595" "594" "593" "592" "589" "588" "587" "586" "585" "584" "577" "574" "572" "571" "567" "565" "564" "562" "561" "558" "555" "554" "553" "548" "547" "546" "543" "542" "540" "539" "538" "537" "534" "532" "530" "528" "527" "525" "524" "522" "521" "519" "518" "517" "516" "515" "514" "512" "511" "507" "505" "503" "499" "498" "496" "495" "494" "493" "492" "491" "489" "486" "485" "484" "483" "481" "480" "474" "473" "472" "471" "470" "469" "468" "465" "463" "455" "454" "451" "447" "446" "442" "440" "433" "432" "429" "423" "418" "417" "415" "413" "412" "411" "409" "407" "404" "403" "402" "400" "399" "397" "395" "394" "386" "384" "383" "381" "380" "379" "378" "377" "375" "373" "370" "367" "365" "364" "363" "361" "360" "359" "358" "357" "355" "354" "352" "351" "349" "348" "345" "342" "340" "339" "338" "336" "333" "332" "331" "330" "328" "325" "321" "320" "319" "316" "314" "312" "310" "307" "300" "297" "296" "295" "294" "292" "290" "285" "281" "279" "277" "276" "275" "272" "271" "269" "268" "266" "265" "264" "263" "262" "261" "260" "259" "257" "255" "253" "250" "249" "247" "246" "245" "242" "240" "237" "236" "235" "234" "230" "229" "228" "227" "226" "224" "223" "222" "220" "218" "217" "216" "214" "209" "208" "205" "204" "202" "201" "199" "198" "196" "194" "193" "192" "190" "189" "188" "187" "185" "183" "180" "179" "174" "172" "169" "168" "167" "166" "165" "163" "162" "161" "159" "155" "154" "150" "148" "147" "145" "144" "143" "141" "137" "134" "132" "131" "130" "129" "125" "124" "122" "120" "119" "118" "113" "110" "108" "106" "105" "104" "102" "101" "100" "96" "95" "94" "93" "92" "91" "90" "89" "88" "86" "85" "83" "79" "78" "75" "72" "69" "68" "67" "66" "62" "61" "56" "55" "54" "53" "51" "49" "48" "39" "36" "33" "31" "30" "27" "26" "24" "23" "22" "21" "19" "17" "16" "9" "8" "5" "3" "2" 

Redescription R62 Rules: 

Dist: 0 0 0 108 4
W1R: RAVLTImmediate >= 11.0 <= 37.0 AND ADAS13 >= 7.33 <= 23.67 AND CDRSB >= 0.5 <= 2.5 AND CDMEMORY >= 0.5 <= 1.0 
W2R: P >= -2.13668 <= -0.95861 AND CNTF >= 1.54407 <= 3.47567 AND SPARE_AD >= -0.2015 <= 2.401697 AND Entorhinal >= 2585.0 <= 4949.0 
JS: 0.38620689655172413
p-value :1.1102230246251565E-16
Support intersection: 112
Support union: 290

Covered examples (intersection): 
"814" "812" "811" "808" "807" "800" "789" "780" "775" "774" "770" "767" "759" "758" "734" "727" "723" "713" "709" "704" "674" "673" "655" "653" "650" "638" "632" "622" "615" "609" "593" "589" "588" "577" "574" "546" "543" "534" "530" "527" "512" "496" "493" "491" "489" "473" "463" "455" "446" "415" "413" "403" "400" "397" "383" "373" "370" "363" "358" "357" "352" "351" "345" "321" "319" "316" "281" "279" "271" "268" "261" "259" "253" "250" "249" "240" "229" "228" "222" "220" "218" "217" "216" "201" "196" "193" "189" "183" "180" "179" "174" "167" "155" "150" "145" "129" "125" "122" "118" "110" "101" "85" "72" "67" "66" "51" "39" "36" "31" "27" "24" "3" 
Union elements: 
"815" "814" "813" "812" "811" "809" "808" "807" "806" "803" "800" "797" "796" "794" "789" "782" "781" "780" "778" "777" "775" "774" "772" "770" "767" "765" "764" "763" "761" "760" "759" "758" "751" "749" "748" "740" "735" "734" "730" "727" "723" "720" "713" "712" "711" "709" "704" "702" "700" "696" "695" "694" "687" "682" "675" "674" "673" "668" "663" "659" "658" "655" "653" "650" "648" "647" "644" "643" "640" "639" "638" "637" "634" "632" "631" "624" "623" "622" "617" "615" "614" "609" "608" "606" "601" "600" "599" "595" "593" "592" "589" "588" "577" "574" "572" "571" "564" "561" "558" "555" "554" "553" "548" "547" "546" "543" "540" "539" "538" "537" "534" "530" "527" "525" "524" "521" "518" "516" "515" "512" "511" "507" "505" "499" "496" "494" "493" "491" "489" "486" "484" "483" "480" "474" "473" "472" "471" "463" "455" "451" "447" "446" "442" "430" "429" "423" "417" "415" "413" "411" "404" "403" "402" "400" "399" "397" "386" "384" "383" "381" "380" "379" "378" "377" "375" "373" "370" "364" "363" "360" "358" "357" "355" "352" "351" "348" "345" "342" "332" "330" "328" "321" "320" "319" "316" "312" "300" "297" "296" "295" "294" "290" "281" "279" "277" "276" "275" "271" "269" "268" "266" "263" "261" "260" "259" "253" "250" "249" "247" "242" "240" "236" "235" "230" "229" "228" "226" "224" "223" "222" "220" "218" "217" "216" "209" "204" "202" "201" "196" "193" "190" "189" "187" "183" "180" "179" "174" "170" "169" "167" "166" "165" "163" "161" "157" "155" "150" "148" "147" "145" "141" "131" "129" "125" "122" "119" "118" "114" "113" "110" "105" "102" "101" "98" "96" "95" "93" "92" "91" "90" "89" "85" "83" "78" "75" "72" "67" "66" "54" "51" "39" "36" "31" "27" "24" "21" "17" "16" "8" "3" 

Redescription R63 Rules: 

Dist: 0 0 0 220 17
W1R: CDJUDGE >= 0.0 <= 0.5 AND CDMEMORY >= 0.5 <= 2.0 
W2R: P >= -2.13668 <= -0.85387 AND SPARE_AD >= -0.070838 <= 2.12783 AND Fusiform >= 12115.0 <= 22299.0 
JS: 0.488659793814433
p-value :1.9984014443252818E-15
Support intersection: 237
Support union: 485

Covered examples (intersection): 
"814" "812" "811" "810" "808" "807" "800" "797" "794" "789" "782" "780" "775" "774" "770" "767" "763" "761" "760" "759" "758" "751" "748" "747" "746" "740" "738" "737" "735" "734" "731" "730" "727" "726" "725" "723" "720" "718" "713" "710" "709" "706" "704" "698" "696" "695" "692" "691" "687" "674" "673" "656" "655" "653" "650" "648" "647" "646" "643" "640" "639" "638" "634" "632" "622" "615" "614" "612" "606" "601" "599" "598" "594" "592" "589" "588" "587" "586" "585" "584" "577" "574" "572" "571" "561" "558" "555" "554" "553" "547" "543" "542" "540" "539" "537" "534" "532" "530" "527" "525" "519" "517" "516" "515" "512" "511" "507" "503" "496" "493" "492" "491" "489" "484" "480" "473" "471" "470" "469" "463" "455" "447" "446" "442" "440" "429" "417" "415" "413" "411" "409" "407" "404" "403" "402" "400" "397" "384" "383" "381" "378" "373" "370" "363" "361" "360" "358" "357" "355" "351" "349" "348" "345" "340" "332" "331" "330" "321" "320" "319" "314" "297" "295" "294" "292" "279" "276" "272" "271" "268" "266" "262" "261" "259" "257" "253" "250" "249" "242" "240" "236" "229" "228" "226" "223" "222" "220" "218" "217" "216" "209" "202" "201" "199" "196" "193" "189" "188" "183" "179" "174" "167" "161" "155" "154" "150" "148" "147" "145" "137" "129" "125" "119" "118" "113" "110" "101" "100" "93" "91" "89" "86" "85" "72" "67" "56" "53" "51" "49" "48" "39" "36" "31" "27" "24" "5" "3" 
Union elements: 
"820" "819" "817" "816" "815" "814" "813" "812" "811" "810" "809" "808" "807" "806" "805" "804" "803" "802" "800" "799" "797" "796" "794" "793" "791" "789" "788" "787" "784" "782" "781" "780" "778" "777" "776" "775" "774" "772" "770" "768" "767" "766" "765" "764" "763" "762" "761" "760" "759" "758" "757" "752" "751" "750" "749" "748" "747" "746" "744" "740" "738" "737" "735" "734" "732" "731" "730" "729" "727" "726" "725" "723" "720" "718" "713" "712" "711" "710" "709" "706" "704" "703" "702" "701" "700" "698" "697" "696" "695" "694" "692" "691" "690" "688" "687" "682" "675" "674" "673" "670" "669" "668" "667" "666" "665" "664" "663" "661" "659" "658" "656" "655" "653" "652" "651" "650" "648" "647" "646" "644" "643" "642" "641" "640" "639" "638" "637" "634" "633" "632" "631" "630" "627" "624" "623" "622" "620" "617" "615" "614" "613" "612" "611" "610" "609" "608" "606" "604" "602" "601" "599" "598" "597" "595" "594" "593" "592" "589" "588" "587" "586" "585" "584" "583" "582" "579" "577" "574" "572" "571" "567" "566" "565" "564" "562" "561" "558" "555" "554" "553" "548" "547" "546" "545" "544" "543" "542" "540" "539" "538" "537" "536" "534" "532" "530" "528" "527" "525" "524" "522" "521" "519" "518" "517" "516" "515" "514" "512" "511" "507" "505" "503" "501" "499" "498" "496" "494" "493" "492" "491" "489" "486" "485" "484" "483" "482" "481" "480" "479" "474" "473" "472" "471" "470" "469" "467" "465" "463" "458" "455" "454" "453" "451" "448" "447" "446" "442" "441" "440" "435" "432" "429" "428" "427" "424" "418" "417" "415" "413" "412" "411" "409" "407" "406" "404" "403" "402" "400" "399" "398" "397" "394" "393" "386" "384" "383" "381" "380" "379" "378" "377" "375" "373" "370" "368" "367" "365" "364" "363" "361" "360" "358" "357" "355" "354" "352" "351" "349" "348" "347" "345" "342" "340" "339" "338" "336" "332" "331" "330" "328" "325" "321" "320" "319" "316" "314" "312" "310" "307" "306" "300" "297" "296" "295" "294" "292" "290" "285" "282" "281" "279" "277" "276" "275" "272" "271" "269" "268" "266" "265" "263" "262" "261" "260" "259" "258" "257" "255" "253" "251" "250" "249" "247" "246" "245" "242" "240" "238" "236" "235" "234" "230" "229" "228" "227" "226" "225" "224" "223" "222" "220" "218" "217" "216" "215" "214" "209" "208" "205" "204" "202" "201" "199" "196" "194" "193" "192" "190" "189" "188" "187" "183" "180" "179" "175" "174" "172" "170" "169" "168" "167" "166" "165" "164" "163" "162" "161" "159" "158" "157" "155" "154" "150" "148" "147" "145" "144" "143" "141" "137" "136" "134" "131" "130" "129" "126" "125" "124" "120" "119" "118" "113" "112" "110" "106" "105" "102" "101" "100" "98" "96" "95" "94" "93" "92" "91" "90" "89" "88" "86" "85" "83" "78" "76" "72" "71" "69" "68" "67" "66" "60" "57" "56" "54" "53" "51" "50" "49" "48" "39" "36" "33" "31" "27" "26" "24" "23" "21" "19" "17" "16" "8" "5" "3" "2" 

Redescription R64 Rules: 

Dist: 0 0 0 155 4
W1R: RAVLTImmediate >= 11.0 <= 44.0 AND MMSE >= 24.0 <= 30.0 AND ADAS13 >= 7.33 <= 21.67 AND CDRSB >= 0.5 <= 2.5 AND CDMEMORY >= 0.5 <= 1.0 
W2R: P >= -2.13668 <= -0.85387 AND SPARE_AD >= -0.854503 <= 2.401697 AND Entorhinal >= 2594.0 <= 5660.0 
JS: 0.4622093023255814
p-value :0.0
Support intersection: 159
Support union: 344

Covered examples (intersection): 
"812" "811" "808" "807" "806" "789" "780" "777" "775" "774" "770" "767" "760" "759" "758" "747" "740" "735" "734" "732" "730" "727" "723" "720" "712" "709" "704" "703" "695" "691" "682" "674" "673" "668" "663" "656" "655" "653" "650" "644" "640" "638" "634" "632" "624" "622" "615" "613" "609" "606" "598" "595" "593" "592" "589" "588" "585" "577" "574" "572" "564" "562" "554" "553" "547" "546" "543" "540" "539" "530" "527" "522" "521" "516" "512" "511" "507" "505" "496" "493" "491" "489" "463" "455" "451" "442" "417" "415" "413" "411" "407" "404" "403" "400" "386" "383" "380" "373" "370" "363" "360" "358" "355" "352" "345" "320" "316" "297" "296" "290" "281" "279" "277" "271" "269" "268" "261" "253" "250" "249" "245" "240" "235" "230" "229" "228" "222" "220" "218" "217" "216" "196" "189" "179" "174" "167" "159" "155" "150" "145" "141" "129" "125" "118" "110" "101" "92" "85" "78" "72" "67" "66" "51" "39" "36" "31" "24" "21" "3" 
Union elements: 
"817" "816" "815" "814" "813" "812" "811" "810" "809" "808" "807" "806" "805" "804" "803" "800" "797" "789" "782" "781" "780" "778" "777" "775" "774" "772" "770" "767" "765" "764" "763" "761" "760" "759" "758" "752" "751" "749" "748" "747" "740" "738" "735" "734" "732" "731" "730" "729" "727" "723" "720" "718" "713" "712" "711" "710" "709" "704" "703" "702" "701" "700" "696" "695" "694" "692" "691" "687" "682" "675" "674" "673" "670" "669" "668" "663" "659" "656" "655" "653" "652" "650" "648" "647" "644" "643" "642" "640" "639" "638" "637" "634" "633" "632" "631" "624" "623" "622" "617" "615" "614" "613" "610" "609" "606" "604" "601" "600" "599" "598" "597" "595" "594" "593" "592" "589" "588" "587" "586" "585" "577" "574" "572" "571" "564" "562" "561" "558" "555" "554" "553" "548" "547" "546" "543" "540" "539" "537" "534" "530" "527" "525" "522" "521" "516" "515" "514" "512" "511" "507" "505" "499" "496" "495" "494" "493" "491" "489" "486" "484" "483" "480" "473" "472" "471" "470" "469" "463" "455" "451" "447" "446" "442" "440" "430" "429" "423" "418" "417" "415" "413" "412" "411" "409" "407" "404" "403" "402" "400" "399" "397" "386" "383" "381" "380" "379" "378" "377" "375" "373" "370" "367" "364" "363" "360" "358" "357" "355" "354" "352" "351" "349" "348" "345" "342" "338" "332" "328" "325" "321" "320" "319" "316" "312" "310" "300" "297" "296" "295" "294" "290" "281" "279" "277" "276" "271" "269" "268" "266" "264" "263" "262" "261" "260" "259" "255" "253" "250" "249" "247" "245" "242" "240" "238" "236" "235" "234" "230" "229" "228" "226" "224" "223" "222" "220" "218" "217" "216" "209" "208" "204" "202" "201" "196" "193" "190" "189" "188" "187" "183" "180" "179" "174" "172" "170" "169" "167" "166" "165" "163" "162" "161" "159" "155" "150" "148" "147" "145" "144" "143" "141" "136" "131" "129" "125" "124" "122" "119" "118" "114" "112" "110" "108" "105" "102" "101" "98" "96" "93" "92" "91" "90" "89" "85" "83" "78" "75" "72" "67" "66" "61" "55" "51" "39" "36" "31" "27" "24" "22" "21" "16" "9" "8" "3" 

Redescription R65 Rules: 

Dist: 0 0 0 177 5
W1R: RAVLTImmediate >= 11.0 <= 44.0 AND MMSE >= 24.0 <= 30.0 AND CDRSB >= 0.5 <= 2.5 AND CDMEMORY >= 0.5 <= 1.0 
W2R: P >= -2.11351 <= -1.10791 AND SPARE_AD >= -0.878136 <= 2.401697 AND Hippocampus >= 5825.0 <= 9433.0 
JS: 0.4690721649484536
p-value :0.0
Support intersection: 182
Support union: 388

Covered examples (intersection): 
"817" "814" "812" "811" "808" "807" "806" "803" "800" "797" "794" "789" "782" "780" "777" "774" "770" "767" "763" "761" "760" "759" "751" "748" "747" "740" "735" "734" "732" "730" "727" "723" "712" "703" "696" "695" "691" "682" "674" "673" "668" "663" "656" "655" "653" "650" "648" "644" "639" "634" "633" "632" "624" "615" "613" "609" "606" "598" "595" "593" "592" "589" "588" "585" "577" "571" "564" "562" "558" "555" "554" "553" "547" "546" "534" "527" "525" "522" "521" "516" "512" "511" "507" "505" "496" "495" "494" "493" "491" "489" "484" "480" "471" "463" "455" "451" "447" "446" "442" "429" "418" "413" "411" "407" "404" "403" "400" "397" "386" "381" "380" "378" "375" "370" "363" "358" "357" "355" "352" "345" "320" "319" "316" "297" "296" "294" "290" "281" "279" "277" "276" "269" "268" "262" "261" "259" "253" "250" "249" "245" "242" "236" "235" "230" "229" "228" "222" "220" "218" "217" "216" "208" "202" "187" "183" "179" "174" "172" "167" "161" "159" "155" "150" "145" "141" "129" "122" "118" "113" "110" "101" "92" "85" "78" "72" "67" "51" "39" "36" "31" "21" "3" 
Union elements: 
"817" "816" "815" "814" "813" "812" "811" "810" "809" "808" "807" "806" "804" "803" "800" "799" "797" "796" "794" "791" "789" "782" "781" "780" "778" "777" "776" "775" "774" "772" "770" "767" "766" "765" "763" "761" "760" "759" "758" "756" "752" "751" "749" "748" "747" "746" "740" "738" "735" "734" "732" "731" "730" "729" "727" "723" "720" "718" "713" "712" "711" "710" "709" "706" "704" "703" "702" "701" "700" "696" "695" "694" "692" "691" "687" "682" "675" "674" "673" "670" "669" "668" "663" "659" "658" "656" "655" "653" "652" "650" "648" "647" "646" "644" "643" "642" "640" "639" "638" "637" "634" "633" "632" "631" "627" "624" "623" "622" "617" "615" "614" "613" "611" "610" "609" "608" "606" "604" "600" "599" "598" "597" "595" "594" "593" "592" "589" "588" "586" "585" "584" "577" "574" "572" "571" "565" "564" "562" "561" "558" "555" "554" "553" "548" "547" "546" "543" "542" "540" "539" "538" "537" "534" "530" "528" "527" "525" "524" "522" "521" "519" "518" "517" "516" "514" "512" "511" "507" "505" "503" "499" "496" "495" "494" "493" "492" "491" "489" "486" "485" "484" "483" "481" "480" "474" "473" "472" "471" "470" "469" "463" "455" "451" "447" "446" "442" "440" "432" "430" "429" "427" "418" "417" "415" "413" "412" "411" "409" "407" "404" "403" "402" "400" "399" "397" "386" "384" "383" "381" "380" "379" "378" "377" "375" "373" "370" "367" "364" "363" "360" "358" "357" "355" "352" "351" "349" "348" "345" "342" "339" "338" "332" "330" "328" "325" "321" "320" "319" "316" "307" "300" "297" "296" "295" "294" "290" "281" "279" "277" "276" "275" "271" "269" "268" "266" "264" "263" "262" "261" "260" "259" "253" "250" "249" "247" "245" "242" "240" "238" "236" "235" "234" "230" "229" "228" "227" "226" "224" "223" "222" "220" "218" "217" "216" "209" "208" "204" "202" "201" "199" "196" "194" "193" "192" "190" "189" "188" "187" "183" "179" "174" "172" "170" "169" "168" "167" "166" "165" "163" "162" "161" "159" "157" "155" "150" "148" "147" "145" "144" "143" "141" "137" "136" "131" "129" "125" "124" "122" "120" "119" "118" "114" "113" "112" "110" "108" "105" "102" "101" "100" "98" "96" "95" "93" "92" "91" "89" "88" "85" "83" "78" "75" "72" "69" "68" "67" "66" "61" "56" "54" "51" "49" "39" "36" "33" "31" "27" "26" "24" "23" "22" "21" "19" "17" "16" "9" "5" "3" 

Redescription R66 Rules: 

Dist: 0 0 0 89 20
W1R: MMSE >= 24.0 <= 30.0 AND Q8SCORE >= 5.0 <= 12.0 AND CDMEMORY >= 0.5 <= 2.0 
W2R: P >= -2.11351 <= -0.85387 AND SPARE_AD >= 0.950821 <= 2.791977 AND CA199 >= -0.14267 <= 1.72428 
JS: 0.3438485804416404
p-value :1.7690293674377244E-12
Support intersection: 109
Support union: 317

Covered examples (intersection): 
"812" "807" "799" "795" "794" "793" "788" "784" "771" "759" "754" "751" "749" "748" "747" "746" "740" "738" "737" "726" "713" "706" "655" "646" "611" "608" "601" "598" "584" "574" "567" "561" "558" "542" "540" "538" "537" "532" "530" "524" "519" "517" "503" "495" "492" "486" "485" "484" "469" "468" "465" "446" "433" "432" "423" "412" "395" "394" "384" "367" "361" "358" "351" "340" "331" "330" "319" "312" "307" "294" "268" "265" "262" "261" "240" "237" "236" "224" "223" "205" "202" "199" "190" "185" "163" "155" "154" "148" "145" "137" "122" "120" "105" "104" "100" "96" "66" "56" "54" "51" "49" "48" "36" "30" "27" "26" "23" "19" "5" 
Union elements: 
"817" "814" "812" "807" "805" "803" "800" "799" "798" "797" "796" "795" "794" "793" "792" "791" "788" "785" "784" "782" "781" "777" "776" "775" "773" "772" "771" "767" "766" "765" "763" "762" "761" "759" "756" "754" "751" "750" "749" "748" "747" "746" "745" "741" "740" "739" "738" "737" "731" "729" "726" "720" "713" "709" "706" "704" "701" "700" "698" "697" "696" "694" "692" "690" "687" "684" "674" "668" "665" "664" "659" "655" "652" "651" "650" "648" "647" "646" "643" "642" "640" "639" "638" "633" "631" "627" "626" "615" "611" "610" "608" "606" "601" "599" "598" "597" "596" "594" "593" "591" "588" "586" "584" "577" "574" "572" "567" "566" "565" "562" "561" "558" "555" "548" "543" "542" "540" "539" "538" "537" "532" "531" "530" "528" "527" "525" "524" "519" "518" "517" "516" "515" "505" "503" "501" "499" "498" "496" "495" "494" "492" "486" "485" "484" "482" "480" "474" "473" "472" "471" "470" "469" "468" "467" "465" "461" "452" "450" "447" "446" "440" "436" "433" "432" "428" "423" "412" "407" "406" "403" "402" "398" "397" "395" "394" "389" "386" "384" "383" "381" "375" "373" "367" "365" "363" "361" "360" "358" "354" "352" "351" "349" "345" "340" "339" "336" "333" "332" "331" "330" "329" "321" "319" "314" "313" "312" "310" "307" "300" "297" "295" "294" "292" "285" "279" "276" "275" "272" "271" "268" "266" "265" "262" "261" "260" "257" "249" "246" "242" "240" "238" "237" "236" "234" "229" "224" "223" "220" "217" "214" "208" "205" "202" "199" "196" "193" "192" "190" "188" "185" "183" "180" "179" "174" "172" "170" "169" "168" "163" "161" "159" "155" "154" "150" "148" "147" "145" "144" "143" "137" "131" "129" "124" "122" "121" "120" "119" "113" "110" "106" "105" "104" "100" "96" "93" "91" "86" "85" "83" "78" "72" "69" "67" "66" "62" "56" "54" "53" "51" "50" "49" "48" "39" "36" "33" "31" "30" "27" "26" "23" "21" "19" "17" "16" "5" "3" "2" 

Redescription R67 Rules: 

Dist: 0 0 0 211 30
W1R: COT4TOTL >= 0.0 <= 5.0 AND MMSE >= 24.0 <= 28.0 AND CDMEMORY >= 0.5 <= 2.0 AND CONMCXLA >= 12.0 <= 40.0 
W2R: P >= -2.13668 <= -0.85387 AND SPARE_AD >= -0.834909 <= 2.791977 
JS: 0.49793388429752067
p-value :2.781108676686017E-13
Support intersection: 241
Support union: 484

Covered examples (intersection): 
"815" "811" "809" "803" "800" "799" "797" "796" "795" "793" "791" "788" "781" "776" "774" "772" "771" "770" "767" "765" "764" "763" "761" "758" "754" "751" "749" "748" "746" "738" "737" "735" "734" "731" "727" "726" "723" "720" "718" "713" "710" "709" "706" "704" "700" "697" "694" "692" "687" "682" "673" "670" "659" "653" "652" "650" "648" "646" "643" "639" "638" "633" "632" "623" "622" "617" "615" "612" "611" "606" "604" "599" "598" "595" "592" "588" "587" "584" "577" "574" "571" "567" "564" "561" "558" "554" "553" "548" "546" "543" "542" "539" "538" "537" "534" "532" "530" "527" "525" "524" "521" "519" "517" "515" "512" "511" "503" "499" "498" "496" "495" "494" "493" "492" "484" "483" "480" "473" "471" "470" "469" "463" "442" "433" "429" "423" "418" "417" "415" "413" "412" "407" "402" "399" "397" "395" "394" "384" "383" "381" "380" "375" "373" "370" "367" "363" "361" "358" "357" "355" "352" "351" "345" "342" "340" "339" "336" "332" "331" "328" "321" "319" "316" "312" "307" "296" "295" "294" "292" "285" "281" "271" "268" "266" "265" "261" "260" "255" "253" "250" "249" "242" "240" "237" "236" "228" "227" "226" "223" "222" "218" "217" "209" "205" "201" "199" "196" "193" "190" "189" "188" "187" "185" "183" "179" "174" "169" "163" "161" "155" "148" "145" "137" "134" "131" "130" "129" "125" "122" "120" "118" "113" "110" "104" "100" "96" "91" "90" "72" "66" "54" "51" "49" "48" "39" "31" "26" "23" "8" "5" "3" 
Union elements: 
"817" "816" "815" "814" "812" "811" "810" "809" "808" "807" "806" "805" "804" "803" "800" "799" "797" "796" "795" "794" "793" "792" "791" "789" "788" "785" "784" "782" "781" "780" "778" "777" "776" "775" "774" "773" "772" "771" "770" "769" "768" "767" "766" "765" "764" "763" "761" "760" "759" "758" "756" "754" "752" "751" "750" "749" "748" "747" "746" "745" "741" "740" "738" "737" "735" "734" "732" "731" "730" "729" "727" "726" "725" "723" "720" "718" "713" "712" "710" "709" "706" "704" "703" "701" "700" "698" "697" "696" "695" "694" "692" "691" "690" "687" "684" "683" "682" "675" "674" "673" "670" "669" "668" "667" "665" "664" "663" "659" "658" "656" "655" "653" "652" "651" "650" "648" "647" "646" "644" "643" "642" "641" "640" "639" "638" "637" "634" "633" "632" "630" "627" "626" "624" "623" "622" "617" "615" "614" "612" "611" "609" "608" "606" "605" "604" "601" "600" "599" "598" "597" "595" "594" "593" "592" "591" "589" "588" "587" "586" "585" "584" "583" "579" "577" "574" "572" "571" "568" "567" "566" "565" "564" "562" "561" "558" "555" "554" "553" "548" "547" "546" "543" "542" "540" "539" "538" "537" "534" "532" "531" "530" "528" "527" "525" "524" "522" "521" "519" "518" "517" "516" "515" "514" "512" "511" "507" "505" "504" "503" "501" "499" "498" "496" "495" "494" "493" "492" "491" "489" "486" "485" "484" "483" "482" "481" "480" "474" "473" "472" "471" "470" "469" "468" "467" "465" "463" "461" "455" "454" "453" "452" "451" "450" "449" "447" "446" "442" "440" "436" "433" "432" "429" "428" "423" "418" "417" "415" "413" "412" "411" "409" "407" "406" "404" "403" "402" "400" "399" "398" "397" "395" "394" "389" "386" "384" "383" "381" "380" "379" "378" "377" "375" "373" "370" "368" "367" "365" "364" "363" "361" "360" "359" "358" "357" "355" "354" "352" "351" "349" "348" "345" "342" "340" "339" "338" "336" "333" "332" "331" "330" "328" "325" "321" "320" "319" "317" "316" "314" "312" "310" "307" "300" "297" "296" "295" "294" "292" "290" "285" "281" "279" "277" "276" "275" "272" "271" "269" "268" "266" "265" "264" "263" "262" "261" "260" "259" "257" "255" "253" "251" "250" "249" "247" "246" "245" "242" "240" "237" "236" "235" "234" "230" "229" "228" "227" "226" "224" "223" "222" "220" "218" "217" "216" "215" "214" "213" "209" "208" "205" "204" "202" "201" "199" "198" "196" "194" "193" "190" "189" "188" "187" "185" "183" "180" "179" "174" "172" "169" "168" "167" "166" "165" "163" "162" "161" "159" "155" "154" "150" "148" "147" "145" "144" "141" "137" "134" "132" "131" "130" "129" "125" "122" "121" "120" "119" "118" "113" "110" "108" "106" "105" "104" "102" "101" "100" "96" "95" "94" "93" "92" "91" "90" "89" "88" "86" "85" "83" "79" "78" "75" "72" "69" "68" "67" "66" "62" "61" "56" "55" "54" "53" "51" "50" "49" "48" "39" "36" "33" "31" "30" "27" "26" "24" "23" "22" "21" "19" "17" "16" "9" "8" "5" "3" "2" 

Redescription R68 Rules: 

Dist: 0 0 0 201 5
W1R: CDRSB >= 0.5 <= 3.0 AND CDMEMORY >= 0.5 <= 1.0 
W2R: P >= -2.11351 <= -1.10791 AND SPARE_AD >= -0.878136 <= 2.401697 AND Hippocampus >= 5825.0 <= 9433.0 
JS: 0.4618834080717489
p-value :2.220446049250313E-16
Support intersection: 206
Support union: 446

Covered examples (intersection): 
"817" "814" "812" "811" "810" "808" "807" "806" "804" "803" "800" "797" "794" "789" "782" "781" "780" "777" "774" "770" "767" "763" "761" "760" "759" "752" "751" "748" "747" "740" "735" "734" "732" "730" "727" "723" "712" "710" "703" "696" "695" "692" "691" "682" "674" "673" "669" "668" "663" "656" "655" "653" "650" "648" "644" "643" "639" "634" "633" "632" "624" "615" "614" "613" "609" "606" "604" "598" "595" "593" "592" "589" "588" "585" "577" "571" "564" "562" "558" "555" "554" "553" "547" "546" "534" "527" "525" "522" "521" "516" "514" "512" "511" "507" "505" "496" "495" "494" "493" "491" "489" "484" "480" "471" "463" "455" "451" "447" "446" "442" "429" "427" "418" "413" "411" "409" "407" "404" "403" "400" "397" "386" "381" "380" "378" "375" "370" "363" "358" "357" "355" "352" "349" "348" "345" "338" "325" "320" "319" "316" "300" "297" "296" "295" "294" "290" "281" "279" "277" "276" "269" "268" "262" "261" "259" "253" "250" "249" "245" "242" "236" "235" "230" "229" "228" "222" "220" "218" "217" "216" "208" "202" "187" "183" "179" "174" "172" "167" "162" "161" "159" "155" "150" "145" "141" "137" "129" "122" "119" "118" "113" "110" "101" "92" "91" "89" "85" "78" "72" "67" "51" "39" "36" "31" "21" "3" 
Union elements: 
"820" "819" "817" "816" "815" "814" "813" "812" "811" "810" "809" "808" "807" "806" "804" "803" "802" "800" "799" "797" "796" "794" "791" "789" "787" "784" "782" "781" "780" "778" "777" "776" "775" "774" "772" "770" "767" "766" "765" "763" "762" "761" "760" "759" "758" "756" "752" "751" "749" "748" "747" "746" "740" "738" "735" "734" "732" "731" "730" "729" "727" "723" "720" "718" "713" "712" "711" "710" "709" "706" "704" "703" "702" "701" "700" "697" "696" "695" "694" "692" "691" "688" "687" "682" "675" "674" "673" "670" "669" "668" "667" "666" "664" "663" "661" "659" "658" "656" "655" "653" "652" "650" "648" "647" "646" "644" "643" "642" "640" "639" "638" "637" "634" "633" "632" "631" "630" "627" "624" "623" "622" "620" "617" "615" "614" "613" "612" "611" "610" "609" "608" "606" "604" "601" "600" "599" "598" "597" "595" "594" "593" "592" "589" "588" "587" "586" "585" "584" "583" "582" "579" "577" "574" "572" "571" "566" "565" "564" "562" "561" "558" "555" "554" "553" "548" "547" "546" "545" "543" "542" "540" "539" "538" "537" "534" "532" "530" "528" "527" "525" "524" "522" "521" "519" "518" "517" "516" "515" "514" "512" "511" "507" "505" "503" "499" "496" "495" "494" "493" "492" "491" "489" "486" "485" "484" "483" "481" "480" "474" "473" "472" "471" "470" "469" "468" "467" "463" "455" "454" "451" "447" "446" "442" "441" "440" "432" "430" "429" "428" "427" "424" "418" "417" "415" "414" "413" "412" "411" "409" "407" "404" "403" "402" "400" "399" "398" "397" "394" "393" "386" "384" "383" "381" "380" "379" "378" "377" "375" "373" "370" "367" "365" "364" "363" "360" "358" "357" "355" "352" "351" "349" "348" "345" "342" "340" "339" "338" "332" "331" "330" "328" "325" "321" "320" "319" "316" "307" "306" "300" "299" "297" "296" "295" "294" "292" "290" "282" "281" "279" "277" "276" "275" "271" "269" "268" "266" "264" "263" "262" "261" "260" "259" "258" "253" "250" "249" "247" "245" "242" "240" "238" "237" "236" "235" "234" "230" "229" "228" "227" "226" "224" "223" "222" "220" "218" "217" "216" "209" "208" "204" "202" "201" "199" "196" "194" "193" "192" "190" "189" "188" "187" "183" "180" "179" "174" "172" "170" "169" "168" "167" "166" "165" "164" "163" "162" "161" "159" "158" "157" "155" "150" "148" "147" "145" "144" "143" "141" "137" "136" "134" "131" "130" "129" "126" "125" "124" "122" "121" "120" "119" "118" "114" "113" "112" "110" "108" "106" "105" "102" "101" "100" "98" "96" "95" "93" "92" "91" "89" "88" "85" "83" "78" "76" "75" "73" "72" "71" "69" "68" "67" "66" "61" "60" "57" "56" "54" "53" "51" "50" "49" "39" "36" "33" "31" "27" "26" "24" "23" "22" "21" "19" "17" "16" "9" "5" "3" 

Redescription R69 Rules: 

Dist: 0 0 0 180 17
W1R: ADAS13 >= 14.33 <= 49.33 AND CDJUDGE >= 0.0 <= 0.5 AND CDMEMORY >= 0.5 <= 2.0 
W2R: P >= -2.13668 <= -0.85387 AND SPARE_AD >= -0.070838 <= 2.12783 AND Fusiform >= 12115.0 <= 22299.0 
JS: 0.4592074592074592
p-value :1.4876988529977098E-14
Support intersection: 197
Support union: 429

Covered examples (intersection): 
"814" "812" "811" "807" "800" "797" "794" "789" "782" "780" "775" "774" "770" "767" "763" "761" "759" "758" "751" "748" "747" "746" "740" "738" "737" "734" "731" "727" "726" "725" "723" "720" "718" "713" "710" "709" "706" "704" "698" "692" "687" "674" "656" "655" "650" "648" "647" "646" "643" "639" "638" "632" "622" "615" "614" "606" "601" "599" "598" "594" "592" "588" "586" "584" "577" "574" "572" "571" "561" "558" "555" "553" "543" "542" "540" "539" "537" "534" "532" "530" "527" "525" "519" "517" "516" "515" "512" "511" "503" "496" "492" "489" "484" "480" "473" "471" "470" "469" "463" "447" "446" "429" "417" "415" "413" "411" "407" "404" "403" "402" "400" "397" "384" "383" "381" "373" "370" "363" "361" "360" "358" "357" "355" "351" "345" "340" "332" "331" "330" "321" "319" "314" "297" "295" "294" "292" "272" "271" "268" "266" "262" "261" "259" "257" "250" "249" "242" "240" "236" "229" "228" "226" "223" "222" "220" "217" "209" "202" "201" "199" "196" "193" "189" "188" "183" "179" "174" "161" "155" "154" "150" "148" "147" "145" "137" "129" "125" "118" "113" "110" "100" "93" "91" "86" "85" "72" "56" "53" "51" "49" "48" "39" "36" "31" "27" "5" "3" 
Union elements: 
"819" "817" "816" "815" "814" "812" "811" "810" "809" "808" "807" "805" "803" "800" "799" "797" "796" "794" "793" "791" "789" "788" "787" "782" "781" "780" "777" "776" "775" "774" "772" "770" "768" "767" "766" "765" "764" "763" "761" "760" "759" "758" "757" "751" "750" "749" "748" "747" "746" "744" "740" "738" "737" "735" "734" "731" "730" "727" "726" "725" "723" "720" "718" "713" "712" "710" "709" "706" "704" "700" "698" "697" "696" "695" "694" "692" "691" "690" "688" "687" "682" "674" "673" "668" "667" "666" "665" "661" "659" "658" "656" "655" "653" "652" "651" "650" "648" "647" "646" "643" "642" "640" "639" "638" "634" "633" "632" "631" "630" "627" "623" "622" "620" "617" "615" "614" "613" "612" "611" "610" "609" "608" "606" "604" "602" "601" "599" "598" "595" "594" "593" "592" "589" "588" "587" "586" "585" "584" "583" "582" "579" "577" "574" "572" "571" "567" "566" "565" "562" "561" "558" "555" "554" "553" "548" "547" "546" "544" "543" "542" "540" "539" "538" "537" "536" "534" "532" "530" "528" "527" "525" "524" "521" "519" "518" "517" "516" "515" "512" "511" "507" "505" "503" "501" "499" "498" "496" "494" "493" "492" "491" "489" "486" "485" "484" "483" "482" "481" "480" "479" "474" "473" "472" "471" "470" "469" "467" "465" "463" "458" "455" "453" "451" "448" "447" "446" "442" "440" "435" "432" "429" "428" "424" "418" "417" "415" "413" "412" "411" "409" "407" "406" "404" "403" "402" "400" "399" "398" "397" "394" "393" "384" "383" "381" "380" "379" "378" "377" "375" "373" "370" "368" "367" "365" "364" "363" "361" "360" "358" "357" "355" "354" "352" "351" "349" "348" "347" "345" "342" "340" "339" "336" "332" "331" "330" "328" "321" "320" "319" "314" "312" "310" "307" "300" "297" "296" "295" "294" "292" "285" "282" "281" "279" "276" "275" "272" "271" "268" "266" "265" "262" "261" "260" "259" "257" "255" "253" "251" "250" "249" "247" "246" "242" "240" "238" "236" "234" "229" "228" "227" "226" "225" "224" "223" "222" "220" "218" "217" "216" "215" "214" "209" "208" "205" "202" "201" "199" "196" "194" "193" "192" "190" "189" "188" "187" "183" "180" "179" "175" "174" "172" "170" "169" "168" "167" "165" "164" "163" "161" "159" "157" "155" "154" "150" "148" "147" "145" "144" "143" "141" "137" "134" "131" "130" "129" "125" "124" "120" "119" "118" "113" "110" "106" "105" "102" "101" "100" "96" "95" "94" "93" "92" "91" "90" "89" "86" "85" "83" "78" "72" "69" "68" "67" "66" "60" "57" "56" "54" "53" "51" "50" "49" "48" "39" "36" "33" "31" "27" "26" "24" "23" "21" "19" "17" "16" "8" "5" "3" "2" 

Redescription R70 Rules: 

Dist: 0 0 0 180 4
W1R: CDRSB >= 0.5 <= 3.0 AND CDMEMORY >= 0.5 <= 1.0 
W2R: P >= -2.11351 <= -1.10791 AND SPARE_AD >= -0.878136 <= 2.401697 AND Fusiform >= 14030.0 <= 22690.0 AND Hippocampus >= 5839.0 <= 9433.0 
JS: 0.4200913242009132
p-value :7.771561172376096E-16
Support intersection: 184
Support union: 438

Covered examples (intersection): 
"817" "814" "812" "811" "810" "808" "807" "806" "804" "803" "789" "780" "777" "774" "770" "763" "760" "759" "752" "751" "748" "747" "740" "735" "734" "732" "730" "727" "723" "712" "703" "696" "695" "692" "691" "682" "674" "673" "669" "668" "663" "656" "655" "653" "650" "648" "643" "639" "633" "624" "615" "614" "613" "609" "606" "604" "598" "595" "593" "592" "589" "588" "585" "577" "571" "562" "558" "555" "554" "553" "547" "546" "534" "527" "525" "522" "521" "516" "514" "512" "511" "507" "505" "496" "494" "493" "491" "489" "484" "480" "471" "455" "451" "447" "442" "429" "427" "418" "413" "411" "409" "407" "404" "403" "400" "397" "386" "381" "380" "378" "375" "370" "363" "358" "357" "355" "349" "348" "345" "338" "325" "320" "319" "316" "300" "297" "296" "295" "290" "281" "279" "277" "269" "268" "262" "261" "259" "253" "250" "249" "245" "242" "236" "235" "230" "228" "222" "220" "218" "217" "216" "208" "202" "187" "183" "179" "174" "172" "167" "162" "161" "159" "155" "150" "145" "141" "129" "119" "118" "113" "110" "92" "91" "89" "85" "78" "72" "67" "51" "39" "36" "31" "21" "3" 
Union elements: 
"820" "819" "817" "816" "815" "814" "813" "812" "811" "810" "809" "808" "807" "806" "804" "803" "802" "800" "799" "797" "796" "794" "791" "789" "787" "784" "782" "781" "780" "778" "777" "776" "775" "774" "772" "770" "767" "766" "765" "763" "762" "761" "760" "759" "758" "756" "752" "751" "749" "748" "747" "740" "738" "735" "734" "732" "731" "730" "729" "727" "723" "720" "713" "712" "711" "710" "709" "706" "704" "703" "702" "701" "700" "697" "696" "695" "694" "692" "691" "688" "687" "682" "675" "674" "673" "670" "669" "668" "667" "666" "664" "663" "661" "659" "658" "656" "655" "653" "652" "650" "648" "647" "646" "644" "643" "642" "640" "639" "638" "637" "634" "633" "632" "631" "630" "627" "624" "623" "622" "620" "617" "615" "614" "613" "612" "611" "610" "609" "608" "606" "604" "601" "600" "599" "598" "597" "595" "593" "592" "589" "588" "587" "586" "585" "584" "583" "582" "579" "577" "574" "572" "571" "566" "565" "564" "562" "561" "558" "555" "554" "553" "548" "547" "546" "545" "543" "542" "540" "539" "538" "537" "534" "532" "530" "528" "527" "525" "524" "522" "521" "519" "518" "517" "516" "515" "514" "512" "511" "507" "505" "503" "499" "496" "495" "494" "493" "492" "491" "489" "486" "485" "484" "483" "481" "480" "474" "473" "472" "471" "470" "469" "468" "467" "463" "455" "454" "451" "447" "446" "442" "441" "440" "432" "430" "429" "428" "427" "424" "418" "417" "415" "414" "413" "412" "411" "409" "407" "404" "403" "402" "400" "399" "398" "397" "394" "393" "386" "384" "383" "381" "380" "379" "378" "377" "375" "373" "370" "367" "365" "363" "360" "358" "357" "355" "352" "351" "349" "348" "345" "342" "340" "339" "338" "332" "331" "330" "328" "325" "321" "320" "319" "316" "307" "306" "300" "299" "297" "296" "295" "294" "292" "290" "282" "281" "279" "277" "276" "275" "271" "269" "268" "266" "263" "262" "261" "260" "259" "258" "253" "250" "249" "247" "245" "242" "240" "238" "237" "236" "235" "234" "230" "229" "228" "227" "226" "224" "223" "222" "220" "218" "217" "216" "209" "208" "204" "202" "201" "199" "196" "194" "193" "192" "190" "189" "188" "187" "183" "180" "179" "174" "172" "170" "169" "168" "167" "166" "165" "164" "163" "162" "161" "159" "158" "157" "155" "150" "148" "147" "145" "144" "143" "141" "137" "136" "134" "131" "130" "129" "126" "125" "124" "122" "121" "120" "119" "118" "114" "113" "112" "110" "108" "106" "105" "102" "101" "100" "98" "96" "95" "92" "91" "89" "88" "85" "83" "78" "76" "75" "73" "72" "71" "69" "68" "67" "66" "60" "57" "56" "54" "53" "51" "50" "49" "39" "36" "33" "31" "27" "26" "24" "23" "22" "21" "19" "17" "16" "5" "3" 

Redescription R71 Rules: 

Dist: 0 0 0 151 7
W1R: RAVLTForgetting >= -2.0 <= 7.0 AND RAVLTLearning >= 0.0 <= 9.0 AND ADAS13 >= 13.0 <= 36.67 AND CDRSB >= 0.5 <= 3.0 AND CDMEMORY >= 0.5 <= 1.0 
W2R: HCC4 >= -0.26761 <= 0.9345 AND P >= -1.74473 <= -0.85387 AND SPARE_AD >= -0.164364 <= 2.330892 
JS: 0.4072164948453608
p-value :1.1434186930614487E-12
Support intersection: 158
Support union: 388

Covered examples (intersection): 
"809" "807" "799" "796" "794" "782" "781" "778" "774" "772" "767" "765" "763" "761" "760" "759" "758" "751" "747" "740" "738" "727" "723" "720" "713" "709" "697" "694" "655" "653" "650" "648" "647" "643" "638" "632" "622" "615" "614" "609" "608" "606" "598" "595" "592" "588" "584" "577" "572" "571" "561" "555" "553" "548" "542" "540" "538" "537" "534" "532" "530" "528" "525" "519" "518" "516" "512" "511" "499" "496" "495" "494" "493" "492" "484" "483" "468" "463" "454" "447" "432" "429" "417" "415" "412" "411" "407" "404" "403" "402" "400" "397" "384" "383" "377" "373" "370" "365" "360" "358" "352" "345" "342" "340" "339" "331" "330" "328" "321" "319" "307" "300" "297" "296" "292" "279" "261" "260" "250" "247" "242" "240" "237" "236" "234" "229" "227" "224" "223" "222" "217" "201" "196" "193" "190" "189" "188" "183" "180" "174" "134" "130" "125" "122" "120" "118" "110" "106" "105" "100" "72" "66" "53" "51" "39" "31" "27" "5" 
Union elements: 
"819" "817" "816" "815" "814" "812" "811" "810" "809" "808" "807" "806" "805" "803" "800" "799" "796" "795" "794" "793" "791" "789" "787" "784" "782" "781" "780" "778" "777" "775" "774" "772" "770" "767" "766" "765" "764" "763" "761" "760" "759" "758" "756" "754" "751" "749" "748" "747" "740" "738" "737" "734" "731" "729" "727" "723" "720" "713" "712" "710" "709" "704" "702" "701" "700" "698" "697" "694" "692" "688" "687" "682" "673" "668" "667" "666" "665" "661" "659" "658" "656" "655" "653" "652" "650" "648" "647" "643" "642" "641" "640" "639" "638" "634" "633" "632" "631" "630" "627" "623" "622" "617" "615" "614" "613" "612" "610" "609" "608" "606" "600" "599" "598" "597" "595" "594" "593" "592" "589" "588" "586" "585" "584" "583" "582" "579" "577" "574" "572" "571" "566" "565" "562" "561" "558" "555" "553" "548" "547" "546" "543" "542" "540" "539" "538" "537" "534" "532" "530" "528" "527" "525" "524" "521" "519" "518" "517" "516" "515" "512" "511" "507" "503" "499" "498" "496" "495" "494" "493" "492" "491" "489" "486" "485" "484" "483" "481" "480" "474" "473" "472" "471" "470" "469" "468" "467" "465" "463" "454" "451" "447" "446" "440" "432" "429" "428" "424" "423" "417" "415" "414" "413" "412" "411" "409" "407" "404" "403" "402" "400" "399" "398" "397" "394" "393" "384" "383" "381" "380" "379" "378" "377" "375" "373" "370" "367" "365" "364" "363" "361" "360" "358" "357" "355" "354" "352" "351" "349" "345" "342" "340" "339" "336" "333" "332" "331" "330" "328" "321" "320" "319" "316" "312" "310" "307" "300" "299" "297" "296" "295" "294" "292" "285" "282" "281" "279" "276" "272" "271" "269" "268" "266" "265" "263" "261" "260" "259" "257" "255" "253" "250" "247" "242" "240" "238" "237" "236" "234" "230" "229" "228" "227" "226" "224" "223" "222" "220" "217" "214" "209" "208" "205" "202" "201" "199" "198" "196" "194" "193" "190" "189" "188" "187" "183" "180" "179" "174" "172" "170" "169" "168" "167" "166" "165" "164" "161" "159" "155" "150" "148" "144" "141" "137" "134" "132" "131" "130" "129" "125" "124" "122" "121" "120" "118" "114" "113" "110" "106" "105" "104" "100" "96" "95" "94" "93" "92" "91" "90" "89" "88" "83" "79" "75" "73" "72" "69" "68" "66" "60" "57" "56" "54" "53" "51" "50" "49" "48" "39" "33" "31" "27" "26" "23" "21" "19" "5" "3" "2" 

Redescription R72 Rules: 

Dist: 0 0 0 120 13
W1R: ADAS13 >= 14.33 <= 49.33 AND CDJUDGE >= 0.0 <= 0.5 AND CDMEMORY >= 0.5 <= 2.0 
W2R: EGF >= 0.36173 <= 3.04139 AND P >= -2.13668 <= -0.85387 AND SPARE_AD >= 0.607866 <= 2.12783 AND Fusiform >= 12132.0 <= 21062.0 
JS: 0.34102564102564104
p-value :2.1171953079601735E-13
Support intersection: 133
Support union: 390

Covered examples (intersection): 
"814" "812" "807" "800" "797" "794" "775" "774" "767" "761" "759" "758" "751" "748" "747" "746" "740" "738" "737" "734" "731" "726" "713" "710" "706" "704" "698" "692" "687" "655" "650" "647" "646" "638" "622" "606" "601" "599" "598" "594" "588" "586" "584" "577" "574" "572" "561" "558" "543" "542" "540" "539" "537" "532" "530" "525" "519" "517" "516" "511" "503" "492" "484" "471" "469" "447" "446" "417" "415" "407" "402" "397" "384" "373" "370" "361" "358" "357" "355" "351" "345" "340" "332" "331" "330" "319" "314" "297" "295" "294" "292" "271" "268" "266" "262" "261" "259" "257" "249" "242" "240" "236" "229" "223" "222" "209" "202" "199" "196" "193" "188" "161" "155" "154" "150" "148" "147" "145" "137" "125" "113" "110" "100" "93" "86" "56" "53" "51" "49" "48" "36" "27" "5" 
Union elements: 
"819" "817" "816" "815" "814" "812" "811" "809" "807" "805" "800" "799" "797" "796" "794" "793" "791" "789" "788" "787" "782" "780" "777" "776" "775" "774" "772" "770" "768" "767" "766" "765" "763" "761" "759" "758" "757" "751" "750" "749" "748" "747" "746" "744" "740" "738" "737" "734" "731" "727" "726" "725" "723" "720" "718" "713" "712" "710" "709" "706" "704" "700" "698" "697" "696" "694" "692" "690" "688" "687" "682" "674" "668" "667" "666" "665" "661" "659" "658" "656" "655" "651" "650" "648" "647" "646" "643" "642" "639" "638" "633" "632" "631" "630" "627" "623" "622" "620" "617" "615" "614" "613" "611" "610" "608" "606" "604" "602" "601" "599" "598" "595" "594" "593" "592" "588" "586" "585" "584" "583" "582" "579" "577" "574" "572" "571" "567" "566" "565" "562" "561" "558" "555" "554" "553" "548" "546" "544" "543" "542" "540" "539" "538" "537" "536" "534" "532" "530" "528" "527" "525" "524" "521" "519" "518" "517" "516" "515" "512" "511" "505" "503" "501" "499" "498" "496" "494" "492" "489" "486" "485" "484" "483" "482" "481" "480" "479" "474" "473" "472" "471" "470" "469" "467" "465" "463" "458" "453" "451" "448" "447" "446" "440" "435" "432" "429" "428" "424" "418" "417" "415" "413" "412" "411" "409" "407" "406" "404" "403" "402" "400" "399" "398" "397" "394" "393" "384" "383" "381" "380" "379" "377" "375" "373" "370" "368" "367" "365" "363" "361" "360" "358" "357" "355" "354" "352" "351" "349" "347" "345" "342" "340" "339" "336" "332" "331" "330" "328" "321" "319" "314" "312" "310" "307" "297" "296" "295" "294" "292" "282" "281" "279" "276" "275" "272" "271" "268" "266" "265" "262" "261" "260" "259" "257" "255" "253" "251" "250" "249" "247" "246" "242" "240" "238" "236" "234" "229" "228" "227" "226" "225" "224" "223" "222" "220" "217" "215" "214" "209" "208" "205" "202" "201" "199" "196" "194" "193" "192" "190" "189" "188" "187" "183" "180" "179" "175" "174" "172" "170" "169" "168" "165" "164" "163" "161" "159" "157" "155" "154" "150" "148" "147" "145" "144" "143" "141" "137" "134" "131" "130" "129" "125" "124" "120" "119" "118" "113" "110" "106" "105" "102" "100" "96" "95" "94" "93" "92" "91" "86" "85" "83" "78" "72" "69" "68" "67" "66" "60" "57" "56" "54" "53" "51" "50" "49" "48" "39" "36" "33" "31" "27" "26" "24" "23" "21" "19" "17" "16" "5" "3" 

Redescription R73 Rules: 

Dist: 0 0 0 135 4
W1R: MMSE >= 24.0 <= 28.0 AND CDRSB >= 0.5 <= 2.5 AND Q4SCORE >= 4.0 <= 10.0 AND CDMEMORY >= 0.5 <= 1.0 
W2R: HCC4 >= -0.26761 <= 0.9345 AND P >= -1.74473 <= -0.85387 AND SPARE_AD >= -0.164364 <= 2.330892 
JS: 0.39488636363636365
p-value :1.6653345369377348E-13
Support intersection: 139
Support union: 352

Covered examples (intersection): 
"809" "799" "796" "782" "774" "772" "767" "765" "763" "761" "760" "758" "751" "747" "738" "727" "723" "720" "713" "709" "701" "697" "694" "655" "653" "650" "648" "640" "639" "638" "632" "622" "617" "615" "612" "609" "606" "598" "595" "592" "588" "584" "577" "571" "561" "553" "548" "547" "542" "538" "537" "534" "530" "525" "519" "512" "511" "503" "499" "496" "495" "494" "493" "492" "484" "483" "463" "432" "429" "417" "415" "412" "407" "402" "397" "384" "383" "378" "373" "370" "358" "355" "352" "345" "342" "339" "332" "328" "321" "319" "307" "297" "296" "292" "279" "276" "268" "266" "261" "260" "253" "250" "242" "240" "236" "230" "229" "228" "227" "223" "222" "217" "201" "196" "193" "190" "189" "188" "183" "174" "166" "161" "148" "144" "137" "125" "122" "120" "118" "110" "105" "100" "72" "66" "51" "39" "31" "23" "5" 
Union elements: 
"817" "816" "815" "812" "811" "810" "809" "808" "807" "805" "803" "800" "799" "797" "796" "795" "794" "793" "791" "784" "782" "781" "778" "774" "772" "770" "767" "765" "764" "763" "761" "760" "759" "758" "756" "754" "751" "749" "748" "747" "740" "738" "737" "735" "734" "731" "729" "727" "723" "720" "713" "709" "706" "704" "702" "701" "700" "698" "697" "694" "687" "682" "674" "673" "670" "665" "659" "658" "655" "653" "652" "650" "648" "647" "646" "643" "642" "641" "640" "639" "638" "637" "634" "633" "632" "631" "627" "623" "622" "617" "615" "614" "613" "612" "611" "609" "608" "606" "600" "599" "598" "597" "595" "594" "592" "589" "588" "585" "584" "577" "574" "572" "571" "565" "564" "562" "561" "558" "555" "554" "553" "548" "547" "546" "543" "542" "540" "539" "538" "537" "534" "532" "530" "528" "527" "525" "524" "521" "519" "518" "517" "516" "512" "511" "507" "503" "499" "498" "496" "495" "494" "493" "492" "491" "486" "484" "483" "481" "480" "474" "473" "472" "471" "470" "469" "468" "465" "463" "454" "447" "446" "442" "440" "432" "429" "423" "418" "417" "415" "413" "412" "411" "409" "407" "404" "403" "402" "400" "399" "397" "384" "383" "381" "380" "379" "378" "377" "375" "373" "370" "367" "365" "364" "363" "361" "360" "358" "357" "355" "354" "352" "351" "349" "345" "342" "340" "339" "336" "333" "332" "331" "330" "328" "321" "320" "319" "316" "312" "310" "307" "300" "297" "296" "295" "294" "292" "285" "281" "279" "276" "275" "272" "271" "268" "266" "265" "261" "260" "259" "257" "255" "253" "250" "249" "247" "242" "240" "237" "236" "234" "230" "229" "228" "227" "226" "224" "223" "222" "218" "217" "214" "209" "205" "202" "201" "199" "198" "196" "194" "193" "192" "190" "189" "188" "187" "183" "180" "179" "174" "172" "169" "168" "167" "166" "165" "161" "159" "155" "150" "148" "145" "144" "143" "137" "134" "132" "131" "130" "129" "125" "124" "122" "120" "118" "113" "110" "106" "105" "104" "102" "101" "100" "96" "95" "94" "93" "90" "89" "88" "83" "79" "75" "72" "69" "68" "67" "66" "54" "53" "51" "49" "48" "39" "33" "31" "27" "26" "23" "21" "5" "3" "2" 

Redescription R74 Rules: 

Dist: 0 0 0 162 7
W1R: RAVLTPercForgetting >= 60.0 <= 100.0 AND MMSE >= 24.0 <= 30.0 AND CDRSB >= 0.5 <= 3.0 AND NXSENSOR >= 1.0 <= 1.0 AND Q8SCORE >= 3.0 <= 12.0 
W2R: P >= -2.13668 <= -0.85387 AND SPARE_AD >= -0.834909 <= 2.791977 
JS: 0.37389380530973454
p-value :1.9434120979155978E-11
Support intersection: 169
Support union: 452

Covered examples (intersection): 
"817" "814" "812" "810" "809" "808" "806" "799" "797" "794" "782" "775" "772" "770" "767" "766" "765" "763" "761" "759" "751" "749" "734" "723" "713" "712" "709" "706" "704" "694" "682" "674" "673" "668" "659" "650" "648" "647" "646" "639" "633" "632" "623" "615" "611" "606" "604" "601" "599" "593" "588" "584" "574" "571" "561" "555" "553" "546" "543" "542" "540" "539" "538" "537" "534" "532" "530" "525" "524" "521" "518" "517" "515" "511" "505" "503" "499" "496" "495" "494" "493" "492" "485" "484" "471" "451" "432" "429" "412" "407" "403" "397" "394" "384" "383" "381" "375" "373" "363" "360" "355" "351" "340" "339" "330" "321" "319" "307" "295" "294" "290" "276" "271" "268" "266" "263" "260" "250" "240" "237" "236" "235" "234" "227" "223" "222" "220" "218" "209" "208" "202" "201" "196" "193" "190" "189" "188" "187" "183" "179" "174" "155" "150" "148" "147" "144" "137" "131" "130" "129" "125" "118" "110" "100" "96" "91" "85" "75" "72" "67" "56" "54" "49" "36" "26" "23" "19" "17" "5" 
Union elements: 
"817" "816" "815" "814" "812" "811" "810" "809" "808" "807" "806" "805" "804" "803" "800" "799" "797" "796" "795" "794" "793" "791" "789" "788" "785" "784" "782" "781" "780" "778" "777" "776" "775" "774" "773" "772" "771" "770" "767" "766" "765" "764" "763" "761" "760" "759" "758" "754" "752" "751" "749" "748" "747" "746" "740" "738" "737" "735" "734" "732" "731" "730" "729" "727" "726" "725" "723" "720" "718" "713" "712" "710" "709" "706" "704" "703" "701" "700" "698" "697" "696" "695" "694" "692" "691" "687" "683" "682" "675" "674" "673" "670" "669" "668" "667" "665" "664" "663" "659" "658" "656" "655" "653" "652" "650" "648" "647" "646" "644" "643" "642" "641" "640" "639" "638" "637" "634" "633" "632" "631" "630" "627" "624" "623" "622" "617" "615" "614" "612" "611" "610" "609" "608" "606" "604" "601" "599" "598" "597" "595" "594" "593" "592" "589" "588" "587" "586" "585" "584" "583" "579" "577" "574" "572" "571" "567" "566" "565" "564" "562" "561" "558" "555" "554" "553" "548" "547" "546" "543" "542" "540" "539" "538" "537" "534" "532" "530" "528" "527" "525" "524" "522" "521" "519" "518" "517" "516" "515" "514" "512" "511" "507" "505" "503" "499" "498" "496" "495" "494" "493" "492" "491" "489" "486" "485" "484" "483" "480" "474" "473" "472" "471" "470" "469" "468" "467" "465" "463" "455" "454" "451" "447" "446" "442" "440" "433" "432" "429" "428" "423" "418" "417" "415" "413" "412" "411" "409" "407" "404" "403" "402" "400" "399" "398" "397" "395" "394" "386" "384" "383" "381" "380" "379" "378" "377" "375" "373" "370" "367" "365" "364" "363" "361" "360" "359" "358" "357" "355" "354" "352" "351" "349" "348" "345" "342" "340" "339" "338" "336" "333" "332" "331" "330" "328" "325" "321" "320" "319" "316" "314" "312" "310" "307" "300" "297" "296" "295" "294" "292" "290" "285" "281" "279" "277" "276" "275" "272" "271" "269" "268" "266" "265" "264" "263" "262" "261" "260" "259" "257" "255" "253" "250" "249" "247" "246" "245" "242" "240" "237" "236" "235" "234" "230" "229" "228" "227" "226" "224" "223" "222" "220" "218" "217" "216" "214" "209" "208" "205" "204" "202" "201" "199" "198" "196" "194" "193" "192" "190" "189" "188" "187" "185" "183" "180" "179" "174" "172" "169" "168" "167" "166" "164" "163" "162" "161" "157" "155" "154" "150" "148" "147" "145" "144" "143" "141" "137" "134" "132" "131" "130" "129" "125" "122" "121" "120" "119" "118" "113" "110" "108" "106" "105" "104" "101" "100" "96" "95" "94" "93" "92" "91" "90" "89" "88" "86" "85" "79" "78" "75" "73" "72" "69" "67" "66" "62" "61" "56" "55" "54" "53" "51" "49" "48" "39" "36" "33" "31" "30" "27" "26" "24" "23" "22" "21" "19" "17" "16" "9" "8" "5" "3" "2" 

Redescription R75 Rules: 

Dist: 0 0 0 133 4
W1R: ADAS13 >= 13.0 <= 36.67 AND CDRSB >= 0.5 <= 3.0 AND CDMEMORY >= 0.5 <= 1.0 
W2R: P >= -2.13668 <= -0.95861 AND CNTF >= 1.54407 <= 3.47567 AND SPARE_AD >= -0.2015 <= 2.401697 AND FSH >= -0.50864 <= 1.8451 AND Entorhinal >= 2585.0 <= 4949.0 
JS: 0.3692722371967655
p-value :5.440092820663267E-15
Support intersection: 137
Support union: 371

Covered examples (intersection): 
"814" "812" "811" "807" "800" "797" "789" "782" "781" "780" "775" "774" "770" "767" "763" "761" "759" "758" "751" "748" "740" "734" "727" "723" "720" "713" "709" "704" "674" "673" "655" "653" "650" "647" "643" "639" "638" "632" "622" "615" "614" "609" "601" "599" "593" "588" "577" "574" "561" "558" "546" "543" "537" "534" "530" "527" "525" "516" "515" "512" "496" "493" "489" "484" "480" "473" "471" "463" "446" "429" "415" "413" "411" "403" "400" "397" "383" "373" "370" "363" "358" "357" "352" "351" "345" "321" "319" "316" "300" "297" "296" "295" "294" "281" "279" "271" "268" "261" "259" "250" "249" "242" "229" "228" "223" "222" "220" "217" "201" "196" "193" "189" "183" "180" "179" "174" "155" "150" "148" "145" "129" "125" "122" "118" "110" "92" "91" "85" "75" "72" "66" "51" "39" "36" "31" "27" "3" 
Union elements: 
"819" "817" "816" "815" "814" "813" "812" "811" "809" "808" "807" "806" "803" "800" "799" "797" "796" "794" "791" "789" "787" "782" "781" "780" "778" "777" "775" "774" "772" "770" "767" "766" "765" "764" "763" "761" "760" "759" "758" "756" "751" "749" "748" "747" "740" "738" "735" "734" "730" "727" "723" "720" "713" "712" "710" "709" "706" "704" "702" "700" "697" "694" "692" "688" "687" "682" "674" "673" "668" "667" "666" "661" "659" "658" "656" "655" "653" "650" "648" "647" "646" "643" "642" "639" "638" "633" "632" "631" "630" "627" "623" "622" "620" "617" "615" "614" "613" "611" "610" "609" "608" "606" "604" "601" "600" "599" "598" "595" "593" "592" "589" "588" "586" "584" "583" "582" "579" "577" "574" "572" "571" "566" "565" "562" "561" "558" "555" "553" "548" "546" "543" "542" "540" "539" "538" "537" "534" "532" "530" "528" "527" "525" "524" "521" "519" "518" "517" "516" "515" "512" "511" "505" "503" "499" "496" "495" "494" "493" "492" "491" "489" "486" "485" "484" "483" "481" "480" "474" "473" "472" "471" "468" "467" "463" "454" "451" "447" "446" "442" "432" "430" "429" "428" "424" "423" "418" "417" "415" "414" "413" "412" "411" "407" "404" "403" "402" "400" "399" "398" "397" "394" "393" "384" "383" "381" "380" "379" "378" "377" "375" "373" "370" "365" "364" "363" "360" "358" "357" "355" "352" "351" "348" "345" "342" "340" "339" "332" "331" "330" "328" "321" "320" "319" "316" "312" "307" "300" "299" "297" "296" "295" "294" "292" "282" "281" "279" "276" "275" "271" "269" "268" "266" "263" "262" "261" "260" "259" "253" "250" "249" "247" "242" "240" "238" "237" "236" "234" "230" "229" "228" "227" "224" "223" "222" "220" "218" "217" "216" "209" "208" "202" "201" "196" "194" "193" "192" "190" "189" "188" "187" "183" "180" "179" "174" "172" "170" "169" "168" "167" "165" "164" "163" "161" "159" "157" "155" "150" "148" "147" "145" "144" "143" "141" "137" "134" "131" "130" "129" "125" "124" "122" "121" "120" "119" "118" "114" "113" "110" "106" "105" "102" "101" "100" "96" "95" "93" "92" "91" "89" "85" "83" "78" "75" "73" "72" "69" "68" "67" "66" "60" "57" "56" "54" "53" "51" "50" "49" "39" "36" "33" "31" "27" "26" "24" "23" "21" "19" "17" "16" "5" "3" 

Redescription R76 Rules: 

Dist: 0 0 0 89 33
W1R: Q8SCORE >= 5.0 <= 12.0 AND CDMEMORY >= 0.5 <= 2.0 
W2R: P >= -2.11351 <= -0.85387 AND SPARE_AD >= 0.950821 <= 2.791977 AND ANGTNSNG >= 0.14613 <= 3.04922 AND CA199 >= -0.14267 <= 1.72428 
JS: 0.32105263157894737
p-value :8.014723329452522E-10
Support intersection: 122
Support union: 380

Covered examples (intersection): 
"812" "807" "805" "799" "795" "794" "793" "788" "785" "784" "771" "759" "754" "751" "749" "748" "747" "746" "740" "738" "737" "726" "713" "706" "698" "655" "646" "611" "608" "601" "598" "594" "584" "574" "567" "561" "558" "542" "540" "538" "537" "532" "530" "524" "519" "517" "503" "495" "492" "486" "485" "484" "469" "468" "465" "446" "433" "432" "423" "412" "395" "394" "384" "367" "365" "361" "358" "354" "351" "340" "331" "330" "319" "312" "310" "307" "294" "272" "268" "265" "262" "261" "240" "237" "236" "224" "223" "214" "205" "202" "199" "190" "185" "163" "155" "154" "148" "145" "137" "122" "120" "105" "104" "100" "96" "86" "66" "62" "56" "54" "53" "51" "49" "48" "30" "27" "26" "23" "19" "16" "5" "2" 
Union elements: 
"819" "818" "817" "814" "812" "807" "805" "803" "800" "799" "798" "797" "796" "795" "794" "793" "792" "791" "790" "788" "786" "785" "784" "783" "782" "781" "779" "777" "776" "775" "773" "772" "771" "767" "766" "765" "763" "762" "761" "759" "757" "756" "754" "751" "750" "749" "748" "747" "746" "745" "744" "741" "740" "739" "738" "737" "731" "729" "726" "725" "722" "720" "719" "713" "709" "706" "704" "701" "700" "698" "697" "696" "694" "692" "690" "688" "687" "684" "678" "674" "672" "671" "668" "665" "664" "662" "661" "660" "659" "655" "654" "652" "651" "650" "648" "647" "646" "643" "642" "640" "639" "633" "631" "627" "626" "620" "619" "618" "616" "615" "611" "610" "608" "606" "602" "601" "599" "598" "597" "596" "594" "593" "591" "588" "586" "584" "582" "577" "574" "572" "569" "567" "566" "565" "563" "562" "561" "558" "556" "555" "548" "544" "543" "542" "540" "539" "538" "537" "536" "532" "531" "530" "528" "527" "525" "524" "520" "519" "518" "517" "516" "515" "506" "505" "503" "501" "499" "498" "496" "495" "494" "492" "486" "485" "484" "482" "480" "479" "477" "474" "473" "472" "471" "470" "469" "468" "467" "466" "465" "461" "458" "456" "452" "450" "448" "447" "446" "440" "436" "435" "434" "433" "432" "428" "426" "424" "423" "419" "414" "412" "410" "407" "406" "403" "402" "401" "398" "397" "395" "394" "393" "389" "386" "384" "383" "381" "375" "374" "373" "367" "365" "363" "361" "360" "359" "358" "354" "352" "351" "349" "345" "341" "340" "339" "336" "333" "332" "331" "330" "329" "323" "321" "319" "314" "313" "312" "310" "307" "300" "297" "295" "294" "292" "287" "285" "282" "279" "276" "275" "272" "271" "268" "266" "265" "262" "261" "260" "257" "246" "242" "240" "238" "237" "236" "234" "232" "229" "225" "224" "223" "220" "217" "214" "208" "205" "202" "199" "196" "195" "193" "192" "190" "188" "185" "183" "180" "179" "175" "174" "172" "170" "169" "168" "163" "161" "159" "155" "154" "150" "148" "147" "145" "144" "143" "138" "137" "133" "129" "124" "122" "121" "120" "119" "115" "113" "110" "106" "105" "104" "100" "96" "94" "93" "91" "86" "85" "83" "78" "74" "72" "69" "67" "66" "62" "61" "57" "56" "54" "53" "51" "50" "49" "48" "39" "36" "33" "32" "31" "30" "27" "26" "23" "21" "19" "17" "16" "6" "5" "3" "2" 

Redescription R77 Rules: 

Dist: 0 0 0 175 21
W1R: NXPLANTA >= 1.0 <= 1.0 AND CDJUDGE >= 0.0 <= 0.5 AND CDMEMORY >= 0.5 <= 2.0 
W2R: EGF >= 0.36173 <= 3.04139 AND P >= -2.13668 <= -0.85387 AND SPARE_AD >= 0.607866 <= 2.12783 
JS: 0.40329218106995884
p-value :3.0930036309939624E-11
Support intersection: 196
Support union: 486

Covered examples (intersection): 
"814" "812" "807" "800" "799" "797" "796" "794" "793" "791" "788" "784" "775" "774" "767" "761" "759" "758" "751" "749" "748" "747" "746" "740" "738" "737" "734" "731" "729" "726" "713" "710" "706" "704" "701" "698" "697" "696" "694" "692" "687" "670" "655" "650" "647" "646" "642" "638" "623" "622" "611" "608" "606" "601" "599" "598" "597" "594" "588" "586" "585" "584" "577" "574" "572" "567" "561" "558" "554" "548" "543" "542" "540" "539" "538" "537" "532" "530" "528" "525" "524" "519" "518" "517" "516" "511" "503" "499" "498" "492" "486" "485" "484" "471" "469" "465" "447" "446" "440" "432" "417" "415" "412" "409" "407" "402" "397" "394" "384" "377" "373" "370" "361" "358" "357" "355" "352" "351" "349" "345" "340" "332" "331" "330" "328" "319" "314" "307" "297" "295" "294" "292" "279" "276" "271" "268" "266" "265" "262" "261" "259" "257" "253" "249" "246" "242" "240" "236" "224" "223" "222" "214" "209" "205" "202" "199" "196" "193" "190" "188" "169" "161" "155" "154" "150" "148" "147" "145" "144" "137" "131" "125" "120" "119" "113" "110" "105" "100" "96" "93" "86" "67" "66" "56" "54" "53" "51" "49" "48" "36" "26" "24" "23" "19" "17" "5" 
Union elements: 
"820" "819" "817" "816" "815" "814" "813" "812" "811" "810" "809" "808" "807" "806" "805" "804" "802" "800" "799" "797" "796" "795" "794" "793" "791" "789" "788" "787" "785" "784" "782" "780" "778" "777" "776" "775" "774" "772" "770" "768" "767" "766" "765" "763" "762" "761" "760" "759" "758" "757" "754" "752" "751" "750" "749" "748" "747" "746" "744" "740" "738" "737" "735" "734" "732" "731" "730" "729" "727" "726" "725" "723" "720" "718" "713" "712" "711" "710" "709" "706" "704" "703" "702" "701" "700" "698" "697" "696" "695" "694" "692" "691" "690" "688" "687" "682" "675" "674" "673" "670" "669" "668" "667" "666" "665" "664" "663" "661" "659" "658" "656" "655" "653" "651" "650" "648" "647" "646" "644" "643" "642" "641" "639" "638" "637" "634" "633" "632" "631" "630" "627" "624" "623" "622" "620" "617" "615" "614" "613" "612" "611" "610" "608" "606" "604" "602" "601" "599" "598" "597" "595" "594" "593" "592" "589" "588" "587" "586" "585" "584" "583" "582" "579" "577" "574" "572" "571" "567" "566" "565" "564" "562" "561" "558" "555" "554" "553" "548" "547" "546" "545" "544" "543" "542" "540" "539" "538" "537" "536" "534" "532" "530" "528" "527" "525" "524" "522" "521" "519" "518" "517" "516" "515" "514" "512" "511" "507" "505" "503" "501" "499" "498" "496" "495" "494" "493" "492" "491" "489" "486" "485" "484" "483" "482" "481" "480" "479" "474" "473" "472" "471" "470" "469" "468" "467" "465" "463" "458" "455" "454" "453" "451" "448" "447" "446" "442" "441" "440" "435" "432" "429" "428" "427" "424" "418" "417" "415" "413" "412" "411" "409" "407" "406" "404" "403" "402" "400" "399" "398" "397" "395" "394" "393" "386" "384" "383" "381" "380" "379" "378" "377" "375" "373" "370" "368" "367" "365" "363" "361" "360" "359" "358" "357" "355" "354" "352" "351" "349" "348" "347" "345" "342" "340" "339" "338" "336" "333" "332" "331" "330" "328" "325" "321" "320" "319" "316" "314" "312" "310" "307" "306" "297" "296" "295" "294" "292" "290" "282" "281" "279" "277" "276" "275" "271" "269" "268" "266" "265" "263" "262" "261" "260" "259" "258" "257" "255" "253" "251" "250" "249" "247" "246" "245" "242" "240" "238" "236" "235" "234" "230" "229" "228" "227" "226" "225" "224" "223" "222" "220" "218" "217" "216" "215" "214" "209" "208" "205" "204" "202" "201" "199" "196" "194" "193" "192" "190" "189" "188" "187" "183" "180" "179" "175" "174" "172" "170" "169" "168" "167" "166" "165" "164" "163" "162" "161" "159" "158" "157" "155" "154" "150" "148" "147" "145" "144" "143" "141" "137" "136" "134" "132" "131" "130" "129" "126" "125" "124" "122" "120" "119" "118" "113" "112" "110" "106" "105" "102" "101" "100" "98" "96" "95" "94" "93" "92" "91" "89" "88" "86" "85" "83" "79" "78" "76" "72" "71" "69" "68" "67" "66" "62" "61" "60" "57" "56" "54" "53" "51" "50" "49" "48" "39" "36" "33" "31" "30" "27" "26" "24" "23" "21" "19" "17" "16" "5" "3" 

Redescription R78 Rules: 

Dist: 0 0 0 127 3
W1R: RAVLTForgetting >= -2.0 <= 7.0 AND ADAS13 >= 13.0 <= 36.67 AND CDRSB >= 0.5 <= 3.0 AND CDMEMORY >= 0.5 <= 1.0 
W2R: P >= -2.13668 <= -0.95861 AND CNTF >= 1.54407 <= 3.47567 AND SPARE_AD >= -0.2015 <= 2.401697 AND Entorhinal >= 2585.0 <= 4949.0 
JS: 0.3672316384180791
p-value :4.296563105299356E-14
Support intersection: 130
Support union: 354

Covered examples (intersection): 
"814" "811" "807" "800" "789" "782" "781" "780" "775" "774" "770" "767" "763" "761" "759" "758" "751" "748" "740" "734" "727" "723" "720" "713" "709" "704" "673" "655" "653" "650" "647" "643" "639" "638" "632" "622" "615" "614" "609" "599" "593" "588" "577" "574" "561" "558" "546" "543" "537" "534" "530" "527" "525" "516" "515" "512" "496" "493" "489" "484" "480" "473" "471" "463" "429" "415" "413" "411" "403" "400" "397" "383" "381" "373" "370" "363" "358" "357" "352" "351" "345" "321" "319" "316" "300" "297" "296" "295" "294" "281" "279" "271" "268" "266" "261" "259" "250" "242" "240" "229" "223" "222" "220" "217" "201" "196" "193" "189" "183" "180" "179" "174" "155" "148" "145" "129" "125" "122" "118" "110" "92" "91" "75" "72" "66" "51" "39" "31" "27" "3" 
Union elements: 
"819" "817" "816" "815" "814" "812" "811" "809" "808" "807" "806" "803" "800" "799" "797" "796" "794" "791" "789" "787" "782" "781" "780" "778" "777" "775" "774" "772" "770" "767" "766" "765" "764" "763" "761" "760" "759" "758" "756" "751" "749" "748" "747" "740" "738" "735" "734" "730" "727" "723" "720" "713" "712" "710" "709" "704" "702" "700" "697" "694" "692" "688" "687" "682" "674" "673" "668" "667" "666" "661" "659" "658" "656" "655" "653" "650" "648" "647" "643" "639" "638" "633" "632" "631" "630" "627" "623" "622" "617" "615" "614" "613" "610" "609" "608" "606" "601" "600" "599" "598" "595" "593" "592" "589" "588" "586" "584" "583" "582" "579" "577" "574" "572" "571" "566" "565" "562" "561" "558" "555" "553" "548" "546" "543" "542" "540" "539" "538" "537" "534" "532" "530" "528" "527" "525" "524" "521" "519" "518" "517" "516" "515" "512" "511" "507" "503" "499" "496" "495" "494" "493" "492" "491" "489" "486" "485" "484" "483" "481" "480" "474" "473" "472" "471" "468" "467" "463" "455" "454" "451" "447" "446" "442" "432" "429" "428" "424" "423" "417" "415" "414" "413" "412" "411" "407" "404" "403" "402" "400" "399" "398" "397" "394" "393" "384" "383" "381" "380" "379" "378" "377" "375" "373" "370" "365" "364" "363" "360" "358" "357" "355" "352" "351" "348" "345" "342" "340" "339" "331" "330" "328" "321" "320" "319" "316" "312" "307" "300" "299" "297" "296" "295" "294" "292" "282" "281" "279" "276" "271" "269" "268" "266" "263" "261" "260" "259" "253" "250" "249" "247" "242" "240" "238" "237" "236" "234" "230" "229" "228" "227" "226" "224" "223" "222" "220" "218" "217" "216" "209" "208" "201" "196" "194" "193" "192" "190" "189" "188" "187" "183" "180" "179" "174" "172" "170" "169" "168" "167" "165" "164" "163" "161" "159" "155" "150" "148" "145" "141" "134" "131" "130" "129" "125" "124" "122" "121" "120" "119" "118" "114" "113" "110" "106" "105" "101" "100" "96" "95" "93" "92" "91" "90" "89" "85" "83" "75" "73" "72" "69" "68" "67" "66" "60" "57" "56" "54" "53" "51" "50" "49" "39" "36" "33" "31" "27" "26" "24" "23" "21" "19" "16" "8" "5" "3" 

Redescription R79 Rules: 

Dist: 0 0 0 167 22
W1R: COT4TOTL >= 0.0 <= 5.0 AND RAVLTForgetting >= -2.0 <= 9.0 AND MMSE >= 24.0 <= 28.0 AND BCENERGY >= 0.0 <= 0.0 AND CDMEMORY >= 0.5 <= 2.0 AND CONMCXLA >= 12.0 <= 40.0 
W2R: P >= -2.13668 <= -0.85387 AND SPARE_AD >= -0.834909 <= 2.791977 
JS: 0.4012738853503185
p-value :2.82173617804915E-10
Support intersection: 189
Support union: 471

Covered examples (intersection): 
"811" "809" "803" "800" "799" "797" "793" "791" "788" "774" "772" "770" "767" "764" "763" "758" "754" "751" "749" "748" "746" "734" "731" "727" "726" "723" "720" "718" "713" "709" "706" "704" "697" "694" "687" "682" "673" "670" "653" "652" "650" "648" "646" "643" "639" "638" "633" "632" "623" "622" "617" "615" "612" "606" "604" "599" "598" "595" "592" "588" "587" "584" "577" "574" "567" "564" "561" "558" "553" "548" "546" "542" "539" "538" "537" "532" "525" "524" "521" "519" "517" "515" "512" "511" "503" "499" "498" "496" "495" "494" "493" "492" "484" "483" "480" "473" "471" "470" "463" "442" "433" "423" "418" "417" "413" "412" "402" "399" "397" "395" "394" "384" "383" "381" "380" "375" "373" "370" "363" "361" "358" "355" "352" "351" "345" "342" "340" "336" "331" "328" "319" "307" "295" "294" "292" "285" "281" "266" "265" "261" "260" "255" "253" "250" "249" "242" "240" "237" "236" "228" "227" "226" "223" "218" "217" "205" "201" "199" "196" "190" "189" "188" "187" "185" "174" "169" "163" "155" "148" "145" "137" "131" "125" "122" "120" "118" "113" "110" "100" "96" "91" "51" "49" "48" "39" "31" "23" "5" "3" 
Union elements: 
"817" "816" "815" "814" "812" "811" "810" "809" "808" "807" "806" "805" "804" "803" "800" "799" "797" "796" "795" "794" "793" "792" "791" "789" "788" "785" "784" "782" "781" "780" "778" "777" "776" "775" "774" "773" "772" "771" "770" "769" "768" "767" "766" "765" "764" "763" "761" "760" "759" "758" "756" "754" "752" "751" "750" "749" "748" "747" "746" "745" "741" "740" "738" "737" "735" "734" "732" "731" "730" "729" "727" "726" "725" "723" "720" "718" "713" "712" "710" "709" "706" "704" "703" "701" "700" "698" "697" "696" "695" "694" "692" "691" "690" "687" "684" "683" "682" "675" "674" "673" "670" "669" "668" "665" "664" "663" "659" "656" "655" "653" "652" "651" "650" "648" "647" "646" "644" "643" "642" "641" "640" "639" "638" "637" "634" "633" "632" "630" "626" "624" "623" "622" "617" "615" "614" "612" "611" "609" "608" "606" "605" "604" "601" "600" "599" "598" "597" "595" "594" "593" "592" "591" "589" "588" "587" "586" "585" "584" "583" "579" "577" "574" "572" "571" "568" "567" "566" "565" "564" "562" "561" "558" "555" "554" "553" "548" "547" "546" "543" "542" "540" "539" "538" "537" "534" "532" "531" "530" "528" "527" "525" "524" "522" "521" "519" "518" "517" "516" "515" "514" "512" "511" "507" "505" "503" "499" "498" "496" "495" "494" "493" "492" "491" "489" "486" "485" "484" "483" "481" "480" "474" "473" "471" "470" "469" "468" "465" "463" "455" "454" "453" "452" "451" "450" "447" "446" "442" "440" "436" "433" "432" "429" "428" "423" "418" "417" "415" "413" "412" "411" "409" "407" "406" "404" "403" "402" "400" "399" "398" "397" "395" "394" "389" "386" "384" "383" "381" "380" "379" "378" "377" "375" "373" "370" "368" "367" "365" "364" "363" "361" "360" "359" "358" "357" "355" "354" "352" "351" "349" "348" "345" "342" "340" "339" "338" "336" "333" "332" "331" "330" "328" "325" "321" "320" "319" "317" "316" "314" "312" "310" "307" "300" "297" "296" "295" "294" "292" "290" "285" "281" "279" "277" "276" "275" "272" "271" "269" "268" "266" "265" "264" "263" "262" "261" "260" "259" "257" "255" "253" "251" "250" "249" "247" "246" "245" "242" "240" "237" "236" "235" "234" "230" "229" "228" "227" "226" "224" "223" "222" "220" "218" "217" "216" "215" "214" "213" "209" "208" "205" "204" "202" "201" "199" "198" "196" "194" "193" "190" "189" "188" "187" "185" "183" "180" "179" "174" "172" "169" "168" "167" "166" "165" "163" "162" "161" "159" "155" "154" "150" "148" "147" "145" "144" "141" "137" "134" "132" "131" "130" "129" "125" "122" "121" "120" "119" "118" "113" "110" "108" "106" "105" "104" "102" "101" "100" "96" "94" "93" "92" "91" "90" "89" "88" "86" "85" "83" "79" "78" "75" "72" "69" "68" "67" "66" "62" "61" "56" "55" "54" "53" "51" "49" "48" "39" "36" "31" "30" "27" "26" "24" "23" "22" "21" "19" "17" "16" "9" "8" "5" "3" "2" 

Redescription R80 Rules: 

Dist: 0 0 0 178 22
W1R: CDJUDGE >= 0.0 <= 0.5 AND CDMEMORY >= 0.5 <= 2.0 
W2R: EGF >= 0.36173 <= 3.04139 AND P >= -2.13668 <= -0.85387 AND SPARE_AD >= 0.607866 <= 2.12783 
JS: 0.4098360655737705
p-value :9.490519481403226E-12
Support intersection: 200
Support union: 488

Covered examples (intersection): 
"814" "812" "807" "800" "799" "797" "796" "794" "793" "791" "788" "784" "775" "774" "767" "761" "759" "758" "751" "749" "748" "747" "746" "740" "738" "737" "734" "731" "729" "726" "713" "710" "706" "704" "701" "698" "697" "696" "694" "692" "687" "670" "655" "650" "647" "646" "642" "638" "623" "622" "611" "608" "606" "601" "599" "598" "597" "594" "588" "586" "585" "584" "577" "574" "572" "567" "561" "558" "554" "548" "543" "542" "540" "539" "538" "537" "532" "530" "528" "525" "524" "519" "518" "517" "516" "511" "503" "499" "498" "492" "486" "485" "484" "471" "469" "465" "447" "446" "440" "432" "417" "415" "412" "409" "407" "402" "397" "394" "384" "377" "373" "370" "361" "358" "357" "355" "352" "351" "349" "345" "342" "340" "332" "331" "330" "328" "319" "314" "307" "297" "295" "294" "292" "279" "276" "271" "268" "266" "265" "262" "261" "259" "257" "253" "249" "246" "242" "240" "236" "229" "227" "224" "223" "222" "214" "209" "205" "202" "199" "196" "193" "190" "188" "169" "161" "155" "154" "150" "148" "147" "145" "144" "137" "131" "125" "120" "119" "113" "110" "105" "100" "96" "93" "86" "67" "66" "56" "54" "53" "51" "49" "48" "36" "27" "26" "24" "23" "19" "17" "5" 
Union elements: 
"820" "819" "817" "816" "815" "814" "813" "812" "811" "810" "809" "808" "807" "806" "805" "804" "802" "800" "799" "797" "796" "795" "794" "793" "791" "789" "788" "787" "785" "784" "782" "780" "778" "777" "776" "775" "774" "772" "770" "768" "767" "766" "765" "763" "762" "761" "760" "759" "758" "757" "754" "752" "751" "750" "749" "748" "747" "746" "744" "740" "738" "737" "735" "734" "732" "731" "730" "729" "727" "726" "725" "723" "720" "718" "713" "712" "711" "710" "709" "706" "704" "703" "702" "701" "700" "698" "697" "696" "695" "694" "692" "691" "690" "688" "687" "682" "675" "674" "673" "670" "669" "668" "667" "666" "665" "664" "663" "661" "659" "658" "656" "655" "653" "651" "650" "648" "647" "646" "644" "643" "642" "641" "640" "639" "638" "637" "634" "633" "632" "631" "630" "627" "624" "623" "622" "620" "617" "615" "614" "613" "612" "611" "610" "608" "606" "604" "602" "601" "599" "598" "597" "595" "594" "593" "592" "589" "588" "587" "586" "585" "584" "583" "582" "579" "577" "574" "572" "571" "567" "566" "565" "564" "562" "561" "558" "555" "554" "553" "548" "547" "546" "545" "544" "543" "542" "540" "539" "538" "537" "536" "534" "532" "530" "528" "527" "525" "524" "522" "521" "519" "518" "517" "516" "515" "514" "512" "511" "507" "505" "503" "501" "499" "498" "496" "495" "494" "493" "492" "491" "489" "486" "485" "484" "483" "482" "481" "480" "479" "474" "473" "472" "471" "470" "469" "468" "467" "465" "463" "458" "455" "454" "453" "451" "448" "447" "446" "442" "441" "440" "435" "432" "429" "428" "427" "424" "418" "417" "415" "413" "412" "411" "409" "407" "406" "404" "403" "402" "400" "399" "398" "397" "395" "394" "393" "386" "384" "383" "381" "380" "379" "378" "377" "375" "373" "370" "368" "367" "365" "363" "361" "360" "359" "358" "357" "355" "354" "352" "351" "349" "348" "347" "345" "342" "340" "339" "338" "336" "333" "332" "331" "330" "328" "325" "321" "320" "319" "316" "314" "312" "310" "307" "306" "297" "296" "295" "294" "292" "290" "282" "281" "279" "277" "276" "275" "272" "271" "269" "268" "266" "265" "263" "262" "261" "260" "259" "258" "257" "255" "253" "251" "250" "249" "247" "246" "245" "242" "240" "238" "236" "235" "234" "230" "229" "228" "227" "226" "225" "224" "223" "222" "220" "218" "217" "216" "215" "214" "209" "208" "205" "204" "202" "201" "199" "196" "194" "193" "192" "190" "189" "188" "187" "183" "180" "179" "175" "174" "172" "170" "169" "168" "167" "166" "165" "164" "163" "162" "161" "159" "158" "157" "155" "154" "150" "148" "147" "145" "144" "143" "141" "137" "136" "134" "132" "131" "130" "129" "126" "125" "124" "122" "120" "119" "118" "113" "112" "110" "106" "105" "102" "101" "100" "98" "96" "95" "94" "93" "92" "91" "89" "88" "86" "85" "83" "79" "78" "76" "72" "71" "69" "68" "67" "66" "62" "61" "60" "57" "56" "54" "53" "51" "50" "49" "48" "39" "36" "33" "31" "30" "27" "26" "24" "23" "21" "19" "17" "16" "5" "3" 

Redescription R81 Rules: 

Dist: 0 0 0 103 19
W1R: MMSE >= 24.0 <= 30.0 AND ADAS13 >= 17.67 <= 54.67 AND CDMEMORY >= 0.5 <= 2.0 
W2R: EPTHLDNA >= -0.33724 <= 1.04139 AND P >= -2.13668 <= -0.85387 AND SPARE_AD >= 0.598349 <= 2.791977 
JS: 0.33424657534246577
p-value :2.3937185567035613E-11
Support intersection: 122
Support union: 365

Covered examples (intersection): 
"807" "800" "799" "796" "795" "793" "791" "788" "776" "775" "774" "767" "761" "751" "748" "738" "737" "731" "726" "713" "710" "706" "694" "692" "655" "647" "646" "623" "611" "608" "606" "601" "599" "598" "588" "584" "577" "567" "561" "548" "543" "539" "537" "532" "530" "528" "524" "518" "517" "516" "511" "503" "498" "495" "492" "471" "469" "468" "447" "446" "433" "432" "423" "417" "415" "397" "394" "384" "367" "361" "358" "352" "351" "340" "336" "332" "330" "328" "319" "312" "307" "295" "294" "285" "271" "268" "266" "265" "259" "255" "249" "246" "240" "228" "223" "222" "209" "199" "193" "188" "161" "155" "154" "145" "137" "131" "125" "122" "120" "110" "100" "93" "75" "66" "54" "49" "48" "30" "27" "23" "19" "17" 
Union elements: 
"817" "815" "814" "812" "809" "807" "803" "800" "799" "798" "797" "796" "795" "794" "793" "792" "791" "789" "788" "785" "784" "782" "781" "777" "776" "775" "774" "773" "771" "770" "769" "767" "766" "765" "764" "763" "761" "759" "758" "756" "754" "751" "750" "749" "748" "747" "746" "745" "741" "740" "738" "737" "734" "731" "729" "726" "718" "713" "712" "710" "709" "706" "704" "701" "700" "697" "696" "694" "692" "690" "687" "684" "682" "668" "667" "665" "658" "655" "652" "651" "650" "648" "647" "646" "643" "642" "639" "638" "633" "631" "630" "627" "626" "623" "622" "617" "615" "614" "611" "610" "609" "608" "606" "605" "604" "601" "599" "598" "597" "596" "595" "594" "593" "591" "588" "586" "585" "584" "583" "577" "574" "568" "567" "566" "565" "561" "558" "555" "554" "548" "543" "542" "540" "539" "538" "537" "534" "532" "531" "530" "528" "527" "525" "524" "521" "519" "518" "517" "516" "515" "511" "505" "504" "503" "501" "499" "498" "496" "495" "494" "492" "485" "484" "483" "482" "481" "480" "474" "473" "472" "471" "470" "469" "468" "467" "465" "461" "452" "449" "447" "446" "436" "433" "432" "429" "428" "423" "417" "415" "409" "407" "406" "400" "399" "398" "397" "395" "394" "389" "384" "383" "381" "380" "379" "375" "368" "367" "365" "363" "361" "360" "359" "358" "357" "355" "354" "352" "351" "345" "342" "340" "339" "336" "333" "332" "331" "330" "329" "328" "321" "319" "317" "313" "312" "307" "300" "297" "296" "295" "294" "285" "281" "279" "276" "275" "272" "271" "268" "266" "265" "262" "261" "260" "259" "257" "255" "253" "251" "249" "246" "242" "240" "238" "237" "236" "234" "229" "228" "227" "224" "223" "222" "217" "214" "213" "209" "208" "205" "202" "201" "199" "196" "194" "193" "192" "190" "189" "188" "187" "185" "183" "180" "179" "174" "172" "169" "168" "165" "163" "161" "157" "155" "154" "150" "148" "145" "144" "137" "134" "131" "130" "129" "128" "125" "122" "121" "120" "119" "118" "114" "113" "110" "106" "105" "104" "102" "100" "96" "95" "93" "91" "90" "86" "79" "75" "73" "72" "69" "68" "66" "62" "61" "60" "56" "54" "53" "51" "50" "49" "48" "39" "36" "33" "31" "30" "27" "26" "24" "23" "19" "17" "16" "8" "5" "3" 

Redescription R82 Rules: 

Dist: 0 0 0 90 33
W1R: Q8SCORE >= 5.0 <= 12.0 AND CDMEMORY >= 0.5 <= 2.0 
W2R: P >= -2.11351 <= -0.85387 AND SPARE_AD >= 0.950821 <= 2.791977 AND CA199 >= -0.14267 <= 1.72428 
JS: 0.32114882506527415
p-value :1.5961911792317096E-9
Support intersection: 123
Support union: 383

Covered examples (intersection): 
"812" "807" "805" "799" "795" "794" "793" "788" "785" "784" "771" "759" "754" "751" "749" "748" "747" "746" "740" "738" "737" "726" "713" "706" "698" "655" "646" "611" "608" "601" "598" "594" "584" "574" "567" "561" "558" "542" "540" "538" "537" "532" "530" "524" "519" "517" "503" "495" "492" "486" "485" "484" "469" "468" "465" "446" "433" "432" "423" "412" "395" "394" "384" "367" "365" "361" "358" "354" "351" "340" "331" "330" "319" "312" "310" "307" "294" "272" "268" "265" "262" "261" "240" "237" "236" "224" "223" "214" "205" "202" "199" "190" "185" "163" "155" "154" "148" "145" "137" "122" "120" "105" "104" "100" "96" "86" "66" "62" "56" "54" "53" "51" "49" "48" "36" "30" "27" "26" "23" "19" "16" "5" "2" 
Union elements: 
"819" "818" "817" "814" "812" "807" "805" "803" "800" "799" "798" "797" "796" "795" "794" "793" "792" "791" "790" "788" "786" "785" "784" "783" "782" "781" "779" "777" "776" "775" "773" "772" "771" "767" "766" "765" "763" "762" "761" "759" "757" "756" "754" "751" "750" "749" "748" "747" "746" "745" "744" "741" "740" "739" "738" "737" "731" "729" "726" "725" "722" "720" "719" "713" "709" "706" "704" "701" "700" "698" "697" "696" "694" "692" "690" "688" "687" "684" "678" "674" "672" "671" "668" "665" "664" "662" "661" "660" "659" "655" "654" "652" "651" "650" "648" "647" "646" "643" "642" "640" "639" "638" "633" "631" "627" "626" "620" "619" "618" "616" "615" "611" "610" "608" "606" "602" "601" "599" "598" "597" "596" "594" "593" "591" "588" "586" "584" "582" "577" "574" "572" "569" "567" "566" "565" "563" "562" "561" "558" "556" "555" "548" "544" "543" "542" "540" "539" "538" "537" "536" "532" "531" "530" "528" "527" "525" "524" "520" "519" "518" "517" "516" "515" "506" "505" "503" "501" "499" "498" "496" "495" "494" "492" "486" "485" "484" "482" "480" "479" "477" "474" "473" "472" "471" "470" "469" "468" "467" "466" "465" "461" "458" "456" "452" "450" "448" "447" "446" "440" "436" "435" "434" "433" "432" "428" "426" "424" "423" "419" "414" "412" "410" "407" "406" "403" "402" "401" "398" "397" "395" "394" "393" "389" "386" "384" "383" "381" "375" "374" "373" "367" "365" "363" "361" "360" "359" "358" "354" "352" "351" "349" "345" "341" "340" "339" "336" "333" "332" "331" "330" "329" "323" "321" "319" "314" "313" "312" "310" "307" "300" "297" "295" "294" "292" "287" "285" "282" "279" "276" "275" "272" "271" "268" "266" "265" "262" "261" "260" "257" "249" "246" "242" "240" "238" "237" "236" "234" "232" "229" "225" "224" "223" "220" "217" "214" "208" "205" "202" "199" "196" "195" "193" "192" "190" "188" "185" "183" "180" "179" "175" "174" "172" "170" "169" "168" "163" "161" "159" "155" "154" "150" "148" "147" "145" "144" "143" "138" "137" "133" "131" "129" "124" "122" "121" "120" "119" "115" "113" "110" "106" "105" "104" "100" "96" "94" "93" "91" "86" "85" "83" "78" "74" "72" "69" "67" "66" "62" "61" "57" "56" "54" "53" "51" "50" "49" "48" "39" "36" "33" "32" "31" "30" "27" "26" "23" "21" "19" "17" "16" "6" "5" "3" "2" 

Redescription R83 Rules: 

Dist: 0 0 0 146 16
W1R: MMSE >= 24.0 <= 30.0 AND ADAS13 >= 17.67 <= 54.67 
W2R: P >= -2.13668 <= -0.85387 AND SPARE_AD >= -0.070838 <= 2.12783 AND Fusiform >= 12115.0 <= 22299.0 
JS: 0.3847980997624703
p-value :1.2701079077359623E-9
Support intersection: 162
Support union: 421

Covered examples (intersection): 
"814" "807" "803" "800" "797" "794" "789" "782" "781" "776" "775" "774" "770" "767" "764" "763" "761" "759" "751" "748" "746" "738" "737" "734" "731" "726" "718" "713" "710" "709" "706" "704" "692" "687" "655" "652" "650" "648" "647" "646" "643" "639" "622" "615" "614" "609" "606" "601" "599" "598" "588" "584" "577" "574" "561" "558" "555" "543" "542" "539" "537" "534" "532" "530" "527" "525" "519" "517" "516" "515" "511" "503" "496" "492" "484" "480" "473" "471" "470" "469" "447" "446" "429" "417" "415" "400" "397" "384" "383" "381" "367" "363" "361" "360" "358" "357" "351" "340" "336" "332" "331" "330" "321" "319" "312" "300" "295" "294" "285" "271" "268" "266" "262" "259" "255" "249" "242" "240" "236" "229" "228" "223" "222" "217" "209" "202" "201" "199" "196" "193" "189" "188" "183" "179" "174" "161" "155" "154" "148" "145" "137" "129" "125" "118" "113" "110" "100" "93" "91" "90" "72" "56" "51" "49" "48" "39" "36" "31" "27" "8" "5" "3" 
Union elements: 
"817" "815" "814" "812" "811" "810" "809" "808" "807" "805" "803" "800" "799" "798" "797" "796" "795" "794" "793" "792" "791" "789" "788" "782" "781" "780" "777" "776" "775" "774" "773" "771" "770" "769" "767" "766" "765" "764" "763" "761" "760" "759" "758" "756" "754" "751" "750" "749" "748" "747" "746" "745" "741" "740" "738" "737" "735" "734" "731" "730" "727" "726" "725" "723" "720" "718" "713" "712" "710" "709" "706" "704" "700" "698" "696" "695" "694" "692" "691" "690" "687" "684" "682" "674" "673" "668" "667" "665" "658" "656" "655" "653" "652" "651" "650" "648" "647" "646" "643" "640" "639" "638" "634" "633" "632" "631" "630" "629" "627" "626" "623" "622" "621" "617" "615" "614" "612" "611" "610" "609" "608" "607" "606" "605" "604" "601" "599" "598" "596" "595" "594" "593" "592" "591" "589" "588" "587" "586" "585" "584" "583" "577" "574" "572" "571" "568" "567" "566" "565" "561" "558" "555" "554" "553" "548" "547" "543" "542" "540" "539" "538" "537" "534" "532" "531" "530" "528" "527" "525" "524" "521" "519" "518" "517" "516" "515" "512" "511" "507" "505" "504" "503" "501" "499" "498" "496" "495" "494" "493" "492" "491" "489" "485" "484" "483" "482" "481" "480" "476" "474" "473" "472" "471" "470" "469" "468" "467" "465" "463" "462" "461" "455" "452" "449" "447" "446" "442" "440" "436" "433" "432" "429" "428" "423" "417" "415" "413" "411" "409" "407" "406" "404" "403" "402" "400" "399" "398" "397" "395" "394" "389" "384" "383" "381" "380" "379" "378" "375" "373" "372" "370" "368" "367" "364" "363" "361" "360" "358" "357" "355" "354" "352" "351" "349" "348" "345" "340" "339" "336" "332" "331" "330" "329" "328" "326" "321" "320" "319" "317" "314" "313" "312" "307" "300" "297" "296" "295" "294" "292" "285" "281" "279" "276" "275" "272" "271" "268" "266" "265" "262" "261" "260" "259" "257" "255" "254" "253" "251" "250" "249" "246" "242" "240" "238" "237" "236" "234" "229" "228" "227" "226" "223" "222" "220" "218" "217" "216" "213" "209" "208" "205" "202" "201" "199" "196" "194" "193" "192" "190" "189" "188" "187" "185" "183" "179" "174" "172" "169" "168" "167" "165" "163" "161" "157" "155" "154" "150" "148" "147" "145" "137" "134" "131" "130" "129" "128" "125" "122" "121" "120" "119" "118" "114" "113" "110" "106" "104" "103" "102" "101" "100" "96" "95" "93" "91" "90" "89" "86" "85" "75" "73" "72" "69" "68" "67" "66" "60" "56" "54" "53" "51" "50" "49" "48" "39" "36" "33" "31" "30" "27" "26" "24" "23" "19" "17" "16" "8" "5" "3" "2" "1" 

Redescription R84 Rules: 

Dist: 0 0 0 108 3
W1R: RAVLTPercForgetting >= 60.0 <= 100.0 AND MMSE >= 24.0 <= 30.0 AND CDRSB >= 0.5 <= 3.0 AND NXSENSOR >= 1.0 <= 1.0 AND Q8SCORE >= 3.0 <= 12.0 
W2R: P >= -2.13668 <= -0.85387 AND SPARE_AD >= -0.834909 <= 2.401697 AND Entorhinal >= 2594.0 <= 5660.0 
JS: 0.3162393162393162
p-value :6.144342035163675E-9
Support intersection: 111
Support union: 351

Covered examples (intersection): 
"817" "814" "812" "810" "808" "806" "797" "782" "775" "770" "767" "763" "761" "759" "751" "734" "723" "713" "712" "709" "704" "682" "674" "673" "668" "650" "648" "647" "639" "633" "632" "615" "606" "604" "601" "599" "593" "588" "574" "561" "553" "546" "543" "540" "539" "537" "534" "530" "525" "521" "515" "511" "505" "496" "495" "494" "493" "484" "471" "451" "429" "407" "403" "397" "383" "381" "375" "373" "363" "360" "355" "351" "321" "319" "295" "294" "290" "276" "271" "268" "266" "250" "240" "235" "234" "223" "222" "220" "218" "208" "201" "196" "193" "189" "187" "183" "179" "174" "155" "150" "148" "129" "125" "118" "110" "91" "85" "75" "72" "67" "36" 
Union elements: 
"817" "816" "814" "812" "811" "810" "809" "808" "807" "806" "805" "804" "799" "797" "794" "789" "782" "781" "780" "777" "775" "774" "772" "770" "767" "766" "765" "764" "763" "761" "760" "759" "758" "752" "751" "749" "748" "747" "740" "738" "735" "734" "732" "731" "730" "727" "723" "720" "718" "713" "712" "710" "709" "706" "704" "703" "695" "694" "692" "691" "682" "674" "673" "669" "668" "667" "663" "659" "658" "656" "655" "653" "652" "650" "648" "647" "646" "644" "643" "640" "639" "638" "634" "633" "632" "631" "630" "627" "624" "623" "622" "615" "614" "611" "610" "609" "606" "604" "601" "599" "598" "595" "594" "593" "592" "589" "588" "587" "585" "584" "583" "579" "577" "574" "572" "571" "566" "565" "564" "562" "561" "558" "555" "554" "553" "547" "546" "543" "542" "540" "539" "538" "537" "534" "532" "530" "527" "525" "524" "522" "521" "518" "517" "516" "515" "514" "512" "511" "507" "505" "503" "499" "496" "495" "494" "493" "492" "491" "489" "485" "484" "480" "474" "473" "472" "471" "470" "469" "467" "463" "455" "451" "446" "442" "440" "432" "429" "428" "423" "417" "415" "413" "412" "411" "409" "407" "404" "403" "400" "398" "397" "394" "386" "384" "383" "381" "380" "379" "378" "375" "373" "370" "367" "364" "363" "360" "358" "357" "355" "354" "352" "351" "349" "348" "345" "340" "339" "338" "330" "325" "321" "320" "319" "316" "312" "310" "307" "300" "297" "296" "295" "294" "290" "281" "279" "277" "276" "275" "271" "269" "268" "266" "264" "263" "261" "260" "259" "255" "253" "250" "249" "245" "242" "240" "237" "236" "235" "234" "230" "229" "228" "227" "226" "223" "222" "220" "218" "217" "216" "209" "208" "202" "201" "196" "194" "193" "192" "190" "189" "188" "187" "183" "180" "179" "174" "172" "168" "167" "164" "163" "162" "157" "155" "150" "148" "147" "145" "144" "143" "141" "137" "131" "130" "129" "125" "122" "121" "119" "118" "110" "108" "101" "100" "96" "95" "93" "92" "91" "90" "89" "85" "78" "75" "73" "72" "69" "67" "66" "61" "56" "55" "54" "51" "49" "39" "36" "33" "31" "27" "26" "24" "23" "22" "21" "19" "17" "16" "9" "8" "5" "3" 

Redescription R85 Rules: 

Dist: 0 0 0 102 11
W1R: MMSE >= 24.0 <= 30.0 AND ADAS13 >= 17.67 <= 54.67 AND CDMEMORY >= 0.5 <= 2.0 
W2R: EGF >= 0.36173 <= 3.04139 AND P >= -2.13668 <= -0.85387 AND SPARE_AD >= 0.607866 <= 2.12783 AND Fusiform >= 12132.0 <= 21062.0 
JS: 0.3165266106442577
p-value :2.6663449226305147E-11
Support intersection: 113
Support union: 357

Covered examples (intersection): 
"814" "807" "800" "797" "794" "776" "775" "774" "767" "761" "759" "751" "748" "746" "738" "737" "734" "731" "726" "713" "710" "706" "704" "692" "687" "655" "650" "647" "646" "622" "606" "601" "599" "598" "588" "584" "577" "574" "561" "558" "543" "542" "539" "537" "532" "530" "525" "519" "517" "516" "511" "503" "492" "484" "471" "469" "447" "446" "417" "415" "397" "384" "367" "361" "358" "357" "351" "340" "336" "332" "331" "330" "319" "312" "295" "294" "271" "268" "266" "262" "259" "255" "249" "242" "240" "236" "229" "223" "222" "209" "202" "199" "196" "193" "188" "161" "155" "154" "148" "145" "137" "125" "113" "110" "100" "93" "56" "51" "49" "48" "36" "27" "5" 
Union elements: 
"817" "815" "814" "812" "809" "807" "805" "803" "800" "799" "798" "797" "796" "795" "794" "793" "792" "791" "789" "788" "782" "781" "777" "776" "775" "774" "773" "771" "770" "769" "767" "766" "765" "764" "763" "761" "759" "758" "756" "754" "751" "750" "749" "748" "747" "746" "745" "741" "740" "738" "737" "734" "731" "726" "718" "713" "712" "710" "709" "706" "704" "700" "698" "696" "694" "692" "690" "687" "684" "682" "668" "667" "665" "658" "655" "652" "651" "650" "648" "647" "646" "643" "639" "638" "633" "631" "630" "627" "626" "623" "622" "617" "615" "614" "611" "610" "609" "608" "606" "605" "604" "601" "599" "598" "596" "595" "594" "593" "591" "588" "586" "585" "584" "583" "577" "574" "572" "568" "567" "566" "565" "561" "558" "555" "554" "548" "543" "542" "540" "539" "538" "537" "534" "532" "531" "530" "528" "527" "525" "524" "521" "519" "518" "517" "516" "515" "511" "505" "504" "503" "501" "499" "498" "496" "495" "494" "492" "485" "484" "483" "482" "481" "480" "474" "473" "472" "471" "470" "469" "468" "467" "465" "461" "452" "449" "447" "446" "440" "436" "433" "432" "429" "428" "423" "417" "415" "409" "407" "406" "402" "400" "399" "398" "397" "395" "394" "389" "384" "383" "381" "380" "379" "375" "373" "370" "368" "367" "363" "361" "360" "358" "357" "355" "354" "352" "351" "349" "345" "340" "339" "336" "332" "331" "330" "329" "328" "321" "319" "317" "314" "313" "312" "307" "300" "297" "296" "295" "294" "292" "285" "281" "279" "276" "275" "271" "268" "266" "265" "262" "261" "260" "259" "257" "255" "253" "251" "249" "246" "242" "240" "238" "237" "236" "234" "229" "228" "227" "223" "222" "217" "213" "209" "208" "205" "202" "201" "199" "196" "194" "193" "192" "190" "189" "188" "187" "185" "183" "179" "174" "172" "169" "168" "165" "163" "161" "157" "155" "154" "150" "148" "147" "145" "137" "134" "131" "130" "129" "128" "125" "122" "121" "120" "119" "118" "114" "113" "110" "106" "104" "102" "100" "96" "95" "93" "91" "90" "86" "75" "73" "72" "69" "68" "67" "66" "60" "56" "54" "53" "51" "50" "49" "48" "39" "36" "33" "31" "30" "27" "26" "24" "23" "19" "17" "16" "8" "5" "3" 

Redescription R86 Rules: 

Dist: 0 0 0 115 33
W1R: ADAS13 >= 15.67 <= 54.67 
W2R: CKMB >= -1.0655 <= 0.07918 AND P >= -2.11351 <= -0.85387 AND SPARE_AD >= 0.950821 <= 2.791977 AND ANGTNSNG >= 0.14613 <= 3.04922 AND CA199 >= -0.14267 <= 1.72428 
JS: 0.2965931863727455
p-value :2.119366528940958E-7
Support intersection: 148
Support union: 499

Covered examples (intersection): 
"812" "807" "799" "796" "795" "794" "793" "788" "785" "776" "775" "771" "767" "761" "759" "754" "751" "749" "748" "747" "746" "740" "738" "737" "726" "713" "706" "704" "698" "692" "687" "655" "650" "646" "611" "608" "601" "598" "594" "586" "584" "577" "574" "567" "561" "558" "548" "542" "539" "538" "537" "532" "530" "524" "519" "517" "503" "498" "495" "492" "486" "485" "484" "469" "468" "465" "446" "433" "432" "423" "412" "407" "395" "394" "384" "373" "367" "365" "361" "358" "354" "352" "351" "340" "336" "331" "330" "319" "312" "310" "307" "297" "295" "294" "292" "272" "271" "268" "265" "262" "261" "257" "246" "240" "237" "229" "224" "223" "214" "205" "202" "199" "196" "190" "188" "185" "180" "169" "163" "155" "154" "148" "147" "145" "137" "122" "120" "113" "104" "100" "96" "66" "62" "56" "54" "53" "51" "49" "48" "30" "27" "26" "23" "19" "17" "16" "5" "2" 
Union elements: 
"819" "818" "817" "816" "815" "814" "812" "809" "807" "805" "803" "801" "800" "799" "798" "797" "796" "795" "794" "793" "792" "791" "790" "789" "788" "786" "785" "784" "783" "782" "781" "780" "779" "777" "776" "775" "774" "773" "772" "771" "770" "769" "768" "767" "766" "765" "764" "763" "761" "759" "757" "756" "754" "751" "750" "749" "748" "747" "746" "745" "744" "741" "740" "738" "737" "734" "731" "729" "727" "726" "725" "723" "722" "719" "718" "714" "713" "712" "710" "709" "706" "704" "701" "700" "698" "697" "696" "694" "693" "692" "690" "688" "687" "684" "682" "678" "674" "672" "671" "668" "667" "666" "665" "662" "661" "660" "659" "658" "657" "655" "654" "652" "651" "650" "648" "647" "646" "643" "642" "639" "638" "636" "635" "633" "631" "630" "629" "627" "626" "623" "622" "621" "620" "619" "618" "617" "616" "615" "614" "611" "610" "609" "608" "607" "606" "605" "604" "603" "602" "601" "600" "599" "598" "597" "596" "595" "594" "593" "592" "591" "588" "586" "584" "583" "582" "579" "577" "574" "572" "571" "569" "568" "567" "566" "565" "563" "561" "558" "556" "555" "553" "551" "548" "546" "544" "543" "542" "540" "539" "538" "537" "536" "534" "532" "531" "530" "528" "527" "525" "524" "521" "520" "519" "518" "517" "516" "515" "512" "511" "506" "505" "504" "503" "501" "499" "498" "496" "495" "494" "492" "489" "486" "485" "484" "483" "482" "481" "480" "479" "477" "476" "474" "473" "472" "471" "470" "469" "468" "467" "466" "465" "463" "462" "461" "460" "458" "456" "453" "452" "449" "448" "447" "446" "445" "443" "440" "436" "435" "434" "433" "432" "429" "428" "426" "424" "423" "421" "419" "417" "416" "415" "414" "413" "412" "411" "410" "407" "406" "402" "400" "399" "398" "397" "395" "394" "393" "389" "384" "383" "381" "380" "379" "377" "375" "374" "373" "372" "368" "367" "365" "363" "362" "361" "360" "359" "358" "357" "355" "354" "352" "351" "349" "347" "345" "341" "340" "339" "336" "333" "332" "331" "330" "329" "328" "326" "324" "323" "321" "319" "317" "314" "313" "312" "310" "307" "300" "299" "298" "297" "296" "295" "294" "292" "285" "282" "281" "279" "275" "272" "271" "268" "266" "265" "262" "261" "260" "259" "257" "255" "254" "251" "250" "249" "247" "246" "242" "240" "238" "237" "236" "234" "232" "229" "228" "227" "225" "224" "223" "222" "220" "217" "215" "214" "213" "211" "209" "208" "205" "202" "201" "200" "199" "198" "196" "195" "194" "193" "192" "190" "189" "188" "187" "186" "185" "183" "181" "180" "179" "175" "174" "172" "170" "169" "168" "165" "164" "163" "161" "157" "155" "154" "148" "147" "145" "144" "143" "141" "138" "137" "134" "133" "132" "131" "130" "129" "128" "125" "124" "122" "121" "120" "119" "118" "115" "114" "113" "110" "106" "104" "103" "102" "100" "96" "95" "94" "93" "92" "91" "90" "86" "85" "75" "74" "73" "72" "69" "68" "67" "66" "62" "61" "60" "57" "56" "54" "53" "51" "50" "49" "48" "39" "36" "33" "32" "31" "30" "27" "26" "23" "21" "19" "17" "16" "8" "6" "5" "3" "2" "1" 

Redescription R87 Rules: 

Dist: 0 0 0 101 4
W1R: MMSE >= 24.0 <= 28.0 AND CO8FORST >= 0.0 <= 0.0 AND CDRSB >= 0.5 <= 2.5 AND Q4SCORE >= 4.0 <= 10.0 AND CDMEMORY >= 0.5 <= 1.0 
W2R: HCC4 >= -0.26761 <= 0.9345 AND P >= -1.74473 <= -0.85387 AND SPARE_AD >= -0.164364 <= 2.330892 
JS: 0.3125
p-value :3.4135201332219367E-9
Support intersection: 105
Support union: 336

Covered examples (intersection): 
"809" "796" "782" "774" "765" "763" "761" "758" "747" "727" "723" "720" "713" "709" "701" "697" "694" "655" "653" "648" "640" "639" "622" "617" "615" "612" "609" "606" "598" "595" "588" "584" "577" "553" "548" "547" "534" "519" "512" "499" "496" "495" "494" "493" "484" "463" "432" "429" "417" "415" "412" "407" "402" "397" "384" "383" "378" "370" "358" "355" "352" "345" "342" "339" "332" "328" "321" "307" "297" "296" "292" "279" "276" "268" "266" "261" "260" "250" "242" "240" "236" "230" "229" "223" "222" "217" "196" "193" "190" "189" "188" "174" "166" "161" "144" "125" "120" "118" "105" "72" "66" "51" "39" "23" "5" 
Union elements: 
"817" "816" "815" "812" "810" "809" "808" "807" "805" "803" "800" "799" "797" "796" "795" "794" "793" "791" "784" "782" "781" "778" "774" "772" "770" "767" "765" "764" "763" "761" "760" "759" "758" "756" "754" "751" "749" "748" "747" "740" "738" "737" "735" "734" "731" "729" "727" "723" "720" "713" "709" "704" "702" "701" "700" "698" "697" "694" "687" "682" "674" "673" "670" "665" "659" "658" "655" "653" "652" "650" "648" "647" "643" "642" "641" "640" "639" "638" "637" "634" "633" "632" "631" "627" "622" "617" "615" "614" "613" "612" "609" "608" "606" "600" "599" "598" "597" "595" "594" "592" "589" "588" "585" "584" "577" "574" "572" "571" "565" "564" "562" "561" "558" "555" "554" "553" "548" "547" "546" "543" "542" "540" "539" "538" "537" "534" "532" "530" "528" "527" "525" "521" "519" "518" "516" "512" "511" "507" "503" "499" "498" "496" "495" "494" "493" "492" "491" "486" "484" "483" "481" "480" "474" "473" "472" "471" "470" "469" "468" "465" "463" "454" "447" "446" "442" "440" "432" "429" "423" "418" "417" "415" "413" "412" "411" "409" "407" "404" "403" "402" "400" "399" "397" "384" "383" "380" "379" "378" "377" "375" "373" "370" "367" "365" "364" "363" "361" "360" "358" "357" "355" "354" "352" "349" "345" "342" "340" "339" "336" "333" "332" "331" "330" "328" "321" "320" "319" "316" "312" "310" "307" "300" "297" "296" "295" "294" "292" "285" "281" "279" "276" "275" "272" "271" "268" "266" "265" "261" "260" "259" "257" "255" "253" "250" "249" "247" "242" "240" "237" "236" "234" "230" "229" "228" "227" "226" "224" "223" "222" "218" "217" "214" "209" "205" "202" "201" "199" "198" "196" "194" "193" "192" "190" "189" "188" "183" "180" "179" "174" "172" "169" "168" "167" "166" "165" "161" "159" "150" "148" "144" "137" "134" "132" "131" "130" "129" "125" "124" "122" "120" "118" "113" "110" "106" "105" "104" "102" "101" "100" "96" "95" "94" "93" "90" "89" "88" "79" "72" "69" "68" "67" "66" "54" "53" "51" "48" "39" "33" "31" "27" "26" "23" "21" "5" "3" "2" 

Redescription R88 Rules: 

Dist: 0 0 0 93 13
W1R: RAVLTPercForgetting >= 57.142857 <= 100.0 AND CO8ANCHR >= 1.0 <= 1.0 AND ADAS13 >= 17.67 <= 54.67 AND MMSE >= 24.0 <= 30.0 
W2R: P >= -2.13668 <= -0.85387 AND SPARE_AD >= -0.070838 <= 2.12783 AND Fusiform >= 12115.0 <= 22299.0 
JS: 0.29775280898876405
p-value :1.9781976323685058E-7
Support intersection: 106
Support union: 356

Covered examples (intersection): 
"814" "776" "775" "764" "761" "759" "751" "748" "746" "737" "726" "713" "706" "704" "650" "648" "647" "646" "622" "615" "606" "601" "599" "588" "584" "577" "574" "561" "555" "543" "542" "539" "537" "534" "532" "530" "527" "525" "517" "515" "511" "492" "470" "469" "446" "429" "417" "415" "397" "383" "381" "367" "363" "360" "357" "340" "336" "332" "331" "330" "321" "319" "312" "295" "294" "285" "271" "268" "266" "259" "255" "249" "236" "228" "223" "222" "209" "201" "199" "196" "193" "189" "188" "183" "155" "154" "148" "145" "137" "129" "125" "118" "113" "110" "100" "93" "91" "90" "72" "56" "49" "48" "36" "31" "27" "8" 
Union elements: 
"814" "812" "811" "810" "808" "807" "805" "803" "800" "799" "798" "797" "796" "794" "791" "789" "782" "781" "780" "776" "775" "774" "773" "771" "770" "769" "767" "766" "764" "763" "761" "760" "759" "758" "756" "754" "751" "748" "747" "746" "741" "740" "738" "737" "735" "734" "731" "730" "727" "726" "725" "723" "720" "718" "713" "710" "709" "706" "704" "700" "698" "696" "695" "694" "692" "691" "687" "684" "682" "674" "673" "667" "665" "658" "656" "655" "653" "652" "650" "648" "647" "646" "643" "640" "639" "638" "634" "633" "632" "627" "626" "623" "622" "615" "614" "612" "611" "610" "609" "608" "606" "605" "604" "601" "599" "598" "596" "594" "593" "592" "591" "589" "588" "587" "586" "585" "584" "583" "577" "574" "572" "571" "568" "567" "561" "558" "555" "554" "553" "547" "543" "542" "540" "539" "538" "537" "534" "532" "531" "530" "527" "525" "524" "521" "519" "517" "516" "515" "512" "511" "507" "505" "504" "503" "501" "498" "496" "494" "493" "492" "491" "489" "484" "481" "480" "474" "473" "472" "471" "470" "469" "468" "467" "465" "463" "461" "455" "452" "447" "446" "442" "440" "436" "429" "428" "423" "417" "415" "413" "411" "409" "407" "406" "404" "403" "402" "400" "397" "395" "394" "389" "384" "383" "381" "379" "378" "373" "372" "370" "368" "367" "364" "363" "361" "360" "358" "357" "355" "354" "351" "349" "348" "345" "340" "336" "332" "331" "330" "326" "321" "320" "319" "314" "313" "312" "300" "297" "295" "294" "292" "285" "281" "279" "276" "275" "272" "271" "268" "266" "265" "262" "261" "259" "257" "255" "254" "253" "251" "250" "249" "242" "240" "237" "236" "229" "228" "227" "226" "223" "222" "220" "218" "217" "216" "213" "209" "208" "205" "202" "201" "199" "196" "194" "193" "192" "190" "189" "188" "187" "185" "183" "179" "174" "168" "167" "163" "161" "155" "154" "150" "148" "147" "145" "137" "134" "131" "129" "128" "125" "122" "121" "120" "119" "118" "113" "110" "102" "101" "100" "96" "95" "93" "91" "90" "89" "86" "85" "75" "73" "72" "69" "68" "67" "56" "54" "53" "51" "50" "49" "48" "39" "36" "33" "31" "30" "27" "26" "24" "23" "19" "17" "16" "8" "5" "3" "2" 

Redescription R89 Rules: 

Dist: 0 0 0 131 12
W1R: NXPLANTA >= 1.0 <= 1.0 AND CDJUDGE >= 0.0 <= 0.5 AND CDMEMORY >= 0.5 <= 2.0 
W2R: EGF >= 0.36173 <= 3.04139 AND P >= -2.13668 <= -0.85387 AND SPARE_AD >= 0.607866 <= 2.12783 AND Fusiform >= 12132.0 <= 21062.0 
JS: 0.30425531914893617
p-value :7.928219192265828E-10
Support intersection: 143
Support union: 470

Covered examples (intersection): 
"814" "812" "807" "800" "797" "794" "775" "774" "767" "761" "759" "758" "751" "748" "747" "746" "740" "738" "737" "734" "731" "726" "713" "710" "706" "704" "698" "696" "692" "687" "655" "650" "647" "646" "638" "622" "606" "601" "599" "598" "594" "588" "586" "585" "584" "577" "574" "572" "561" "558" "554" "543" "542" "540" "539" "537" "532" "530" "525" "519" "517" "516" "511" "503" "492" "484" "471" "469" "447" "446" "440" "417" "415" "409" "407" "402" "397" "384" "373" "370" "361" "358" "357" "355" "351" "349" "345" "340" "332" "331" "330" "319" "314" "297" "295" "294" "292" "279" "276" "271" "268" "266" "262" "261" "259" "257" "253" "249" "242" "240" "236" "223" "222" "209" "202" "199" "196" "193" "188" "161" "155" "154" "150" "148" "147" "145" "137" "125" "119" "113" "110" "100" "93" "86" "67" "56" "53" "51" "49" "48" "36" "24" "5" 
Union elements: 
"820" "819" "817" "816" "815" "814" "813" "812" "811" "810" "809" "808" "807" "806" "805" "804" "802" "800" "799" "797" "796" "794" "793" "791" "789" "788" "787" "784" "782" "780" "778" "777" "776" "775" "774" "772" "770" "768" "767" "766" "765" "763" "762" "761" "760" "759" "758" "757" "752" "751" "750" "749" "748" "747" "746" "744" "740" "738" "737" "735" "734" "732" "731" "730" "729" "727" "726" "725" "723" "720" "718" "713" "712" "711" "710" "709" "706" "704" "703" "702" "701" "700" "698" "697" "696" "695" "694" "692" "691" "690" "688" "687" "682" "675" "674" "673" "670" "669" "668" "667" "666" "665" "664" "663" "661" "659" "658" "656" "655" "653" "651" "650" "648" "647" "646" "644" "643" "642" "641" "639" "638" "637" "634" "633" "632" "631" "630" "627" "624" "623" "622" "620" "617" "615" "614" "613" "612" "611" "610" "608" "606" "604" "602" "601" "599" "598" "597" "595" "594" "593" "592" "589" "588" "587" "586" "585" "584" "583" "582" "579" "577" "574" "572" "571" "567" "566" "565" "564" "562" "561" "558" "555" "554" "553" "548" "547" "546" "545" "544" "543" "542" "540" "539" "538" "537" "536" "534" "532" "530" "528" "527" "525" "524" "522" "521" "519" "518" "517" "516" "515" "514" "512" "511" "507" "505" "503" "501" "499" "498" "496" "494" "493" "492" "491" "489" "486" "485" "484" "483" "482" "481" "480" "479" "474" "473" "472" "471" "470" "469" "467" "465" "463" "458" "455" "454" "453" "451" "448" "447" "446" "442" "441" "440" "435" "432" "429" "428" "427" "424" "418" "417" "415" "413" "412" "411" "409" "407" "406" "404" "403" "402" "400" "399" "398" "397" "394" "393" "386" "384" "383" "381" "380" "379" "378" "377" "375" "373" "370" "368" "367" "365" "363" "361" "360" "358" "357" "355" "354" "352" "351" "349" "348" "347" "345" "340" "339" "338" "336" "332" "331" "330" "328" "325" "321" "320" "319" "316" "314" "312" "310" "307" "306" "297" "296" "295" "294" "292" "290" "282" "281" "279" "277" "276" "275" "271" "269" "268" "266" "265" "263" "262" "261" "260" "259" "258" "257" "255" "253" "251" "250" "249" "247" "246" "245" "242" "240" "238" "236" "235" "234" "230" "229" "228" "226" "225" "224" "223" "222" "220" "218" "217" "216" "215" "214" "209" "208" "205" "204" "202" "201" "199" "196" "194" "193" "192" "190" "189" "188" "187" "183" "180" "179" "175" "174" "172" "170" "169" "168" "167" "166" "165" "164" "163" "162" "161" "159" "158" "157" "155" "154" "150" "148" "147" "145" "144" "143" "141" "137" "136" "134" "131" "130" "129" "126" "125" "124" "120" "119" "118" "113" "112" "110" "106" "105" "102" "101" "100" "98" "96" "95" "94" "93" "92" "91" "89" "88" "86" "85" "83" "78" "76" "72" "71" "69" "68" "67" "66" "60" "57" "56" "54" "53" "51" "50" "49" "48" "39" "36" "33" "31" "27" "26" "24" "23" "21" "19" "17" "16" "5" "3" 

Redescription R90 Rules: 

Dist: 0 0 0 107 29
W1R: NXOTHER >= 1.0 <= 1.0 AND ADAS13 >= 15.67 <= 54.67 
W2R: CKMB >= -1.0655 <= 0.07918 AND P >= -2.11351 <= -0.85387 AND SPARE_AD >= 0.950821 <= 2.791977 AND ANGTNSNG >= 0.14613 <= 3.04922 AND CA199 >= -0.14267 <= 1.72428 
JS: 0.2863157894736842
p-value :9.920006945884907E-7
Support intersection: 136
Support union: 475

Covered examples (intersection): 
"812" "807" "799" "796" "794" "788" "785" "776" "775" "771" "767" "761" "759" "754" "751" "749" "748" "747" "746" "740" "738" "737" "726" "713" "706" "704" "692" "687" "655" "650" "646" "611" "608" "601" "598" "594" "586" "584" "577" "574" "567" "561" "558" "548" "542" "539" "538" "537" "532" "530" "524" "519" "517" "503" "498" "495" "492" "486" "485" "484" "469" "465" "446" "433" "432" "423" "412" "407" "395" "394" "384" "373" "367" "365" "361" "352" "351" "340" "336" "331" "330" "319" "312" "310" "307" "297" "295" "294" "292" "272" "271" "265" "262" "261" "257" "246" "240" "237" "229" "224" "223" "214" "205" "202" "199" "196" "190" "188" "185" "180" "169" "163" "155" "154" "147" "145" "137" "122" "120" "104" "100" "66" "56" "54" "53" "51" "49" "48" "30" "27" "26" "23" "17" "16" "5" "2" 
Union elements: 
"819" "817" "816" "812" "809" "807" "805" "803" "801" "800" "799" "798" "797" "796" "795" "794" "793" "792" "791" "790" "789" "788" "786" "785" "784" "783" "782" "781" "780" "779" "777" "776" "775" "774" "773" "772" "771" "770" "769" "768" "767" "766" "765" "764" "763" "761" "759" "757" "756" "754" "751" "750" "749" "748" "747" "746" "745" "744" "741" "740" "738" "737" "729" "727" "726" "725" "722" "719" "718" "714" "713" "710" "709" "706" "704" "701" "700" "698" "697" "696" "694" "693" "692" "690" "688" "687" "684" "682" "678" "672" "671" "668" "667" "666" "665" "662" "661" "660" "659" "658" "657" "655" "654" "652" "651" "650" "648" "647" "646" "643" "642" "639" "638" "636" "635" "633" "631" "630" "629" "627" "626" "623" "622" "621" "620" "619" "617" "616" "615" "611" "610" "609" "608" "607" "606" "605" "604" "603" "602" "601" "600" "599" "598" "597" "596" "595" "594" "593" "592" "591" "588" "586" "584" "583" "582" "579" "577" "574" "572" "571" "569" "568" "567" "566" "565" "563" "561" "558" "556" "555" "553" "551" "548" "546" "544" "543" "542" "540" "539" "538" "537" "536" "534" "532" "531" "530" "528" "527" "525" "524" "521" "519" "518" "517" "516" "515" "512" "511" "505" "504" "503" "501" "499" "498" "496" "495" "494" "492" "486" "485" "484" "483" "482" "481" "480" "477" "476" "474" "473" "472" "471" "470" "469" "468" "467" "466" "465" "463" "462" "460" "458" "456" "453" "452" "446" "445" "443" "440" "436" "435" "434" "433" "432" "429" "428" "426" "424" "423" "421" "419" "417" "416" "415" "414" "413" "412" "411" "410" "407" "406" "402" "400" "399" "398" "397" "395" "394" "393" "389" "384" "383" "381" "380" "379" "377" "375" "374" "373" "372" "368" "367" "365" "363" "362" "361" "360" "359" "358" "357" "355" "354" "352" "351" "349" "345" "341" "340" "339" "336" "333" "332" "331" "330" "329" "328" "326" "324" "323" "321" "319" "317" "314" "313" "312" "310" "307" "300" "299" "298" "297" "296" "295" "294" "292" "285" "282" "281" "279" "275" "272" "271" "268" "266" "265" "262" "261" "260" "259" "257" "255" "254" "251" "250" "249" "247" "246" "242" "240" "238" "237" "234" "229" "228" "227" "225" "224" "223" "222" "220" "217" "215" "214" "213" "211" "209" "208" "205" "202" "201" "200" "199" "196" "195" "194" "193" "192" "190" "189" "188" "187" "186" "185" "183" "181" "180" "179" "175" "174" "172" "170" "169" "168" "165" "164" "163" "161" "157" "155" "154" "148" "147" "145" "144" "143" "141" "138" "137" "134" "133" "132" "131" "130" "129" "128" "125" "124" "122" "121" "120" "119" "118" "115" "114" "113" "110" "106" "104" "103" "102" "100" "96" "95" "94" "93" "92" "90" "86" "85" "75" "74" "73" "72" "69" "68" "67" "66" "62" "61" "60" "57" "56" "54" "53" "51" "50" "49" "48" "39" "36" "33" "32" "31" "30" "27" "26" "23" "21" "19" "17" "16" "8" "5" "3" "2" "1" 

Redescription R91 Rules: 

Dist: 0 0 0 97 4
W1R: CDRSB >= 0.5 <= 3.0 AND CDMEMORY >= 0.5 <= 1.0 
W2R: Fusiform >= 14030.0 <= 22299.0 AND P >= -2.05061 <= -1.10791 AND SPARE_AD >= -0.834181 <= 1.931205 AND MM9T >= 2.31597 <= 2.90363 AND Hippocampus >= 5869.0 <= 9433.0 
JS: 0.2337962962962963
p-value :5.284000348382278E-9
Support intersection: 101
Support union: 432

Covered examples (intersection): 
"817" "812" "806" "804" "803" "777" "770" "763" "759" "752" "751" "748" "740" "732" "712" "673" "669" "663" "648" "643" "633" "624" "615" "614" "609" "606" "604" "598" "593" "588" "585" "571" "554" "553" "547" "546" "534" "527" "525" "522" "521" "514" "512" "507" "496" "494" "491" "489" "484" "471" "447" "429" "413" "411" "409" "407" "403" "397" "386" "381" "380" "378" "375" "370" "358" "357" "348" "345" "338" "325" "319" "316" "297" "295" "290" "277" "268" "253" "249" "242" "230" "222" "217" "216" "208" "187" "183" "174" "162" "141" "119" "118" "110" "89" "78" "72" "67" "39" "36" "31" "21" 
Union elements: 
"820" "819" "817" "816" "815" "814" "813" "812" "811" "810" "809" "808" "807" "806" "804" "803" "802" "800" "799" "797" "796" "794" "791" "789" "787" "784" "782" "781" "780" "778" "777" "776" "775" "774" "772" "770" "767" "766" "765" "763" "762" "761" "760" "759" "758" "756" "752" "751" "749" "748" "747" "740" "738" "735" "734" "732" "730" "729" "727" "723" "720" "713" "712" "711" "710" "709" "706" "704" "703" "702" "701" "700" "697" "696" "695" "694" "692" "691" "688" "687" "682" "675" "674" "673" "670" "669" "668" "667" "666" "664" "663" "661" "659" "658" "656" "655" "653" "650" "648" "647" "646" "644" "643" "642" "640" "639" "638" "637" "634" "633" "632" "631" "630" "627" "624" "623" "622" "620" "617" "615" "614" "613" "612" "611" "610" "609" "608" "606" "604" "601" "600" "599" "598" "597" "595" "593" "592" "589" "588" "587" "586" "585" "584" "583" "582" "579" "577" "574" "572" "571" "566" "565" "564" "562" "561" "558" "555" "554" "553" "548" "547" "546" "545" "543" "542" "540" "539" "538" "537" "534" "532" "530" "528" "527" "525" "524" "522" "521" "519" "518" "517" "516" "515" "514" "512" "511" "507" "505" "503" "499" "496" "495" "494" "493" "492" "491" "489" "486" "485" "484" "483" "481" "480" "474" "473" "472" "471" "469" "468" "467" "463" "455" "454" "451" "447" "446" "442" "441" "440" "432" "430" "429" "428" "427" "424" "418" "417" "415" "414" "413" "412" "411" "409" "407" "404" "403" "402" "400" "399" "398" "397" "394" "393" "386" "384" "383" "381" "380" "379" "378" "377" "375" "373" "370" "365" "363" "360" "358" "357" "355" "352" "351" "349" "348" "345" "342" "340" "339" "338" "332" "331" "330" "328" "325" "321" "320" "319" "316" "307" "306" "300" "299" "297" "296" "295" "294" "292" "290" "282" "281" "279" "277" "276" "275" "271" "269" "268" "266" "263" "262" "261" "260" "259" "258" "253" "250" "249" "247" "245" "242" "240" "238" "237" "236" "235" "234" "230" "229" "228" "227" "226" "224" "223" "222" "220" "218" "217" "216" "209" "208" "204" "202" "201" "199" "196" "194" "193" "192" "190" "189" "188" "187" "183" "180" "179" "174" "172" "170" "169" "168" "167" "166" "165" "164" "162" "161" "159" "158" "157" "155" "150" "148" "147" "145" "144" "143" "141" "137" "136" "134" "131" "130" "129" "126" "125" "124" "122" "121" "120" "119" "118" "114" "113" "112" "110" "106" "105" "102" "101" "100" "98" "96" "95" "92" "91" "89" "88" "85" "83" "78" "76" "75" "73" "72" "71" "69" "68" "67" "66" "60" "57" "56" "54" "53" "51" "50" "49" "39" "36" "33" "31" "27" "26" "24" "23" "22" "21" "19" "17" "16" "5" "3" 

Redescription R92 Rules: 

Dist: 0 0 0 117 35
W1R: ADAS13 >= 15.67 <= 54.67 
W2R: P >= -2.11351 <= -0.85387 AND SPARE_AD >= 0.950821 <= 2.791977 AND ANGTNSNG >= 0.14613 <= 3.04922 AND CA199 >= -0.14267 <= 1.72428 
JS: 0.3033932135728543
p-value :2.312917412039539E-7
Support intersection: 152
Support union: 501

Covered examples (intersection): 
"812" "807" "799" "796" "795" "794" "793" "788" "785" "776" "775" "771" "767" "761" "759" "754" "751" "749" "748" "747" "746" "740" "738" "737" "726" "713" "706" "704" "698" "694" "692" "687" "655" "650" "646" "611" "608" "606" "601" "598" "594" "586" "584" "577" "574" "567" "561" "558" "548" "542" "539" "538" "537" "532" "530" "524" "519" "517" "503" "498" "495" "492" "486" "485" "484" "469" "468" "465" "446" "433" "432" "423" "412" "407" "395" "394" "384" "373" "367" "365" "361" "358" "354" "352" "351" "340" "336" "331" "330" "319" "312" "310" "307" "297" "295" "294" "292" "272" "271" "268" "265" "262" "261" "257" "246" "240" "237" "236" "229" "224" "223" "214" "205" "202" "199" "196" "190" "188" "185" "180" "169" "163" "155" "154" "148" "147" "145" "137" "122" "120" "113" "104" "100" "96" "86" "66" "62" "56" "54" "53" "51" "49" "48" "30" "27" "26" "23" "19" "17" "16" "5" "2" 
Union elements: 
"819" "818" "817" "816" "815" "814" "812" "809" "807" "805" "803" "801" "800" "799" "798" "797" "796" "795" "794" "793" "792" "791" "790" "789" "788" "786" "785" "784" "783" "782" "781" "780" "779" "777" "776" "775" "774" "773" "772" "771" "770" "769" "768" "767" "766" "765" "764" "763" "761" "759" "757" "756" "754" "751" "750" "749" "748" "747" "746" "745" "744" "741" "740" "738" "737" "734" "731" "729" "727" "726" "725" "723" "722" "719" "718" "714" "713" "712" "710" "709" "706" "704" "701" "700" "698" "697" "696" "694" "693" "692" "690" "688" "687" "684" "682" "678" "674" "672" "671" "668" "667" "666" "665" "662" "661" "660" "659" "658" "657" "655" "654" "652" "651" "650" "648" "647" "646" "643" "642" "640" "639" "638" "636" "635" "633" "631" "630" "629" "627" "626" "623" "622" "621" "620" "619" "618" "617" "616" "615" "614" "611" "610" "609" "608" "607" "606" "605" "604" "603" "602" "601" "600" "599" "598" "597" "596" "595" "594" "593" "592" "591" "588" "586" "584" "583" "582" "579" "577" "574" "572" "571" "569" "568" "567" "566" "565" "563" "561" "558" "556" "555" "553" "551" "548" "546" "544" "543" "542" "540" "539" "538" "537" "536" "534" "532" "531" "530" "528" "527" "525" "524" "521" "520" "519" "518" "517" "516" "515" "512" "511" "506" "505" "504" "503" "501" "499" "498" "496" "495" "494" "492" "489" "486" "485" "484" "483" "482" "481" "480" "479" "477" "476" "474" "473" "472" "471" "470" "469" "468" "467" "466" "465" "463" "462" "461" "460" "458" "456" "453" "452" "449" "448" "447" "446" "445" "443" "440" "436" "435" "434" "433" "432" "429" "428" "426" "424" "423" "421" "419" "417" "416" "415" "414" "413" "412" "411" "410" "407" "406" "402" "400" "399" "398" "397" "395" "394" "393" "389" "384" "383" "381" "380" "379" "377" "375" "374" "373" "372" "368" "367" "365" "363" "362" "361" "360" "359" "358" "357" "355" "354" "352" "351" "349" "347" "345" "341" "340" "339" "336" "333" "332" "331" "330" "329" "328" "326" "324" "323" "321" "319" "317" "314" "313" "312" "310" "307" "300" "299" "298" "297" "296" "295" "294" "292" "285" "282" "281" "279" "275" "272" "271" "268" "266" "265" "262" "261" "260" "259" "257" "255" "254" "251" "250" "249" "247" "246" "242" "240" "238" "237" "236" "234" "232" "229" "228" "227" "225" "224" "223" "222" "220" "217" "215" "214" "213" "211" "209" "208" "205" "202" "201" "200" "199" "198" "196" "195" "194" "193" "192" "190" "189" "188" "187" "186" "185" "183" "181" "180" "179" "175" "174" "172" "170" "169" "168" "165" "164" "163" "161" "157" "155" "154" "148" "147" "145" "144" "143" "141" "138" "137" "134" "133" "132" "131" "130" "129" "128" "125" "124" "122" "121" "120" "119" "118" "115" "114" "113" "110" "106" "105" "104" "103" "102" "100" "96" "95" "94" "93" "92" "91" "90" "86" "85" "75" "74" "73" "72" "69" "68" "67" "66" "62" "61" "60" "57" "56" "54" "53" "51" "50" "49" "48" "39" "36" "33" "32" "31" "30" "27" "26" "23" "21" "19" "17" "16" "8" "6" "5" "3" "2" "1" 

Redescription R93 Rules: 

Dist: 0 0 0 132 13
W1R: CDJUDGE >= 0.0 <= 0.5 AND CDMEMORY >= 0.5 <= 2.0 
W2R: EGF >= 0.36173 <= 3.04139 AND P >= -2.13668 <= -0.85387 AND SPARE_AD >= 0.607866 <= 2.12783 AND Fusiform >= 12132.0 <= 21062.0 
JS: 0.3059071729957806
p-value :5.56162338405386E-10
Support intersection: 145
Support union: 474

Covered examples (intersection): 
"814" "812" "807" "800" "797" "794" "775" "774" "767" "761" "759" "758" "751" "748" "747" "746" "740" "738" "737" "734" "731" "726" "713" "710" "706" "704" "698" "696" "692" "687" "655" "650" "647" "646" "638" "622" "606" "601" "599" "598" "594" "588" "586" "585" "584" "577" "574" "572" "561" "558" "554" "543" "542" "540" "539" "537" "532" "530" "525" "519" "517" "516" "511" "503" "492" "484" "471" "469" "447" "446" "440" "417" "415" "409" "407" "402" "397" "384" "373" "370" "361" "358" "357" "355" "351" "349" "345" "340" "332" "331" "330" "319" "314" "297" "295" "294" "292" "279" "276" "271" "268" "266" "262" "261" "259" "257" "253" "249" "242" "240" "236" "229" "223" "222" "209" "202" "199" "196" "193" "188" "161" "155" "154" "150" "148" "147" "145" "137" "125" "119" "113" "110" "100" "93" "86" "67" "56" "53" "51" "49" "48" "36" "27" "24" "5" 
Union elements: 
"820" "819" "817" "816" "815" "814" "813" "812" "811" "810" "809" "808" "807" "806" "805" "804" "802" "800" "799" "797" "796" "794" "793" "791" "789" "788" "787" "784" "782" "780" "778" "777" "776" "775" "774" "772" "770" "768" "767" "766" "765" "763" "762" "761" "760" "759" "758" "757" "752" "751" "750" "749" "748" "747" "746" "744" "740" "738" "737" "735" "734" "732" "731" "730" "729" "727" "726" "725" "723" "720" "718" "713" "712" "711" "710" "709" "706" "704" "703" "702" "701" "700" "698" "697" "696" "695" "694" "692" "691" "690" "688" "687" "682" "675" "674" "673" "670" "669" "668" "667" "666" "665" "664" "663" "661" "659" "658" "656" "655" "653" "651" "650" "648" "647" "646" "644" "643" "642" "641" "640" "639" "638" "637" "634" "633" "632" "631" "630" "627" "624" "623" "622" "620" "617" "615" "614" "613" "612" "611" "610" "608" "606" "604" "602" "601" "599" "598" "597" "595" "594" "593" "592" "589" "588" "587" "586" "585" "584" "583" "582" "579" "577" "574" "572" "571" "567" "566" "565" "564" "562" "561" "558" "555" "554" "553" "548" "547" "546" "545" "544" "543" "542" "540" "539" "538" "537" "536" "534" "532" "530" "528" "527" "525" "524" "522" "521" "519" "518" "517" "516" "515" "514" "512" "511" "507" "505" "503" "501" "499" "498" "496" "494" "493" "492" "491" "489" "486" "485" "484" "483" "482" "481" "480" "479" "474" "473" "472" "471" "470" "469" "467" "465" "463" "458" "455" "454" "453" "451" "448" "447" "446" "442" "441" "440" "435" "432" "429" "428" "427" "424" "418" "417" "415" "413" "412" "411" "409" "407" "406" "404" "403" "402" "400" "399" "398" "397" "394" "393" "386" "384" "383" "381" "380" "379" "378" "377" "375" "373" "370" "368" "367" "365" "363" "361" "360" "358" "357" "355" "354" "352" "351" "349" "348" "347" "345" "342" "340" "339" "338" "336" "332" "331" "330" "328" "325" "321" "320" "319" "316" "314" "312" "310" "307" "306" "297" "296" "295" "294" "292" "290" "282" "281" "279" "277" "276" "275" "272" "271" "269" "268" "266" "265" "263" "262" "261" "260" "259" "258" "257" "255" "253" "251" "250" "249" "247" "246" "245" "242" "240" "238" "236" "235" "234" "230" "229" "228" "227" "226" "225" "224" "223" "222" "220" "218" "217" "216" "215" "214" "209" "208" "205" "204" "202" "201" "199" "196" "194" "193" "192" "190" "189" "188" "187" "183" "180" "179" "175" "174" "172" "170" "169" "168" "167" "166" "165" "164" "163" "162" "161" "159" "158" "157" "155" "154" "150" "148" "147" "145" "144" "143" "141" "137" "136" "134" "131" "130" "129" "126" "125" "124" "120" "119" "118" "113" "112" "110" "106" "105" "102" "101" "100" "98" "96" "95" "94" "93" "92" "91" "89" "88" "86" "85" "83" "78" "76" "72" "71" "69" "68" "67" "66" "60" "57" "56" "54" "53" "51" "50" "49" "48" "39" "36" "33" "31" "27" "26" "24" "23" "21" "19" "17" "16" "5" "3" 

Redescription R94 Rules: 

Dist: 0 0 0 120 36
W1R: ADAS13 >= 15.67 <= 54.67 
W2R: P >= -2.11351 <= -0.85387 AND SPARE_AD >= 0.950821 <= 2.791977 AND CA199 >= -0.14267 <= 1.72428 
JS: 0.31137724550898205
p-value :1.260994427765283E-7
Support intersection: 156
Support union: 501

Covered examples (intersection): 
"812" "807" "799" "796" "795" "794" "793" "788" "785" "776" "775" "771" "767" "761" "759" "754" "751" "749" "748" "747" "746" "740" "738" "737" "726" "713" "706" "704" "698" "694" "692" "687" "655" "650" "646" "638" "611" "608" "606" "601" "598" "594" "586" "584" "577" "574" "567" "561" "558" "548" "542" "539" "538" "537" "532" "530" "524" "519" "517" "503" "498" "495" "492" "486" "485" "484" "469" "468" "465" "446" "433" "432" "423" "412" "407" "395" "394" "384" "373" "367" "365" "361" "358" "354" "352" "351" "340" "336" "331" "330" "319" "312" "310" "307" "297" "295" "294" "292" "272" "271" "268" "265" "262" "261" "257" "249" "246" "240" "237" "236" "229" "224" "223" "214" "205" "202" "199" "196" "190" "188" "185" "180" "169" "163" "155" "154" "148" "147" "145" "137" "131" "122" "120" "113" "104" "100" "96" "86" "66" "62" "56" "54" "53" "51" "49" "48" "36" "30" "27" "26" "23" "19" "17" "16" "5" "2" 
Union elements: 
"819" "818" "817" "816" "815" "814" "812" "809" "807" "805" "803" "801" "800" "799" "798" "797" "796" "795" "794" "793" "792" "791" "790" "789" "788" "786" "785" "784" "783" "782" "781" "780" "779" "777" "776" "775" "774" "773" "772" "771" "770" "769" "768" "767" "766" "765" "764" "763" "761" "759" "757" "756" "754" "751" "750" "749" "748" "747" "746" "745" "744" "741" "740" "738" "737" "734" "731" "729" "727" "726" "725" "723" "722" "719" "718" "714" "713" "712" "710" "709" "706" "704" "701" "700" "698" "697" "696" "694" "693" "692" "690" "688" "687" "684" "682" "678" "674" "672" "671" "668" "667" "666" "665" "662" "661" "660" "659" "658" "657" "655" "654" "652" "651" "650" "648" "647" "646" "643" "642" "640" "639" "638" "636" "635" "633" "631" "630" "629" "627" "626" "623" "622" "621" "620" "619" "618" "617" "616" "615" "614" "611" "610" "609" "608" "607" "606" "605" "604" "603" "602" "601" "600" "599" "598" "597" "596" "595" "594" "593" "592" "591" "588" "586" "584" "583" "582" "579" "577" "574" "572" "571" "569" "568" "567" "566" "565" "563" "561" "558" "556" "555" "553" "551" "548" "546" "544" "543" "542" "540" "539" "538" "537" "536" "534" "532" "531" "530" "528" "527" "525" "524" "521" "520" "519" "518" "517" "516" "515" "512" "511" "506" "505" "504" "503" "501" "499" "498" "496" "495" "494" "492" "489" "486" "485" "484" "483" "482" "481" "480" "479" "477" "476" "474" "473" "472" "471" "470" "469" "468" "467" "466" "465" "463" "462" "461" "460" "458" "456" "453" "452" "449" "448" "447" "446" "445" "443" "440" "436" "435" "434" "433" "432" "429" "428" "426" "424" "423" "421" "419" "417" "416" "415" "414" "413" "412" "411" "410" "407" "406" "402" "400" "399" "398" "397" "395" "394" "393" "389" "384" "383" "381" "380" "379" "377" "375" "374" "373" "372" "368" "367" "365" "363" "362" "361" "360" "359" "358" "357" "355" "354" "352" "351" "349" "347" "345" "341" "340" "339" "336" "333" "332" "331" "330" "329" "328" "326" "324" "323" "321" "319" "317" "314" "313" "312" "310" "307" "300" "299" "298" "297" "296" "295" "294" "292" "285" "282" "281" "279" "275" "272" "271" "268" "266" "265" "262" "261" "260" "259" "257" "255" "254" "251" "250" "249" "247" "246" "242" "240" "238" "237" "236" "234" "232" "229" "228" "227" "225" "224" "223" "222" "220" "217" "215" "214" "213" "211" "209" "208" "205" "202" "201" "200" "199" "198" "196" "195" "194" "193" "192" "190" "189" "188" "187" "186" "185" "183" "181" "180" "179" "175" "174" "172" "170" "169" "168" "165" "164" "163" "161" "157" "155" "154" "148" "147" "145" "144" "143" "141" "138" "137" "134" "133" "132" "131" "130" "129" "128" "125" "124" "122" "121" "120" "119" "118" "115" "114" "113" "110" "106" "105" "104" "103" "102" "100" "96" "95" "94" "93" "92" "91" "90" "86" "85" "75" "74" "73" "72" "69" "68" "67" "66" "62" "61" "60" "57" "56" "54" "53" "51" "50" "49" "48" "39" "36" "33" "32" "31" "30" "27" "26" "23" "21" "19" "17" "16" "8" "6" "5" "3" "2" "1" 

Redescription R95 Rules: 

Dist: 0 0 0 119 14
W1R: RAVLTPercForgetting >= 57.142857 <= 100.0 AND MMSE >= 24.0 <= 30.0 AND ADAS13 >= 17.67 <= 54.67 
W2R: P >= -2.13668 <= -0.85387 AND SPARE_AD >= -0.070838 <= 2.12783 AND Fusiform >= 12115.0 <= 22299.0 
JS: 0.3384223918575064
p-value :6.573310729063309E-8
Support intersection: 133
Support union: 393

Covered examples (intersection): 
"814" "800" "797" "794" "782" "776" "775" "770" "767" "764" "763" "761" "759" "751" "748" "746" "737" "734" "726" "713" "709" "706" "704" "687" "652" "650" "648" "647" "646" "639" "622" "615" "606" "601" "599" "588" "584" "577" "574" "561" "555" "543" "542" "539" "537" "534" "532" "530" "527" "525" "517" "515" "511" "503" "496" "492" "484" "471" "470" "469" "447" "446" "429" "417" "415" "397" "384" "383" "381" "367" "363" "361" "360" "358" "357" "351" "340" "336" "332" "331" "330" "321" "319" "312" "295" "294" "285" "271" "268" "266" "262" "259" "255" "249" "240" "236" "228" "223" "222" "209" "202" "201" "199" "196" "193" "189" "188" "183" "179" "174" "155" "154" "148" "145" "137" "129" "125" "118" "113" "110" "100" "93" "91" "90" "72" "56" "49" "48" "36" "31" "27" "8" "5" 
Union elements: 
"817" "814" "812" "811" "810" "809" "808" "807" "805" "803" "800" "799" "798" "797" "796" "795" "794" "793" "792" "791" "789" "788" "782" "781" "780" "776" "775" "774" "773" "771" "770" "769" "767" "766" "765" "764" "763" "761" "760" "759" "758" "756" "754" "751" "750" "749" "748" "747" "746" "745" "741" "740" "738" "737" "735" "734" "731" "730" "727" "726" "725" "723" "720" "718" "713" "712" "710" "709" "706" "704" "700" "698" "696" "695" "694" "692" "691" "690" "687" "684" "682" "674" "673" "668" "667" "665" "658" "656" "655" "653" "652" "651" "650" "648" "647" "646" "643" "640" "639" "638" "634" "633" "632" "631" "630" "627" "626" "623" "622" "617" "615" "614" "612" "611" "610" "609" "608" "606" "605" "604" "601" "599" "598" "596" "594" "593" "592" "591" "589" "588" "587" "586" "585" "584" "583" "577" "574" "572" "571" "568" "567" "566" "565" "561" "558" "555" "554" "553" "547" "543" "542" "540" "539" "538" "537" "534" "532" "531" "530" "527" "525" "524" "521" "519" "518" "517" "516" "515" "512" "511" "507" "505" "504" "503" "501" "499" "498" "496" "495" "494" "493" "492" "491" "489" "485" "484" "481" "480" "474" "473" "472" "471" "470" "469" "468" "467" "465" "463" "461" "455" "452" "447" "446" "442" "440" "436" "433" "432" "429" "428" "423" "417" "415" "413" "411" "409" "407" "406" "404" "403" "402" "400" "398" "397" "395" "394" "389" "384" "383" "381" "379" "378" "375" "373" "372" "370" "368" "367" "364" "363" "361" "360" "358" "357" "355" "354" "351" "349" "348" "345" "340" "339" "336" "332" "331" "330" "329" "326" "321" "320" "319" "317" "314" "313" "312" "307" "300" "297" "295" "294" "292" "285" "281" "279" "276" "275" "272" "271" "268" "266" "265" "262" "261" "260" "259" "257" "255" "254" "253" "251" "250" "249" "246" "242" "240" "237" "236" "234" "229" "228" "227" "226" "223" "222" "220" "218" "217" "216" "213" "209" "208" "205" "202" "201" "199" "196" "194" "193" "192" "190" "189" "188" "187" "185" "183" "179" "174" "169" "168" "167" "163" "161" "157" "155" "154" "150" "148" "147" "145" "137" "134" "131" "130" "129" "128" "125" "122" "121" "120" "119" "118" "113" "110" "102" "101" "100" "96" "95" "93" "91" "90" "89" "86" "85" "75" "73" "72" "69" "68" "67" "56" "54" "53" "51" "50" "49" "48" "39" "36" "33" "31" "30" "27" "26" "24" "23" "19" "17" "16" "8" "5" "3" "2" 

Redescription R96 Rules: 

Dist: 0 0 0 111 32
W1R: NXOTHER >= 1.0 <= 1.0 AND ADAS13 >= 15.67 <= 54.67 
W2R: P >= -2.11351 <= -0.85387 AND SPARE_AD >= 0.950821 <= 2.791977 AND CA199 >= -0.14267 <= 1.72428 
JS: 0.29916317991631797
p-value :7.539960414915114E-7
Support intersection: 143
Support union: 478

Covered examples (intersection): 
"812" "807" "799" "796" "794" "788" "785" "776" "775" "771" "767" "761" "759" "754" "751" "749" "748" "747" "746" "740" "738" "737" "726" "713" "706" "704" "694" "692" "687" "655" "650" "646" "638" "611" "608" "606" "601" "598" "594" "586" "584" "577" "574" "567" "561" "558" "548" "542" "539" "538" "537" "532" "530" "524" "519" "517" "503" "498" "495" "492" "486" "485" "484" "469" "465" "446" "433" "432" "423" "412" "407" "395" "394" "384" "373" "367" "365" "361" "352" "351" "340" "336" "331" "330" "319" "312" "310" "307" "297" "295" "294" "292" "272" "271" "265" "262" "261" "257" "249" "246" "240" "237" "229" "224" "223" "214" "205" "202" "199" "196" "190" "188" "185" "180" "169" "163" "155" "154" "147" "145" "137" "131" "122" "120" "104" "100" "86" "66" "56" "54" "53" "51" "49" "48" "36" "30" "27" "26" "23" "17" "16" "5" "2" 
Union elements: 
"819" "817" "816" "812" "809" "807" "805" "803" "801" "800" "799" "798" "797" "796" "795" "794" "793" "792" "791" "790" "789" "788" "786" "785" "784" "783" "782" "781" "780" "779" "777" "776" "775" "774" "773" "772" "771" "770" "769" "768" "767" "766" "765" "764" "763" "761" "759" "757" "756" "754" "751" "750" "749" "748" "747" "746" "745" "744" "741" "740" "738" "737" "729" "727" "726" "725" "722" "719" "718" "714" "713" "710" "709" "706" "704" "701" "700" "698" "697" "696" "694" "693" "692" "690" "688" "687" "684" "682" "678" "672" "671" "668" "667" "666" "665" "662" "661" "660" "659" "658" "657" "655" "654" "652" "651" "650" "648" "647" "646" "643" "642" "640" "639" "638" "636" "635" "633" "631" "630" "629" "627" "626" "623" "622" "621" "620" "619" "617" "616" "615" "611" "610" "609" "608" "607" "606" "605" "604" "603" "602" "601" "600" "599" "598" "597" "596" "595" "594" "593" "592" "591" "588" "586" "584" "583" "582" "579" "577" "574" "572" "571" "569" "568" "567" "566" "565" "563" "561" "558" "556" "555" "553" "551" "548" "546" "544" "543" "542" "540" "539" "538" "537" "536" "534" "532" "531" "530" "528" "527" "525" "524" "521" "519" "518" "517" "516" "515" "512" "511" "505" "504" "503" "501" "499" "498" "496" "495" "494" "492" "486" "485" "484" "483" "482" "481" "480" "477" "476" "474" "473" "472" "471" "470" "469" "468" "467" "466" "465" "463" "462" "460" "458" "456" "453" "452" "446" "445" "443" "440" "436" "435" "434" "433" "432" "429" "428" "426" "424" "423" "421" "419" "417" "416" "415" "414" "413" "412" "411" "410" "407" "406" "402" "400" "399" "398" "397" "395" "394" "393" "389" "384" "383" "381" "380" "379" "377" "375" "374" "373" "372" "368" "367" "365" "363" "362" "361" "360" "359" "358" "357" "355" "354" "352" "351" "349" "345" "341" "340" "339" "336" "333" "332" "331" "330" "329" "328" "326" "324" "323" "321" "319" "317" "314" "313" "312" "310" "307" "300" "299" "298" "297" "296" "295" "294" "292" "285" "282" "281" "279" "275" "272" "271" "268" "266" "265" "262" "261" "260" "259" "257" "255" "254" "251" "250" "249" "247" "246" "242" "240" "238" "237" "236" "234" "229" "228" "227" "225" "224" "223" "222" "220" "217" "215" "214" "213" "211" "209" "208" "205" "202" "201" "200" "199" "196" "195" "194" "193" "192" "190" "189" "188" "187" "186" "185" "183" "181" "180" "179" "175" "174" "172" "170" "169" "168" "165" "164" "163" "161" "157" "155" "154" "148" "147" "145" "144" "143" "141" "138" "137" "134" "133" "132" "131" "130" "129" "128" "125" "124" "122" "121" "120" "119" "118" "115" "114" "113" "110" "106" "105" "104" "103" "102" "100" "96" "95" "94" "93" "92" "90" "86" "85" "75" "74" "73" "72" "69" "68" "67" "66" "62" "61" "60" "57" "56" "54" "53" "51" "50" "49" "48" "39" "36" "33" "32" "31" "30" "27" "26" "23" "21" "19" "17" "16" "8" "5" "3" "2" "1" 

Redescription R97 Rules: 

Dist: 0 0 0 108 31
W1R: NXOTHER >= 1.0 <= 1.0 AND ADAS13 >= 15.67 <= 54.67 
W2R: P >= -2.11351 <= -0.85387 AND SPARE_AD >= 0.950821 <= 2.791977 AND ANGTNSNG >= 0.14613 <= 3.04922 AND CA199 >= -0.14267 <= 1.72428 
JS: 0.2907949790794979
p-value :1.5010919872660011E-6
Support intersection: 139
Support union: 478

Covered examples (intersection): 
"812" "807" "799" "796" "794" "788" "785" "776" "775" "771" "767" "761" "759" "754" "751" "749" "748" "747" "746" "740" "738" "737" "726" "713" "706" "704" "694" "692" "687" "655" "650" "646" "611" "608" "606" "601" "598" "594" "586" "584" "577" "574" "567" "561" "558" "548" "542" "539" "538" "537" "532" "530" "524" "519" "517" "503" "498" "495" "492" "486" "485" "484" "469" "465" "446" "433" "432" "423" "412" "407" "395" "394" "384" "373" "367" "365" "361" "352" "351" "340" "336" "331" "330" "319" "312" "310" "307" "297" "295" "294" "292" "272" "271" "265" "262" "261" "257" "246" "240" "237" "229" "224" "223" "214" "205" "202" "199" "196" "190" "188" "185" "180" "169" "163" "155" "154" "147" "145" "137" "122" "120" "104" "100" "86" "66" "56" "54" "53" "51" "49" "48" "30" "27" "26" "23" "17" "16" "5" "2" 
Union elements: 
"819" "817" "816" "812" "809" "807" "805" "803" "801" "800" "799" "798" "797" "796" "795" "794" "793" "792" "791" "790" "789" "788" "786" "785" "784" "783" "782" "781" "780" "779" "777" "776" "775" "774" "773" "772" "771" "770" "769" "768" "767" "766" "765" "764" "763" "761" "759" "757" "756" "754" "751" "750" "749" "748" "747" "746" "745" "744" "741" "740" "738" "737" "729" "727" "726" "725" "722" "719" "718" "714" "713" "710" "709" "706" "704" "701" "700" "698" "697" "696" "694" "693" "692" "690" "688" "687" "684" "682" "678" "672" "671" "668" "667" "666" "665" "662" "661" "660" "659" "658" "657" "655" "654" "652" "651" "650" "648" "647" "646" "643" "642" "640" "639" "638" "636" "635" "633" "631" "630" "629" "627" "626" "623" "622" "621" "620" "619" "617" "616" "615" "611" "610" "609" "608" "607" "606" "605" "604" "603" "602" "601" "600" "599" "598" "597" "596" "595" "594" "593" "592" "591" "588" "586" "584" "583" "582" "579" "577" "574" "572" "571" "569" "568" "567" "566" "565" "563" "561" "558" "556" "555" "553" "551" "548" "546" "544" "543" "542" "540" "539" "538" "537" "536" "534" "532" "531" "530" "528" "527" "525" "524" "521" "519" "518" "517" "516" "515" "512" "511" "505" "504" "503" "501" "499" "498" "496" "495" "494" "492" "486" "485" "484" "483" "482" "481" "480" "477" "476" "474" "473" "472" "471" "470" "469" "468" "467" "466" "465" "463" "462" "460" "458" "456" "453" "452" "446" "445" "443" "440" "436" "435" "434" "433" "432" "429" "428" "426" "424" "423" "421" "419" "417" "416" "415" "414" "413" "412" "411" "410" "407" "406" "402" "400" "399" "398" "397" "395" "394" "393" "389" "384" "383" "381" "380" "379" "377" "375" "374" "373" "372" "368" "367" "365" "363" "362" "361" "360" "359" "358" "357" "355" "354" "352" "351" "349" "345" "341" "340" "339" "336" "333" "332" "331" "330" "329" "328" "326" "324" "323" "321" "319" "317" "314" "313" "312" "310" "307" "300" "299" "298" "297" "296" "295" "294" "292" "285" "282" "281" "279" "275" "272" "271" "268" "266" "265" "262" "261" "260" "259" "257" "255" "254" "251" "250" "249" "247" "246" "242" "240" "238" "237" "236" "234" "229" "228" "227" "225" "224" "223" "222" "220" "217" "215" "214" "213" "211" "209" "208" "205" "202" "201" "200" "199" "196" "195" "194" "193" "192" "190" "189" "188" "187" "186" "185" "183" "181" "180" "179" "175" "174" "172" "170" "169" "168" "165" "164" "163" "161" "157" "155" "154" "148" "147" "145" "144" "143" "141" "138" "137" "134" "133" "132" "131" "130" "129" "128" "125" "124" "122" "121" "120" "119" "118" "115" "114" "113" "110" "106" "105" "104" "103" "102" "100" "96" "95" "94" "93" "92" "90" "86" "85" "75" "74" "73" "72" "69" "68" "67" "66" "62" "61" "60" "57" "56" "54" "53" "51" "50" "49" "48" "39" "36" "33" "32" "31" "30" "27" "26" "23" "21" "19" "17" "16" "8" "5" "3" "2" "1" 

Redescription R98 Rules: 

Dist: 0 0 0 125 20
W1R: NXPLANTA >= 1.0 <= 1.0 AND CDJUDGE >= 0.0 <= 0.5 AND CDMEMORY >= 0.5 <= 2.0 
W2R: EPTHLDNA >= -0.33724 <= 1.04139 AND P >= -2.13668 <= -0.85387 AND SPARE_AD >= 0.598349 <= 2.791977 
JS: 0.29896907216494845
p-value :1.7715993116951267E-7
Support intersection: 145
Support union: 485

Covered examples (intersection): 
"812" "807" "800" "799" "796" "793" "791" "788" "784" "775" "774" "767" "761" "758" "751" "748" "747" "740" "738" "737" "731" "729" "726" "713" "710" "706" "701" "697" "696" "694" "692" "655" "647" "646" "642" "638" "623" "611" "608" "606" "601" "599" "598" "597" "594" "588" "586" "585" "584" "577" "567" "561" "554" "548" "543" "540" "539" "537" "532" "530" "528" "524" "518" "517" "516" "511" "503" "498" "492" "471" "469" "447" "446" "432" "417" "415" "409" "407" "397" "394" "384" "365" "361" "358" "355" "352" "351" "345" "340" "332" "330" "328" "319" "307" "297" "295" "294" "279" "276" "271" "268" "266" "265" "261" "259" "257" "253" "249" "246" "240" "228" "224" "223" "222" "214" "209" "199" "193" "188" "180" "161" "155" "154" "150" "145" "144" "137" "131" "125" "120" "119" "110" "105" "100" "93" "86" "66" "54" "53" "49" "48" "24" "23" "19" "17" 
Union elements: 
"820" "819" "817" "816" "815" "814" "813" "812" "811" "810" "809" "808" "807" "806" "804" "802" "800" "799" "797" "796" "795" "794" "793" "791" "789" "788" "787" "785" "784" "782" "780" "778" "777" "776" "775" "774" "772" "770" "768" "767" "766" "765" "763" "762" "761" "760" "759" "758" "757" "752" "751" "750" "749" "748" "747" "746" "744" "740" "738" "737" "735" "734" "732" "731" "730" "729" "727" "726" "725" "723" "720" "718" "713" "712" "711" "710" "709" "706" "704" "703" "702" "701" "700" "698" "697" "696" "695" "694" "692" "691" "690" "688" "687" "682" "675" "674" "673" "670" "669" "668" "667" "666" "665" "664" "663" "661" "659" "658" "656" "655" "653" "651" "650" "648" "647" "646" "644" "643" "642" "641" "639" "638" "637" "634" "633" "632" "631" "630" "627" "624" "623" "622" "620" "617" "615" "614" "613" "612" "611" "610" "608" "606" "604" "602" "601" "599" "598" "597" "595" "594" "593" "592" "589" "588" "587" "586" "585" "584" "583" "582" "579" "577" "574" "572" "571" "567" "566" "565" "564" "562" "561" "558" "555" "554" "553" "548" "547" "546" "545" "544" "543" "542" "540" "539" "538" "537" "536" "534" "532" "530" "528" "527" "525" "524" "522" "521" "519" "518" "517" "516" "515" "514" "512" "511" "507" "505" "503" "501" "499" "498" "496" "495" "494" "493" "492" "491" "489" "486" "485" "484" "483" "482" "481" "480" "479" "474" "473" "472" "471" "470" "469" "468" "467" "465" "463" "458" "455" "454" "453" "451" "448" "447" "446" "442" "441" "440" "435" "433" "432" "429" "428" "427" "424" "423" "418" "417" "415" "413" "412" "411" "409" "407" "406" "404" "403" "402" "400" "399" "398" "397" "394" "393" "386" "384" "383" "381" "380" "379" "378" "377" "375" "373" "370" "368" "367" "365" "363" "361" "360" "359" "358" "357" "355" "354" "352" "351" "349" "348" "347" "345" "342" "340" "339" "338" "336" "333" "332" "331" "330" "328" "325" "321" "320" "319" "316" "314" "312" "310" "307" "306" "297" "296" "295" "294" "292" "290" "285" "282" "281" "279" "277" "276" "275" "272" "271" "269" "268" "266" "265" "263" "262" "261" "260" "259" "258" "257" "255" "253" "251" "250" "249" "247" "246" "245" "242" "240" "238" "236" "235" "234" "230" "228" "226" "225" "224" "223" "222" "220" "218" "217" "216" "215" "214" "209" "208" "205" "204" "202" "201" "199" "196" "194" "193" "192" "190" "189" "188" "187" "183" "180" "179" "175" "174" "172" "170" "169" "168" "167" "166" "165" "164" "163" "162" "161" "159" "158" "157" "155" "154" "150" "148" "147" "145" "144" "143" "141" "137" "136" "134" "131" "130" "129" "126" "125" "124" "122" "120" "119" "118" "113" "112" "110" "106" "105" "102" "101" "100" "98" "96" "95" "94" "93" "92" "91" "89" "88" "86" "85" "83" "79" "78" "76" "75" "72" "71" "69" "68" "67" "66" "62" "61" "60" "57" "56" "54" "53" "51" "50" "49" "48" "39" "36" "33" "31" "30" "27" "26" "24" "23" "21" "19" "17" "16" "5" "3" 

Redescription R99 Rules: 

Dist: 0 0 0 104 31
W1R: ADAS13 >= 17.67 <= 54.67 AND CDMEMORY >= 0.5 <= 2.0 
W2R: EPTHLDNA >= -0.33724 <= 1.04139 AND P >= -2.13668 <= -0.85387 AND SPARE_AD >= 0.598349 <= 2.791977 
JS: 0.30269058295964124
p-value :4.904588868370752E-8
Support intersection: 135
Support union: 446

Covered examples (intersection): 
"807" "800" "799" "796" "795" "793" "791" "788" "785" "776" "775" "774" "767" "761" "751" "748" "738" "737" "731" "726" "713" "710" "706" "694" "692" "655" "647" "646" "623" "611" "608" "606" "601" "599" "598" "594" "588" "584" "577" "567" "561" "548" "543" "539" "537" "532" "530" "528" "524" "518" "517" "516" "511" "503" "498" "495" "492" "471" "469" "468" "447" "446" "433" "432" "423" "417" "415" "397" "394" "384" "367" "365" "361" "359" "358" "354" "352" "351" "340" "336" "332" "330" "328" "319" "312" "307" "295" "294" "285" "272" "271" "268" "266" "265" "259" "255" "249" "246" "240" "228" "223" "222" "214" "209" "199" "193" "188" "180" "161" "155" "154" "145" "137" "131" "125" "122" "120" "110" "100" "93" "86" "75" "66" "62" "61" "54" "53" "49" "48" "30" "27" "23" "19" "17" "16" 
Union elements: 
"819" "818" "817" "815" "814" "812" "809" "807" "803" "801" "800" "799" "798" "797" "796" "795" "794" "793" "792" "791" "790" "789" "788" "786" "785" "784" "783" "782" "781" "779" "777" "776" "775" "774" "773" "771" "770" "769" "767" "766" "765" "764" "763" "761" "759" "758" "757" "756" "754" "751" "750" "749" "748" "747" "746" "745" "744" "741" "740" "738" "737" "734" "731" "729" "726" "725" "722" "719" "718" "714" "713" "712" "710" "709" "706" "704" "701" "700" "698" "697" "696" "694" "692" "690" "688" "687" "684" "682" "678" "672" "671" "668" "667" "666" "665" "662" "661" "660" "658" "657" "655" "654" "652" "651" "650" "648" "647" "646" "643" "642" "639" "638" "636" "635" "633" "631" "630" "627" "626" "623" "622" "620" "619" "618" "617" "616" "615" "614" "611" "610" "609" "608" "606" "605" "604" "603" "602" "601" "599" "598" "597" "596" "595" "594" "593" "591" "588" "586" "585" "584" "583" "582" "577" "574" "569" "568" "567" "566" "565" "563" "561" "558" "556" "555" "554" "548" "544" "543" "542" "540" "539" "538" "537" "536" "534" "532" "531" "530" "528" "527" "525" "524" "521" "520" "519" "518" "517" "516" "515" "511" "506" "505" "504" "503" "501" "499" "498" "496" "495" "494" "492" "485" "484" "483" "482" "481" "480" "479" "477" "474" "473" "472" "471" "470" "469" "468" "467" "466" "465" "461" "460" "458" "456" "452" "449" "448" "447" "446" "443" "436" "435" "434" "433" "432" "429" "428" "426" "424" "423" "421" "419" "417" "415" "414" "410" "409" "407" "406" "400" "399" "398" "397" "395" "394" "393" "389" "384" "383" "381" "380" "379" "375" "374" "368" "367" "365" "363" "362" "361" "360" "359" "358" "357" "355" "354" "352" "351" "347" "345" "342" "341" "340" "339" "336" "333" "332" "331" "330" "329" "328" "323" "321" "319" "317" "313" "312" "310" "307" "300" "299" "297" "296" "295" "294" "285" "282" "281" "279" "276" "275" "272" "271" "268" "266" "265" "262" "261" "260" "259" "257" "255" "253" "251" "249" "246" "242" "240" "238" "237" "236" "234" "232" "229" "228" "227" "225" "224" "223" "222" "217" "214" "213" "211" "209" "208" "205" "202" "201" "200" "199" "196" "195" "194" "193" "192" "190" "189" "188" "187" "185" "183" "180" "179" "175" "174" "172" "169" "168" "165" "163" "161" "157" "155" "154" "150" "148" "145" "144" "138" "137" "134" "133" "132" "131" "130" "129" "128" "125" "122" "121" "120" "119" "118" "115" "114" "113" "110" "106" "105" "104" "102" "100" "96" "95" "94" "93" "91" "90" "86" "79" "75" "74" "73" "72" "69" "68" "66" "62" "61" "60" "57" "56" "54" "53" "51" "50" "49" "48" "39" "36" "33" "32" "31" "30" "27" "26" "24" "23" "19" "17" "16" "8" "6" "5" "3" "2" 

Redescription R100 Rules: 

Dist: 0 0 0 98 9
W1R: MMSE >= 24.0 <= 30.0 AND Q4SCORE >= 4.0 <= 10.0 AND CDMEMORY >= 0.5 <= 2.0 
W2R: PLGF >= 4.65 <= 35.0 AND P >= -2.08092 <= -0.95861 AND SPARE_AD >= -0.216404 <= 2.401697 AND Entorhinal >= 2606.0 <= 4886.0 
JS: 0.23620309050772628
p-value :8.349605258306525E-7
Support intersection: 107
Support union: 453

Covered examples (intersection): 
"814" "812" "811" "806" "797" "789" "782" "781" "780" "774" "764" "758" "751" "747" "738" "727" "710" "695" "692" "674" "673" "656" "655" "652" "643" "640" "639" "622" "615" "614" "609" "606" "601" "598" "595" "588" "587" "577" "572" "564" "561" "558" "554" "553" "547" "539" "537" "525" "515" "512" "511" "496" "493" "480" "473" "471" "470" "469" "442" "429" "423" "417" "413" "411" "407" "404" "397" "383" "378" "352" "348" "321" "320" "319" "312" "300" "297" "296" "295" "271" "259" "255" "250" "249" "242" "240" "229" "228" "226" "201" "193" "189" "174" "163" "129" "110" "101" "93" "92" "91" "90" "51" "31" "27" "24" "8" "3" 
Union elements: 
"817" "816" "815" "814" "813" "812" "811" "810" "809" "807" "806" "805" "804" "803" "800" "799" "798" "797" "796" "795" "794" "793" "792" "791" "789" "788" "784" "782" "781" "780" "777" "776" "775" "774" "773" "772" "771" "770" "769" "768" "767" "766" "765" "764" "763" "761" "760" "759" "758" "756" "754" "751" "750" "749" "748" "747" "746" "745" "741" "740" "739" "738" "737" "735" "734" "731" "730" "727" "726" "723" "720" "718" "713" "712" "710" "709" "706" "704" "703" "702" "701" "700" "697" "696" "695" "694" "692" "691" "690" "687" "684" "682" "674" "673" "670" "669" "668" "667" "659" "658" "656" "655" "653" "652" "651" "650" "648" "647" "646" "643" "642" "640" "639" "638" "637" "633" "632" "631" "630" "627" "626" "623" "622" "617" "615" "614" "613" "612" "611" "609" "608" "606" "605" "604" "601" "600" "599" "598" "596" "595" "594" "593" "592" "591" "588" "587" "586" "585" "584" "583" "579" "577" "574" "572" "571" "568" "567" "566" "565" "564" "562" "561" "558" "555" "554" "553" "548" "547" "546" "543" "542" "540" "539" "538" "537" "534" "532" "531" "530" "528" "527" "525" "524" "521" "519" "518" "517" "516" "515" "512" "511" "507" "505" "504" "503" "501" "499" "498" "496" "495" "494" "493" "492" "491" "489" "486" "485" "484" "483" "482" "481" "480" "474" "473" "472" "471" "470" "469" "468" "467" "465" "463" "461" "453" "452" "451" "450" "449" "447" "446" "442" "440" "436" "433" "432" "429" "428" "427" "423" "418" "417" "415" "413" "412" "411" "409" "407" "406" "404" "403" "402" "400" "399" "398" "397" "395" "394" "389" "386" "384" "383" "381" "380" "379" "378" "377" "375" "373" "370" "368" "367" "364" "363" "361" "360" "358" "357" "355" "352" "351" "349" "348" "345" "342" "340" "339" "336" "333" "332" "331" "330" "329" "328" "321" "320" "319" "317" "316" "314" "313" "312" "310" "307" "300" "297" "296" "295" "294" "292" "290" "285" "281" "279" "276" "275" "271" "269" "268" "266" "265" "263" "262" "261" "260" "259" "257" "255" "253" "251" "250" "249" "246" "245" "242" "240" "238" "237" "236" "234" "230" "229" "228" "227" "226" "224" "223" "222" "218" "217" "215" "213" "209" "208" "205" "202" "201" "199" "196" "194" "193" "192" "190" "189" "188" "187" "185" "183" "180" "179" "174" "172" "169" "168" "167" "166" "165" "164" "163" "161" "159" "157" "155" "154" "150" "148" "147" "145" "144" "143" "141" "137" "134" "131" "130" "129" "128" "125" "124" "122" "121" "120" "118" "114" "113" "112" "110" "106" "105" "104" "102" "101" "100" "96" "95" "93" "92" "91" "90" "88" "85" "83" "78" "75" "73" "72" "69" "68" "67" "66" "60" "56" "54" "51" "50" "49" "48" "39" "36" "33" "31" "30" "27" "26" "24" "23" "22" "21" "19" "17" "16" "8" "5" "3" 
